# Supplementary material for: The motive cocktail in altruistic behaviors
Source: Nat Comput Sci. 2024 Sep 12;4(9):659–76. doi: 10.1038/s43588-024-00685-6 (PMC11422170; doi:10.1038/s43588-024-00685-6)
Supplement: Supplementary file 4 — Excel file containing raw data across all trials for 157 participants in experiment 1 and the data immediately behind Fig. 1e–l. [file 43588_2024_685_MOESM4_ESM.xlsx]

## Sheet: rawData
subid	trialn	Block	violator	victim	cost	ratio	action	rt	inequality	pred
302	1	punish	52	48	10	1.5	1	923	50	0
302	2	punish	90	10	30	3	1	567	90	1
302	3	punish	92	8	10	1.5	1	625	90	0
302	4	punish	79	21	40	1.5	0	621	80	0
302	5	punish	71	29	20	3	1	659	70	1
302	6	punish	70	30	30	3	1	643	70	0
302	7	punish	62	38	10	3	1	580	60	1
302	8	punish	81	19	20	3	1	578	80	1
302	9	punish	50	50	30	1.5	0	532	50	0
302	10	punish	68	32	50	3	0	734	70	0
302	11	punish	81	19	20	1.5	0	527	80	0
302	12	punish	90	10	30	1.5	1	2154	90	0
302	13	punish	89	11	40	1.5	0	1557	90	0
302	14	punish	72	28	10	3	1	942	70	1
302	15	punish	49	51	40	1.5	1	654	50	0
302	16	punish	88	12	50	1.5	1	583	90	1
302	17	punish	71	29	20	1.5	0	691	70	1
302	18	punish	82	18	10	3	1	461	80	1
302	19	punish	88	12	50	3	0	471	90	0
302	20	punish	50	50	30	3	0	661	50	1
302	21	punish	59	41	40	3	0	472	60	1
302	22	punish	91	9	20	1.5	1	565	90	1
302	23	punish	80	20	30	3	0	1253	80	0
302	24	punish	78	22	50	3	1	455	80	1
302	25	punish	80	20	30	1.5	0	1034	80	0
302	26	punish	69	31	40	3	1	1468	70	1
302	27	punish	60	40	30	3	0	702	60	0
302	28	punish	51	49	20	3	0	788	50	1
302	29	punish	79	21	40	3	0	1338	80	1
302	30	punish	60	40	30	1.5	1	1192	60	0
302	31	punish	62	38	10	1.5	1	557	60	0
302	32	punish	51	49	20	1.5	0	602	50	0
302	33	punish	59	41	40	1.5	1	760	60	0
302	34	punish	72	28	10	1.5	0	919	70	1
302	35	punish	48	52	50	3	1	919	50	0
302	36	punish	68	32	50	1.5	1	954	70	0
302	37	punish	92	8	10	3	1	488	90	1
302	38	punish	58	42	50	3	1	1524	60	0
302	39	punish	78	22	50	1.5	0	717	80	1
302	40	punish	69	31	40	1.5	0	959	70	1
302	41	punish	49	51	40	3	0	587	50	1
302	42	punish	61	39	20	1.5	1	920	60	1
302	43	punish	70	30	30	1.5	0	1035	70	0
302	44	punish	48	52	50	1.5	0	1148	50	0
302	45	punish	58	42	50	1.5	0	998	60	0
302	46	punish	61	39	20	3	0	912	60	1
302	47	punish	91	9	20	3	1	878	90	1
302	48	punish	82	18	10	1.5	0	1969	80	0
302	49	punish	89	11	40	3	0	712	90	0
302	50	punish	52	48	10	3	0	455	50	1
302	51	punish	68	32	50	3	0	481	70	0
302	52	punish	71	29	20	1.5	0	635	70	1
302	53	punish	81	19	20	3	0	798	80	1
302	54	punish	59	41	40	1.5	0	490	60	0
302	55	punish	70	30	30	3	0	630	70	1
302	56	punish	79	21	40	3	0	757	80	1
302	57	punish	51	49	20	3	0	644	50	0
302	58	punish	78	22	50	3	0	879	80	0
302	59	punish	60	40	30	3	0	1579	60	0
302	60	punish	61	39	20	3	1	1261	60	0
302	61	punish	50	50	30	3	0	1082	50	1
302	62	punish	89	11	40	1.5	0	1095	90	0
302	63	punish	51	49	20	1.5	1	636	50	0
302	64	punish	62	38	10	1.5	0	1352	60	0
302	65	punish	80	20	30	3	0	1253	80	1
302	66	punish	72	28	10	1.5	1	565	70	0
302	67	punish	70	30	30	1.5	0	946	70	0
302	68	punish	81	19	20	1.5	1	436	80	0
302	69	punish	82	18	10	3	1	763	80	1
302	70	punish	48	52	50	1.5	0	1436	50	0
302	71	punish	52	48	10	3	0	2422	50	0
302	72	punish	88	12	50	1.5	0	765	90	0
302	73	punish	91	9	20	1.5	1	917	90	0
302	74	punish	68	32	50	1.5	0	540	70	0
302	75	punish	52	48	10	1.5	0	904	50	0
302	76	punish	69	31	40	3	0	1522	70	1
302	77	punish	61	39	20	1.5	0	1094	60	0
302	78	punish	92	8	10	3	1	1528	90	1
302	79	punish	78	22	50	1.5	0	520	80	0
302	80	punish	48	52	50	3	1	1323	50	0
302	81	punish	89	11	40	3	1	800	90	1
302	82	punish	62	38	10	3	1	790	60	1
302	83	punish	79	21	40	1.5	0	568	80	0
302	84	punish	60	40	30	1.5	0	443	60	0
302	85	punish	88	12	50	3	1	1314	90	0
302	86	punish	58	42	50	1.5	0	504	60	0
302	87	punish	72	28	10	3	0	753	70	1
302	88	punish	59	41	40	3	0	394	60	1
302	89	punish	90	10	30	3	0	5436	90	1
302	90	punish	90	10	30	1.5	0	1044	90	0
302	91	punish	49	51	40	3	0	642	50	0
302	92	punish	91	9	20	3	1	494	90	1
302	93	punish	82	18	10	1.5	1	759	80	0
302	94	punish	80	20	30	1.5	0	916	80	0
302	95	punish	92	8	10	1.5	1	865	90	0
302	96	punish	50	50	30	1.5	0	724	50	0
302	97	punish	58	42	50	3	0	1186	60	0
302	98	punish	69	31	40	1.5	0	2402	70	0
302	99	punish	71	29	20	3	1	415	70	1
302	100	punish	49	51	40	1.5	0	461	50	0
302	101	help	61	39	20	1.5	0	1196	60	0
302	102	help	82	18	10	3	1	495	80	1
302	103	help	51	49	20	3	1	1747	50	0
302	104	help	70	30	30	3	1	2693	70	1
302	105	help	70	30	30	1.5	0	665	70	1
302	106	help	79	21	40	3	1	1291	80	0
302	107	help	92	8	10	3	1	5075	90	1
302	108	help	59	41	40	3	1	755	60	1
302	109	help	90	10	30	1.5	0	684	90	0
302	110	help	89	11	40	1.5	0	3212	90	0
302	111	help	51	49	20	1.5	1	1734	50	0
302	112	help	72	28	10	3	0	951	70	0
302	113	help	80	20	30	1.5	0	2373	80	1
302	114	help	62	38	10	1.5	0	1519	60	0
302	115	help	71	29	20	3	1	522	70	1
302	116	help	92	8	10	1.5	1	420	90	0
302	117	help	82	18	10	1.5	1	498	80	0
302	118	help	48	52	50	3	1	1200	50	1
302	119	help	78	22	50	1.5	0	1088	80	0
302	120	help	71	29	20	1.5	0	700	70	1
302	121	help	58	42	50	1.5	0	608	60	0
302	122	help	88	12	50	3	0	823	90	1
302	123	help	50	50	30	1.5	0	534	50	0
302	124	help	68	32	50	3	0	604	70	0
302	125	help	50	50	30	3	0	612	50	1
302	126	help	59	41	40	1.5	0	579	60	0
302	127	help	78	22	50	3	1	522	80	1
302	128	help	52	48	10	3	1	419	50	1
302	129	help	88	12	50	1.5	0	953	90	0
302	130	help	72	28	10	1.5	1	439	70	0
302	131	help	81	19	20	3	1	414	80	1
302	132	help	69	31	40	1.5	0	508	70	0
302	133	help	48	52	50	1.5	0	315	50	1
302	134	help	69	31	40	3	1	664	70	1
302	135	help	68	32	50	1.5	0	906	70	0
302	136	help	52	48	10	1.5	1	509	50	0
302	137	help	49	51	40	1.5	0	1569	50	0
302	138	help	61	39	20	3	1	765	60	1
302	139	help	58	42	50	3	1	463	60	1
302	140	help	60	40	30	1.5	0	398	60	0
302	141	help	91	9	20	3	1	399	90	1
302	142	help	90	10	30	3	1	946	90	0
302	143	help	80	20	30	3	1	465	80	1
302	144	help	79	21	40	1.5	0	1020	80	0
302	145	help	49	51	40	3	1	1529	50	1
302	146	help	89	11	40	3	1	857	90	0
302	147	help	91	9	20	1.5	0	582	90	1
302	148	help	60	40	30	3	1	927	60	1
302	149	help	81	19	20	1.5	1	591	80	1
302	150	help	62	38	10	3	1	448	60	1
302	151	help	82	18	10	1.5	1	395	80	0
302	152	help	50	50	30	3	1	1328	50	0
302	153	help	50	50	30	1.5	0	765	50	0
302	154	help	71	29	20	3	1	240	70	1
302	155	help	51	49	20	1.5	0	688	50	0
302	156	help	52	48	10	1.5	0	864	50	1
302	157	help	88	12	50	1.5	0	831	90	0
302	158	help	82	18	10	3	1	699	80	0
302	159	help	48	52	50	1.5	0	628	50	0
302	160	help	69	31	40	3	1	811	70	1
302	161	help	70	30	30	1.5	1	532	70	1
302	162	help	79	21	40	1.5	0	602	80	0
302	163	help	78	22	50	3	1	323	80	1
302	164	help	72	28	10	3	1	1672	70	1
302	165	help	60	40	30	3	1	1821	60	1
302	166	help	71	29	20	1.5	1	809	70	0
302	167	help	79	21	40	3	1	355	80	1
302	168	help	89	11	40	3	1	365	90	0
302	169	help	81	19	20	3	1	465	80	1
302	170	help	48	52	50	3	1	410	50	1
302	171	help	91	9	20	3	1	376	90	1
302	172	help	51	49	20	3	0	455	50	0
302	173	help	52	48	10	3	0	3823	50	0
302	174	help	58	42	50	1.5	0	590	60	0
302	175	help	62	38	10	3	0	958	60	1
302	176	help	68	32	50	1.5	0	514	70	0
302	177	help	81	19	20	1.5	0	362	80	0
302	178	help	70	30	30	3	1	535	70	1
302	179	help	62	38	10	1.5	0	552	60	1
302	180	help	80	20	30	1.5	0	985	80	0
302	181	help	89	11	40	1.5	0	828	90	0
302	182	help	49	51	40	3	1	421	50	1
302	183	help	60	40	30	1.5	1	770	60	0
302	184	help	90	10	30	1.5	0	811	90	1
302	185	help	68	32	50	3	1	1169	70	1
302	186	help	88	12	50	3	1	474	90	1
302	187	help	91	9	20	1.5	1	638	90	0
302	188	help	49	51	40	1.5	0	1346	50	1
302	189	help	78	22	50	1.5	0	644	80	0
302	190	help	69	31	40	1.5	0	702	70	0
302	191	help	72	28	10	1.5	0	501	70	0
302	192	help	59	41	40	1.5	0	626	60	0
302	193	help	92	8	10	1.5	0	444	90	1
302	194	help	61	39	20	3	1	508	60	1
302	195	help	59	41	40	3	1	366	60	1
302	196	help	92	8	10	3	1	1515	90	0
302	197	help	58	42	50	3	1	606	60	1
302	198	help	61	39	20	1.5	0	1142	60	1
302	199	help	90	10	30	3	0	634	90	1
302	200	help	80	20	30	3	1	871	80	1
302	201	help	82	18	10	3	1	601	80	0
302	202	help	71	29	20	1.5	0	337	70	1
302	203	help	91	9	20	3	1	793	90	0
302	204	help	78	22	50	3	1	631	80	1
302	205	help	60	40	30	3	1	543	60	1
302	206	help	90	10	30	3	1	399	90	0
302	207	help	69	31	40	1.5	0	781	70	0
302	208	help	92	8	10	3	1	991	90	1
302	209	help	88	12	50	3	1	1896	90	1
302	210	help	51	49	20	1.5	0	667	50	0
302	211	help	61	39	20	3	0	1405	60	1
302	212	help	81	19	20	1.5	0	661	80	1
302	213	help	71	29	20	3	1	837	70	1
302	214	help	58	42	50	3	0	4765	60	1
302	215	help	62	38	10	3	1	523	60	1
302	216	help	88	12	50	1.5	0	546	90	0
302	217	help	72	28	10	3	1	984	70	0
302	218	help	48	52	50	1.5	0	782	50	0
302	219	help	60	40	30	1.5	0	556	60	0
302	220	help	49	51	40	3	1	431	50	1
302	221	help	78	22	50	1.5	1	738	80	1
302	222	help	50	50	30	3	0	491	50	1
302	223	help	89	11	40	3	1	1261	90	1
302	224	help	50	50	30	1.5	0	495	50	0
302	225	help	70	30	30	1.5	0	525	70	0
302	226	help	70	30	30	3	0	1954	70	1
302	227	help	48	52	50	3	1	622	50	1
302	228	help	51	49	20	3	1	468	50	1
302	229	help	79	21	40	1.5	0	653	80	1
302	230	help	90	10	30	1.5	0	416	90	0
302	231	help	59	41	40	1.5	0	482	60	0
302	232	help	82	18	10	1.5	0	544	80	0
302	233	help	92	8	10	1.5	0	612	90	1
302	234	help	80	20	30	1.5	0	462	80	0
302	235	help	68	32	50	3	1	388	70	1
302	236	help	68	32	50	1.5	0	599	70	0
302	237	help	72	28	10	1.5	0	514	70	1
302	238	help	52	48	10	1.5	0	496	50	1
302	239	help	91	9	20	1.5	1	902	90	0
302	240	help	58	42	50	1.5	0	590	60	0
302	241	help	52	48	10	3	1	507	50	1
302	242	help	79	21	40	3	1	496	80	1
302	243	help	49	51	40	1.5	0	472	50	0
302	244	help	89	11	40	1.5	0	716	90	0
302	245	help	62	38	10	1.5	0	612	60	0
302	246	help	69	31	40	3	1	477	70	1
302	247	help	61	39	20	1.5	0	519	60	0
302	248	help	80	20	30	3	1	516	80	1
302	249	help	81	19	20	3	0	876	80	0
302	250	help	59	41	40	3	1	516	60	1
302	251	punish	90	10	30	3	1	616	90	0
302	252	punish	71	29	20	1.5	0	517	70	1
302	253	punish	80	20	30	3	1	757	80	1
302	254	punish	58	42	50	1.5	0	266	60	0
302	255	punish	91	9	20	1.5	0	843	90	1
302	256	punish	81	19	20	3	1	311	80	1
302	257	punish	61	39	20	1.5	0	490	60	1
302	258	punish	52	48	10	3	0	672	50	0
302	259	punish	82	18	10	1.5	0	680	80	1
302	260	punish	72	28	10	1.5	0	3889	70	0
302	261	punish	50	50	30	1.5	0	461	50	0
302	262	punish	48	52	50	1.5	0	391	50	0
302	263	punish	89	11	40	3	1	549	90	0
302	264	punish	51	49	20	1.5	0	277	50	1
302	265	punish	60	40	30	3	1	477	60	0
302	266	punish	52	48	10	1.5	0	1003	50	1
302	267	punish	82	18	10	3	1	1026	80	1
302	268	punish	88	12	50	3	0	768	90	1
302	269	punish	59	41	40	1.5	0	1012	60	0
302	270	punish	88	12	50	1.5	0	441	90	0
302	271	punish	79	21	40	1.5	0	738	80	0
302	272	punish	62	38	10	1.5	1	427	60	1
302	273	punish	91	9	20	3	0	745	90	1
302	274	punish	60	40	30	1.5	1	4836	60	1
302	275	punish	92	8	10	1.5	1	700	90	1
302	276	punish	48	52	50	3	1	137	50	0
302	277	punish	61	39	20	3	1	1029	60	1
302	278	punish	79	21	40	3	1	647	80	0
302	279	punish	70	30	30	1.5	1	976	70	1
302	280	punish	78	22	50	1.5	0	386	80	1
302	281	punish	49	51	40	1.5	0	532	50	0
302	282	punish	78	22	50	3	1	800	80	1
302	283	punish	58	42	50	3	0	617	60	1
302	284	punish	69	31	40	1.5	0	949	70	0
302	285	punish	70	30	30	3	0	734	70	1
302	286	punish	50	50	30	3	0	615	50	1
302	287	punish	69	31	40	3	1	454	70	1
302	288	punish	80	20	30	1.5	0	588	80	1
302	289	punish	81	19	20	1.5	0	420	80	1
302	290	punish	71	29	20	3	1	547	70	1
302	291	punish	49	51	40	3	1	1060	50	0
302	292	punish	72	28	10	3	1	335	70	1
302	293	punish	59	41	40	3	1	504	60	0
302	294	punish	89	11	40	1.5	0	452	90	0
302	295	punish	51	49	20	3	0	664	50	0
302	296	punish	92	8	10	3	0	833	90	1
302	297	punish	68	32	50	1.5	0	566	70	0
302	298	punish	68	32	50	3	1	161	70	0
302	299	punish	62	38	10	3	0	568	60	0
302	300	punish	90	10	30	1.5	1	980	90	1
306	1	help	60	40	30	1.5	0	4088	60	0
306	2	help	72	28	10	1.5	0	2192	70	1
306	3	help	61	39	20	1.5	0	1316	60	0
306	4	help	59	41	40	3	0	854	60	0
306	5	help	52	48	10	1.5	0	794	50	0
306	6	help	69	31	40	3	0	1178	70	0
306	7	help	88	12	50	3	0	736	90	0
306	8	help	92	8	10	3	1	16763	90	1
306	9	help	81	19	20	3	0	974	80	0
306	10	help	89	11	40	3	0	936	90	0
306	11	help	81	19	20	1.5	0	906	80	1
306	12	help	82	18	10	3	1	1251	80	1
306	13	help	51	49	20	3	0	522	50	0
306	14	help	50	50	30	1.5	0	950	50	0
306	15	help	90	10	30	3	0	937	90	0
306	16	help	49	51	40	3	0	717	50	0
306	17	help	68	32	50	3	0	642	70	0
306	18	help	51	49	20	1.5	0	594	50	0
306	19	help	71	29	20	3	0	935	70	0
306	20	help	52	48	10	3	0	1338	50	0
306	21	help	82	18	10	1.5	0	838	80	1
306	22	help	78	22	50	1.5	0	696	80	0
306	23	help	80	20	30	3	0	566	80	0
306	24	help	70	30	30	1.5	0	605	70	0
306	25	help	62	38	10	3	0	6265	60	0
306	26	help	58	42	50	3	0	974	60	0
306	27	help	90	10	30	1.5	0	1037	90	0
306	28	help	60	40	30	3	0	982	60	0
306	29	help	49	51	40	1.5	0	1275	50	0
306	30	help	58	42	50	1.5	0	633	60	0
306	31	help	68	32	50	1.5	0	437	70	0
306	32	help	62	38	10	1.5	0	389	60	1
306	33	help	48	52	50	1.5	0	853	50	0
306	34	help	71	29	20	1.5	0	1040	70	0
306	35	help	88	12	50	1.5	0	431	90	0
306	36	help	79	21	40	3	0	476	80	0
306	37	help	70	30	30	3	0	670	70	0
306	38	help	91	9	20	1.5	1	4404	90	1
306	39	help	80	20	30	1.5	0	604	80	0
306	40	help	91	9	20	3	1	2551	90	1
306	41	help	48	52	50	3	0	1129	50	0
306	42	help	59	41	40	1.5	0	680	60	0
306	43	help	78	22	50	3	0	633	80	0
306	44	help	72	28	10	3	1	6568	70	0
306	45	help	92	8	10	1.5	1	726	90	1
306	46	help	50	50	30	3	0	390	50	0
306	47	help	61	39	20	3	0	439	60	0
306	48	help	89	11	40	1.5	0	648	90	0
306	49	help	79	21	40	1.5	0	582	80	0
306	50	help	69	31	40	1.5	0	738	70	0
306	51	punish	92	8	10	3	1	864	90	1
306	52	punish	81	19	20	1.5	0	524	80	0
306	53	punish	69	31	40	3	0	474	70	0
306	54	punish	68	32	50	1.5	0	836	70	0
306	55	punish	90	10	30	3	0	849	90	0
306	56	punish	70	30	30	1.5	0	811	70	0
306	57	punish	61	39	20	3	0	817	60	0
306	58	punish	89	11	40	3	0	1019	90	0
306	59	punish	48	52	50	3	0	641	50	0
306	60	punish	91	9	20	1.5	1	1621	90	1
306	61	punish	50	50	30	3	0	579	50	0
306	62	punish	59	41	40	3	0	570	60	0
306	63	punish	49	51	40	1.5	0	731	50	0
306	64	punish	49	51	40	3	0	642	50	0
306	65	punish	52	48	10	3	0	490	50	0
306	66	punish	52	48	10	1.5	0	515	50	0
306	67	punish	88	12	50	1.5	0	507	90	0
306	68	punish	78	22	50	3	0	517	80	0
306	69	punish	80	20	30	3	0	937	80	0
306	70	punish	58	42	50	1.5	0	601	60	0
306	71	punish	60	40	30	1.5	0	908	60	0
306	72	punish	89	11	40	1.5	0	469	90	0
306	73	punish	72	28	10	3	1	610	70	1
306	74	punish	71	29	20	1.5	0	620	70	0
306	75	punish	58	42	50	3	0	653	60	0
306	76	punish	48	52	50	1.5	0	729	50	0
306	77	punish	59	41	40	1.5	0	364	60	0
306	78	punish	62	38	10	1.5	0	615	60	1
306	79	punish	79	21	40	3	0	725	80	0
306	80	punish	78	22	50	1.5	0	608	80	0
306	81	punish	69	31	40	1.5	0	624	70	0
306	82	punish	72	28	10	1.5	1	859	70	0
306	83	punish	68	32	50	3	0	458	70	0
306	84	punish	90	10	30	1.5	0	1494	90	0
306	85	punish	70	30	30	3	0	801	70	0
306	86	punish	61	39	20	1.5	0	695	60	0
306	87	punish	51	49	20	3	0	686	50	0
306	88	punish	50	50	30	1.5	0	452	50	0
306	89	punish	51	49	20	1.5	0	1082	50	0
306	90	punish	92	8	10	1.5	1	628	90	1
306	91	punish	82	18	10	1.5	1	750	80	1
306	92	punish	60	40	30	3	0	560	60	0
306	93	punish	88	12	50	3	0	1957	90	0
306	94	punish	79	21	40	1.5	0	770	80	0
306	95	punish	80	20	30	1.5	0	469	80	0
306	96	punish	82	18	10	3	1	548	80	1
306	97	punish	81	19	20	3	0	466	80	0
306	98	punish	62	38	10	3	0	1444	60	0
306	99	punish	71	29	20	3	0	404	70	0
306	100	punish	91	9	20	3	1	521	90	0
306	101	help	52	48	10	1.5	0	501	50	0
306	102	help	89	11	40	3	0	528	90	0
306	103	help	68	32	50	3	0	784	70	0
306	104	help	69	31	40	3	0	998	70	0
306	105	help	72	28	10	3	1	2827	70	1
306	106	help	80	20	30	1.5	0	679	80	0
306	107	help	62	38	10	1.5	0	1454	60	0
306	108	help	51	49	20	3	0	1376	50	0
306	109	help	50	50	30	3	0	1107	50	0
306	110	help	71	29	20	1.5	0	742	70	0
306	111	help	68	32	50	1.5	0	1217	70	0
306	112	help	82	18	10	1.5	0	953	80	1
306	113	help	90	10	30	3	0	1310	90	0
306	114	help	82	18	10	3	1	1941	80	1
306	115	help	70	30	30	3	0	2185	70	0
306	116	help	88	12	50	3	0	1205	90	0
306	117	help	89	11	40	1.5	0	11150	90	0
306	118	help	81	19	20	1.5	0	849	80	1
306	119	help	49	51	40	1.5	0	524	50	0
306	120	help	71	29	20	3	0	773	70	0
306	121	help	70	30	30	1.5	0	717	70	0
306	122	help	60	40	30	1.5	0	1489	60	0
306	123	help	92	8	10	3	1	423	90	1
306	124	help	52	48	10	3	0	994	50	0
306	125	help	92	8	10	1.5	1	790	90	1
306	126	help	90	10	30	1.5	0	555	90	1
306	127	help	48	52	50	3	0	501	50	0
306	128	help	72	28	10	1.5	1	2862	70	1
306	129	help	59	41	40	1.5	0	540	60	0
306	130	help	49	51	40	3	0	710	50	0
306	131	help	62	38	10	3	0	4412	60	0
306	132	help	51	49	20	1.5	0	950	50	0
306	133	help	91	9	20	3	1	1513	90	1
306	134	help	78	22	50	1.5	0	486	80	0
306	135	help	69	31	40	1.5	0	2440	70	0
306	136	help	60	40	30	3	0	937	60	0
306	137	help	58	42	50	3	0	1728	60	0
306	138	help	79	21	40	3	0	1190	80	0
306	139	help	58	42	50	1.5	0	767	60	0
306	140	help	88	12	50	1.5	0	730	90	0
306	141	help	59	41	40	3	0	562	60	0
306	142	help	78	22	50	3	0	1398	80	0
306	143	help	61	39	20	3	0	1066	60	0
306	144	help	50	50	30	1.5	0	1356	50	0
306	145	help	91	9	20	1.5	1	2199	90	1
306	146	help	79	21	40	1.5	0	1016	80	0
306	147	help	80	20	30	3	0	633	80	0
306	148	help	81	19	20	3	1	1308	80	0
306	149	help	48	52	50	1.5	0	417	50	0
306	150	help	61	39	20	1.5	0	551	60	0
306	151	punish	82	18	10	1.5	1	1313	80	0
306	152	punish	69	31	40	3	0	589	70	0
306	153	punish	70	30	30	3	0	853	70	0
306	154	punish	68	32	50	3	0	835	70	0
306	155	punish	48	52	50	1.5	0	1151	50	0
306	156	punish	59	41	40	3	0	1715	60	0
306	157	punish	80	20	30	3	0	501	80	0
306	158	punish	52	48	10	3	0	1140	50	0
306	159	punish	61	39	20	3	0	1553	60	0
306	160	punish	78	22	50	3	0	943	80	0
306	161	punish	69	31	40	1.5	0	1027	70	0
306	162	punish	81	19	20	1.5	1	2530	80	0
306	163	punish	52	48	10	1.5	0	374	50	0
306	164	punish	58	42	50	3	0	376	60	0
306	165	punish	48	52	50	3	0	642	50	0
306	166	punish	90	10	30	3	0	540	90	0
306	167	punish	68	32	50	1.5	0	1257	70	0
306	168	punish	62	38	10	1.5	0	1130	60	0
306	169	punish	49	51	40	3	0	1257	50	0
306	170	punish	90	10	30	1.5	0	1874	90	1
306	171	punish	79	21	40	1.5	0	996	80	0
306	172	punish	51	49	20	1.5	0	841	50	0
306	173	punish	49	51	40	1.5	0	554	50	0
306	174	punish	72	28	10	1.5	0	784	70	1
306	175	punish	81	19	20	3	0	7106	80	0
306	176	punish	72	28	10	3	1	4431	70	1
306	177	punish	70	30	30	1.5	0	1965	70	0
306	178	punish	59	41	40	1.5	0	1113	60	0
306	179	punish	60	40	30	1.5	0	1003	60	0
306	180	punish	71	29	20	1.5	0	615	70	0
306	181	punish	88	12	50	3	0	657	90	0
306	182	punish	79	21	40	3	0	1880	80	0
306	183	punish	60	40	30	3	0	1271	60	0
306	184	punish	91	9	20	1.5	1	2189	90	1
306	185	punish	51	49	20	3	0	618	50	0
306	186	punish	50	50	30	3	0	476	50	0
306	187	punish	58	42	50	1.5	0	405	60	0
306	188	punish	92	8	10	1.5	1	377	90	1
306	189	punish	50	50	30	1.5	0	766	50	0
306	190	punish	61	39	20	1.5	0	624	60	0
306	191	punish	92	8	10	3	0	1744	90	1
306	192	punish	89	11	40	3	0	600	90	0
306	193	punish	80	20	30	1.5	0	448	80	0
306	194	punish	82	18	10	3	1	450	80	1
306	195	punish	91	9	20	3	1	2372	90	1
306	196	punish	62	38	10	3	0	542	60	1
306	197	punish	89	11	40	1.5	0	555	90	0
306	198	punish	88	12	50	1.5	0	1373	90	0
306	199	punish	78	22	50	1.5	0	988	80	0
306	200	punish	71	29	20	3	0	1542	70	0
306	201	help	51	49	20	1.5	0	1049	50	0
306	202	help	48	52	50	1.5	0	551	50	0
306	203	help	71	29	20	1.5	0	800	70	0
306	204	help	80	20	30	3	0	795	80	0
306	205	help	59	41	40	3	0	1282	60	0
306	206	help	52	48	10	1.5	0	1069	50	0
306	207	help	68	32	50	3	0	444	70	0
306	208	help	61	39	20	3	0	5438	60	0
306	209	help	78	22	50	3	0	10707	80	0
306	210	help	81	19	20	1.5	0	1845	80	0
306	211	help	61	39	20	1.5	0	1690	60	0
306	212	help	91	9	20	3	1	1181	90	1
306	213	help	71	29	20	3	0	1068	70	0
306	214	help	69	31	40	3	0	1195	70	0
306	215	help	52	48	10	3	0	331	50	0
306	216	help	72	28	10	1.5	1	2246	70	0
306	217	help	80	20	30	1.5	0	2773	80	0
306	218	help	69	31	40	1.5	0	1259	70	0
306	219	help	50	50	30	1.5	0	2330	50	0
306	220	help	90	10	30	1.5	0	2203	90	0
306	221	help	89	11	40	1.5	0	472	90	0
306	222	help	89	11	40	3	0	351	90	0
306	223	help	79	21	40	1.5	0	897	80	0
306	224	help	59	41	40	1.5	0	1039	60	0
306	225	help	50	50	30	3	0	635	50	0
306	226	help	82	18	10	1.5	1	1287	80	1
306	227	help	92	8	10	1.5	1	397	90	1
306	228	help	79	21	40	3	0	2288	80	0
306	229	help	92	8	10	3	1	546	90	1
306	230	help	78	22	50	1.5	0	994	80	0
306	231	help	49	51	40	3	0	2036	50	0
306	232	help	70	30	30	3	0	629	70	0
306	233	help	49	51	40	1.5	0	324	50	0
306	234	help	58	42	50	3	0	406	60	0
306	235	help	82	18	10	3	1	25	80	1
306	236	help	60	40	30	3	0	1114	60	0
306	237	help	58	42	50	1.5	0	816	60	0
306	238	help	51	49	20	3	0	1011	50	0
306	239	help	70	30	30	1.5	0	315	70	0
306	240	help	81	19	20	3	1	1281	80	1
306	241	help	88	12	50	1.5	0	380	90	0
306	242	help	90	10	30	3	0	413	90	0
306	243	help	62	38	10	1.5	0	508	60	0
306	244	help	60	40	30	1.5	0	1418	60	0
306	245	help	48	52	50	3	0	1224	50	0
306	246	help	68	32	50	1.5	0	520	70	0
306	247	help	91	9	20	1.5	1	498	90	0
306	248	help	72	28	10	3	0	520	70	1
306	249	help	62	38	10	3	0	893	60	0
306	250	help	88	12	50	3	0	659	90	0
306	251	punish	58	42	50	1.5	0	1677	60	0
306	252	punish	80	20	30	1.5	0	1144	80	0
306	253	punish	91	9	20	1.5	1	796	90	1
306	254	punish	49	51	40	1.5	0	609	50	0
306	255	punish	90	10	30	3	0	362	90	0
306	256	punish	62	38	10	1.5	0	1004	60	1
306	257	punish	60	40	30	3	0	1293	60	0
306	258	punish	92	8	10	1.5	1	463	90	1
306	259	punish	81	19	20	3	1	1273	80	1
306	260	punish	90	10	30	1.5	0	1761	90	1
306	261	punish	89	11	40	1.5	0	359	90	0
306	262	punish	49	51	40	3	0	1118	50	0
306	263	punish	48	52	50	1.5	0	549	50	0
306	264	punish	71	29	20	3	0	1859	70	0
306	265	punish	79	21	40	3	0	554	80	0
306	266	punish	70	30	30	3	0	575	70	0
306	267	punish	79	21	40	1.5	0	605	80	0
306	268	punish	82	18	10	3	1	664	80	0
306	269	punish	88	12	50	1.5	0	972	90	0
306	270	punish	69	31	40	1.5	0	465	70	0
306	271	punish	52	48	10	3	0	1896	50	0
306	272	punish	88	12	50	3	0	2586	90	0
306	273	punish	60	40	30	1.5	0	872	60	0
306	274	punish	72	28	10	3	0	1080	70	0
306	275	punish	59	41	40	3	0	592	60	0
306	276	punish	62	38	10	3	0	513	60	0
306	277	punish	82	18	10	1.5	1	522	80	1
306	278	punish	51	49	20	1.5	0	764	50	0
306	279	punish	80	20	30	3	0	1054	80	0
306	280	punish	72	28	10	1.5	0	2330	70	1
306	281	punish	71	29	20	1.5	0	1110	70	0
306	282	punish	81	19	20	1.5	1	1954	80	0
306	283	punish	50	50	30	1.5	0	519	50	0
306	284	punish	50	50	30	3	0	648	50	0
306	285	punish	78	22	50	3	0	1275	80	0
306	286	punish	89	11	40	3	0	1574	90	0
306	287	punish	69	31	40	3	0	1319	70	0
306	288	punish	61	39	20	3	0	2713	60	0
306	289	punish	48	52	50	3	0	404	50	0
306	290	punish	52	48	10	1.5	0	453	50	0
306	291	punish	70	30	30	1.5	0	793	70	0
306	292	punish	91	9	20	3	1	422	90	1
306	293	punish	68	32	50	1.5	0	967	70	0
306	294	punish	78	22	50	1.5	1	576	80	0
306	295	punish	68	32	50	3	0	813	70	0
306	296	punish	59	41	40	1.5	0	901	60	0
306	297	punish	92	8	10	3	1	513	90	1
306	298	punish	61	39	20	1.5	0	553	60	0
306	299	punish	51	49	20	3	0	658	50	0
306	300	punish	58	42	50	3	0	472	60	0
308	1	punish	49	51	40	3	0	753	50	0
308	2	punish	69	31	40	1.5	0	707	70	0
308	3	punish	88	12	50	1.5	0	238	90	0
308	4	punish	70	30	30	3	0	688	70	0
308	5	punish	59	41	40	1.5	0	77	60	0
308	6	punish	78	22	50	1.5	0	877	80	0
308	7	punish	71	29	20	3	0	857	70	0
308	8	punish	69	31	40	3	0	759	70	0
308	9	punish	51	49	20	3	0	210	50	0
308	10	punish	82	18	10	3	1	674	80	1
308	11	punish	60	40	30	1.5	0	475	60	0
308	12	punish	50	50	30	1.5	0	415	50	0
308	13	punish	81	19	20	1.5	0	509	80	0
308	14	punish	72	28	10	1.5	1	723	70	1
308	15	punish	48	52	50	3	0	346	50	0
308	16	punish	58	42	50	3	0	331	60	0
308	17	punish	68	32	50	3	0	546	70	0
308	18	punish	72	28	10	3	0	628	70	1
308	19	punish	88	12	50	3	0	426	90	0
308	20	punish	52	48	10	1.5	0	632	50	0
308	21	punish	61	39	20	1.5	0	816	60	0
308	22	punish	91	9	20	3	0	378	90	1
308	23	punish	52	48	10	3	0	787	50	0
308	24	punish	71	29	20	1.5	1	1390	70	1
308	25	punish	58	42	50	1.5	0	341	60	0
308	26	punish	89	11	40	3	0	484	90	0
308	27	punish	50	50	30	3	0	690	50	0
308	28	punish	60	40	30	3	0	1048	60	0
308	29	punish	81	19	20	3	0	1623	80	1
308	30	punish	78	22	50	3	0	384	80	0
308	31	punish	48	52	50	1.5	0	308	50	0
308	32	punish	92	8	10	3	1	159	90	1
308	33	punish	90	10	30	3	0	730	90	1
308	34	punish	82	18	10	1.5	1	327	80	1
308	35	punish	49	51	40	1.5	0	411	50	0
308	36	punish	90	10	30	1.5	0	1173	90	0
308	37	punish	70	30	30	1.5	0	468	70	0
308	38	punish	51	49	20	1.5	0	339	50	0
308	39	punish	80	20	30	3	0	310	80	0
308	40	punish	92	8	10	1.5	1	456	90	1
308	41	punish	61	39	20	3	0	342	60	0
308	42	punish	80	20	30	1.5	0	592	80	0
308	43	punish	62	38	10	3	1	1036	60	1
308	44	punish	62	38	10	1.5	1	413	60	0
308	45	punish	59	41	40	3	0	428	60	0
308	46	punish	79	21	40	1.5	0	390	80	0
308	47	punish	89	11	40	1.5	1	1361	90	1
308	48	punish	68	32	50	1.5	0	450	70	0
308	49	punish	91	9	20	1.5	1	356	90	1
308	50	punish	79	21	40	3	0	430	80	0
308	51	punish	49	51	40	1.5	0	502	50	0
308	52	punish	80	20	30	3	0	321	80	0
308	53	punish	78	22	50	3	0	331	80	0
308	54	punish	59	41	40	3	0	428	60	0
308	55	punish	78	22	50	1.5	0	376	80	0
308	56	punish	61	39	20	1.5	1	459	60	0
308	57	punish	72	28	10	3	1	464	70	1
308	58	punish	68	32	50	3	0	387	70	0
308	59	punish	82	18	10	3	1	392	80	1
308	60	punish	52	48	10	3	0	481	50	0
308	61	punish	88	12	50	1.5	0	526	90	0
308	62	punish	48	52	50	1.5	0	451	50	0
308	63	punish	79	21	40	3	0	430	80	0
308	64	punish	51	49	20	1.5	0	418	50	0
308	65	punish	79	21	40	1.5	0	465	80	0
308	66	punish	61	39	20	3	0	439	60	0
308	67	punish	50	50	30	1.5	0	467	50	0
308	68	punish	90	10	30	3	0	479	90	0
308	69	punish	58	42	50	1.5	0	542	60	0
308	70	punish	91	9	20	3	1	782	90	1
308	71	punish	58	42	50	3	0	516	60	0
308	72	punish	69	31	40	1.5	0	316	70	0
308	73	punish	70	30	30	1.5	0	935	70	0
308	74	punish	81	19	20	3	1	1127	80	0
308	75	punish	88	12	50	3	0	384	90	0
308	76	punish	81	19	20	1.5	1	1104	80	1
308	77	punish	50	50	30	3	0	469	50	0
308	78	punish	62	38	10	1.5	0	1285	60	1
308	79	punish	70	30	30	3	0	494	70	0
308	80	punish	91	9	20	1.5	1	462	90	1
308	81	punish	89	11	40	3	0	441	90	0
308	82	punish	59	41	40	1.5	0	466	60	0
308	83	punish	60	40	30	3	0	409	60	0
308	84	punish	72	28	10	1.5	1	391	70	1
308	85	punish	51	49	20	3	0	515	50	0
308	86	punish	69	31	40	3	0	301	70	0
308	87	punish	52	48	10	1.5	0	354	50	0
308	88	punish	92	8	10	3	1	1086	90	1
308	89	punish	48	52	50	3	0	375	50	0
308	90	punish	89	11	40	1.5	0	530	90	1
308	91	punish	71	29	20	1.5	1	582	70	1
308	92	punish	68	32	50	1.5	0	334	70	0
308	93	punish	82	18	10	1.5	1	384	80	1
308	94	punish	60	40	30	1.5	0	468	60	0
308	95	punish	71	29	20	3	0	500	70	0
308	96	punish	62	38	10	3	0	501	60	0
308	97	punish	92	8	10	1.5	1	363	90	1
308	98	punish	90	10	30	1.5	1	610	90	1
308	99	punish	80	20	30	1.5	0	2004	80	1
308	100	punish	49	51	40	3	0	572	50	0
308	101	help	61	39	20	1.5	0	940	60	0
308	102	help	90	10	30	3	0	588	90	0
308	103	help	51	49	20	3	0	508	50	0
308	104	help	68	32	50	1.5	0	367	70	0
308	105	help	78	22	50	3	0	331	80	0
308	106	help	81	19	20	3	1	671	80	0
308	107	help	82	18	10	1.5	1	320	80	1
308	108	help	80	20	30	1.5	1	369	80	0
308	109	help	89	11	40	3	0	273	90	0
308	110	help	51	49	20	1.5	0	512	50	0
308	111	help	68	32	50	3	0	491	70	0
308	112	help	69	31	40	1.5	0	472	70	0
308	113	help	82	18	10	3	1	314	80	1
308	114	help	89	11	40	1.5	1	1083	90	0
308	115	help	61	39	20	3	0	467	60	0
308	116	help	81	19	20	1.5	0	637	80	1
308	117	help	70	30	30	1.5	0	365	70	0
308	118	help	92	8	10	1.5	1	440	90	1
308	119	help	50	50	30	3	0	494	50	0
308	120	help	88	12	50	3	0	441	90	0
308	121	help	90	10	30	1.5	1	1048	90	0
308	122	help	71	29	20	1.5	1	1064	70	0
308	123	help	79	21	40	3	0	383	80	0
308	124	help	70	30	30	3	0	504	70	0
308	125	help	52	48	10	3	0	592	50	0
308	126	help	72	28	10	1.5	1	422	70	1
308	127	help	58	42	50	1.5	0	373	60	0
308	128	help	49	51	40	3	0	387	50	0
308	129	help	91	9	20	3	1	717	90	1
308	130	help	78	22	50	1.5	0	556	80	0
308	131	help	88	12	50	1.5	0	636	90	0
308	132	help	71	29	20	3	0	808	70	0
308	133	help	80	20	30	3	0	392	80	0
308	134	help	58	42	50	3	0	407	60	0
308	135	help	59	41	40	3	0	321	60	0
308	136	help	79	21	40	1.5	0	617	80	0
308	137	help	60	40	30	1.5	0	448	60	0
308	138	help	62	38	10	1.5	1	586	60	1
308	139	help	60	40	30	3	0	469	60	0
308	140	help	48	52	50	1.5	0	394	50	0
308	141	help	72	28	10	3	1	494	70	1
308	142	help	92	8	10	3	1	826	90	0
308	143	help	50	50	30	1.5	0	457	50	0
308	144	help	69	31	40	3	0	442	70	0
308	145	help	59	41	40	1.5	0	435	60	0
308	146	help	52	48	10	1.5	0	498	50	0
308	147	help	91	9	20	1.5	1	435	90	1
308	148	help	62	38	10	3	0	550	60	0
308	149	help	48	52	50	3	0	436	50	0
308	150	help	49	51	40	1.5	0	455	50	0
308	151	punish	62	38	10	1.5	1	964	60	0
308	152	punish	81	19	20	3	0	797	80	0
308	153	punish	68	32	50	3	0	398	70	0
308	154	punish	62	38	10	3	0	399	60	0
308	155	punish	48	52	50	1.5	0	531	50	0
308	156	punish	58	42	50	3	0	459	60	0
308	157	punish	79	21	40	1.5	0	459	80	0
308	158	punish	80	20	30	1.5	0	500	80	0
308	159	punish	49	51	40	1.5	0	404	50	0
308	160	punish	81	19	20	1.5	1	477	80	1
308	161	punish	50	50	30	1.5	0	425	50	0
308	162	punish	61	39	20	3	0	300	60	0
308	163	punish	71	29	20	3	0	378	70	0
308	164	punish	92	8	10	1.5	1	322	90	1
308	165	punish	59	41	40	3	0	494	60	0
308	166	punish	79	21	40	3	0	364	80	0
308	167	punish	69	31	40	1.5	0	388	70	0
308	168	punish	89	11	40	3	0	440	90	0
308	169	punish	51	49	20	3	0	414	50	0
308	170	punish	80	20	30	3	0	537	80	0
308	171	punish	82	18	10	3	1	422	80	1
308	172	punish	50	50	30	3	0	643	50	0
308	173	punish	68	32	50	1.5	0	477	70	0
308	174	punish	72	28	10	1.5	1	515	70	1
308	175	punish	78	22	50	3	0	340	80	0
308	176	punish	89	11	40	1.5	0	1134	90	1
308	177	punish	70	30	30	1.5	0	608	70	0
308	178	punish	90	10	30	3	0	432	90	0
308	179	punish	91	9	20	3	1	377	90	1
308	180	punish	49	51	40	3	0	441	50	0
308	181	punish	91	9	20	1.5	1	455	90	0
308	182	punish	88	12	50	1.5	0	330	90	0
308	183	punish	52	48	10	1.5	0	429	50	0
308	184	punish	59	41	40	1.5	0	520	60	0
308	185	punish	90	10	30	1.5	1	328	90	1
308	186	punish	70	30	30	3	0	493	70	0
308	187	punish	60	40	30	3	0	413	60	0
308	188	punish	88	12	50	3	0	388	90	0
308	189	punish	78	22	50	1.5	0	623	80	0
308	190	punish	61	39	20	1.5	0	428	60	0
308	191	punish	52	48	10	3	0	495	50	0
308	192	punish	92	8	10	3	1	408	90	1
308	193	punish	71	29	20	1.5	0	642	70	1
308	194	punish	82	18	10	1.5	1	351	80	1
308	195	punish	72	28	10	3	1	290	70	0
308	196	punish	48	52	50	3	0	549	50	0
308	197	punish	60	40	30	1.5	0	332	60	0
308	198	punish	69	31	40	3	0	411	70	0
308	199	punish	58	42	50	1.5	0	586	60	0
308	200	punish	51	49	20	1.5	0	342	50	0
308	201	help	72	28	10	3	1	728	70	1
308	202	help	70	30	30	1.5	0	598	70	0
308	203	help	68	32	50	1.5	0	391	70	0
308	204	help	58	42	50	3	0	332	60	0
308	205	help	50	50	30	3	0	513	50	0
308	206	help	78	22	50	1.5	0	464	80	0
308	207	help	82	18	10	1.5	1	465	80	1
308	208	help	79	21	40	1.5	0	432	80	0
308	209	help	80	20	30	3	0	398	80	0
308	210	help	69	31	40	3	0	481	70	0
308	211	help	91	9	20	1.5	1	496	90	1
308	212	help	81	19	20	3	0	322	80	1
308	213	help	91	9	20	3	1	511	90	1
308	214	help	48	52	50	1.5	0	493	50	0
308	215	help	60	40	30	1.5	0	550	60	0
308	216	help	81	19	20	1.5	0	796	80	1
308	217	help	69	31	40	1.5	0	445	70	0
308	218	help	90	10	30	1.5	1	1165	90	0
308	219	help	62	38	10	1.5	0	411	60	1
308	220	help	71	29	20	3	0	354	70	0
308	221	help	80	20	30	1.5	0	310	80	1
308	222	help	72	28	10	1.5	1	416	70	1
308	223	help	71	29	20	1.5	0	443	70	0
308	224	help	82	18	10	3	1	519	80	1
308	225	help	51	49	20	1.5	0	332	50	0
308	226	help	49	51	40	1.5	0	505	50	0
308	227	help	89	11	40	1.5	0	404	90	0
308	228	help	90	10	30	3	0	307	90	0
308	229	help	59	41	40	3	0	551	60	0
308	230	help	60	40	30	3	0	322	60	0
308	231	help	89	11	40	3	0	415	90	0
308	232	help	62	38	10	3	0	470	60	0
308	233	help	49	51	40	3	0	417	50	0
308	234	help	61	39	20	1.5	0	315	60	0
308	235	help	79	21	40	3	0	549	80	0
308	236	help	52	48	10	1.5	0	341	50	0
308	237	help	92	8	10	3	1	730	90	1
308	238	help	78	22	50	3	0	510	80	0
308	239	help	52	48	10	3	0	455	50	0
308	240	help	51	49	20	3	0	473	50	0
308	241	help	48	52	50	3	0	470	50	0
308	242	help	88	12	50	1.5	0	383	90	0
308	243	help	88	12	50	3	0	468	90	0
308	244	help	61	39	20	3	0	400	60	0
308	245	help	92	8	10	1.5	1	387	90	1
308	246	help	68	32	50	3	0	524	70	0
308	247	help	58	42	50	1.5	0	396	60	0
308	248	help	70	30	30	3	0	538	70	0
308	249	help	50	50	30	1.5	0	439	50	0
308	250	help	59	41	40	1.5	0	456	60	0
308	251	help	91	9	20	1.5	1	940	90	1
308	252	help	60	40	30	3	0	386	60	0
308	253	help	68	32	50	3	0	455	70	0
308	254	help	81	19	20	3	0	365	80	0
308	255	help	51	49	20	3	0	475	50	0
308	256	help	48	52	50	3	0	471	50	0
308	257	help	91	9	20	3	0	613	90	1
308	258	help	52	48	10	3	0	435	50	0
308	259	help	72	28	10	1.5	1	749	70	1
308	260	help	79	21	40	3	0	407	80	0
308	261	help	81	19	20	1.5	0	1282	80	1
308	262	help	69	31	40	3	0	433	70	0
308	263	help	58	42	50	1.5	0	428	60	0
308	264	help	60	40	30	1.5	0	616	60	0
308	265	help	49	51	40	3	0	505	50	0
308	266	help	59	41	40	1.5	0	434	60	0
308	267	help	82	18	10	3	1	764	80	1
308	268	help	71	29	20	1.5	0	580	70	0
308	269	help	58	42	50	3	0	707	60	0
308	270	help	89	11	40	1.5	0	454	90	0
308	271	help	70	30	30	1.5	0	341	70	0
308	272	help	78	22	50	1.5	0	287	80	0
308	273	help	82	18	10	1.5	1	331	80	1
308	274	help	69	31	40	1.5	0	479	70	0
308	275	help	61	39	20	3	0	521	60	0
308	276	help	78	22	50	3	0	602	80	0
308	277	help	92	8	10	3	1	313	90	1
308	278	help	49	51	40	1.5	0	427	50	0
308	279	help	90	10	30	3	0	333	90	1
308	280	help	79	21	40	1.5	0	435	80	0
308	281	help	88	12	50	3	0	293	90	0
308	282	help	61	39	20	1.5	0	388	60	0
308	283	help	59	41	40	3	0	424	60	0
308	284	help	50	50	30	1.5	0	447	50	0
308	285	help	72	28	10	3	1	386	70	1
308	286	help	52	48	10	1.5	0	344	50	0
308	287	help	62	38	10	1.5	0	465	60	1
308	288	help	68	32	50	1.5	0	330	70	0
308	289	help	80	20	30	1.5	0	388	80	0
308	290	help	62	38	10	3	0	360	60	0
308	291	help	71	29	20	3	0	358	70	0
308	292	help	89	11	40	3	0	416	90	0
308	293	help	48	52	50	1.5	0	417	50	0
308	294	help	88	12	50	1.5	0	391	90	0
308	295	help	70	30	30	3	0	459	70	0
308	296	help	50	50	30	3	0	1021	50	0
308	297	help	80	20	30	3	0	413	80	0
308	298	help	92	8	10	1.5	1	357	90	1
308	299	help	51	49	20	1.5	0	685	50	0
308	300	help	90	10	30	1.5	0	532	90	1
310	1	punish	48	52	50	3	0	470	50	0
310	2	punish	58	42	50	1.5	0	484	60	0
310	3	punish	68	32	50	1.5	0	3474	70	0
310	4	punish	79	21	40	3	1	2101	80	1
310	5	punish	72	28	10	3	1	1048	70	1
310	6	punish	90	10	30	1.5	1	4545	90	0
310	7	punish	58	42	50	3	0	432	60	0
310	8	punish	62	38	10	1.5	0	905	60	0
310	9	punish	71	29	20	3	1	335	70	1
310	10	punish	48	52	50	1.5	0	317	50	0
310	11	punish	90	10	30	3	1	304	90	1
310	12	punish	70	30	30	3	1	1343	70	1
310	13	punish	88	12	50	1.5	1	4052	90	0
310	14	punish	59	41	40	1.5	0	264	60	0
310	15	punish	59	41	40	3	0	3740	60	1
310	16	punish	49	51	40	1.5	0	302	50	0
310	17	punish	50	50	30	1.5	0	273	50	0
310	18	punish	51	49	20	3	0	307	50	0
310	19	punish	61	39	20	1.5	0	311	60	1
310	20	punish	69	31	40	3	1	3123	70	0
310	21	punish	62	38	10	3	0	417	60	1
310	22	punish	82	18	10	1.5	0	476	80	1
310	23	punish	72	28	10	1.5	0	408	70	0
310	24	punish	88	12	50	3	1	253	90	1
310	25	punish	91	9	20	1.5	1	7331	90	0
310	26	punish	60	40	30	1.5	0	352	60	0
310	27	punish	81	19	20	1.5	1	4209	80	0
310	28	punish	69	31	40	1.5	0	3877	70	0
310	29	punish	61	39	20	3	0	1893	60	1
310	30	punish	79	21	40	1.5	0	325	80	0
310	31	punish	51	49	20	1.5	0	381	50	0
310	32	punish	71	29	20	1.5	0	450	70	1
310	33	punish	92	8	10	1.5	0	320	90	1
310	34	punish	60	40	30	3	0	1045	60	0
310	35	punish	89	11	40	3	1	234	90	1
310	36	punish	92	8	10	3	1	574	90	1
310	37	punish	52	48	10	3	0	296	50	0
310	38	punish	81	19	20	3	1	304	80	1
310	39	punish	80	20	30	1.5	1	5887	80	0
310	40	punish	50	50	30	3	0	347	50	0
310	41	punish	52	48	10	1.5	0	234	50	0
310	42	punish	89	11	40	1.5	1	2416	90	0
310	43	punish	78	22	50	1.5	1	1423	80	0
310	44	punish	49	51	40	3	0	870	50	0
310	45	punish	78	22	50	3	1	400	80	1
310	46	punish	80	20	30	3	1	291	80	1
310	47	punish	70	30	30	1.5	0	309	70	1
310	48	punish	82	18	10	3	1	297	80	1
310	49	punish	68	32	50	3	0	4239	70	0
310	50	punish	91	9	20	3	1	458	90	1
310	51	punish	91	9	20	3	1	24784	90	1
310	52	punish	51	49	20	1.5	0	552	50	0
310	53	punish	50	50	30	1.5	0	443	50	0
310	54	punish	72	28	10	1.5	0	373	70	0
310	55	punish	48	52	50	3	0	383	50	0
310	56	punish	62	38	10	3	0	1986	60	1
310	57	punish	91	9	20	1.5	0	542	90	0
310	58	punish	68	32	50	3	1	2180	70	1
310	59	punish	92	8	10	3	1	321	90	1
310	60	punish	88	12	50	3	1	318	90	1
310	61	punish	68	32	50	1.5	0	992	70	0
310	62	punish	52	48	10	3	0	387	50	0
310	63	punish	81	19	20	3	1	421	80	1
310	64	punish	60	40	30	1.5	0	400	60	0
310	65	punish	81	19	20	1.5	0	421	80	1
310	66	punish	90	10	30	1.5	0	3479	90	0
310	67	punish	69	31	40	3	1	435	70	1
310	68	punish	61	39	20	1.5	0	844	60	0
310	69	punish	49	51	40	1.5	0	375	50	0
310	70	punish	50	50	30	3	0	489	50	1
310	71	punish	89	11	40	3	1	357	90	1
310	72	punish	78	22	50	3	1	472	80	1
310	73	punish	89	11	40	1.5	0	398	90	0
310	74	punish	48	52	50	1.5	0	268	50	0
310	75	punish	52	48	10	1.5	0	458	50	0
310	76	punish	51	49	20	3	0	501	50	0
310	77	punish	88	12	50	1.5	0	273	90	0
310	78	punish	59	41	40	3	0	655	60	0
310	79	punish	49	51	40	3	0	415	50	0
310	80	punish	69	31	40	1.5	0	254	70	0
310	81	punish	60	40	30	3	0	418	60	1
310	82	punish	62	38	10	1.5	0	333	60	1
310	83	punish	70	30	30	1.5	0	609	70	0
310	84	punish	58	42	50	1.5	0	442	60	0
310	85	punish	58	42	50	3	0	325	60	0
310	86	punish	70	30	30	3	1	421	70	1
310	87	punish	71	29	20	3	0	751	70	1
310	88	punish	82	18	10	1.5	0	16	80	0
310	89	punish	92	8	10	1.5	0	239	90	0
310	90	punish	79	21	40	3	1	135	80	1
310	91	punish	90	10	30	3	1	605	90	1
310	92	punish	79	21	40	1.5	0	309	80	0
310	93	punish	80	20	30	3	1	362	80	1
310	94	punish	61	39	20	3	0	8888	60	1
310	95	punish	78	22	50	1.5	0	528	80	0
310	96	punish	71	29	20	1.5	0	425	70	0
310	97	punish	82	18	10	3	1	1459	80	1
310	98	punish	80	20	30	1.5	0	501	80	0
310	99	punish	72	28	10	3	1	2291	70	1
310	100	punish	59	41	40	1.5	0	277	60	0
310	101	help	50	50	30	1.5	0	647	50	0
310	102	help	82	18	10	1.5	0	1223	80	1
310	103	help	52	48	10	3	0	502	50	0
310	104	help	62	38	10	1.5	0	591	60	0
310	105	help	90	10	30	3	1	1093	90	1
310	106	help	79	21	40	3	1	4877	80	1
310	107	help	80	20	30	3	1	1828	80	1
310	108	help	59	41	40	1.5	0	406	60	0
310	109	help	88	12	50	3	1	2073	90	1
310	110	help	59	41	40	3	0	831	60	0
310	111	help	61	39	20	1.5	0	1693	60	0
310	112	help	70	30	30	1.5	0	346	70	0
310	113	help	60	40	30	1.5	0	336	60	0
310	114	help	90	10	30	1.5	0	805	90	0
310	115	help	49	51	40	3	0	257	50	0
310	116	help	68	32	50	3	0	3810	70	0
310	117	help	60	40	30	3	0	1999	60	0
310	118	help	80	20	30	1.5	0	53	80	0
310	119	help	58	42	50	1.5	0	306	60	0
310	120	help	88	12	50	1.5	0	1172	90	0
310	121	help	79	21	40	1.5	0	260	80	0
310	122	help	50	50	30	3	0	378	50	0
310	123	help	92	8	10	1.5	0	237	90	0
310	124	help	51	49	20	3	0	432	50	0
310	125	help	62	38	10	3	1	1247	60	0
310	126	help	72	28	10	1.5	0	48	70	0
310	127	help	89	11	40	1.5	0	1738	90	0
310	128	help	82	18	10	3	1	914	80	1
310	129	help	52	48	10	1.5	0	602	50	0
310	130	help	71	29	20	3	1	340	70	1
310	131	help	78	22	50	1.5	0	601	80	0
310	132	help	48	52	50	3	0	368	50	0
310	133	help	71	29	20	1.5	1	4648	70	0
310	134	help	89	11	40	3	1	339	90	1
310	135	help	61	39	20	3	0	1495	60	1
310	136	help	81	19	20	3	1	244	80	1
310	137	help	58	42	50	3	0	1929	60	0
310	138	help	68	32	50	1.5	0	327	70	0
310	139	help	91	9	20	3	1	11	90	1
310	140	help	49	51	40	1.5	0	345	50	0
310	141	help	78	22	50	3	0	3337	80	0
310	142	help	72	28	10	3	1	327	70	1
310	143	help	81	19	20	1.5	0	87	80	1
310	144	help	91	9	20	1.5	1	507	90	0
310	145	help	70	30	30	3	1	398	70	1
310	146	help	51	49	20	1.5	0	202	50	0
310	147	help	92	8	10	3	1	304	90	1
310	148	help	69	31	40	3	1	6176	70	0
310	149	help	69	31	40	1.5	0	229	70	0
310	150	help	48	52	50	1.5	0	383	50	0
310	151	punish	62	38	10	1.5	0	437	60	0
310	152	punish	62	38	10	3	0	803	60	1
310	153	punish	50	50	30	3	0	302	50	0
310	154	punish	78	22	50	3	0	501	80	1
310	155	punish	51	49	20	3	0	460	50	0
310	156	punish	61	39	20	3	0	311	60	0
310	157	punish	92	8	10	1.5	0	281	90	1
310	158	punish	90	10	30	1.5	0	279	90	0
310	159	punish	81	19	20	1.5	1	3853	80	0
310	160	punish	60	40	30	1.5	0	255	60	0
310	161	punish	70	30	30	3	1	469	70	1
310	162	punish	92	8	10	3	1	111	90	1
310	163	punish	81	19	20	3	1	407	80	1
310	164	punish	48	52	50	3	0	242	50	0
310	165	punish	70	30	30	1.5	0	244	70	0
310	166	punish	59	41	40	1.5	0	22	60	0
310	167	punish	88	12	50	3	1	372	90	1
310	168	punish	69	31	40	3	1	342	70	1
310	169	punish	88	12	50	1.5	0	217	90	0
310	170	punish	90	10	30	3	1	221	90	1
310	171	punish	49	51	40	1.5	0	229	50	0
310	172	punish	68	32	50	3	1	308	70	1
310	173	punish	52	48	10	3	0	315	50	1
310	174	punish	50	50	30	1.5	0	316	50	0
310	175	punish	71	29	20	1.5	0	300	70	0
310	176	punish	60	40	30	3	0	334	60	0
310	177	punish	79	21	40	1.5	0	62	80	0
310	178	punish	58	42	50	1.5	0	591	60	0
310	179	punish	69	31	40	1.5	0	290	70	0
310	180	punish	89	11	40	1.5	0	520	90	0
310	181	punish	68	32	50	1.5	0	274	70	0
310	182	punish	82	18	10	3	1	169	80	1
310	183	punish	59	41	40	3	0	141	60	0
310	184	punish	51	49	20	1.5	0	324	50	0
310	185	punish	89	11	40	3	1	116	90	1
310	186	punish	91	9	20	3	1	158	90	1
310	187	punish	79	21	40	3	1	360	80	1
310	188	punish	61	39	20	1.5	0	407	60	1
310	189	punish	58	42	50	3	0	450	60	0
310	190	punish	72	28	10	3	1	275	70	1
310	191	punish	91	9	20	1.5	0	262	90	0
310	192	punish	71	29	20	3	1	630	70	1
310	193	punish	82	18	10	1.5	0	348	80	1
310	194	punish	78	22	50	1.5	0	99	80	0
310	195	punish	48	52	50	1.5	0	234	50	0
310	196	punish	49	51	40	3	0	272	50	0
310	197	punish	80	20	30	3	1	178	80	1
310	198	punish	52	48	10	1.5	0	330	50	0
310	199	punish	72	28	10	1.5	0	324	70	1
310	200	punish	80	20	30	1.5	0	403	80	1
310	201	help	51	49	20	3	0	652	50	0
310	202	help	78	22	50	3	0	285	80	1
310	203	help	62	38	10	3	1	1678	60	1
310	204	help	70	30	30	1.5	0	80	70	0
310	205	help	79	21	40	1.5	0	214	80	0
310	206	help	50	50	30	3	0	282	50	0
310	207	help	68	32	50	1.5	0	300	70	0
310	208	help	89	11	40	1.5	0	281	90	0
310	209	help	78	22	50	1.5	0	233	80	0
310	210	help	92	8	10	1.5	0	227	90	1
310	211	help	81	19	20	1.5	0	348	80	0
310	212	help	70	30	30	3	1	2922	70	1
310	213	help	49	51	40	3	0	428	50	0
310	214	help	58	42	50	3	0	296	60	0
310	215	help	79	21	40	3	1	286	80	1
310	216	help	60	40	30	1.5	0	306	60	0
310	217	help	48	52	50	1.5	0	229	50	0
310	218	help	89	11	40	3	1	347	90	1
310	219	help	68	32	50	3	0	1563	70	1
310	220	help	81	19	20	3	1	535	80	1
310	221	help	90	10	30	3	1	514	90	1
310	222	help	72	28	10	3	1	245	70	1
310	223	help	90	10	30	1.5	0	349	90	0
310	224	help	92	8	10	3	1	260	90	1
310	225	help	59	41	40	3	0	454	60	0
310	226	help	60	40	30	3	0	386	60	1
310	227	help	82	18	10	1.5	0	13	80	0
310	228	help	88	12	50	3	1	198	90	1
310	229	help	71	29	20	3	1	338	70	1
310	230	help	59	41	40	1.5	0	216	60	0
310	231	help	88	12	50	1.5	0	2476	90	0
310	232	help	62	38	10	1.5	0	293	60	0
310	233	help	51	49	20	1.5	0	348	50	0
310	234	help	71	29	20	1.5	0	94	70	0
310	235	help	72	28	10	1.5	0	1165	70	0
310	236	help	50	50	30	1.5	0	299	50	0
310	237	help	49	51	40	1.5	0	682	50	0
310	238	help	82	18	10	3	1	201	80	1
310	239	help	58	42	50	1.5	0	291	60	0
310	240	help	80	20	30	1.5	0	532	80	1
310	241	help	91	9	20	3	1	360	90	1
310	242	help	91	9	20	1.5	0	54	90	0
310	243	help	52	48	10	3	0	342	50	0
310	244	help	80	20	30	3	1	17	80	1
310	245	help	61	39	20	3	0	303	60	1
310	246	help	48	52	50	3	0	272	50	0
310	247	help	61	39	20	1.5	0	897	60	0
310	248	help	69	31	40	3	1	1653	70	0
310	249	help	69	31	40	1.5	0	303	70	0
310	250	help	52	48	10	1.5	0	400	50	0
310	251	help	61	39	20	3	0	389	60	0
310	252	help	72	28	10	1.5	0	391	70	1
310	253	help	90	10	30	3	1	474	90	1
310	254	help	92	8	10	1.5	0	540	90	0
310	255	help	82	18	10	1.5	0	281	80	0
310	256	help	71	29	20	3	1	728	70	1
310	257	help	70	30	30	3	1	215	70	0
310	258	help	52	48	10	3	0	119	50	0
310	259	help	58	42	50	3	0	301	60	0
310	260	help	51	49	20	1.5	0	362	50	0
310	261	help	58	42	50	1.5	0	250	60	0
310	262	help	82	18	10	3	1	222	80	1
310	263	help	70	30	30	1.5	0	303	70	0
310	264	help	49	51	40	1.5	0	253	50	0
310	265	help	68	32	50	1.5	0	274	70	0
310	266	help	62	38	10	1.5	0	362	60	0
310	267	help	72	28	10	3	1	276	70	1
310	268	help	61	39	20	1.5	0	275	60	0
310	269	help	69	31	40	1.5	0	346	70	0
310	270	help	69	31	40	3	1	286	70	0
310	271	help	51	49	20	3	0	328	50	0
310	272	help	48	52	50	1.5	0	367	50	0
310	273	help	80	20	30	1.5	0	253	80	0
310	274	help	50	50	30	1.5	0	324	50	0
310	275	help	48	52	50	3	0	393	50	0
310	276	help	88	12	50	3	1	284	90	1
310	277	help	91	9	20	1.5	0	719	90	0
310	278	help	79	21	40	1.5	0	259	80	0
310	279	help	52	48	10	1.5	0	242	50	0
310	280	help	78	22	50	1.5	0	182	80	0
310	281	help	91	9	20	3	1	197	90	1
310	282	help	78	22	50	3	1	2682	80	0
310	283	help	60	40	30	1.5	0	534	60	0
310	284	help	89	11	40	3	1	225	90	1
310	285	help	88	12	50	1.5	0	230	90	0
310	286	help	80	20	30	3	1	220	80	1
310	287	help	60	40	30	3	0	350	60	0
310	288	help	81	19	20	3	1	255	80	1
310	289	help	68	32	50	3	0	607	70	0
310	290	help	49	51	40	3	0	373	50	0
310	291	help	79	21	40	3	1	227	80	1
310	292	help	71	29	20	1.5	0	185	70	0
310	293	help	89	11	40	1.5	0	242	90	0
310	294	help	59	41	40	1.5	0	229	60	0
310	295	help	59	41	40	3	0	287	60	0
310	296	help	92	8	10	3	1	243	90	1
310	297	help	81	19	20	1.5	0	252	80	0
310	298	help	62	38	10	3	0	315	60	0
310	299	help	50	50	30	3	0	287	50	0
310	300	help	90	10	30	1.5	0	254	90	0
316	1	help	52	48	10	1.5	0	604	50	0
316	2	help	49	51	40	3	0	595	50	0
316	3	help	48	52	50	1.5	0	407	50	0
316	4	help	89	11	40	3	0	472	90	0
316	5	help	72	28	10	3	0	565	70	0
316	6	help	62	38	10	3	1	599	60	0
316	7	help	52	48	10	3	0	482	50	0
316	8	help	50	50	30	3	0	554	50	0
316	9	help	80	20	30	1.5	0	389	80	0
316	10	help	60	40	30	3	0	448	60	0
316	11	help	49	51	40	1.5	0	452	50	0
316	12	help	90	10	30	3	0	513	90	0
316	13	help	81	19	20	3	0	522	80	0
316	14	help	59	41	40	1.5	0	487	60	0
316	15	help	78	22	50	1.5	0	458	80	0
316	16	help	68	32	50	1.5	0	348	70	0
316	17	help	71	29	20	3	0	450	70	0
316	18	help	91	9	20	3	0	467	90	0
316	19	help	71	29	20	1.5	0	647	70	0
316	20	help	61	39	20	1.5	0	475	60	0
316	21	help	88	12	50	3	0	590	90	0
316	22	help	50	50	30	1.5	0	1080	50	0
316	23	help	48	52	50	3	0	427	50	0
316	24	help	82	18	10	1.5	0	348	80	0
316	25	help	88	12	50	1.5	0	355	90	0
316	26	help	60	40	30	1.5	0	481	60	0
316	27	help	62	38	10	1.5	0	456	60	0
316	28	help	90	10	30	1.5	0	307	90	0
316	29	help	69	31	40	3	0	553	70	0
316	30	help	79	21	40	1.5	0	336	80	0
316	31	help	70	30	30	3	0	402	70	0
316	32	help	81	19	20	1.5	0	330	80	0
316	33	help	61	39	20	3	0	285	60	0
316	34	help	89	11	40	1.5	0	340	90	0
316	35	help	58	42	50	1.5	0	359	60	0
316	36	help	82	18	10	3	1	2132	80	0
316	37	help	80	20	30	3	0	507	80	0
316	38	help	51	49	20	3	0	814	50	0
316	39	help	70	30	30	1.5	0	701	70	0
316	40	help	58	42	50	3	0	369	60	0
316	41	help	69	31	40	1.5	0	437	70	0
316	42	help	72	28	10	1.5	0	325	70	0
316	43	help	92	8	10	1.5	1	1174	90	0
316	44	help	51	49	20	1.5	0	326	50	0
316	45	help	78	22	50	3	0	421	80	0
316	46	help	59	41	40	3	0	448	60	0
316	47	help	68	32	50	3	0	287	70	0
316	48	help	91	9	20	1.5	0	316	90	0
316	49	help	92	8	10	3	0	1016	90	1
316	50	help	79	21	40	3	0	364	80	0
316	51	help	68	32	50	3	0	1075	70	0
316	52	help	58	42	50	1.5	0	555	60	0
316	53	help	92	8	10	1.5	1	602	90	0
316	54	help	60	40	30	1.5	0	357	60	0
316	55	help	71	29	20	3	0	572	70	0
316	56	help	51	49	20	3	0	431	50	0
316	57	help	68	32	50	1.5	0	635	70	0
316	58	help	52	48	10	3	0	434	50	0
316	59	help	81	19	20	3	0	445	80	0
316	60	help	61	39	20	3	0	337	60	0
316	61	help	72	28	10	1.5	0	274	70	0
316	62	help	92	8	10	3	1	711	90	1
316	63	help	59	41	40	3	0	298	60	0
316	64	help	78	22	50	1.5	0	474	80	0
316	65	help	91	9	20	1.5	0	400	90	0
316	66	help	70	30	30	3	0	539	70	0
316	67	help	49	51	40	3	0	415	50	0
316	68	help	89	11	40	3	0	365	90	0
316	69	help	50	50	30	3	0	363	50	0
316	70	help	51	49	20	1.5	0	906	50	0
316	71	help	90	10	30	3	0	386	90	0
316	72	help	78	22	50	3	0	385	80	0
316	73	help	82	18	10	3	0	338	80	1
316	74	help	88	12	50	3	0	776	90	0
316	75	help	52	48	10	1.5	0	336	50	0
316	76	help	81	19	20	1.5	0	363	80	0
316	77	help	88	12	50	1.5	0	394	90	0
316	78	help	91	9	20	3	0	455	90	0
316	79	help	69	31	40	1.5	0	521	70	0
316	80	help	62	38	10	3	0	371	60	0
316	81	help	50	50	30	1.5	0	359	50	0
316	82	help	60	40	30	3	0	597	60	0
316	83	help	79	21	40	3	0	476	80	0
316	84	help	69	31	40	3	0	425	70	0
316	85	help	70	30	30	1.5	0	489	70	0
316	86	help	48	52	50	3	0	366	50	0
316	87	help	80	20	30	3	0	462	80	0
316	88	help	59	41	40	1.5	0	294	60	0
316	89	help	62	38	10	1.5	0	527	60	0
316	90	help	71	29	20	1.5	0	300	70	0
316	91	help	82	18	10	1.5	0	337	80	0
316	92	help	49	51	40	1.5	0	371	50	0
316	93	help	79	21	40	1.5	0	766	80	0
316	94	help	89	11	40	1.5	0	432	90	0
316	95	help	61	39	20	1.5	0	564	60	0
316	96	help	72	28	10	3	0	551	70	0
316	97	help	90	10	30	1.5	0	373	90	0
316	98	help	80	20	30	1.5	0	510	80	0
316	99	help	58	42	50	3	0	457	60	0
316	100	help	48	52	50	1.5	0	786	50	0
316	101	punish	68	32	50	3	0	574	70	0
316	102	punish	58	42	50	1.5	0	465	60	0
316	103	punish	68	32	50	1.5	0	448	70	0
316	104	punish	79	21	40	1.5	0	492	80	0
316	105	punish	78	22	50	1.5	0	366	80	0
316	106	punish	60	40	30	3	0	361	60	0
316	107	punish	58	42	50	3	0	408	60	0
316	108	punish	51	49	20	3	0	341	50	0
316	109	punish	62	38	10	3	0	293	60	0
316	110	punish	69	31	40	3	0	385	70	0
316	111	punish	50	50	30	1.5	0	1284	50	0
316	112	punish	89	11	40	3	0	355	90	0
316	113	punish	62	38	10	1.5	0	551	60	0
316	114	punish	79	21	40	3	0	408	80	0
316	115	punish	81	19	20	1.5	0	484	80	0
316	116	punish	48	52	50	3	0	302	50	0
316	117	punish	59	41	40	1.5	0	388	60	0
316	118	punish	72	28	10	3	0	305	70	0
316	119	punish	90	10	30	3	0	618	90	0
316	120	punish	80	20	30	1.5	0	501	80	0
316	121	punish	59	41	40	3	0	608	60	0
316	122	punish	61	39	20	3	0	1358	60	0
316	123	punish	49	51	40	3	0	563	50	0
316	124	punish	71	29	20	3	0	431	70	0
316	125	punish	69	31	40	1.5	0	437	70	0
316	126	punish	78	22	50	3	0	3780	80	0
316	127	punish	50	50	30	3	0	1287	50	0
316	128	punish	91	9	20	3	0	1539	90	0
316	129	punish	82	18	10	3	0	895	80	0
316	130	punish	70	30	30	3	0	1523	70	0
316	131	punish	80	20	30	3	0	3411	80	0
316	132	punish	70	30	30	1.5	0	1803	70	0
316	133	punish	72	28	10	1.5	0	2608	70	0
316	134	punish	88	12	50	1.5	0	1429	90	0
316	135	punish	90	10	30	1.5	0	567	90	0
316	136	punish	52	48	10	1.5	0	2040	50	0
316	137	punish	60	40	30	1.5	0	1103	60	0
316	138	punish	48	52	50	1.5	0	865	50	0
316	139	punish	92	8	10	3	0	605	90	1
316	140	punish	51	49	20	1.5	0	348	50	0
316	141	punish	49	51	40	1.5	0	684	50	0
316	142	punish	61	39	20	1.5	0	755	60	0
316	143	punish	52	48	10	3	0	411	50	0
316	144	punish	92	8	10	1.5	1	1123	90	0
316	145	punish	71	29	20	1.5	0	606	70	0
316	146	punish	81	19	20	3	0	347	80	0
316	147	punish	91	9	20	1.5	0	512	90	0
316	148	punish	89	11	40	1.5	0	980	90	0
316	149	punish	82	18	10	1.5	0	524	80	1
316	150	punish	88	12	50	3	0	531	90	0
316	151	punish	82	18	10	1.5	0	707	80	0
316	152	punish	91	9	20	1.5	0	565	90	0
316	153	punish	50	50	30	3	0	679	50	0
316	154	punish	92	8	10	3	0	1351	90	0
316	155	punish	52	48	10	1.5	0	571	50	0
316	156	punish	82	18	10	3	0	1014	80	0
316	157	punish	71	29	20	1.5	0	870	70	0
316	158	punish	51	49	20	1.5	0	609	50	0
316	159	punish	90	10	30	3	0	669	90	0
316	160	punish	49	51	40	3	0	966	50	0
316	161	punish	78	22	50	3	0	675	80	0
316	162	punish	80	20	30	3	0	522	80	0
316	163	punish	70	30	30	3	0	590	70	0
316	164	punish	79	21	40	3	0	1052	80	0
316	165	punish	70	30	30	1.5	0	962	70	0
316	166	punish	92	8	10	1.5	0	539	90	0
316	167	punish	60	40	30	3	0	282	60	0
316	168	punish	69	31	40	1.5	0	326	70	0
316	169	punish	88	12	50	1.5	0	355	90	0
316	170	punish	49	51	40	1.5	0	139	50	0
316	171	punish	58	42	50	1.5	0	613	60	0
316	172	punish	62	38	10	3	0	402	60	0
316	173	punish	48	52	50	3	0	883	50	0
316	174	punish	91	9	20	3	0	434	90	0
316	175	punish	90	10	30	1.5	0	460	90	0
316	176	punish	79	21	40	1.5	0	860	80	0
316	177	punish	60	40	30	1.5	0	692	60	0
316	178	punish	89	11	40	1.5	0	2143	90	0
316	179	punish	81	19	20	3	0	863	80	0
316	180	punish	59	41	40	3	0	1626	60	0
316	181	punish	72	28	10	1.5	0	2799	70	0
316	182	punish	50	50	30	1.5	0	572	50	0
316	183	punish	61	39	20	1.5	0	1332	60	0
316	184	punish	48	52	50	1.5	0	1318	50	0
316	185	punish	69	31	40	3	0	2729	70	0
316	186	punish	81	19	20	1.5	0	1733	80	0
316	187	punish	80	20	30	1.5	0	786	80	0
316	188	punish	51	49	20	3	0	1813	50	0
316	189	punish	72	28	10	3	0	1138	70	0
316	190	punish	62	38	10	1.5	0	414	60	0
316	191	punish	88	12	50	3	0	1103	90	0
316	192	punish	61	39	20	3	0	1584	60	0
316	193	punish	89	11	40	3	0	428	90	0
316	194	punish	52	48	10	3	0	314	50	0
316	195	punish	58	42	50	3	0	314	60	0
316	196	punish	68	32	50	1.5	0	670	70	0
316	197	punish	71	29	20	3	0	844	70	0
316	198	punish	59	41	40	1.5	0	605	60	0
316	199	punish	68	32	50	3	0	428	70	0
316	200	punish	78	22	50	1.5	0	715	80	0
316	201	punish	90	10	30	1.5	0	6240	90	0
316	202	punish	52	48	10	1.5	0	932	50	0
316	203	punish	48	52	50	1.5	0	482	50	0
316	204	punish	51	49	20	3	0	336	50	0
316	205	punish	71	29	20	3	0	404	70	0
316	206	punish	89	11	40	3	0	450	90	0
316	207	punish	82	18	10	1.5	0	583	80	0
316	208	punish	62	38	10	3	0	623	60	0
316	209	punish	82	18	10	3	0	2768	80	0
316	210	punish	48	52	50	3	0	432	50	0
316	211	punish	68	32	50	3	0	489	70	0
316	212	punish	49	51	40	3	0	3026	50	0
316	213	punish	58	42	50	1.5	0	1940	60	0
316	214	punish	92	8	10	3	0	1478	90	1
316	215	punish	88	12	50	3	0	826	90	0
316	216	punish	69	31	40	3	0	622	70	0
316	217	punish	81	19	20	3	0	668	80	0
316	218	punish	91	9	20	1.5	0	733	90	0
316	219	punish	69	31	40	1.5	0	420	70	0
316	220	punish	78	22	50	3	0	1572	80	0
316	221	punish	88	12	50	1.5	0	877	90	0
316	222	punish	89	11	40	1.5	0	2043	90	0
316	223	punish	58	42	50	3	0	585	60	0
316	224	punish	72	28	10	3	0	1143	70	0
316	225	punish	81	19	20	1.5	0	1896	80	0
316	226	punish	80	20	30	3	0	422	80	0
316	227	punish	52	48	10	3	0	771	50	0
316	228	punish	61	39	20	3	0	1367	60	0
316	229	punish	78	22	50	1.5	0	332	80	0
316	230	punish	59	41	40	3	0	253	60	0
316	231	punish	71	29	20	1.5	0	392	70	0
316	232	punish	60	40	30	1.5	0	291	60	0
316	233	punish	79	21	40	1.5	0	484	80	0
316	234	punish	61	39	20	1.5	0	732	60	0
316	235	punish	62	38	10	1.5	0	696	60	0
316	236	punish	92	8	10	1.5	1	399	90	0
316	237	punish	80	20	30	1.5	0	430	80	0
316	238	punish	51	49	20	1.5	0	463	50	0
316	239	punish	90	10	30	3	0	528	90	0
316	240	punish	50	50	30	1.5	0	445	50	0
316	241	punish	59	41	40	1.5	0	510	60	0
316	242	punish	91	9	20	3	0	438	90	0
316	243	punish	50	50	30	3	0	741	50	0
316	244	punish	72	28	10	1.5	0	435	70	0
316	245	punish	70	30	30	3	0	533	70	0
316	246	punish	68	32	50	1.5	0	604	70	0
316	247	punish	60	40	30	3	0	520	60	0
316	248	punish	79	21	40	3	0	344	80	0
316	249	punish	49	51	40	1.5	0	356	50	0
316	250	punish	70	30	30	1.5	0	479	70	0
316	251	help	78	22	50	1.5	0	564	80	0
316	252	help	82	18	10	3	0	404	80	0
316	253	help	50	50	30	1.5	0	292	50	0
316	254	help	92	8	10	3	0	648	90	0
316	255	help	90	10	30	1.5	0	442	90	0
316	256	help	79	21	40	1.5	0	281	80	0
316	257	help	58	42	50	3	0	416	60	0
316	258	help	81	19	20	1.5	0	417	80	0
316	259	help	80	20	30	1.5	0	298	80	0
316	260	help	72	28	10	3	0	237	70	0
316	261	help	69	31	40	3	0	446	70	0
316	262	help	70	30	30	1.5	0	442	70	0
316	263	help	69	31	40	1.5	0	370	70	0
316	264	help	68	32	50	1.5	0	312	70	0
316	265	help	71	29	20	3	0	316	70	0
316	266	help	51	49	20	1.5	0	1117	50	0
316	267	help	59	41	40	3	0	2137	60	0
316	268	help	88	12	50	1.5	0	864	90	0
316	269	help	79	21	40	3	0	512	80	0
316	270	help	89	11	40	1.5	0	2397	90	0
316	271	help	48	52	50	3	0	2447	50	0
316	272	help	48	52	50	1.5	0	1582	50	0
316	273	help	60	40	30	1.5	0	2834	60	0
316	274	help	61	39	20	3	0	548	60	0
316	275	help	88	12	50	3	0	875	90	0
316	276	help	82	18	10	1.5	0	594	80	1
316	277	help	91	9	20	1.5	0	382	90	0
316	278	help	51	49	20	3	0	1662	50	0
316	279	help	50	50	30	3	0	396	50	0
316	280	help	70	30	30	3	0	404	70	0
316	281	help	90	10	30	3	0	399	90	0
316	282	help	52	48	10	3	0	1959	50	0
316	283	help	60	40	30	3	0	614	60	0
316	284	help	91	9	20	3	0	578	90	0
316	285	help	92	8	10	1.5	0	739	90	0
316	286	help	58	42	50	1.5	0	850	60	0
316	287	help	72	28	10	1.5	0	478	70	0
316	288	help	49	51	40	3	0	428	50	0
316	289	help	89	11	40	3	0	429	90	0
316	290	help	61	39	20	1.5	0	342	60	0
316	291	help	78	22	50	3	0	472	80	0
316	292	help	71	29	20	1.5	0	430	70	0
316	293	help	59	41	40	1.5	0	418	60	0
316	294	help	62	38	10	3	0	310	60	0
316	295	help	49	51	40	1.5	0	519	50	0
316	296	help	68	32	50	3	0	343	70	0
316	297	help	62	38	10	1.5	0	323	60	0
316	298	help	52	48	10	1.5	0	460	50	0
316	299	help	81	19	20	3	0	378	80	0
316	300	help	80	20	30	3	0	581	80	0
318	1	punish	58	42	50	1.5	0	2219	60	0
318	2	punish	48	52	50	3	0	1645	50	0
318	3	punish	69	31	40	3	0	2801	70	0
318	4	punish	50	50	30	3	0	494	50	0
318	5	punish	52	48	10	1.5	1	392	50	1
318	6	punish	62	38	10	3	0	445	60	1
318	7	punish	90	10	30	1.5	1	695	90	1
318	8	punish	72	28	10	1.5	1	921	70	0
318	9	punish	48	52	50	1.5	1	654	50	0
318	10	punish	51	49	20	1.5	0	3338	50	0
318	11	punish	61	39	20	3	0	1664	60	1
318	12	punish	68	32	50	1.5	1	661	70	0
318	13	punish	82	18	10	1.5	1	278	80	0
318	14	punish	51	49	20	3	0	455	50	0
318	15	punish	62	38	10	1.5	1	1563	60	1
318	16	punish	71	29	20	1.5	1	949	70	1
318	17	punish	92	8	10	3	0	2595	90	1
318	18	punish	68	32	50	3	0	467	70	0
318	19	punish	60	40	30	1.5	1	1127	60	0
318	20	punish	78	22	50	3	0	535	80	0
318	21	punish	70	30	30	3	0	536	70	1
318	22	punish	89	11	40	3	0	32	90	1
318	23	punish	60	40	30	3	0	289	60	1
318	24	punish	52	48	10	3	0	149	50	1
318	25	punish	70	30	30	1.5	1	224	70	0
318	26	punish	50	50	30	1.5	1	772	50	0
318	27	punish	59	41	40	3	0	131	60	0
318	28	punish	79	21	40	3	0	2083	80	1
318	29	punish	81	19	20	3	0	246	80	0
318	30	punish	88	12	50	3	0	740	90	1
318	31	punish	69	31	40	1.5	1	354	70	1
318	32	punish	80	20	30	3	0	996	80	1
318	33	punish	49	51	40	1.5	1	1037	50	0
318	34	punish	90	10	30	3	0	447	90	0
318	35	punish	92	8	10	1.5	1	402	90	0
318	36	punish	82	18	10	3	0	242	80	1
318	37	punish	71	29	20	3	0	640	70	0
318	38	punish	88	12	50	1.5	1	525	90	1
318	39	punish	78	22	50	1.5	1	2212	80	0
318	40	punish	58	42	50	3	0	494	60	0
318	41	punish	72	28	10	3	1	210	70	1
318	42	punish	49	51	40	3	0	974	50	0
318	43	punish	59	41	40	1.5	1	566	60	1
318	44	punish	81	19	20	1.5	1	248	80	0
318	45	punish	89	11	40	1.5	1	577	90	1
318	46	punish	91	9	20	1.5	1	590	90	1
318	47	punish	91	9	20	3	0	324	90	0
318	48	punish	61	39	20	1.5	1	1884	60	1
318	49	punish	80	20	30	1.5	1	277	80	1
318	50	punish	79	21	40	1.5	1	1033	80	0
318	51	punish	89	11	40	1.5	0	745	90	1
318	52	punish	79	21	40	1.5	1	399	80	0
318	53	punish	61	39	20	1.5	1	335	60	1
318	54	punish	48	52	50	3	0	530	50	1
318	55	punish	88	12	50	1.5	1	869	90	1
318	56	punish	80	20	30	1.5	1	585	80	1
318	57	punish	78	22	50	3	0	2253	80	1
318	58	punish	52	48	10	1.5	1	566	50	1
318	59	punish	50	50	30	3	0	589	50	0
318	60	punish	72	28	10	3	0	679	70	1
318	61	punish	49	51	40	1.5	1	1863	50	0
318	62	punish	62	38	10	3	0	785	60	0
318	63	punish	71	29	20	1.5	1	703	70	1
318	64	punish	71	29	20	3	0	429	70	0
318	65	punish	89	11	40	3	0	455	90	0
318	66	punish	48	52	50	1.5	1	446	50	0
318	67	punish	91	9	20	1.5	1	1679	90	0
318	68	punish	90	10	30	1.5	1	2296	90	1
318	69	punish	72	28	10	1.5	1	898	70	1
318	70	punish	58	42	50	1.5	1	703	60	1
318	71	punish	50	50	30	1.5	1	1112	50	0
318	72	punish	61	39	20	3	0	792	60	0
318	73	punish	68	32	50	1.5	1	250	70	1
318	74	punish	69	31	40	3	0	346	70	0
318	75	punish	59	41	40	3	0	379	60	0
318	76	punish	69	31	40	1.5	1	562	70	1
318	77	punish	81	19	20	3	0	553	80	0
318	78	punish	58	42	50	3	0	854	60	0
318	79	punish	70	30	30	1.5	1	407	70	0
318	80	punish	92	8	10	3	0	658	90	0
318	81	punish	49	51	40	3	0	2056	50	0
318	82	punish	80	20	30	3	0	2929	80	0
318	83	punish	88	12	50	3	0	941	90	1
318	84	punish	51	49	20	1.5	1	924	50	1
318	85	punish	78	22	50	1.5	1	94	80	0
318	86	punish	52	48	10	3	0	737	50	0
318	87	punish	82	18	10	1.5	1	1795	80	1
318	88	punish	91	9	20	3	1	5523	90	1
318	89	punish	79	21	40	3	1	4447	80	1
318	90	punish	60	40	30	3	0	543	60	0
318	91	punish	81	19	20	1.5	0	354	80	1
318	92	punish	92	8	10	1.5	0	1881	90	0
318	93	punish	68	32	50	3	1	1850	70	1
318	94	punish	60	40	30	1.5	0	526	60	0
318	95	punish	82	18	10	3	0	2731	80	1
318	96	punish	62	38	10	1.5	1	1427	60	0
318	97	punish	51	49	20	3	0	2124	50	1
318	98	punish	59	41	40	1.5	0	1954	60	0
318	99	punish	70	30	30	3	1	3896	70	0
318	100	punish	90	10	30	3	0	289	90	1
318	101	help	90	10	30	1.5	0	1013	90	0
318	102	help	69	31	40	1.5	0	1550	70	0
318	103	help	70	30	30	3	1	512	70	1
318	104	help	51	49	20	3	1	568	50	1
318	105	help	92	8	10	3	1	871	90	1
318	106	help	71	29	20	1.5	0	411	70	1
318	107	help	80	20	30	1.5	0	549	80	1
318	108	help	52	48	10	3	1	44	50	1
318	109	help	49	51	40	1.5	0	597	50	0
318	110	help	79	21	40	1.5	0	177	80	1
318	111	help	59	41	40	1.5	0	468	60	0
318	112	help	81	19	20	3	1	516	80	1
318	113	help	91	9	20	3	1	428	90	1
318	114	help	88	12	50	1.5	0	515	90	0
318	115	help	88	12	50	3	1	459	90	1
318	116	help	50	50	30	3	1	466	50	1
318	117	help	60	40	30	1.5	0	577	60	0
318	118	help	72	28	10	1.5	0	591	70	1
318	119	help	82	18	10	1.5	0	204	80	1
318	120	help	52	48	10	1.5	0	251	50	1
318	121	help	81	19	20	1.5	0	344	80	1
318	122	help	82	18	10	3	1	333	80	1
318	123	help	89	11	40	3	1	311	90	1
318	124	help	78	22	50	1.5	0	1643	80	0
318	125	help	61	39	20	1.5	0	2180	60	0
318	126	help	78	22	50	3	1	524	80	1
318	127	help	58	42	50	1.5	0	428	60	1
318	128	help	48	52	50	3	1	286	50	1
318	129	help	71	29	20	3	1	370	70	1
318	130	help	58	42	50	3	1	380	60	1
318	131	help	70	30	30	1.5	0	411	70	0
318	132	help	51	49	20	1.5	0	489	50	0
318	133	help	91	9	20	1.5	0	471	90	0
318	134	help	89	11	40	1.5	0	1546	90	0
318	135	help	62	38	10	3	1	619	60	1
318	136	help	68	32	50	1.5	0	443	70	0
318	137	help	61	39	20	3	1	816	60	1
318	138	help	69	31	40	3	1	470	70	1
318	139	help	60	40	30	3	1	160	60	1
318	140	help	72	28	10	3	1	474	70	0
318	141	help	79	21	40	3	1	521	80	1
318	142	help	62	38	10	1.5	0	766	60	1
318	143	help	48	52	50	1.5	1	1736	50	1
318	144	help	80	20	30	3	1	371	80	1
318	145	help	50	50	30	1.5	0	404	50	0
318	146	help	68	32	50	3	1	807	70	1
318	147	help	90	10	30	3	1	2835	90	1
318	148	help	92	8	10	1.5	0	160	90	0
318	149	help	59	41	40	3	1	424	60	1
318	150	help	49	51	40	3	1	375	50	1
318	151	help	59	41	40	1.5	0	718	60	0
318	152	help	81	19	20	1.5	0	336	80	0
318	153	help	61	39	20	3	1	212	60	1
318	154	help	91	9	20	3	1	1270	90	1
318	155	help	79	21	40	1.5	0	340	80	0
318	156	help	92	8	10	1.5	0	437	90	0
318	157	help	60	40	30	1.5	0	358	60	0
318	158	help	89	11	40	1.5	0	518	90	0
318	159	help	48	52	50	3	1	297	50	1
318	160	help	91	9	20	1.5	0	274	90	1
318	161	help	58	42	50	1.5	0	656	60	0
318	162	help	71	29	20	3	1	449	70	1
318	163	help	92	8	10	3	1	424	90	1
318	164	help	70	30	30	3	1	484	70	1
318	165	help	81	19	20	3	1	292	80	0
318	166	help	49	51	40	3	1	442	50	1
318	167	help	69	31	40	3	1	233	70	1
318	168	help	68	32	50	1.5	0	226	70	0
318	169	help	51	49	20	3	1	450	50	1
318	170	help	62	38	10	1.5	0	552	60	0
318	171	help	70	30	30	1.5	0	512	70	0
318	172	help	78	22	50	1.5	0	460	80	0
318	173	help	60	40	30	3	1	379	60	1
318	174	help	90	10	30	3	1	198	90	1
318	175	help	49	51	40	1.5	0	362	50	1
318	176	help	50	50	30	3	1	384	50	1
318	177	help	78	22	50	3	1	535	80	1
318	178	help	82	18	10	1.5	0	781	80	1
318	179	help	79	21	40	3	1	2633	80	1
318	180	help	82	18	10	3	1	1546	80	1
318	181	help	71	29	20	1.5	0	271	70	0
318	182	help	50	50	30	1.5	0	477	50	1
318	183	help	59	41	40	3	1	1301	60	1
318	184	help	88	12	50	1.5	1	1033	90	0
318	185	help	61	39	20	1.5	1	1076	60	1
318	186	help	62	38	10	3	1	100	60	1
318	187	help	80	20	30	1.5	0	449	80	0
318	188	help	48	52	50	1.5	0	395	50	0
318	189	help	51	49	20	1.5	0	243	50	0
318	190	help	58	42	50	3	1	409	60	1
318	191	help	69	31	40	1.5	0	353	70	0
318	192	help	72	28	10	1.5	0	398	70	1
318	193	help	52	48	10	1.5	0	1816	50	1
318	194	help	80	20	30	3	1	442	80	1
318	195	help	68	32	50	3	1	529	70	1
318	196	help	89	11	40	3	1	377	90	0
318	197	help	52	48	10	3	1	478	50	1
318	198	help	90	10	30	1.5	0	377	90	0
318	199	help	72	28	10	3	1	282	70	1
318	200	help	88	12	50	3	1	3279	90	1
318	201	punish	88	12	50	3	0	2289	90	1
318	202	punish	89	11	40	3	0	968	90	1
318	203	punish	89	11	40	1.5	1	1185	90	1
318	204	punish	70	30	30	1.5	0	542	70	0
318	205	punish	88	12	50	1.5	1	2302	90	1
318	206	punish	48	52	50	1.5	0	508	50	0
318	207	punish	49	51	40	1.5	1	319	50	0
318	208	punish	82	18	10	3	0	4	80	0
318	209	punish	79	21	40	3	0	3785	80	1
318	210	punish	71	29	20	1.5	1	530	70	0
318	211	punish	50	50	30	3	1	2040	50	0
318	212	punish	68	32	50	3	0	230	70	0
318	213	punish	70	30	30	3	1	3083	70	0
318	214	punish	61	39	20	1.5	0	3124	60	1
318	215	punish	81	19	20	3	1	1356	80	1
318	216	punish	58	42	50	1.5	0	31	60	0
318	217	punish	91	9	20	1.5	1	658	90	0
318	218	punish	61	39	20	3	0	849	60	1
318	219	punish	50	50	30	1.5	1	273	50	0
318	220	punish	71	29	20	3	1	418	70	0
318	221	punish	90	10	30	3	1	673	90	1
318	222	punish	82	18	10	1.5	1	776	80	0
318	223	punish	72	28	10	1.5	1	15	70	1
318	224	punish	51	49	20	1.5	1	425	50	1
318	225	punish	79	21	40	1.5	0	368	80	1
318	226	punish	72	28	10	3	1	378	70	1
318	227	punish	80	20	30	3	1	4539	80	1
318	228	punish	60	40	30	3	1	435	60	0
318	229	punish	62	38	10	1.5	1	503	60	1
318	230	punish	51	49	20	3	1	1207	50	0
318	231	punish	78	22	50	1.5	0	2023	80	1
318	232	punish	78	22	50	3	1	290	80	1
318	233	punish	52	48	10	1.5	1	3539	50	0
318	234	punish	60	40	30	1.5	0	853	60	0
318	235	punish	90	10	30	1.5	1	491	90	1
318	236	punish	59	41	40	3	0	3488	60	0
318	237	punish	81	19	20	1.5	1	760	80	0
318	238	punish	58	42	50	3	1	561	60	1
318	239	punish	68	32	50	1.5	0	1079	70	1
318	240	punish	52	48	10	3	1	1141	50	1
318	241	punish	80	20	30	1.5	1	2870	80	0
318	242	punish	59	41	40	1.5	0	1152	60	0
318	243	punish	62	38	10	3	1	1484	60	1
318	244	punish	49	51	40	3	1	1247	50	0
318	245	punish	48	52	50	3	1	972	50	0
318	246	punish	69	31	40	3	0	1456	70	1
318	247	punish	92	8	10	1.5	0	1912	90	0
318	248	punish	92	8	10	3	1	3173	90	0
318	249	punish	91	9	20	3	1	1442	90	1
318	250	punish	69	31	40	1.5	0	386	70	1
318	251	help	68	32	50	1.5	1	1386	70	1
318	252	help	52	48	10	3	1	1244	50	1
318	253	help	70	30	30	1.5	1	1737	70	0
318	254	help	88	12	50	3	1	288	90	1
318	255	help	80	20	30	1.5	0	257	80	0
318	256	help	92	8	10	1.5	0	640	90	0
318	257	help	58	42	50	1.5	0	413	60	0
318	258	help	59	41	40	1.5	0	271	60	0
318	259	help	50	50	30	1.5	0	501	50	1
318	260	help	51	49	20	1.5	0	314	50	1
318	261	help	49	51	40	3	1	375	50	1
318	262	help	60	40	30	1.5	0	251	60	0
318	263	help	69	31	40	1.5	0	542	70	0
318	264	help	89	11	40	1.5	0	940	90	0
318	265	help	50	50	30	3	1	430	50	1
318	266	help	70	30	30	3	1	403	70	1
318	267	help	58	42	50	3	1	347	60	1
318	268	help	82	18	10	3	1	395	80	1
318	269	help	80	20	30	3	1	217	80	0
318	270	help	91	9	20	1.5	0	543	90	0
318	271	help	88	12	50	1.5	0	370	90	0
318	272	help	78	22	50	1.5	0	116	80	0
318	273	help	71	29	20	3	1	1218	70	1
318	274	help	79	21	40	3	1	359	80	1
318	275	help	59	41	40	3	1	551	60	1
318	276	help	52	48	10	1.5	0	587	50	1
318	277	help	62	38	10	1.5	0	1493	60	1
318	278	help	90	10	30	3	1	1973	90	0
318	279	help	79	21	40	1.5	0	596	80	0
318	280	help	78	22	50	3	1	298	80	1
318	281	help	60	40	30	3	1	398	60	1
318	282	help	69	31	40	3	1	377	70	1
318	283	help	72	28	10	3	1	1524	70	1
318	284	help	61	39	20	1.5	0	364	60	1
318	285	help	71	29	20	1.5	0	1318	70	0
318	286	help	89	11	40	3	1	1169	90	1
318	287	help	72	28	10	1.5	0	608	70	1
318	288	help	61	39	20	3	1	1093	60	0
318	289	help	81	19	20	1.5	0	456	80	1
318	290	help	68	32	50	3	1	1180	70	1
318	291	help	48	52	50	3	1	2971	50	1
318	292	help	82	18	10	1.5	0	774	80	0
318	293	help	49	51	40	1.5	0	1179	50	1
318	294	help	81	19	20	3	1	682	80	0
318	295	help	91	9	20	3	1	548	90	0
318	296	help	62	38	10	3	1	1191	60	0
318	297	help	51	49	20	3	1	756	50	1
318	298	help	90	10	30	1.5	0	254	90	0
318	299	help	48	52	50	1.5	0	540	50	0
318	300	help	92	8	10	3	1	230	90	0
320	1	punish	90	10	30	3	0	396	90	0
320	2	punish	82	18	10	1.5	0	421	80	1
320	3	punish	59	41	40	3	0	355	60	0
320	4	punish	52	48	10	1.5	0	315	50	0
320	5	punish	48	52	50	3	0	277	50	0
320	6	punish	69	31	40	3	0	304	70	0
320	7	punish	69	31	40	1.5	0	416	70	0
320	8	punish	51	49	20	1.5	0	411	50	0
320	9	punish	89	11	40	3	0	340	90	0
320	10	punish	88	12	50	1.5	0	441	90	0
320	11	punish	89	11	40	1.5	0	337	90	0
320	12	punish	50	50	30	1.5	0	434	50	0
320	13	punish	62	38	10	3	0	455	60	1
320	14	punish	78	22	50	3	0	359	80	0
320	15	punish	60	40	30	1.5	0	417	60	0
320	16	punish	52	48	10	3	0	389	50	0
320	17	punish	72	28	10	3	0	451	70	0
320	18	punish	92	8	10	3	1	374	90	1
320	19	punish	71	29	20	3	0	147	70	0
320	20	punish	58	42	50	3	0	342	60	0
320	21	punish	60	40	30	3	0	380	60	0
320	22	punish	61	39	20	3	0	423	60	0
320	23	punish	62	38	10	1.5	0	417	60	0
320	24	punish	72	28	10	1.5	1	627	70	1
320	25	punish	82	18	10	3	0	429	80	1
320	26	punish	50	50	30	3	0	389	50	0
320	27	punish	51	49	20	3	0	290	50	0
320	28	punish	81	19	20	3	0	394	80	0
320	29	punish	61	39	20	1.5	0	324	60	0
320	30	punish	81	19	20	1.5	0	419	80	0
320	31	punish	88	12	50	3	0	364	90	0
320	32	punish	90	10	30	1.5	0	269	90	0
320	33	punish	79	21	40	3	0	345	80	0
320	34	punish	71	29	20	1.5	0	426	70	0
320	35	punish	58	42	50	1.5	0	489	60	0
320	36	punish	80	20	30	3	0	373	80	0
320	37	punish	91	9	20	3	0	407	90	0
320	38	punish	80	20	30	1.5	0	302	80	0
320	39	punish	49	51	40	1.5	0	360	50	0
320	40	punish	70	30	30	1.5	0	344	70	0
320	41	punish	49	51	40	3	0	379	50	0
320	42	punish	92	8	10	1.5	1	527	90	0
320	43	punish	68	32	50	1.5	0	260	70	0
320	44	punish	70	30	30	3	0	324	70	0
320	45	punish	48	52	50	1.5	0	463	50	0
320	46	punish	78	22	50	1.5	0	416	80	0
320	47	punish	91	9	20	1.5	0	282	90	0
320	48	punish	68	32	50	3	0	235	70	0
320	49	punish	79	21	40	1.5	0	506	80	0
320	50	punish	59	41	40	1.5	0	321	60	0
320	51	punish	69	31	40	3	0	561	70	0
320	52	punish	62	38	10	1.5	0	491	60	0
320	53	punish	71	29	20	3	0	443	70	0
320	54	punish	79	21	40	3	0	303	80	0
320	55	punish	50	50	30	1.5	0	255	50	0
320	56	punish	81	19	20	1.5	0	249	80	0
320	57	punish	49	51	40	3	0	395	50	0
320	58	punish	78	22	50	3	0	369	80	0
320	59	punish	71	29	20	1.5	0	315	70	0
320	60	punish	70	30	30	3	0	195	70	0
320	61	punish	90	10	30	3	0	371	90	0
320	62	punish	89	11	40	3	0	254	90	0
320	63	punish	80	20	30	1.5	0	301	80	0
320	64	punish	90	10	30	1.5	0	259	90	0
320	65	punish	68	32	50	1.5	0	246	70	0
320	66	punish	60	40	30	3	0	349	60	0
320	67	punish	91	9	20	1.5	0	257	90	0
320	68	punish	62	38	10	3	1	394	60	1
320	69	punish	68	32	50	3	0	145	70	0
320	70	punish	91	9	20	3	0	251	90	0
320	71	punish	88	12	50	1.5	0	225	90	0
320	72	punish	82	18	10	3	1	262	80	0
320	73	punish	70	30	30	1.5	0	379	70	0
320	74	punish	69	31	40	1.5	0	270	70	0
320	75	punish	52	48	10	1.5	0	462	50	0
320	76	punish	61	39	20	1.5	0	334	60	0
320	77	punish	72	28	10	1.5	0	222	70	0
320	78	punish	78	22	50	1.5	0	277	80	0
320	79	punish	88	12	50	3	0	338	90	0
320	80	punish	80	20	30	3	0	390	80	0
320	81	punish	48	52	50	1.5	0	122	50	0
320	82	punish	82	18	10	1.5	0	600	80	1
320	83	punish	51	49	20	3	0	301	50	0
320	84	punish	59	41	40	1.5	0	281	60	0
320	85	punish	60	40	30	1.5	0	247	60	0
320	86	punish	92	8	10	1.5	1	284	90	0
320	87	punish	92	8	10	3	1	340	90	1
320	88	punish	51	49	20	1.5	0	257	50	0
320	89	punish	50	50	30	3	0	226	50	0
320	90	punish	61	39	20	3	0	244	60	0
320	91	punish	79	21	40	1.5	0	288	80	0
320	92	punish	58	42	50	1.5	0	276	60	0
320	93	punish	72	28	10	3	1	335	70	1
320	94	punish	52	48	10	3	0	284	50	0
320	95	punish	49	51	40	1.5	0	86	50	0
320	96	punish	81	19	20	3	0	245	80	0
320	97	punish	58	42	50	3	0	178	60	0
320	98	punish	59	41	40	3	0	274	60	0
320	99	punish	48	52	50	3	0	274	50	0
320	100	punish	89	11	40	1.5	0	277	90	0
320	101	help	92	8	10	3	1	549	90	1
320	102	help	89	11	40	3	0	288	90	0
320	103	help	52	48	10	1.5	0	322	50	0
320	104	help	51	49	20	1.5	0	262	50	0
320	105	help	70	30	30	1.5	0	297	70	0
320	106	help	68	32	50	3	0	225	70	0
320	107	help	91	9	20	3	0	209	90	0
320	108	help	49	51	40	3	0	267	50	0
320	109	help	72	28	10	3	1	195	70	1
320	110	help	89	11	40	1.5	0	276	90	0
320	111	help	62	38	10	1.5	0	67	60	0
320	112	help	78	22	50	1.5	0	223	80	0
320	113	help	69	31	40	3	0	218	70	0
320	114	help	80	20	30	3	0	198	80	0
320	115	help	88	12	50	1.5	0	249	90	0
320	116	help	62	38	10	3	1	237	60	1
320	117	help	91	9	20	1.5	0	396	90	0
320	118	help	90	10	30	1.5	0	101	90	0
320	119	help	61	39	20	1.5	0	199	60	0
320	120	help	51	49	20	3	0	231	50	0
320	121	help	59	41	40	1.5	0	7	60	0
320	122	help	80	20	30	1.5	0	318	80	0
320	123	help	81	19	20	3	0	311	80	0
320	124	help	58	42	50	1.5	0	222	60	0
320	125	help	79	21	40	1.5	0	129	80	0
320	126	help	72	28	10	1.5	0	204	70	0
320	127	help	92	8	10	1.5	1	262	90	1
320	128	help	79	21	40	3	0	290	80	0
320	129	help	48	52	50	3	0	271	50	0
320	130	help	81	19	20	1.5	0	274	80	0
320	131	help	71	29	20	1.5	0	264	70	0
320	132	help	52	48	10	3	1	182	50	1
320	133	help	71	29	20	3	0	142	70	0
320	134	help	49	51	40	1.5	0	283	50	0
320	135	help	82	18	10	1.5	0	284	80	0
320	136	help	90	10	30	3	0	19	90	0
320	137	help	58	42	50	3	0	257	60	0
320	138	help	82	18	10	3	0	279	80	1
320	139	help	78	22	50	3	0	297	80	0
320	140	help	50	50	30	3	0	254	50	0
320	141	help	60	40	30	3	0	296	60	0
320	142	help	70	30	30	3	0	214	70	0
320	143	help	68	32	50	1.5	0	223	70	0
320	144	help	69	31	40	1.5	0	158	70	0
320	145	help	50	50	30	1.5	0	160	50	0
320	146	help	60	40	30	1.5	0	236	60	0
320	147	help	88	12	50	3	0	212	90	0
320	148	help	61	39	20	3	0	236	60	0
320	149	help	59	41	40	3	0	254	60	0
320	150	help	48	52	50	1.5	0	125	50	0
320	151	help	80	20	30	3	0	391	80	0
320	152	help	59	41	40	3	0	306	60	0
320	153	help	49	51	40	1.5	0	425	50	0
320	154	help	58	42	50	1.5	0	321	60	0
320	155	help	69	31	40	3	0	270	70	0
320	156	help	68	32	50	1.5	0	315	70	0
320	157	help	62	38	10	3	1	332	60	1
320	158	help	50	50	30	1.5	0	296	50	0
320	159	help	71	29	20	1.5	0	181	70	0
320	160	help	72	28	10	3	1	231	70	1
320	161	help	92	8	10	3	1	231	90	1
320	162	help	70	30	30	1.5	0	187	70	0
320	163	help	90	10	30	1.5	0	425	90	0
320	164	help	61	39	20	1.5	0	284	60	0
320	165	help	80	20	30	1.5	0	255	80	0
320	166	help	58	42	50	3	0	181	60	0
320	167	help	60	40	30	3	0	283	60	1
320	168	help	88	12	50	3	0	82	90	0
320	169	help	91	9	20	1.5	0	275	90	0
320	170	help	79	21	40	1.5	0	379	80	0
320	171	help	70	30	30	3	0	297	70	0
320	172	help	71	29	20	3	0	265	70	0
320	173	help	50	50	30	3	0	91	50	0
320	174	help	79	21	40	3	0	278	80	0
320	175	help	51	49	20	3	0	275	50	0
320	176	help	59	41	40	1.5	0	443	60	0
320	177	help	88	12	50	1.5	0	347	90	0
320	178	help	48	52	50	1.5	0	313	50	0
320	179	help	89	11	40	3	0	469	90	0
320	180	help	82	18	10	1.5	0	207	80	1
320	181	help	78	22	50	1.5	0	328	80	0
320	182	help	49	51	40	3	0	862	50	0
320	183	help	90	10	30	3	0	308	90	0
320	184	help	52	48	10	1.5	0	542	50	0
320	185	help	51	49	20	1.5	0	250	50	0
320	186	help	48	52	50	3	0	216	50	0
320	187	help	89	11	40	1.5	0	203	90	0
320	188	help	61	39	20	3	0	258	60	0
320	189	help	91	9	20	3	0	132	90	0
320	190	help	78	22	50	3	0	142	80	0
320	191	help	62	38	10	1.5	0	388	60	0
320	192	help	68	32	50	3	0	326	70	0
320	193	help	60	40	30	1.5	0	211	60	0
320	194	help	92	8	10	1.5	1	204	90	1
320	195	help	82	18	10	3	0	632	80	1
320	196	help	72	28	10	1.5	0	205	70	0
320	197	help	69	31	40	1.5	0	206	70	0
320	198	help	52	48	10	3	1	382	50	0
320	199	help	81	19	20	3	0	61	80	0
[truncated: 45,101 more rows]

## Sheet: Figure1e
Individual data points					Group Mean and SEM.
subid	Block	num_trials	mean_action		Block	num_subject	mean_action	sd_action	mean_prediction	sd_prediction	se_action	se_prediction
301	punish	150	0		punish	157	0.184034	0.160661	0.191507	0.165017	0.0128221	0.0131698
301	help	150	0		help	157	0.252781	0.200189	0.257452	0.201068	0.0159769	0.016047
302	punish	150	0.4
302	help	150	0.5
303	punish	150	0.346667
303	help	150	0.326667
304	punish	150	0.34
304	help	150	0.526667
305	punish	150	0.313333
305	help	150	0.286667
306	punish	150	0.16
306	help	150	0.146667
307	punish	150	0.286667
307	help	150	0.226667
308	punish	150	0.226667
308	help	150	0.2
309	punish	150	0.266667
309	help	150	0.3
310	punish	150	0.333333
310	help	150	0.293333
315	punish	150	0.286667
315	help	150	0.306667
316	punish	150	0.0133333
316	help	150	0.0333333
317	punish	150	0.16
317	help	150	0.46
318	punish	150	0.526667
318	help	150	0.533333
319	punish	150	0.393333
319	help	150	0.346667
320	punish	150	0.0933333
320	help	150	0.1
321	punish	150	0.173333
321	help	150	0.24
323	punish	150	0.08
323	help	150	0.106667
324	punish	150	0
324	help	150	0.0933333
325	punish	150	0.466667
325	help	150	0.446667
326	punish	150	0.0333333
326	help	150	0.04
327	punish	150	0.14
327	help	150	0.193333
328	punish	150	0.26
328	help	150	0.246667
329	punish	150	0.306667
329	help	150	0.286667
330	punish	150	0.0933333
330	help	150	0.1
331	punish	150	0.366667
331	help	150	0.313333
332	punish	150	0.293333
332	help	150	0.26
333	punish	150	0
333	help	150	0
334	punish	150	0.1
334	help	150	0.533333
335	punish	150	0.246667
335	help	150	0.26
336	punish	150	0
336	help	150	0.0266667
339	punish	150	0.173333
339	help	150	1
340	punish	150	0
340	help	150	0
341	punish	150	0.433333
341	help	150	0.44
342	punish	150	0.313333
342	help	150	0.26
343	punish	150	0.0933333
343	help	150	0.14
344	punish	150	0
344	help	150	0
345	punish	150	0.06
345	help	150	0.0666667
346	punish	150	0.213333
346	help	150	0.186667
347	punish	150	0.42
347	help	150	0.386667
348	punish	150	0
348	help	150	0
349	punish	150	0.42
349	help	150	0.413333
350	punish	150	0
350	help	150	0.433333
351	punish	150	0.253333
351	help	150	0.26
352	punish	150	0.166667
352	help	150	0.146667
353	punish	150	0.493333
353	help	150	0.506667
354	punish	150	0.0866667
354	help	150	0.106667
356	punish	150	0.466667
356	help	150	0.473333
357	punish	150	0.24
357	help	150	0.38
358	punish	150	0.0466667
358	help	150	0.0666667
359	punish	150	0
359	help	150	1
360	punish	150	0.0866667
360	help	150	0.0866667
361	punish	150	0.226667
361	help	150	0.0133333
362	punish	150	0.0533333
362	help	150	0.0533333
363	punish	150	0.02
363	help	150	0.00666667
364	punish	150	0.126667
364	help	150	0.126667
365	punish	150	0.313333
365	help	150	0.373333
366	punish	150	0.0933333
366	help	150	0.286667
367	punish	150	0.0866667
367	help	150	0.146667
368	punish	150	0
368	help	150	0.353333
369	punish	150	0.16
369	help	150	0.226667
370	punish	150	0.633333
370	help	150	0.473333
371	punish	150	0.0133333
371	help	150	0.02
372	punish	150	0.266667
372	help	150	0.22
373	punish	150	0.413333
373	help	150	0.546667
374	punish	150	0.02
374	help	150	0.0666667
375	punish	150	0.0266667
375	help	150	0.0333333
376	punish	150	0.0466667
376	help	150	0.206667
377	punish	150	0.393333
377	help	150	0.313333
378	punish	150	0.0133333
378	help	150	0.84
379	punish	150	0.313333
379	help	150	0.406667
381	punish	150	0.326667
381	help	150	0.4
382	punish	150	0.0466667
382	help	150	0
383	punish	150	0.153333
383	help	150	0.18
384	punish	150	0.32
384	help	150	0.32
385	punish	150	0.0933333
385	help	150	0.146667
386	punish	150	0.233333
386	help	150	0.313333
387	punish	150	0
387	help	150	0.7
388	punish	150	0.3
388	help	150	0.346667
389	punish	150	0.413333
389	help	150	0.513333
390	punish	150	0.0133333
390	help	150	0.366667
391	punish	150	0.04
391	help	150	0.0466667
392	punish	150	0.26
392	help	150	0.38
393	punish	150	0.433333
393	help	150	0.486667
394	punish	150	0
394	help	150	0.606667
395	punish	150	0.0933333
395	help	150	0.206667
396	punish	150	0.32
396	help	150	0.346667
397	punish	150	0.213333
397	help	150	0.173333
398	punish	150	0.366667
398	help	150	0.506667
399	punish	150	0
399	help	150	0.0133333
400	punish	150	0.206667
400	help	150	0.46
401	punish	150	0.0466667
401	help	150	0.313333
402	punish	150	0.153333
402	help	150	0.193333
403	punish	150	0
403	help	150	0.0133333
404	punish	150	0.286667
404	help	150	0.326667
405	punish	150	0.426667
405	help	150	0.393333
406	punish	150	0.213333
406	help	150	0.193333
407	punish	150	0.406667
407	help	150	0.573333
408	punish	150	0.326667
408	help	150	0.246667
410	punish	150	0.346667
410	help	150	0.306667
412	punish	150	0
412	help	150	0.0133333
413	punish	150	0
413	help	150	0.346667
416	punish	150	0.0466667
416	help	150	0.0666667
417	punish	150	0.0266667
417	help	150	0.0266667
418	punish	150	0.0266667
418	help	150	0.1
419	punish	150	0.453333
419	help	150	0.466667
422	punish	150	0.493333
422	help	150	0.573333
424	punish	150	0.22
424	help	150	0.22
425	punish	150	0.246667
425	help	150	0.246667
426	punish	150	0.0733333
426	help	150	0.06
427	punish	150	0
427	help	150	0
428	punish	150	0.16
428	help	150	0.16
429	punish	150	0.24
429	help	150	0.253333
430	punish	150	0.16
430	help	150	0.14
431	punish	150	0.493333
431	help	150	0.586667
432	punish	150	0.193333
432	help	150	0.22
433	punish	150	0.393333
433	help	150	0.48
434	punish	150	0
434	help	150	0
435	punish	150	0.226667
435	help	150	0.253333
436	punish	150	0
436	help	150	0
437	punish	150	0.433333
437	help	150	0.5
438	punish	150	0
438	help	150	0
439	punish	150	0.206667
439	help	150	0.34
440	punish	150	0
440	help	150	0
441	punish	150	0.02
441	help	150	0.193333
442	punish	150	0.0133333
442	help	150	0.04
443	punish	150	0.0466667
443	help	150	0.1
444	punish	150	0.186667
444	help	150	0.28
446	punish	150	0.313333
446	help	150	0.353333
447	punish	150	0.0733333
447	help	150	0.186667
448	punish	150	0.32
448	help	150	0.293333
449	punish	150	0.106667
449	help	150	0.14
450	punish	150	0.02
450	help	150	0.106667
451	punish	150	0
451	help	150	0.186667
452	punish	150	0
452	help	150	0
453	punish	150	0
453	help	150	0.146667
454	punish	150	0.14
454	help	150	0.18
455	punish	150	0
455	help	150	0.386667
456	punish	150	0.14
456	help	150	0.153333
457	punish	150	0
457	help	150	0.0333333
458	punish	150	0.453333
458	help	150	0.326667
459	punish	150	0.0133333
459	help	150	0.0333333
460	punish	150	0.186667
460	help	150	0.166667
461	punish	150	0.306667
461	help	150	0.486667
462	punish	150	0.233333
462	help	150	0.206667
463	punish	150	0.333333
463	help	150	0.28
464	punish	150	0.313333
464	help	150	0.253333
465	punish	150	0.353333
465	help	150	0.466667
466	punish	150	0.14
466	help	150	0.506667
467	punish	150	0
467	help	150	0.0266667
468	punish	150	0.04
468	help	150	0.00666667
469	punish	150	0.593333
469	help	150	0.7
470	punish	150	0.133333
470	help	150	0.193333
471	punish	150	0.04
471	help	150	0.106667
472	punish	150	0.08
472	help	150	0.146667
3551	punish	150	0.266667
3551	help	150	0.0733333
3552	punish	150	0
3552	help	150	0

## Sheet: Figure1f
Individual data points					Group Mean and SEM.
subid	inequality	num_trials	mean_action		inequality	num_subject	mean_action	sd_action	mean_prediction	sd_prediction	se_action	se_prediction
301	50:50	60	0		50:50	157	0.0715499	0.126709	0.0783439	0.125497	0.0101124	0.0100158
301	60:40	60	0		60:40	157	0.1431	0.142451	0.157219	0.142128	0.0113688	0.0113431
301	70:30	60	0		70:30	157	0.222081	0.190191	0.229193	0.17974	0.0151789	0.0143448
301	80:20	60	0		80:20	157	0.288853	0.218421	0.299575	0.219897	0.0174319	0.0175497
301	90:20	60	0		90:20	157	0.366454	0.244024	0.358068	0.251694	0.0194752	0.0200874
302	50:50	60	0.333333
302	60:40	60	0.433333
302	70:30	60	0.45
302	80:20	60	0.483333
302	90:10	60	0.55
303	50:50	60	0.133333
303	60:40	60	0.183333
303	70:30	60	0.35
303	80:20	60	0.45
303	90:10	60	0.566667
304	50:50	60	0.316667
304	60:40	60	0.333333
304	70:30	60	0.416667
304	80:20	60	0.516667
304	90:10	60	0.583333
305	50:50	60	0.0166667
305	60:40	60	0.183333
305	70:30	60	0.4
305	80:20	60	0.466667
305	90:10	60	0.433333
306	50:50	60	0
306	60:40	60	0
306	70:30	60	0.116667
306	80:20	60	0.266667
306	90:10	60	0.383333
307	50:50	60	0.0166667
307	60:40	60	0.0333333
307	70:30	60	0.15
307	80:20	60	0.516667
307	90:10	60	0.566667
308	50:50	60	0
308	60:40	60	0.0833333
308	70:30	60	0.233333
308	80:20	60	0.283333
308	90:10	60	0.466667
309	50:50	60	0.0333333
309	60:40	60	0.166667
309	70:30	60	0.266667
309	80:20	60	0.416667
309	90:10	60	0.533333
310	50:50	60	0
310	60:40	60	0.0333333
310	70:30	60	0.433333
310	80:20	60	0.516667
310	90:10	60	0.583333
315	50:50	60	0.05
315	60:40	60	0.116667
315	70:30	60	0.316667
315	80:20	60	0.433333
315	90:10	60	0.566667
316	50:50	60	0
316	60:40	60	0.0166667
316	70:30	60	0
316	80:20	60	0.0166667
316	90:10	60	0.0833333
317	50:50	60	0.0333333
317	60:40	60	0.216667
317	70:30	60	0.4
317	80:20	60	0.45
317	90:10	60	0.45
318	50:50	60	0.566667
318	60:40	60	0.45
318	70:30	60	0.583333
318	80:20	60	0.516667
318	90:10	60	0.533333
319	50:50	60	0.0333333
319	60:40	60	0.133333
319	70:30	60	0.333333
319	80:20	60	0.583333
319	90:10	60	0.766667
320	50:50	60	0.0333333
320	60:40	60	0.0833333
320	70:30	60	0.1
320	80:20	60	0.0666667
320	90:10	60	0.2
321	50:50	60	0.1
321	60:40	60	0.216667
321	70:30	60	0.183333
321	80:20	60	0.266667
321	90:10	60	0.266667
323	50:50	60	0.0166667
323	60:40	60	0.0166667
323	70:30	60	0
323	80:20	60	0.0333333
323	90:10	60	0.4
324	50:50	60	0
324	60:40	60	0.0166667
324	70:30	60	0
324	80:20	60	0.0833333
324	90:10	60	0.133333
325	50:50	60	0
325	60:40	60	0.3
325	70:30	60	0.5
325	80:20	60	0.683333
325	90:10	60	0.8
326	50:50	60	0
326	60:40	60	0
326	70:30	60	0
326	80:20	60	0
326	90:10	60	0.183333
327	50:50	60	0.0166667
327	60:40	60	0.133333
327	70:30	60	0.166667
327	80:20	60	0.216667
327	90:10	60	0.3
328	50:50	60	0.133333
328	60:40	60	0.15
328	70:30	60	0.216667
328	80:20	60	0.35
328	90:10	60	0.416667
329	50:50	60	0.0666667
329	60:40	60	0.1
329	70:30	60	0.333333
329	80:20	60	0.416667
329	90:10	60	0.566667
330	50:50	60	0
330	60:40	60	0.116667
330	70:30	60	0.0666667
330	80:20	60	0.133333
330	90:10	60	0.166667
331	50:50	60	0.233333
331	60:40	60	0.266667
331	70:30	60	0.35
331	80:20	60	0.416667
331	90:10	60	0.433333
332	50:50	60	0
332	60:40	60	0
332	70:30	60	0.166667
332	80:20	60	0.516667
332	90:10	60	0.7
333	50:50	60	0
333	60:40	60	0
333	70:30	60	0
333	80:20	60	0
333	90:10	60	0
334	50:50	60	0.0166667
334	60:40	60	0.0666667
334	70:30	60	0.266667
334	80:20	60	0.516667
334	90:10	60	0.716667
335	50:50	60	0.216667
335	60:40	60	0.25
335	70:30	60	0.266667
335	80:20	60	0.3
335	90:10	60	0.233333
336	50:50	60	0.0333333
336	60:40	60	0
336	70:30	60	0.0166667
336	80:20	60	0
336	90:10	60	0.0166667
339	50:50	60	0.6
339	60:40	60	0.55
339	70:30	60	0.583333
339	80:20	60	0.616667
339	90:10	60	0.583333
340	50:50	60	0
340	60:40	60	0
340	70:30	60	0
340	80:20	60	0
340	90:10	60	0
341	50:50	60	0.0166667
341	60:40	60	0.333333
341	70:30	60	0.533333
341	80:20	60	0.6
341	90:10	60	0.7
342	50:50	60	0.216667
342	60:40	60	0.333333
342	70:30	60	0.25
342	80:20	60	0.3
342	90:10	60	0.333333
343	50:50	60	0
343	60:40	60	0.0166667
343	70:30	60	0.05
343	80:20	60	0.0666667
343	90:10	60	0.45
344	50:50	60	0
344	60:40	60	0
344	70:30	60	0
344	80:20	60	0
344	90:10	60	0
345	50:50	60	0.0166667
345	60:40	60	0
345	70:30	60	0.05
345	80:20	60	0.133333
345	90:10	60	0.116667
346	50:50	60	0.0333333
346	60:40	60	0.0833333
346	70:30	60	0.216667
346	80:20	60	0.283333
346	90:10	60	0.383333
347	50:50	60	0
347	60:40	60	0.35
347	70:30	60	0.516667
347	80:20	60	0.566667
347	90:10	60	0.583333
348	50:50	60	0
348	60:40	60	0
348	70:30	60	0
348	80:20	60	0
348	90:10	60	0
349	50:50	60	0.533333
349	60:40	60	0.516667
349	70:30	60	0.45
349	80:20	60	0.333333
349	90:10	60	0.25
350	50:50	60	0.15
350	60:40	60	0.2
350	70:30	60	0.25
350	80:20	60	0.233333
350	90:10	60	0.25
351	50:50	60	0
351	60:40	60	0.05
351	70:30	60	0
351	80:20	60	0.333333
351	90:10	60	0.9
352	50:50	60	0
352	60:40	60	0
352	70:30	60	0.116667
352	80:20	60	0.333333
352	90:10	60	0.333333
353	50:50	60	0.366667
353	60:40	60	0.366667
353	70:30	60	0.583333
353	80:20	60	0.6
353	90:10	60	0.583333
354	50:50	60	0
354	60:40	60	0.0166667
354	70:30	60	0.1
354	80:20	60	0.2
354	90:10	60	0.166667
356	50:50	60	0.0333333
356	60:40	60	0.15
356	70:30	60	0.6
356	80:20	60	0.716667
356	90:10	60	0.85
357	50:50	60	0
357	60:40	60	0.25
357	70:30	60	0.333333
357	80:20	60	0.45
357	90:10	60	0.516667
358	50:50	60	0
358	60:40	60	0
358	70:30	60	0
358	80:20	60	0.0666667
358	90:10	60	0.216667
359	50:50	60	0.5
359	60:40	60	0.5
359	70:30	60	0.5
359	80:20	60	0.5
359	90:10	60	0.5
360	50:50	60	0.05
360	60:40	60	0.1
360	70:30	60	0.0833333
360	80:20	60	0.1
360	90:10	60	0.1
361	50:50	60	0.0833333
361	60:40	60	0.0666667
361	70:30	60	0.1
361	80:20	60	0.15
361	90:10	60	0.2
362	50:50	60	0.0166667
362	60:40	60	0
362	70:30	60	0.0166667
362	80:20	60	0.0666667
362	90:10	60	0.166667
363	50:50	60	0
363	60:40	60	0
363	70:30	60	0
363	80:20	60	0.0166667
363	90:10	60	0.05
364	50:50	60	0
364	60:40	60	0.05
364	70:30	60	0.15
364	80:20	60	0.133333
364	90:10	60	0.3
365	50:50	60	0.166667
365	60:40	60	0.316667
365	70:30	60	0.366667
365	80:20	60	0.4
365	90:10	60	0.466667
366	50:50	60	0.0333333
366	60:40	60	0.05
366	70:30	60	0.15
366	80:20	60	0.333333
366	90:10	60	0.383333
367	50:50	60	0
367	60:40	60	0.0166667
367	70:30	60	0.05
367	80:20	60	0.25
367	90:10	60	0.266667
368	50:50	60	0.133333
368	60:40	60	0.166667
368	70:30	60	0.216667
368	80:20	60	0.183333
368	90:10	60	0.183333
369	50:50	60	0
369	60:40	60	0.0833333
369	70:30	60	0.183333
369	80:20	60	0.316667
369	90:10	60	0.383333
370	50:50	60	0
370	60:40	60	0.133333
370	70:30	60	0.683333
370	80:20	60	0.966667
370	90:10	60	0.983333
371	50:50	60	0
371	60:40	60	0
371	70:30	60	0
371	80:20	60	0.0166667
371	90:10	60	0.0666667
372	50:50	60	0.0166667
372	60:40	60	0.0833333
372	70:30	60	0.266667
372	80:20	60	0.4
372	90:10	60	0.45
373	50:50	60	0.05
373	60:40	60	0.333333
373	70:30	60	0.55
373	80:20	60	0.683333
373	90:10	60	0.783333
374	50:50	60	0.0166667
374	60:40	60	0
374	70:30	60	0
374	80:20	60	0.0333333
374	90:10	60	0.166667
375	50:50	60	0
375	60:40	60	0.0333333
375	70:30	60	0
375	80:20	60	0.05
375	90:10	60	0.0666667
376	50:50	60	0.1
376	60:40	60	0.116667
376	70:30	60	0.116667
376	80:20	60	0.116667
376	90:10	60	0.183333
377	50:50	60	0.3
377	60:40	60	0.416667
377	70:30	60	0.366667
377	80:20	60	0.316667
377	90:10	60	0.366667
378	50:50	60	0.383333
378	60:40	60	0.45
378	70:30	60	0.4
378	80:20	60	0.416667
378	90:10	60	0.483333
379	50:50	60	0
379	60:40	60	0.233333
379	70:30	60	0.4
379	80:20	60	0.583333
379	90:10	60	0.583333
381	50:50	60	0.0833333
381	60:40	60	0.2
381	70:30	60	0.4
381	80:20	60	0.466667
381	90:10	60	0.666667
382	50:50	60	0
382	60:40	60	0.0166667
382	70:30	60	0.0166667
382	80:20	60	0.0166667
382	90:10	60	0.0666667
383	50:50	60	0
383	60:40	60	0.133333
383	70:30	60	0.183333
383	80:20	60	0.2
383	90:10	60	0.316667
384	50:50	60	0.0666667
384	60:40	60	0.2
384	70:30	60	0.333333
384	80:20	60	0.433333
384	90:10	60	0.566667
385	50:50	60	0
385	60:40	60	0.0333333
385	70:30	60	0.05
385	80:20	60	0.1
385	90:10	60	0.416667
386	50:50	60	0.1
386	60:40	60	0.316667
386	70:30	60	0.316667
386	80:20	60	0.366667
386	90:10	60	0.266667
387	50:50	60	0.116667
387	60:40	60	0.216667
387	70:30	60	0.433333
387	80:20	60	0.483333
387	90:10	60	0.5
388	50:50	60	0.0166667
388	60:40	60	0.316667
388	70:30	60	0.416667
388	80:20	60	0.433333
388	90:10	60	0.433333
389	50:50	60	0.0166667
389	60:40	60	0.366667
389	70:30	60	0.533333
389	80:20	60	0.666667
389	90:10	60	0.733333
390	50:50	60	0.05
390	60:40	60	0.133333
390	70:30	60	0.2
390	80:20	60	0.25
390	90:10	60	0.316667
391	50:50	60	0.0333333
391	60:40	60	0.0333333
391	70:30	60	0.0166667
391	80:20	60	0.0333333
391	90:10	60	0.1
392	50:50	60	0.0333333
392	60:40	60	0.3
392	70:30	60	0.3
392	80:20	60	0.483333
392	90:10	60	0.483333
393	50:50	60	0.0166667
393	60:40	60	0.3
393	70:30	60	0.466667
393	80:20	60	0.683333
393	90:10	60	0.833333
394	50:50	60	0.0333333
394	60:40	60	0.216667
394	70:30	60	0.366667
394	80:20	60	0.416667
394	90:10	60	0.483333
395	50:50	60	0
395	60:40	60	0.0666667
395	70:30	60	0.133333
395	80:20	60	0.216667
395	90:10	60	0.333333
396	50:50	60	0.0166667
396	60:40	60	0.25
396	70:30	60	0.433333
396	80:20	60	0.416667
396	90:10	60	0.55
397	50:50	60	0
397	60:40	60	0
397	70:30	60	0.15
397	80:20	60	0.383333
397	90:10	60	0.433333
398	50:50	60	0.0166667
398	60:40	60	0.283333
398	70:30	60	0.533333
398	80:20	60	0.583333
398	90:10	60	0.766667
399	50:50	60	0
399	60:40	60	0
399	70:30	60	0.0166667
399	80:20	60	0
399	90:10	60	0.0166667
400	50:50	60	0.166667
400	60:40	60	0.2
400	70:30	60	0.416667
400	80:20	60	0.383333
400	90:10	60	0.5
401	50:50	60	0.0833333
401	60:40	60	0.116667
401	70:30	60	0.1
401	80:20	60	0.2
401	90:10	60	0.4
402	50:50	60	0.0166667
402	60:40	60	0.0166667
402	70:30	60	0.166667
402	80:20	60	0.233333
402	90:10	60	0.433333
403	50:50	60	0
403	60:40	60	0
403	70:30	60	0
403	80:20	60	0.0333333
403	90:10	60	0
404	50:50	60	0.15
404	60:40	60	0.116667
404	70:30	60	0.35
404	80:20	60	0.35
404	90:10	60	0.566667
405	50:50	60	0.383333
405	60:40	60	0.366667
405	70:30	60	0.483333
405	80:20	60	0.35
405	90:10	60	0.466667
406	50:50	60	0.0166667
406	60:40	60	0.0333333
406	70:30	60	0.1
406	80:20	60	0.383333
406	90:10	60	0.483333
407	50:50	60	0.0333333
407	60:40	60	0.416667
407	70:30	60	0.533333
407	80:20	60	0.666667
407	90:10	60	0.8
408	50:50	60	0.0333333
408	60:40	60	0.233333
408	70:30	60	0.35
408	80:20	60	0.333333
408	90:10	60	0.483333
410	50:50	60	0.166667
410	60:40	60	0.25
410	70:30	60	0.333333
410	80:20	60	0.383333
410	90:10	60	0.5
412	50:50	60	0
412	60:40	60	0.0166667
412	70:30	60	0
412	80:20	60	0
412	90:10	60	0.0166667
413	50:50	60	0
413	60:40	60	0.15
413	70:30	60	0.216667
413	80:20	60	0.25
413	90:10	60	0.25
416	50:50	60	0
416	60:40	60	0
416	70:30	60	0.0166667
416	80:20	60	0.0666667
416	90:10	60	0.2
417	50:50	60	0
417	60:40	60	0
417	70:30	60	0
417	80:20	60	0.0166667
417	90:10	60	0.116667
418	50:50	60	0
418	60:40	60	0.05
418	70:30	60	0.05
418	80:20	60	0.0666667
418	90:10	60	0.15
419	50:50	60	0
419	60:40	60	0.266667
419	70:30	60	0.533333
419	80:20	60	0.666667
419	90:10	60	0.833333
422	50:50	60	0.4
422	60:40	60	0.4
422	70:30	60	0.533333
422	80:20	60	0.683333
422	90:10	60	0.65
424	50:50	60	0.0166667
424	60:40	60	0.15
424	70:30	60	0.183333
424	80:20	60	0.35
424	90:10	60	0.4
425	50:50	60	0.166667
425	60:40	60	0.233333
425	70:30	60	0.216667
425	80:20	60	0.3
425	90:10	60	0.316667
426	50:50	60	0.0333333
426	60:40	60	0.0666667
426	70:30	60	0.0666667
426	80:20	60	0.0833333
426	90:10	60	0.0833333
427	50:50	60	0
427	60:40	60	0
427	70:30	60	0
427	80:20	60	0
427	90:10	60	0
428	50:50	60	0.0333333
428	60:40	60	0.1
428	70:30	60	0.1
428	80:20	60	0.183333
428	90:10	60	0.383333
429	50:50	60	0.0666667
429	60:40	60	0.216667
429	70:30	60	0.266667
429	80:20	60	0.3
429	90:10	60	0.383333
430	50:50	60	0
430	60:40	60	0.1
430	70:30	60	0.183333
430	80:20	60	0.2
430	90:10	60	0.266667
431	50:50	60	0.45
431	60:40	60	0.5
431	70:30	60	0.6
431	80:20	60	0.55
431	90:10	60	0.6
432	50:50	60	0
432	60:40	60	0.133333
432	70:30	60	0.166667
432	80:20	60	0.35
432	90:10	60	0.383333
433	50:50	60	0.05
433	60:40	60	0.3
433	70:30	60	0.533333
433	80:20	60	0.566667
433	90:10	60	0.733333
434	50:50	60	0
434	60:40	60	0
434	70:30	60	0
434	80:20	60	0
434	90:10	60	0
435	50:50	60	0.15
435	60:40	60	0.2
435	70:30	60	0.216667
435	80:20	60	0.283333
435	90:10	60	0.35
436	50:50	60	0
436	60:40	60	0
436	70:30	60	0
436	80:20	60	0
436	90:10	60	0
437	50:50	60	0
437	60:40	60	0.283333
437	70:30	60	0.566667
437	80:20	60	0.7
437	90:10	60	0.783333
438	50:50	60	0
438	60:40	60	0
438	70:30	60	0
438	80:20	60	0
438	90:10	60	0
439	50:50	60	0.183333
439	60:40	60	0.166667
439	70:30	60	0.25
439	80:20	60	0.333333
439	90:10	60	0.433333
440	50:50	60	0
440	60:40	60	0
440	70:30	60	0
440	80:20	60	0
440	90:10	60	0
441	50:50	60	0
441	60:40	60	0.0166667
441	70:30	60	0.0333333
441	80:20	60	0.183333
441	90:10	60	0.3
442	50:50	60	0
442	60:40	60	0
442	70:30	60	0.0166667
442	80:20	60	0.0166667
442	90:10	60	0.1
443	50:50	60	0.0833333
443	60:40	60	0.0333333
443	70:30	60	0.0833333
443	80:20	60	0.0833333
443	90:10	60	0.0833333
444	50:50	60	0.0333333
444	60:40	60	0.183333
444	70:30	60	0.2
444	80:20	60	0.3
444	90:10	60	0.45
446	50:50	60	0.0166667
446	60:40	60	0.216667
446	70:30	60	0.383333
446	80:20	60	0.5
446	90:10	60	0.55
447	50:50	60	0
447	60:40	60	0
447	70:30	60	0.1
447	80:20	60	0.25
447	90:10	60	0.3
448	50:50	60	0.0333333
448	60:40	60	0.316667
448	70:30	60	0.316667
448	80:20	60	0.35
448	90:10	60	0.516667
449	50:50	60	0.0166667
449	60:40	60	0.05
449	70:30	60	0.116667
449	80:20	60	0.183333
449	90:10	60	0.25
450	50:50	60	0.0333333
450	60:40	60	0.05
450	70:30	60	0.0833333
450	80:20	60	0.05
450	90:10	60	0.1
451	50:50	60	0.0166667
451	60:40	60	0.0333333
451	70:30	60	0.1
451	80:20	60	0.1
451	90:10	60	0.216667
452	50:50	60	0
452	60:40	60	0
452	70:30	60	0
452	80:20	60	0
452	90:10	60	0
453	50:50	60	0
453	60:40	60	0.0166667
453	70:30	60	0.0333333
453	80:20	60	0.0833333
453	90:10	60	0.233333
454	50:50	60	0
454	60:40	60	0.166667
454	70:30	60	0.2
454	80:20	60	0.233333
454	90:10	60	0.2
455	50:50	60	0.2
455	60:40	60	0.183333
455	70:30	60	0.166667
455	80:20	60	0.2
455	90:10	60	0.216667
456	50:50	60	0.116667
456	60:40	60	0.133333
456	70:30	60	0.15
456	80:20	60	0.15
456	90:10	60	0.183333
457	50:50	60	0
457	60:40	60	0
457	70:30	60	0.0166667
457	80:20	60	0.0333333
457	90:10	60	0.0333333
458	50:50	60	0.0166667
458	60:40	60	0.15
458	70:30	60	0.416667
458	80:20	60	0.583333
458	90:10	60	0.783333
459	50:50	60	0.0166667
459	60:40	60	0
459	70:30	60	0.0166667
459	80:20	60	0.0333333
459	90:10	60	0.05
460	50:50	60	0.1
460	60:40	60	0.2
460	70:30	60	0.2
460	80:20	60	0.183333
460	90:10	60	0.2
461	50:50	60	0.0666667
461	60:40	60	0.2
461	70:30	60	0.483333
461	80:20	60	0.533333
461	90:10	60	0.7
462	50:50	60	0.1
462	60:40	60	0.133333
462	70:30	60	0.2
462	80:20	60	0.266667
462	90:10	60	0.4
463	50:50	60	0.0666667
463	60:40	60	0.283333
463	70:30	60	0.366667
463	80:20	60	0.316667
463	90:10	60	0.5
464	50:50	60	0.0166667
464	60:40	60	0.0833333
464	70:30	60	0.333333
464	80:20	60	0.466667
464	90:10	60	0.516667
465	50:50	60	0.0166667
465	60:40	60	0.1
465	70:30	60	0.45
465	80:20	60	0.666667
465	90:10	60	0.816667
466	50:50	60	0.116667
466	60:40	60	0.15
466	70:30	60	0.166667
466	80:20	60	0.483333
466	90:10	60	0.7
467	50:50	60	0.0666667
467	60:40	60	0
467	70:30	60	0
467	80:20	60	0
467	90:10	60	0
468	50:50	60	0.0166667
468	60:40	60	0
468	70:30	60	0
468	80:20	60	0
468	90:10	60	0.1
469	50:50	60	0.6
469	60:40	60	0.6
469	70:30	60	0.65
469	80:20	60	0.7
469	90:10	60	0.683333
470	50:50	60	0.0333333
470	60:40	60	0.0166667
470	70:30	60	0.116667
470	80:20	60	0.25
470	90:10	60	0.4
471	50:50	60	0
471	60:40	60	0.0166667
471	70:30	60	0.0333333
471	80:20	60	0.15
471	90:10	60	0.166667
472	50:50	60	0.0166667
472	60:40	60	0.0166667
472	70:30	60	0.0666667
472	80:20	60	0.1
472	90:10	60	0.366667
3551	50:50	60	0.0166667
3551	60:40	60	0.183333
3551	70:30	60	0.216667
3551	80:20	60	0.216667
3551	90:10	60	0.216667
3552	50:50	60	0
3552	60:40	60	0
3552	70:30	60	0
3552	80:20	60	0
3552	90:10	60	0

## Sheet: Figure1g
Individual data points					Group Mean and SEM.
subid	ratio	num_trials	mean_action		ratio	num_subject	mean_action	sd_action	mean_prediction	sd_prediction	se_action	se_prediction
301	1.5	150	0		1.5	157	0.185053	0.17816	0.190064	0.176426	0.0142187	0.0140804
301	3	150	0		3	157	0.251762	0.184689	0.258896	0.18749	0.0147398	0.0149634
302	1.5	150	0.233333
302	3	150	0.666667
303	1.5	150	0.353333
303	3	150	0.32
304	1.5	150	0.413333
304	3	150	0.453333
305	1.5	150	0.246667
305	3	150	0.353333
306	1.5	150	0.146667
306	3	150	0.16
307	1.5	150	0.0533333
307	3	150	0.46
308	1.5	150	0.266667
308	3	150	0.16
309	1.5	150	0.333333
309	3	150	0.233333
310	1.5	150	0.0666667
310	3	150	0.56
315	1.5	150	0.16
315	3	150	0.433333
316	1.5	150	0.0266667
316	3	150	0.02
317	1.5	150	0.306667
317	3	150	0.313333
318	1.5	150	0.413333
318	3	150	0.646667
319	1.5	150	0.406667
319	3	150	0.333333
320	1.5	150	0.06
320	3	150	0.133333
321	1.5	150	0
321	3	150	0.413333
323	1.5	150	0.0933333
323	3	150	0.0933333
324	1.5	150	0.0333333
324	3	150	0.06
325	1.5	150	0.54
325	3	150	0.373333
326	1.5	150	0.0333333
326	3	150	0.04
327	1.5	150	0.0866667
327	3	150	0.246667
328	1.5	150	0.293333
328	3	150	0.213333
329	1.5	150	0.206667
329	3	150	0.386667
330	1.5	150	0.02
330	3	150	0.173333
331	1.5	150	0.313333
331	3	150	0.366667
332	1.5	150	0.253333
332	3	150	0.3
333	1.5	150	0
333	3	150	0
334	1.5	150	0.313333
334	3	150	0.32
335	1.5	150	0.08
335	3	150	0.426667
336	1.5	150	0
336	3	150	0.0266667
339	1.5	150	0.593333
339	3	150	0.58
340	1.5	150	0
340	3	150	0
341	1.5	150	0.42
341	3	150	0.453333
342	1.5	150	0.126667
342	3	150	0.446667
343	1.5	150	0.126667
343	3	150	0.106667
344	1.5	150	0
344	3	150	0
345	1.5	150	0.02
345	3	150	0.106667
346	1.5	150	0.233333
346	3	150	0.166667
347	1.5	150	0.406667
347	3	150	0.4
348	1.5	150	0
348	3	150	0
349	1.5	150	0.146667
349	3	150	0.686667
350	1.5	150	0.0133333
350	3	150	0.42
351	1.5	150	0.26
351	3	150	0.253333
352	1.5	150	0.126667
352	3	150	0.186667
353	1.5	150	0.52
353	3	150	0.48
354	1.5	150	0.06
354	3	150	0.133333
356	1.5	150	0.293333
356	3	150	0.646667
357	1.5	150	0.32
357	3	150	0.3
358	1.5	150	0.00666667
358	3	150	0.106667
359	1.5	150	0.5
359	3	150	0.5
360	1.5	150	0.1
360	3	150	0.0733333
361	1.5	150	0.0466667
361	3	150	0.193333
362	1.5	150	0.04
362	3	150	0.0666667
363	1.5	150	0.00666667
363	3	150	0.02
364	1.5	150	0.06
364	3	150	0.193333
365	1.5	150	0.393333
365	3	150	0.293333
366	1.5	150	0.0133333
366	3	150	0.366667
367	1.5	150	0.166667
367	3	150	0.0666667
368	1.5	150	0
368	3	150	0.353333
369	1.5	150	0.2
369	3	150	0.186667
370	1.5	150	0.553333
370	3	150	0.553333
371	1.5	150	0
371	3	150	0.0333333
372	1.5	150	0.273333
372	3	150	0.213333
373	1.5	150	0.6
373	3	150	0.36
374	1.5	150	0
374	3	150	0.0866667
375	1.5	150	0.0133333
375	3	150	0.0466667
376	1.5	150	0.0133333
376	3	150	0.24
377	1.5	150	0.373333
377	3	150	0.333333
378	1.5	150	0.353333
378	3	150	0.5
379	1.5	150	0.453333
379	3	150	0.266667
381	1.5	150	0.38
381	3	150	0.346667
382	1.5	150	0.0266667
382	3	150	0.02
383	1.5	150	0.106667
383	3	150	0.226667
384	1.5	150	0.2
384	3	150	0.44
385	1.5	150	0.0533333
385	3	150	0.186667
386	1.5	150	0.346667
386	3	150	0.2
387	1.5	150	0.346667
387	3	150	0.353333
388	1.5	150	0.346667
388	3	150	0.3
389	1.5	150	0.573333
389	3	150	0.353333
390	1.5	150	0.113333
390	3	150	0.266667
391	1.5	150	0.00666667
391	3	150	0.08
392	1.5	150	0.393333
392	3	150	0.246667
393	1.5	150	0.58
393	3	150	0.34
394	1.5	150	0.333333
394	3	150	0.273333
395	1.5	150	0.12
395	3	150	0.18
396	1.5	150	0.366667
396	3	150	0.3
397	1.5	150	0.18
397	3	150	0.206667
398	1.5	150	0.5
398	3	150	0.373333
399	1.5	150	0
399	3	150	0.0133333
400	1.5	150	0.26
400	3	150	0.406667
401	1.5	150	0.126667
401	3	150	0.233333
402	1.5	150	0.133333
402	3	150	0.213333
403	1.5	150	0
403	3	150	0.0133333
404	1.5	150	0.1
404	3	150	0.513333
405	1.5	150	0.0333333
405	3	150	0.786667
406	1.5	150	0.173333
406	3	150	0.233333
407	1.5	150	0.6
407	3	150	0.38
408	1.5	150	0.226667
408	3	150	0.346667
410	1.5	150	0.346667
410	3	150	0.306667
412	1.5	150	0.00666667
412	3	150	0.00666667
413	1.5	150	0.166667
413	3	150	0.18
416	1.5	150	0.0533333
416	3	150	0.06
417	1.5	150	0.00666667
417	3	150	0.0466667
418	1.5	150	0.0266667
418	3	150	0.1
419	1.5	150	0.573333
419	3	150	0.346667
422	1.5	150	0.453333
422	3	150	0.613333
424	1.5	150	0.226667
424	3	150	0.213333
425	1.5	150	0.1
425	3	150	0.393333
426	1.5	150	0.02
426	3	150	0.113333
427	1.5	150	0
427	3	150	0
428	1.5	150	0.166667
428	3	150	0.153333
429	1.5	150	0.26
429	3	150	0.233333
430	1.5	150	0
430	3	150	0.3
431	1.5	150	0.153333
431	3	150	0.926667
432	1.5	150	0.186667
432	3	150	0.226667
433	1.5	150	0.573333
433	3	150	0.3
434	1.5	150	0
434	3	150	0
435	1.5	150	0.206667
435	3	150	0.273333
436	1.5	150	0
436	3	150	0
437	1.5	150	0.34
437	3	150	0.593333
438	1.5	150	0
438	3	150	0
439	1.5	150	0.0866667
439	3	150	0.46
440	1.5	150	0
440	3	150	0
441	1.5	150	0.0866667
441	3	150	0.126667
442	1.5	150	0.00666667
442	3	150	0.0466667
443	1.5	150	0.02
443	3	150	0.126667
444	1.5	150	0.2
444	3	150	0.266667
446	1.5	150	0.446667
446	3	150	0.22
447	1.5	150	0.126667
447	3	150	0.133333
448	1.5	150	0.26
448	3	150	0.353333
449	1.5	150	0.0133333
449	3	150	0.233333
450	1.5	150	0.0466667
450	3	150	0.08
451	1.5	150	0.0666667
451	3	150	0.12
452	1.5	150	0
452	3	150	0
453	1.5	150	0.0466667
453	3	150	0.1
454	1.5	150	0.00666667
454	3	150	0.313333
455	1.5	150	0.2
455	3	150	0.186667
456	1.5	150	0.0266667
456	3	150	0.266667
457	1.5	150	0
457	3	150	0.0333333
458	1.5	150	0.393333
458	3	150	0.386667
459	1.5	150	0
459	3	150	0.0466667
460	1.5	150	0.166667
460	3	150	0.186667
461	1.5	150	0.373333
461	3	150	0.42
462	1.5	150	0.14
462	3	150	0.3
463	1.5	150	0.326667
463	3	150	0.286667
464	1.5	150	0.34
464	3	150	0.226667
465	1.5	150	0.446667
465	3	150	0.373333
466	1.5	150	0.253333
466	3	150	0.393333
467	1.5	150	0
467	3	150	0.0266667
468	1.5	150	0.0133333
468	3	150	0.0333333
469	1.5	150	0.606667
469	3	150	0.686667
470	1.5	150	0.14
470	3	150	0.186667
471	1.5	150	0.00666667
471	3	150	0.14
472	1.5	150	0.0866667
472	3	150	0.14
3551	1.5	150	0.04
3551	3	150	0.3
3552	1.5	150	0
3552	3	150	0

## Sheet: Figure1h
Individual data points					Group Mean and SEM.
subid	cost	num_trial	mean_action		cost	num_subject	mean_action	sd_action	mean_prediction	sd_prediction	se_action	se_prediction
301	10	60	0		10	157	0.427919	0.269425	0.459448	0.267715	0.0215024	0.021366
301	20	60	0		20	157	0.306157	0.229752	0.305202	0.228918	0.0183362	0.0182696
301	30	60	0		30	157	0.168684	0.179042	0.172718	0.175403	0.0142891	0.0139987
301	40	60	0		40	157	0.107325	0.147948	0.110403	0.15068	0.0118075	0.0120256
301	50	60	0		50	157	0.0819533	0.139456	0.0746284	0.137871	0.0111298	0.0110033
302	10	60	0.566667
302	20	60	0.516667
302	30	60	0.383333
302	40	60	0.4
302	50	60	0.383333
303	10	60	0.45
303	20	60	0.383333
303	30	60	0.3
303	40	60	0.233333
303	50	60	0.316667
304	10	60	0.95
304	20	60	0.766667
304	30	60	0.366667
304	40	60	0.0833333
304	50	60	0
305	10	60	0.666667
305	20	60	0.633333
305	30	60	0.133333
305	40	60	0.0333333
305	50	60	0.0333333
306	10	60	0.466667
306	20	60	0.283333
306	30	60	0
306	40	60	0
306	50	60	0.0166667
307	10	60	0.3
307	20	60	0.266667
307	30	60	0.216667
307	40	60	0.266667
307	50	60	0.233333
308	10	60	0.65
308	20	60	0.3
308	30	60	0.0833333
308	40	60	0.0333333
308	50	60	0
309	10	60	0.666667
309	20	60	0.466667
309	30	60	0.216667
309	40	60	0.0333333
309	50	60	0.0333333
310	10	60	0.333333
310	20	60	0.366667
310	30	60	0.333333
310	40	60	0.316667
310	50	60	0.216667
315	10	60	0.633333
315	20	60	0.433333
315	30	60	0.25
315	40	60	0.15
315	50	60	0.0166667
316	10	60	0.116667
316	20	60	0
316	30	60	0
316	40	60	0
316	50	60	0
317	10	60	0.55
317	20	60	0.466667
317	30	60	0.25
317	40	60	0.183333
317	50	60	0.1
318	10	60	0.55
318	20	60	0.55
318	30	60	0.566667
318	40	60	0.45
318	50	60	0.533333
319	10	60	0.733333
319	20	60	0.483333
319	30	60	0.35
319	40	60	0.166667
319	50	60	0.116667
320	10	60	0.483333
320	20	60	0
320	30	60	0
320	40	60	0
320	50	60	0
321	10	60	0.383333
321	20	60	0.183333
321	30	60	0.0833333
321	40	60	0.166667
321	50	60	0.216667
323	10	60	0.216667
323	20	60	0.15
323	30	60	0.0666667
323	40	60	0
323	50	60	0.0333333
324	10	60	0.0666667
324	20	60	0.1
324	30	60	0.0166667
324	40	60	0.0166667
324	50	60	0.0333333
325	10	60	0.8
325	20	60	0.683333
325	30	60	0.466667
325	40	60	0.216667
325	50	60	0.116667
326	10	60	0.183333
326	20	60	0
326	30	60	0
326	40	60	0
326	50	60	0
327	10	60	0.566667
327	20	60	0.266667
327	30	60	0
327	40	60	0
327	50	60	0
328	10	60	0.783333
328	20	60	0.316667
328	30	60	0.15
328	40	60	0
328	50	60	0.0166667
329	10	60	0.616667
329	20	60	0.516667
329	30	60	0.3
329	40	60	0.0333333
329	50	60	0.0166667
330	10	60	0.366667
330	20	60	0.0833333
330	30	60	0
330	40	60	0.0333333
330	50	60	0
331	10	60	0.95
331	20	60	0.516667
331	30	60	0.166667
331	40	60	0.05
331	50	60	0.0166667
332	10	60	0.383333
332	20	60	0.433333
332	30	60	0.25
332	40	60	0.166667
332	50	60	0.15
333	10	60	0
333	20	60	0
333	30	60	0
333	40	60	0
333	50	60	0
334	10	60	0.45
334	20	60	0.366667
334	30	60	0.316667
334	40	60	0.25
334	50	60	0.2
335	10	60	0.366667
335	20	60	0.466667
335	30	60	0.283333
335	40	60	0.116667
335	50	60	0.0333333
336	10	60	0
336	20	60	0.0166667
336	30	60	0.0166667
336	40	60	0.0333333
336	50	60	0
339	10	60	0.816667
339	20	60	0.6
339	30	60	0.516667
339	40	60	0.5
339	50	60	0.5
340	10	60	0
340	20	60	0
340	30	60	0
340	40	60	0
340	50	60	0
341	10	60	0.8
341	20	60	0.666667
341	30	60	0.616667
341	40	60	0.0666667
341	50	60	0.0333333
342	10	60	0.666667
342	20	60	0.433333
342	30	60	0.133333
342	40	60	0.166667
342	50	60	0.0333333
343	10	60	0.216667
343	20	60	0.266667
343	30	60	0.0666667
343	40	60	0.0333333
343	50	60	0
344	10	60	0
344	20	60	0
344	30	60	0
344	40	60	0
344	50	60	0
345	10	60	0.3
345	20	60	0
345	30	60	0.0166667
345	40	60	0
345	50	60	0
346	10	60	0.566667
346	20	60	0.333333
346	30	60	0.0666667
346	40	60	0.0333333
346	50	60	0
347	10	60	0.8
347	20	60	0.683333
347	30	60	0.516667
347	40	60	0.0166667
347	50	60	0
348	10	60	0
348	20	60	0
348	30	60	0
348	40	60	0
348	50	60	0
349	10	60	0.0833333
349	20	60	0.266667
349	30	60	0.533333
349	40	60	0.633333
349	50	60	0.566667
350	10	60	0.266667
350	20	60	0.216667
350	30	60	0.216667
350	40	60	0.2
350	50	60	0.183333
351	10	60	0.416667
351	20	60	0.366667
351	30	60	0.2
351	40	60	0.166667
351	50	60	0.133333
352	10	60	0.466667
352	20	60	0.316667
352	30	60	0
352	40	60	0
352	50	60	0
353	10	60	0.766667
353	20	60	0.716667
353	30	60	0.483333
353	40	60	0.35
353	50	60	0.183333
354	10	60	0.25
354	20	60	0.166667
354	30	60	0.0333333
354	40	60	0.0166667
354	50	60	0.0166667
356	10	60	0.5
356	20	60	0.483333
356	30	60	0.566667
356	40	60	0.433333
356	50	60	0.366667
357	10	60	0.783333
357	20	60	0.566667
357	30	60	0.15
357	40	60	0.05
357	50	60	0
358	10	60	0.166667
358	20	60	0.1
358	30	60	0.0166667
358	40	60	0
358	50	60	0
359	10	60	0.5
359	20	60	0.5
359	30	60	0.5
359	40	60	0.5
359	50	60	0.5
360	10	60	0.35
360	20	60	0.0666667
360	30	60	0.0166667
360	40	60	0
360	50	60	0
361	10	60	0.116667
361	20	60	0.116667
361	30	60	0.1
361	40	60	0.116667
361	50	60	0.15
362	10	60	0.266667
362	20	60	0
362	30	60	0
362	40	60	0
362	50	60	0
363	10	60	0.05
363	20	60	0
363	30	60	0
363	40	60	0
363	50	60	0.0166667
364	10	60	0.4
364	20	60	0.133333
364	30	60	0.0833333
364	40	60	0
364	50	60	0.0166667
365	10	60	0.916667
365	20	60	0.683333
365	30	60	0.0666667
365	40	60	0.05
365	50	60	0
366	10	60	0.283333
366	20	60	0.216667
366	30	60	0.133333
366	40	60	0.15
366	50	60	0.166667
367	10	60	0.283333
367	20	60	0.166667
367	30	60	0.133333
367	40	60	0
367	50	60	0
368	10	60	0.233333
368	20	60	0.233333
368	30	60	0.2
368	40	60	0.183333
368	50	60	0.0333333
369	10	60	0.616667
369	20	60	0.333333
369	30	60	0.0166667
369	40	60	0
369	50	60	0
370	10	60	0.7
370	20	60	0.633333
370	30	60	0.516667
370	40	60	0.5
370	50	60	0.416667
371	10	60	0.0666667
371	20	60	0.0166667
371	30	60	0
371	40	60	0
371	50	60	0
372	10	60	0.683333
372	20	60	0.383333
372	30	60	0.0666667
372	40	60	0.0333333
372	50	60	0.05
373	10	60	0.833333
373	20	60	0.716667
373	30	60	0.433333
373	40	60	0.25
373	50	60	0.166667
374	10	60	0.15
374	20	60	0.05
374	30	60	0.0166667
374	40	60	0
374	50	60	0
375	10	60	0.116667
375	20	60	0
375	30	60	0.0166667
375	40	60	0
375	50	60	0.0166667
376	10	60	0.333333
376	20	60	0.2
376	30	60	0.1
376	40	60	0
376	50	60	0
377	10	60	0.866667
377	20	60	0.416667
377	30	60	0.233333
377	40	60	0.15
377	50	60	0.1
378	10	60	0.266667
378	20	60	0.483333
378	30	60	0.466667
378	40	60	0.45
378	50	60	0.466667
379	10	60	0.8
379	20	60	0.55
379	30	60	0.25
379	40	60	0.183333
379	50	60	0.0166667
381	10	60	0.65
381	20	60	0.583333
381	30	60	0.366667
381	40	60	0.166667
381	50	60	0.05
382	10	60	0.0666667
382	20	60	0.05
382	30	60	0
382	40	60	0
382	50	60	0
383	10	60	0.6
383	20	60	0.216667
383	30	60	0.0166667
383	40	60	0
383	50	60	0
384	10	60	0.65
384	20	60	0.516667
384	30	60	0.3
384	40	60	0.1
384	50	60	0.0333333
385	10	60	0.3
385	20	60	0.166667
385	30	60	0.0333333
385	40	60	0.1
385	50	60	0
386	10	60	0.216667
386	20	60	0.416667
386	30	60	0.333333
386	40	60	0.266667
386	50	60	0.133333
387	10	60	0.466667
387	20	60	0.383333
387	30	60	0.35
387	40	60	0.283333
387	50	60	0.266667
388	10	60	0.8
388	20	60	0.716667
388	30	60	0.0666667
388	40	60	0
388	50	60	0.0333333
389	10	60	0.816667
389	20	60	0.7
389	30	60	0.383333
389	40	60	0.233333
389	50	60	0.183333
390	10	60	0.483333
390	20	60	0.183333
390	30	60	0.15
390	40	60	0.116667
390	50	60	0.0166667
391	10	60	0.166667
391	20	60	0.05
391	30	60	0
391	40	60	0
391	50	60	0
392	10	60	0.6
392	20	60	0.6
392	30	60	0.25
392	40	60	0.1
392	50	60	0.05
393	10	60	0.8
393	20	60	0.683333
393	30	60	0.433333
393	40	60	0.233333
393	50	60	0.15
394	10	60	0.416667
394	20	60	0.4
394	30	60	0.3
394	40	60	0.233333
394	50	60	0.166667
395	10	60	0.4
395	20	60	0.25
395	30	60	0.05
395	40	60	0.05
395	50	60	0
396	10	60	0.633333
396	20	60	0.6
396	30	60	0.216667
396	40	60	0.116667
396	50	60	0.1
397	10	60	0.533333
397	20	60	0.4
397	30	60	0.0333333
397	40	60	0
397	50	60	0
398	10	60	0.8
398	20	60	0.633333
398	30	60	0.416667
398	40	60	0.216667
398	50	60	0.116667
399	10	60	0.0333333
399	20	60	0
399	30	60	0
399	40	60	0
399	50	60	0
400	10	60	0.75
400	20	60	0.433333
400	30	60	0.316667
400	40	60	0.1
400	50	60	0.0666667
401	10	60	0.466667
401	20	60	0.266667
401	30	60	0.133333
401	40	60	0.0166667
401	50	60	0.0166667
402	10	60	0.433333
402	20	60	0.3
402	30	60	0.0833333
402	40	60	0.0166667
402	50	60	0.0333333
403	10	60	0.0333333
403	20	60	0
403	30	60	0
403	40	60	0
403	50	60	0
404	10	60	0.433333
404	20	60	0.35
404	30	60	0.283333
404	40	60	0.233333
404	50	60	0.233333
405	10	60	0.383333
405	20	60	0.45
405	30	60	0.466667
405	40	60	0.4
405	50	60	0.35
406	10	60	0.483333
406	20	60	0.433333
406	30	60	0.1
406	40	60	0
406	50	60	0
407	10	60	0.8
407	20	60	0.683333
407	30	60	0.5
407	40	60	0.266667
407	50	60	0.2
408	10	60	0.55
408	20	60	0.466667
408	30	60	0.266667
408	40	60	0.133333
408	50	60	0.0166667
410	10	60	0.783333
410	20	60	0.55
410	30	60	0.183333
410	40	60	0.0833333
410	50	60	0.0333333
412	10	60	0.0166667
412	20	60	0
412	30	60	0
412	40	60	0.0166667
412	50	60	0
413	10	60	0.383333
413	20	60	0.333333
413	30	60	0.133333
413	40	60	0
413	50	60	0.0166667
416	10	60	0.266667
416	20	60	0.0166667
416	30	60	0
416	40	60	0
416	50	60	0
417	10	60	0.133333
417	20	60	0
417	30	60	0
417	40	60	0
417	50	60	0
418	10	60	0.25
418	20	60	0.05
418	30	60	0.0166667
418	40	60	0
418	50	60	0
419	10	60	0.766667
419	20	60	0.666667
419	30	60	0.45
419	40	60	0.266667
419	50	60	0.15
422	10	60	0.633333
422	20	60	0.616667
422	30	60	0.533333
422	40	60	0.466667
422	50	60	0.416667
424	10	60	0.683333
424	20	60	0.416667
424	30	60	0
424	40	60	0
424	50	60	0
425	10	60	0.5
425	20	60	0.366667
425	30	60	0.266667
425	40	60	0.05
425	50	60	0.05
426	10	60	0.316667
426	20	60	0
426	30	60	0
426	40	60	0
426	50	60	0.0166667
427	10	60	0
427	20	60	0
427	30	60	0
427	40	60	0
427	50	60	0
428	10	60	0.533333
428	20	60	0.25
428	30	60	0
428	40	60	0.0166667
428	50	60	0
429	10	60	0.7
429	20	60	0.45
429	30	60	0.0166667
429	40	60	0.0333333
429	50	60	0.0333333
430	10	60	0.4
430	20	60	0.283333
430	30	60	0.0666667
430	40	60	0
430	50	60	0
431	10	60	0.5
431	20	60	0.583333
431	30	60	0.5
431	40	60	0.566667
431	50	60	0.55
432	10	60	0.633333
432	20	60	0.366667
432	30	60	0.0166667
432	40	60	0.0166667
432	50	60	0
433	10	60	0.8
433	20	60	0.6
433	30	60	0.383333
433	40	60	0.2
433	50	60	0.2
434	10	60	0
434	20	60	0
434	30	60	0
434	40	60	0
434	50	60	0
435	10	60	0.283333
435	20	60	0.25
435	30	60	0.183333
435	40	60	0.2
435	50	60	0.283333
436	10	60	0
436	20	60	0
436	30	60	0
436	40	60	0
436	50	60	0
437	10	60	0.75
437	20	60	0.566667
437	30	60	0.433333
437	40	60	0.3
437	50	60	0.283333
438	10	60	0
438	20	60	0
438	30	60	0
438	40	60	0
438	50	60	0
439	10	60	0.633333
439	20	60	0.316667
439	30	60	0.266667
439	40	60	0.133333
439	50	60	0.0166667
440	10	60	0
440	20	60	0
440	30	60	0
440	40	60	0
440	50	60	0
441	10	60	0.266667
441	20	60	0.2
441	30	60	0.0666667
441	40	60	0
441	50	60	0
442	10	60	0.133333
442	20	60	0
442	30	60	0
442	40	60	0
442	50	60	0
443	10	60	0.2
443	20	60	0.05
443	30	60	0.0666667
443	40	60	0.0166667
443	50	60	0.0333333
444	10	60	0.666667
444	20	60	0.333333
444	30	60	0.1
444	40	60	0.05
444	50	60	0.0166667
446	10	60	0.733333
446	20	60	0.533333
446	30	60	0.233333
446	40	60	0.116667
446	50	60	0.05
447	10	60	0.333333
447	20	60	0.266667
447	30	60	0.0333333
447	40	60	0.0166667
447	50	60	0
448	10	60	0.616667
448	20	60	0.683333
448	30	60	0.166667
448	40	60	0.05
448	50	60	0.0166667
449	10	60	0.316667
449	20	60	0.266667
449	30	60	0.0333333
449	40	60	0
449	50	60	0
450	10	60	0.3
450	20	60	0.0166667
450	30	60	0
450	40	60	0
450	50	60	0
451	10	60	0.283333
451	20	60	0.116667
451	30	60	0.05
451	40	60	0.0166667
451	50	60	0
452	10	60	0
452	20	60	0
452	30	60	0
452	40	60	0
452	50	60	0
453	10	60	0.183333
453	20	60	0.133333
453	30	60	0.05
453	40	60	0
453	50	60	0
454	10	60	0.283333
454	20	60	0.366667
454	30	60	0.15
454	40	60	0
454	50	60	0
455	10	60	0.466667
455	20	60	0.483333
455	30	60	0.0166667
455	40	60	0
455	50	60	0
456	10	60	0.05
456	20	60	0.0833333
456	30	60	0.1
456	40	60	0.25
456	50	60	0.25
457	10	60	0.0833333
457	20	60	0
457	30	60	0
457	40	60	0
457	50	60	0
458	10	60	0.65
458	20	60	0.5
458	30	60	0.45
458	40	60	0.25
458	50	60	0.1
459	10	60	0.05
459	20	60	0.05
459	30	60	0.0166667
459	40	60	0
459	50	60	0
460	10	60	0.85
460	20	60	0.0333333
460	30	60	0
460	40	60	0
460	50	60	0
461	10	60	0.6
461	20	60	0.5
461	30	60	0.433333
461	40	60	0.266667
461	50	60	0.183333
462	10	60	0.666667
462	20	60	0.3
462	30	60	0.0833333
462	40	60	0.0166667
462	50	60	0.0333333
463	10	60	0.85
463	20	60	0.516667
463	30	60	0.15
463	40	60	0.0166667
463	50	60	0
464	10	60	0.666667
464	20	60	0.433333
464	30	60	0.2
464	40	60	0.0833333
464	50	60	0.0333333
465	10	60	0.716667
465	20	60	0.55
465	30	60	0.416667
465	40	60	0.25
465	50	60	0.116667
466	10	60	0.483333
466	20	60	0.45
466	30	60	0.333333
466	40	60	0.3
466	50	60	0.05
467	10	60	0.0166667
467	20	60	0
467	30	60	0.0166667
467	40	60	0.0166667
467	50	60	0.0166667
468	10	60	0.0333333
468	20	60	0.05
468	30	60	0.0166667
468	40	60	0
468	50	60	0.0166667
469	10	60	0.583333
469	20	60	0.583333
469	30	60	0.683333
469	40	60	0.666667
469	50	60	0.716667
470	10	60	0.533333
470	20	60	0.233333
470	30	60	0.05
470	40	60	0
470	50	60	0
471	10	60	0.216667
471	20	60	0.15
471	30	60	0
471	40	60	0
471	50	60	0
472	10	60	0.316667
472	20	60	0.166667
472	30	60	0.05
472	40	60	0.0333333
472	50	60	0
3551	10	60	0.35
3551	20	60	0.3
3551	30	60	0.166667
3551	40	60	0.0333333
3551	50	60	0
3552	10	60	0
3552	20	60	0
3552	30	60	0
3552	40	60	0
3552	50	60	0

## Sheet: Figure1i
Individual data points							Group Mean and SEM.
subid	cost	ratio	inequality	num_trial	mean_action		cost	ratio	inequality	num_subject	mean_action	sd_action	mean_prediction	sd_prediction	se_action	se_prediction
301	10	1.5	50:50	6	0		10	1.5	50:50	157	0.118896	0.206768	0.152866	0.197889	0.0165019	0.0157933
301	10	1.5	60:40	6	0		10	1.5	60:40	157	0.31741	0.355454	0.364119	0.342201	0.0283683	0.0273106
301	10	1.5	70:30	6	0		10	1.5	70:30	157	0.390658	0.397962	0.43949	0.373228	0.0317608	0.0297869
301	10	1.5	80:20	6	0		10	1.5	80:20	157	0.432059	0.398517	0.460722	0.384039	0.0318051	0.0306496
301	10	1.5	90:10	6	0		10	1.5	90:10	157	0.524416	0.39756	0.518047	0.400133	0.0317287	0.0319341
301	10	3	50:50	6	0		10	3	50:50	157	0.156051	0.239213	0.20276	0.232904	0.0190913	0.0185878
301	10	3	60:40	6	0		10	3	60:40	157	0.423567	0.370517	0.484076	0.365335	0.0295705	0.0291569
301	10	3	70:30	6	0		10	3	70:30	157	0.569002	0.388604	0.610403	0.348764	0.031014	0.0278344
301	10	3	80:20	6	0		10	3	80:20	157	0.631635	0.372693	0.667728	0.36373	0.0297442	0.0290288
301	10	3	90:10	6	0		10	3	90:10	157	0.715499	0.35769	0.694268	0.358478	0.0285468	0.0286097
301	20	1.5	50:50	6	0		20	1.5	50:50	157	0.0498938	0.13669	0.0562633	0.125964	0.010909	0.010053
301	20	1.5	60:40	6	0		20	1.5	60:40	157	0.178344	0.293638	0.176221	0.257537	0.0234348	0.0205537
301	20	1.5	70:30	6	0		20	1.5	70:30	157	0.280255	0.355581	0.269639	0.332014	0.0283785	0.0264976
301	20	1.5	80:20	6	0		20	1.5	80:20	157	0.352442	0.374093	0.360934	0.367311	0.0298559	0.0293146
301	20	1.5	90:10	6	0		20	1.5	90:10	157	0.457537	0.399833	0.432059	0.4091	0.0319101	0.0326498
301	20	3	50:50	6	0		20	3	50:50	157	0.0997877	0.198696	0.0955414	0.198107	0.0158576	0.0158107
301	20	3	60:40	6	0		20	3	60:40	157	0.176221	0.241111	0.18896	0.242476	0.0192428	0.0193517
301	20	3	70:30	6	0		20	3	70:30	157	0.342887	0.33876	0.357749	0.341677	0.027036	0.0272688
301	20	3	80:20	6	0		20	3	80:20	157	0.5138	0.394027	0.530786	0.387124	0.0314468	0.0308959
301	20	3	90:10	6	0		20	3	90:10	157	0.610403	0.38608	0.583864	0.394777	0.0308125	0.0315067
301	30	1.5	50:50	6	0		30	1.5	50:50	157	0.0265393	0.105931	0.0318471	0.111857	0.0084542	0.00892717
301	30	1.5	60:40	6	0		30	1.5	60:40	157	0.0541401	0.138953	0.0605096	0.138871	0.0110896	0.0110831
301	30	1.5	70:30	6	0		30	1.5	70:30	157	0.157113	0.277505	0.141189	0.240315	0.0221473	0.0191792
301	30	1.5	80:20	6	0		30	1.5	80:20	157	0.218684	0.330034	0.216561	0.305146	0.0263395	0.0243533
301	30	1.5	90:10	6	0		30	1.5	90:10	157	0.287686	0.345716	0.279193	0.336638	0.0275912	0.0268666
301	30	3	50:50	6	0		30	3	50:50	157	0.0721868	0.180291	0.066879	0.168642	0.0143888	0.0134591
301	30	3	60:40	6	0		30	3	60:40	157	0.0955414	0.192639	0.105096	0.189923	0.0153742	0.0151575
301	30	3	70:30	6	0		30	3	70:30	157	0.170913	0.270162	0.170913	0.260088	0.0215613	0.0207573
301	30	3	80:20	6	0		30	3	80:20	157	0.251592	0.306981	0.272824	0.311892	0.0244997	0.0248917
301	30	3	90:10	6	0		30	3	90:10	157	0.352442	0.347441	0.382166	0.350143	0.0277288	0.0279445
301	40	1.5	50:50	6	0		40	1.5	50:50	157	0.0276008	0.101357	0.0403397	0.121425	0.00808915	0.00969077
301	40	1.5	60:40	6	0		40	1.5	60:40	157	0.0244161	0.0940072	0.0318471	0.106975	0.00750259	0.00853753
301	40	1.5	70:30	6	0		40	1.5	70:30	157	0.0636943	0.1516	0.0774947	0.168292	0.012099	0.0134312
301	40	1.5	80:20	6	0		40	1.5	80:20	157	0.135881	0.259315	0.143312	0.257687	0.0206956	0.0205657
301	40	1.5	90:10	6	0		40	1.5	90:10	157	0.205945	0.303787	0.197452	0.304771	0.0242448	0.0243234
301	40	3	50:50	6	0		40	3	50:50	157	0.0700637	0.176148	0.0573248	0.168487	0.0140582	0.0134467
301	40	3	60:40	6	0		40	3	60:40	157	0.0721868	0.188971	0.0732484	0.194601	0.0150815	0.0155308
301	40	3	70:30	6	0		40	3	70:30	157	0.10828	0.225562	0.112527	0.225049	0.0180018	0.0179608
301	40	3	80:20	6	0		40	3	80:20	157	0.156051	0.259219	0.159236	0.26711	0.0206879	0.0213177
301	40	3	90:10	6	0		40	3	90:10	157	0.20913	0.294721	0.211253	0.298012	0.0235213	0.023784
301	50	1.5	50:50	6	0		50	1.5	50:50	157	0.0276008	0.101357	0.0212314	0.0879615	0.00808915	0.00702009
301	50	1.5	60:40	6	0		50	1.5	60:40	157	0.022293	0.0926339	0.022293	0.0964017	0.00739299	0.00769369
301	50	1.5	70:30	6	0		50	1.5	70:30	157	0.0456476	0.115734	0.0382166	0.1292	0.00923659	0.0103112
301	50	1.5	80:20	6	0		50	1.5	80:20	157	0.0732484	0.161609	0.0796178	0.170455	0.0128978	0.0136038
301	50	1.5	90:10	6	0		50	1.5	90:10	157	0.153928	0.275767	0.140127	0.26722	0.0220086	0.0213265
301	50	3	50:50	6	0		50	3	50:50	157	0.066879	0.187634	0.0583864	0.170747	0.0149748	0.0136271
301	50	3	60:40	6	0		50	3	60:40	157	0.066879	0.172814	0.0658174	0.179781	0.013792	0.0143481
301	50	3	70:30	6	0		50	3	70:30	157	0.0923567	0.210476	0.07431	0.197379	0.0167978	0.0157525
301	50	3	80:20	6	0		50	3	80:20	157	0.123142	0.24688	0.104034	0.24271	0.0197031	0.0193704
301	50	3	90:10	6	0		50	3	90:10	157	0.147558	0.26819	0.142251	0.269414	0.0214039	0.0215016
302	10	1.5	50:50	6	0.333333
302	10	1.5	60:40	6	0.333333
302	10	1.5	70:30	6	0.333333
302	10	1.5	80:20	6	0.5
302	10	1.5	90:10	6	0.666667
302	10	3	50:50	6	0.333333
302	10	3	60:40	6	0.666667
302	10	3	70:30	6	0.666667
302	10	3	80:20	6	1
302	10	3	90:10	6	0.833333
302	20	1.5	50:50	6	0.333333
302	20	1.5	60:40	6	0.166667
302	20	1.5	70:30	6	0.166667
302	20	1.5	80:20	6	0.333333
302	20	1.5	90:10	6	0.666667
302	20	3	50:50	6	0.333333
302	20	3	60:40	6	0.666667
302	20	3	70:30	6	1
302	20	3	80:20	6	0.666667
302	20	3	90:10	6	0.833333
302	30	1.5	50:50	6	0
302	30	1.5	60:40	6	0.5
302	30	1.5	70:30	6	0.333333
302	30	1.5	80:20	6	0
302	30	1.5	90:10	6	0.333333
302	30	3	50:50	6	0.166667
302	30	3	60:40	6	0.666667
302	30	3	70:30	6	0.5
302	30	3	80:20	6	0.666667
302	30	3	90:10	6	0.666667
302	40	1.5	50:50	6	0.166667
302	40	1.5	60:40	6	0.166667
302	40	1.5	70:30	6	0
302	40	1.5	80:20	6	0
302	40	1.5	90:10	6	0
302	40	3	50:50	6	0.666667
302	40	3	60:40	6	0.666667
302	40	3	70:30	6	0.833333
302	40	3	80:20	6	0.666667
302	40	3	90:10	6	0.833333
302	50	1.5	50:50	6	0
302	50	1.5	60:40	6	0
302	50	1.5	70:30	6	0.166667
302	50	1.5	80:20	6	0.166667
302	50	1.5	90:10	6	0.166667
302	50	3	50:50	6	1
302	50	3	60:40	6	0.5
302	50	3	70:30	6	0.5
302	50	3	80:20	6	0.833333
302	50	3	90:10	6	0.5
303	10	1.5	50:50	6	0.166667
303	10	1.5	60:40	6	0.166667
303	10	1.5	70:30	6	0.666667
303	10	1.5	80:20	6	0.5
303	10	1.5	90:10	6	0.666667
303	10	3	50:50	6	0
303	10	3	60:40	6	0.5
303	10	3	70:30	6	0.333333
303	10	3	80:20	6	0.666667
303	10	3	90:10	6	0.833333
303	20	1.5	50:50	6	0.166667
303	20	1.5	60:40	6	0.5
303	20	1.5	70:30	6	0.666667
303	20	1.5	80:20	6	0.5
303	20	1.5	90:10	6	0.166667
303	20	3	50:50	6	0.166667
303	20	3	60:40	6	0.333333
303	20	3	70:30	6	0
303	20	3	80:20	6	0.666667
303	20	3	90:10	6	0.666667
303	30	1.5	50:50	6	0
303	30	1.5	60:40	6	0
303	30	1.5	70:30	6	0.333333
303	30	1.5	80:20	6	0.833333
303	30	1.5	90:10	6	0.5
303	30	3	50:50	6	0.166667
303	30	3	60:40	6	0
303	30	3	70:30	6	0.333333
303	30	3	80:20	6	0.333333
303	30	3	90:10	6	0.5
303	40	1.5	50:50	6	0
303	40	1.5	60:40	6	0
303	40	1.5	70:30	6	0
303	40	1.5	80:20	6	0.166667
303	40	1.5	90:10	6	1
303	40	3	50:50	6	0.166667
303	40	3	60:40	6	0.166667
303	40	3	70:30	6	0.333333
303	40	3	80:20	6	0.333333
303	40	3	90:10	6	0.166667
303	50	1.5	50:50	6	0.166667
303	50	1.5	60:40	6	0
303	50	1.5	70:30	6	0.5
303	50	1.5	80:20	6	0.5
303	50	1.5	90:10	6	0.666667
303	50	3	50:50	6	0.333333
303	50	3	60:40	6	0.166667
303	50	3	70:30	6	0.333333
303	50	3	80:20	6	0
303	50	3	90:10	6	0.5
304	10	1.5	50:50	6	0.666667
304	10	1.5	60:40	6	1
304	10	1.5	70:30	6	1
304	10	1.5	80:20	6	1
304	10	1.5	90:10	6	1
304	10	3	50:50	6	0.833333
304	10	3	60:40	6	1
304	10	3	70:30	6	1
304	10	3	80:20	6	1
304	10	3	90:10	6	1
304	20	1.5	50:50	6	0.5
304	20	1.5	60:40	6	0.666667
304	20	1.5	70:30	6	1
304	20	1.5	80:20	6	0.833333
304	20	1.5	90:10	6	0.833333
304	20	3	50:50	6	0.666667
304	20	3	60:40	6	0.5
304	20	3	70:30	6	0.666667
304	20	3	80:20	6	1
304	20	3	90:10	6	1
304	30	1.5	50:50	6	0.166667
304	30	1.5	60:40	6	0
304	30	1.5	70:30	6	0.166667
304	30	1.5	80:20	6	0.666667
304	30	1.5	90:10	6	0.666667
304	30	3	50:50	6	0.333333
304	30	3	60:40	6	0.166667
304	30	3	70:30	6	0.333333
304	30	3	80:20	6	0.5
304	30	3	90:10	6	0.666667
304	40	1.5	50:50	6	0
304	40	1.5	60:40	6	0
304	40	1.5	70:30	6	0
304	40	1.5	80:20	6	0
304	40	1.5	90:10	6	0.166667
304	40	3	50:50	6	0
304	40	3	60:40	6	0
304	40	3	70:30	6	0
304	40	3	80:20	6	0.166667
304	40	3	90:10	6	0.5
304	50	1.5	50:50	6	0
304	50	1.5	60:40	6	0
304	50	1.5	70:30	6	0
304	50	1.5	80:20	6	0
304	50	1.5	90:10	6	0
304	50	3	50:50	6	0
304	50	3	60:40	6	0
304	50	3	70:30	6	0
304	50	3	80:20	6	0
304	50	3	90:10	6	0
305	10	1.5	50:50	6	0
305	10	1.5	60:40	6	0.166667
305	10	1.5	70:30	6	1
305	10	1.5	80:20	6	1
305	10	1.5	90:10	6	0.833333
305	10	3	50:50	6	0
305	10	3	60:40	6	0.666667
305	10	3	70:30	6	1
305	10	3	80:20	6	1
305	10	3	90:10	6	1
305	20	1.5	50:50	6	0
305	20	1.5	60:40	6	0.5
305	20	1.5	70:30	6	0.833333
305	20	1.5	80:20	6	0.833333
305	20	1.5	90:10	6	0.833333
305	20	3	50:50	6	0.166667
305	20	3	60:40	6	0.333333
305	20	3	70:30	6	0.833333
305	20	3	80:20	6	1
305	20	3	90:10	6	1
305	30	1.5	50:50	6	0
305	30	1.5	60:40	6	0
305	30	1.5	70:30	6	0
305	30	1.5	80:20	6	0
305	30	1.5	90:10	6	0.166667
305	30	3	50:50	6	0
305	30	3	60:40	6	0
305	30	3	70:30	6	0
305	30	3	80:20	6	0.666667
305	30	3	90:10	6	0.5
305	40	1.5	50:50	6	0
305	40	1.5	60:40	6	0
305	40	1.5	70:30	6	0
305	40	1.5	80:20	6	0
305	40	1.5	90:10	6	0
305	40	3	50:50	6	0
305	40	3	60:40	6	0
305	40	3	70:30	6	0.166667
305	40	3	80:20	6	0.166667
305	40	3	90:10	6	0
305	50	1.5	50:50	6	0
305	50	1.5	60:40	6	0
305	50	1.5	70:30	6	0
305	50	1.5	80:20	6	0
305	50	1.5	90:10	6	0
305	50	3	50:50	6	0
305	50	3	60:40	6	0.166667
305	50	3	70:30	6	0.166667
305	50	3	80:20	6	0
305	50	3	90:10	6	0
306	10	1.5	50:50	6	0
306	10	1.5	60:40	6	0
306	10	1.5	70:30	6	0.5
306	10	1.5	80:20	6	0.666667
306	10	1.5	90:10	6	1
306	10	3	50:50	6	0
306	10	3	60:40	6	0
306	10	3	70:30	6	0.666667
306	10	3	80:20	6	1
306	10	3	90:10	6	0.833333
306	20	1.5	50:50	6	0
306	20	1.5	60:40	6	0
306	20	1.5	70:30	6	0
306	20	1.5	80:20	6	0.333333
306	20	1.5	90:10	6	1
306	20	3	50:50	6	0
306	20	3	60:40	6	0
306	20	3	70:30	6	0
306	20	3	80:20	6	0.5
306	20	3	90:10	6	1
306	30	1.5	50:50	6	0
306	30	1.5	60:40	6	0
306	30	1.5	70:30	6	0
306	30	1.5	80:20	6	0
306	30	1.5	90:10	6	0
306	30	3	50:50	6	0
306	30	3	60:40	6	0
306	30	3	70:30	6	0
306	30	3	80:20	6	0
306	30	3	90:10	6	0
306	40	1.5	50:50	6	0
306	40	1.5	60:40	6	0
306	40	1.5	70:30	6	0
306	40	1.5	80:20	6	0
306	40	1.5	90:10	6	0
306	40	3	50:50	6	0
306	40	3	60:40	6	0
306	40	3	70:30	6	0
306	40	3	80:20	6	0
306	40	3	90:10	6	0
306	50	1.5	50:50	6	0
306	50	1.5	60:40	6	0
306	50	1.5	70:30	6	0
306	50	1.5	80:20	6	0.166667
306	50	1.5	90:10	6	0
306	50	3	50:50	6	0
306	50	3	60:40	6	0
306	50	3	70:30	6	0
306	50	3	80:20	6	0
306	50	3	90:10	6	0
307	10	1.5	50:50	6	0
307	10	1.5	60:40	6	0
307	10	1.5	70:30	6	0.166667
307	10	1.5	80:20	6	0
307	10	1.5	90:10	6	0
307	10	3	50:50	6	0
307	10	3	60:40	6	0
307	10	3	70:30	6	0.833333
307	10	3	80:20	6	1
307	10	3	90:10	6	1
307	20	1.5	50:50	6	0
307	20	1.5	60:40	6	0
307	20	1.5	70:30	6	0
307	20	1.5	80:20	6	0
307	20	1.5	90:10	6	0.166667
307	20	3	50:50	6	0
307	20	3	60:40	6	0
307	20	3	70:30	6	0.5
307	20	3	80:20	6	1
307	20	3	90:10	6	1
307	30	1.5	50:50	6	0
307	30	1.5	60:40	6	0
307	30	1.5	70:30	6	0
307	30	1.5	80:20	6	0
307	30	1.5	90:10	6	0.166667
307	30	3	50:50	6	0
307	30	3	60:40	6	0
307	30	3	70:30	6	0
307	30	3	80:20	6	1
307	30	3	90:10	6	1
307	40	1.5	50:50	6	0
307	40	1.5	60:40	6	0.166667
307	40	1.5	70:30	6	0
307	40	1.5	80:20	6	0.166667
307	40	1.5	90:10	6	0.166667
307	40	3	50:50	6	0.166667
307	40	3	60:40	6	0
307	40	3	70:30	6	0
307	40	3	80:20	6	1
307	40	3	90:10	6	1
307	50	1.5	50:50	6	0
307	50	1.5	60:40	6	0.166667
307	50	1.5	70:30	6	0
307	50	1.5	80:20	6	0
307	50	1.5	90:10	6	0.166667
307	50	3	50:50	6	0
307	50	3	60:40	6	0
307	50	3	70:30	6	0
307	50	3	80:20	6	1
307	50	3	90:10	6	1
308	10	1.5	50:50	6	0
308	10	1.5	60:40	6	0.5
308	10	1.5	70:30	6	1
308	10	1.5	80:20	6	1
308	10	1.5	90:10	6	1
308	10	3	50:50	6	0
308	10	3	60:40	6	0.166667
308	10	3	70:30	6	0.833333
308	10	3	80:20	6	1
308	10	3	90:10	6	1
308	20	1.5	50:50	6	0
308	20	1.5	60:40	6	0.166667
308	20	1.5	70:30	6	0.5
308	20	1.5	80:20	6	0.333333
308	20	1.5	90:10	6	1
308	20	3	50:50	6	0
308	20	3	60:40	6	0
308	20	3	70:30	6	0
308	20	3	80:20	6	0.333333
308	20	3	90:10	6	0.666667
308	30	1.5	50:50	6	0
308	30	1.5	60:40	6	0
308	30	1.5	70:30	6	0
308	30	1.5	80:20	6	0.166667
308	30	1.5	90:10	6	0.666667
308	30	3	50:50	6	0
308	30	3	60:40	6	0
308	30	3	70:30	6	0
308	30	3	80:20	6	0
308	30	3	90:10	6	0
308	40	1.5	50:50	6	0
308	40	1.5	60:40	6	0
308	40	1.5	70:30	6	0
308	40	1.5	80:20	6	0
308	40	1.5	90:10	6	0.333333
308	40	3	50:50	6	0
308	40	3	60:40	6	0
308	40	3	70:30	6	0
308	40	3	80:20	6	0
308	40	3	90:10	6	0
308	50	1.5	50:50	6	0
308	50	1.5	60:40	6	0
308	50	1.5	70:30	6	0
308	50	1.5	80:20	6	0
308	50	1.5	90:10	6	0
308	50	3	50:50	6	0
308	50	3	60:40	6	0
308	50	3	70:30	6	0
308	50	3	80:20	6	0
308	50	3	90:10	6	0
309	10	1.5	50:50	6	0.333333
309	10	1.5	60:40	6	0.833333
309	10	1.5	70:30	6	0.833333
309	10	1.5	80:20	6	0.833333
309	10	1.5	90:10	6	0.833333
309	10	3	50:50	6	0
309	10	3	60:40	6	0.5
309	10	3	70:30	6	0.666667
309	10	3	80:20	6	0.833333
309	10	3	90:10	6	1
309	20	1.5	50:50	6	0
309	20	1.5	60:40	6	0
309	20	1.5	70:30	6	1
309	20	1.5	80:20	6	0.833333
309	20	1.5	90:10	6	0.833333
309	20	3	50:50	6	0
309	20	3	60:40	6	0.333333
309	20	3	70:30	6	0.166667
309	20	3	80:20	6	0.833333
309	20	3	90:10	6	0.666667
309	30	1.5	50:50	6	0
309	30	1.5	60:40	6	0
309	30	1.5	70:30	6	0
309	30	1.5	80:20	6	0.5
309	30	1.5	90:10	6	0.833333
309	30	3	50:50	6	0
309	30	3	60:40	6	0
309	30	3	70:30	6	0
309	30	3	80:20	6	0.166667
309	30	3	90:10	6	0.666667
309	40	1.5	50:50	6	0
309	40	1.5	60:40	6	0
309	40	1.5	70:30	6	0
309	40	1.5	80:20	6	0
309	40	1.5	90:10	6	0.333333
309	40	3	50:50	6	0
309	40	3	60:40	6	0
309	40	3	70:30	6	0
309	40	3	80:20	6	0
309	40	3	90:10	6	0
309	50	1.5	50:50	6	0
309	50	1.5	60:40	6	0
309	50	1.5	70:30	6	0
309	50	1.5	80:20	6	0.166667
309	50	1.5	90:10	6	0.166667
309	50	3	50:50	6	0
309	50	3	60:40	6	0
309	50	3	70:30	6	0
309	50	3	80:20	6	0
309	50	3	90:10	6	0
310	10	1.5	50:50	6	0
310	10	1.5	60:40	6	0
310	10	1.5	70:30	6	0
310	10	1.5	80:20	6	0
310	10	1.5	90:10	6	0
310	10	3	50:50	6	0
310	10	3	60:40	6	0.333333
310	10	3	70:30	6	1
310	10	3	80:20	6	1
310	10	3	90:10	6	1
310	20	1.5	50:50	6	0
310	20	1.5	60:40	6	0
310	20	1.5	70:30	6	0.166667
310	20	1.5	80:20	6	0.333333
310	20	1.5	90:10	6	0.333333
310	20	3	50:50	6	0
310	20	3	60:40	6	0
310	20	3	70:30	6	0.833333
310	20	3	80:20	6	1
310	20	3	90:10	6	1
310	30	1.5	50:50	6	0
310	30	1.5	60:40	6	0
310	30	1.5	70:30	6	0
310	30	1.5	80:20	6	0.166667
310	30	1.5	90:10	6	0.166667
310	30	3	50:50	6	0
310	30	3	60:40	6	0
310	30	3	70:30	6	1
310	30	3	80:20	6	1
310	30	3	90:10	6	1
310	40	1.5	50:50	6	0
310	40	1.5	60:40	6	0
310	40	1.5	70:30	6	0
310	40	1.5	80:20	6	0
310	40	1.5	90:10	6	0.166667
310	40	3	50:50	6	0
310	40	3	60:40	6	0
310	40	3	70:30	6	1
310	40	3	80:20	6	1
310	40	3	90:10	6	1
310	50	1.5	50:50	6	0
310	50	1.5	60:40	6	0
310	50	1.5	70:30	6	0
310	50	1.5	80:20	6	0.166667
310	50	1.5	90:10	6	0.166667
310	50	3	50:50	6	0
310	50	3	60:40	6	0
310	50	3	70:30	6	0.333333
310	50	3	80:20	6	0.5
310	50	3	90:10	6	1
315	10	1.5	50:50	6	0.166667
315	10	1.5	60:40	6	0.166667
315	10	1.5	70:30	6	0.5
315	10	1.5	80:20	6	0.666667
315	10	1.5	90:10	6	1
315	10	3	50:50	6	0.333333
315	10	3	60:40	6	0.5
315	10	3	70:30	6	1
315	10	3	80:20	6	1
315	10	3	90:10	6	1
315	20	1.5	50:50	6	0
315	20	1.5	60:40	6	0
315	20	1.5	70:30	6	0.166667
315	20	1.5	80:20	6	0.333333
315	20	1.5	90:10	6	0.5
315	20	3	50:50	6	0
315	20	3	60:40	6	0.333333
315	20	3	70:30	6	1
315	20	3	80:20	6	1
315	20	3	90:10	6	1
315	30	1.5	50:50	6	0
315	30	1.5	60:40	6	0
315	30	1.5	70:30	6	0
315	30	1.5	80:20	6	0.166667
315	30	1.5	90:10	6	0
315	30	3	50:50	6	0
315	30	3	60:40	6	0.166667
315	30	3	70:30	6	0.333333
315	30	3	80:20	6	0.833333
315	30	3	90:10	6	1
315	40	1.5	50:50	6	0
315	40	1.5	60:40	6	0
315	40	1.5	70:30	6	0
315	40	1.5	80:20	6	0
315	40	1.5	90:10	6	0.333333
315	40	3	50:50	6	0
315	40	3	60:40	6	0
315	40	3	70:30	6	0.166667
315	40	3	80:20	6	0.333333
315	40	3	90:10	6	0.666667
315	50	1.5	50:50	6	0
315	50	1.5	60:40	6	0
315	50	1.5	70:30	6	0
315	50	1.5	80:20	6	0
315	50	1.5	90:10	6	0
315	50	3	50:50	6	0
315	50	3	60:40	6	0
315	50	3	70:30	6	0
315	50	3	80:20	6	0
315	50	3	90:10	6	0.166667
316	10	1.5	50:50	6	0
316	10	1.5	60:40	6	0
316	10	1.5	70:30	6	0
316	10	1.5	80:20	6	0
316	10	1.5	90:10	6	0.666667
316	10	3	50:50	6	0
316	10	3	60:40	6	0.166667
316	10	3	70:30	6	0
316	10	3	80:20	6	0.166667
316	10	3	90:10	6	0.166667
316	20	1.5	50:50	6	0
316	20	1.5	60:40	6	0
316	20	1.5	70:30	6	0
316	20	1.5	80:20	6	0
316	20	1.5	90:10	6	0
316	20	3	50:50	6	0
316	20	3	60:40	6	0
316	20	3	70:30	6	0
316	20	3	80:20	6	0
316	20	3	90:10	6	0
316	30	1.5	50:50	6	0
316	30	1.5	60:40	6	0
316	30	1.5	70:30	6	0
316	30	1.5	80:20	6	0
316	30	1.5	90:10	6	0
316	30	3	50:50	6	0
316	30	3	60:40	6	0
316	30	3	70:30	6	0
316	30	3	80:20	6	0
316	30	3	90:10	6	0
316	40	1.5	50:50	6	0
316	40	1.5	60:40	6	0
316	40	1.5	70:30	6	0
316	40	1.5	80:20	6	0
316	40	1.5	90:10	6	0
316	40	3	50:50	6	0
316	40	3	60:40	6	0
316	40	3	70:30	6	0
316	40	3	80:20	6	0
316	40	3	90:10	6	0
316	50	1.5	50:50	6	0
316	50	1.5	60:40	6	0
316	50	1.5	70:30	6	0
316	50	1.5	80:20	6	0
316	50	1.5	90:10	6	0
316	50	3	50:50	6	0
316	50	3	60:40	6	0
316	50	3	70:30	6	0
316	50	3	80:20	6	0
316	50	3	90:10	6	0
317	10	1.5	50:50	6	0.166667
317	10	1.5	60:40	6	0.5
317	10	1.5	70:30	6	0.666667
317	10	1.5	80:20	6	0.333333
317	10	1.5	90:10	6	0.5
317	10	3	50:50	6	0
317	10	3	60:40	6	0.666667
317	10	3	70:30	6	1
317	10	3	80:20	6	1
317	10	3	90:10	6	0.666667
317	20	1.5	50:50	6	0
317	20	1.5	60:40	6	0.666667
317	20	1.5	70:30	6	0.666667
317	20	1.5	80:20	6	0.5
317	20	1.5	90:10	6	0.333333
317	20	3	50:50	6	0
317	20	3	60:40	6	0.166667
317	20	3	70:30	6	0.5
317	20	3	80:20	6	1
317	20	3	90:10	6	0.833333
317	30	1.5	50:50	6	0
317	30	1.5	60:40	6	0
317	30	1.5	70:30	6	0.5
317	30	1.5	80:20	6	0.5
317	30	1.5	90:10	6	0.166667
317	30	3	50:50	6	0.166667
317	30	3	60:40	6	0
317	30	3	70:30	6	0.333333
317	30	3	80:20	6	0.166667
317	30	3	90:10	6	0.666667
317	40	1.5	50:50	6	0
317	40	1.5	60:40	6	0.166667
317	40	1.5	70:30	6	0
317	40	1.5	80:20	6	0.666667
317	40	1.5	90:10	6	0.666667
317	40	3	50:50	6	0
317	40	3	60:40	6	0
317	40	3	70:30	6	0
317	40	3	80:20	6	0.166667
317	40	3	90:10	6	0.166667
317	50	1.5	50:50	6	0
317	50	1.5	60:40	6	0
317	50	1.5	70:30	6	0.166667
317	50	1.5	80:20	6	0.166667
317	50	1.5	90:10	6	0.333333
317	50	3	50:50	6	0
317	50	3	60:40	6	0
317	50	3	70:30	6	0.166667
317	50	3	80:20	6	0
317	50	3	90:10	6	0.166667
318	10	1.5	50:50	6	0.5
318	10	1.5	60:40	6	0.5
318	10	1.5	70:30	6	0.5
318	10	1.5	80:20	6	0.5
318	10	1.5	90:10	6	0.166667
318	10	3	50:50	6	0.666667
318	10	3	60:40	6	0.666667
318	10	3	70:30	6	0.833333
318	10	3	80:20	6	0.5
318	10	3	90:10	6	0.666667
318	20	1.5	50:50	6	0.333333
318	20	1.5	60:40	6	0.5
318	20	1.5	70:30	6	0.5
318	20	1.5	80:20	6	0.333333
318	20	1.5	90:10	6	0.5
318	20	3	50:50	6	0.666667
318	20	3	60:40	6	0.5
318	20	3	70:30	6	0.666667
318	20	3	80:20	6	0.666667
318	20	3	90:10	6	0.833333
318	30	1.5	50:50	6	0.5
318	30	1.5	60:40	6	0.166667
318	30	1.5	70:30	6	0.5
318	30	1.5	80:20	6	0.5
318	30	1.5	90:10	6	0.5
318	30	3	50:50	6	0.666667
318	30	3	60:40	6	0.666667
318	30	3	70:30	6	0.833333
318	30	3	80:20	6	0.666667
318	30	3	90:10	6	0.666667
318	40	1.5	50:50	6	0.5
318	40	1.5	60:40	6	0.166667
318	40	1.5	70:30	6	0.333333
318	40	1.5	80:20	6	0.333333
318	40	1.5	90:10	6	0.333333
318	40	3	50:50	6	0.666667
318	40	3	60:40	6	0.5
318	40	3	70:30	6	0.5
318	40	3	80:20	6	0.666667
318	40	3	90:10	6	0.5
318	50	1.5	50:50	6	0.5
318	50	1.5	60:40	6	0.166667
318	50	1.5	70:30	6	0.5
318	50	1.5	80:20	6	0.333333
318	50	1.5	90:10	6	0.666667
318	50	3	50:50	6	0.666667
318	50	3	60:40	6	0.666667
318	50	3	70:30	6	0.666667
318	50	3	80:20	6	0.666667
318	50	3	90:10	6	0.5
319	10	1.5	50:50	6	0.166667
319	10	1.5	60:40	6	0.666667
319	10	1.5	70:30	6	1
319	10	1.5	80:20	6	1
319	10	1.5	90:10	6	1
319	10	3	50:50	6	0
319	10	3	60:40	6	0.5
319	10	3	70:30	6	1
319	10	3	80:20	6	1
319	10	3	90:10	6	1
319	20	1.5	50:50	6	0
319	20	1.5	60:40	6	0
319	20	1.5	70:30	6	0.5
319	20	1.5	80:20	6	1
319	20	1.5	90:10	6	1
319	20	3	50:50	6	0
319	20	3	60:40	6	0
319	20	3	70:30	6	0.5
319	20	3	80:20	6	0.833333
319	20	3	90:10	6	1
319	30	1.5	50:50	6	0
319	30	1.5	60:40	6	0
319	30	1.5	70:30	6	0.166667
319	30	1.5	80:20	6	0.833333
319	30	1.5	90:10	6	1
319	30	3	50:50	6	0
319	30	3	60:40	6	0
319	30	3	70:30	6	0
319	30	3	80:20	6	0.5
319	30	3	90:10	6	1
319	40	1.5	50:50	6	0
319	40	1.5	60:40	6	0
319	40	1.5	70:30	6	0
319	40	1.5	80:20	6	0.5
319	40	1.5	90:10	6	0.833333
319	40	3	50:50	6	0
319	40	3	60:40	6	0
319	40	3	70:30	6	0
319	40	3	80:20	6	0
319	40	3	90:10	6	0.333333
319	50	1.5	50:50	6	0
319	50	1.5	60:40	6	0
319	50	1.5	70:30	6	0
319	50	1.5	80:20	6	0.166667
319	50	1.5	90:10	6	0.333333
319	50	3	50:50	6	0.166667
319	50	3	60:40	6	0.166667
319	50	3	70:30	6	0.166667
319	50	3	80:20	6	0
319	50	3	90:10	6	0.166667
320	10	1.5	50:50	6	0
320	10	1.5	60:40	6	0.166667
320	10	1.5	70:30	6	0.166667
320	10	1.5	80:20	6	0.166667
320	10	1.5	90:10	6	1
320	10	3	50:50	6	0.333333
320	10	3	60:40	6	0.666667
320	10	3	70:30	6	0.833333
320	10	3	80:20	6	0.5
320	10	3	90:10	6	1
320	20	1.5	50:50	6	0
320	20	1.5	60:40	6	0
320	20	1.5	70:30	6	0
320	20	1.5	80:20	6	0
320	20	1.5	90:10	6	0
320	20	3	50:50	6	0
320	20	3	60:40	6	0
320	20	3	70:30	6	0
320	20	3	80:20	6	0
320	20	3	90:10	6	0
320	30	1.5	50:50	6	0
320	30	1.5	60:40	6	0
320	30	1.5	70:30	6	0
320	30	1.5	80:20	6	0
320	30	1.5	90:10	6	0
320	30	3	50:50	6	0
320	30	3	60:40	6	0
320	30	3	70:30	6	0
320	30	3	80:20	6	0
320	30	3	90:10	6	0
320	40	1.5	50:50	6	0
320	40	1.5	60:40	6	0
320	40	1.5	70:30	6	0
320	40	1.5	80:20	6	0
320	40	1.5	90:10	6	0
320	40	3	50:50	6	0
320	40	3	60:40	6	0
320	40	3	70:30	6	0
320	40	3	80:20	6	0
320	40	3	90:10	6	0
320	50	1.5	50:50	6	0
320	50	1.5	60:40	6	0
320	50	1.5	70:30	6	0
320	50	1.5	80:20	6	0
320	50	1.5	90:10	6	0
320	50	3	50:50	6	0
320	50	3	60:40	6	0
320	50	3	70:30	6	0
320	50	3	80:20	6	0
320	50	3	90:10	6	0
321	10	1.5	50:50	6	0
321	10	1.5	60:40	6	0
321	10	1.5	70:30	6	0
321	10	1.5	80:20	6	0
321	10	1.5	90:10	6	0
321	10	3	50:50	6	0.5
321	10	3	60:40	6	0.5
321	10	3	70:30	6	0.833333
321	10	3	80:20	6	1
321	10	3	90:10	6	1
321	20	1.5	50:50	6	0
321	20	1.5	60:40	6	0
321	20	1.5	70:30	6	0
321	20	1.5	80:20	6	0
321	20	1.5	90:10	6	0
321	20	3	50:50	6	0
321	20	3	60:40	6	0.5
321	20	3	70:30	6	0.333333
321	20	3	80:20	6	0.5
321	20	3	90:10	6	0.5
321	30	1.5	50:50	6	0
321	30	1.5	60:40	6	0
321	30	1.5	70:30	6	0
321	30	1.5	80:20	6	0
321	30	1.5	90:10	6	0
321	30	3	50:50	6	0
321	30	3	60:40	6	0.166667
321	30	3	70:30	6	0
321	30	3	80:20	6	0.333333
321	30	3	90:10	6	0.333333
321	40	1.5	50:50	6	0
321	40	1.5	60:40	6	0
321	40	1.5	70:30	6	0
321	40	1.5	80:20	6	0
321	40	1.5	90:10	6	0
321	40	3	50:50	6	0.166667
321	40	3	60:40	6	0.666667
321	40	3	70:30	6	0.166667
321	40	3	80:20	6	0.333333
321	40	3	90:10	6	0.333333
321	50	1.5	50:50	6	0
321	50	1.5	60:40	6	0
321	50	1.5	70:30	6	0
321	50	1.5	80:20	6	0
321	50	1.5	90:10	6	0
321	50	3	50:50	6	0.333333
321	50	3	60:40	6	0.333333
321	50	3	70:30	6	0.5
321	50	3	80:20	6	0.5
321	50	3	90:10	6	0.5
323	10	1.5	50:50	6	0
323	10	1.5	60:40	6	0
323	10	1.5	70:30	6	0
323	10	1.5	80:20	6	0.166667
323	10	1.5	90:10	6	1
323	10	3	50:50	6	0.166667
323	10	3	60:40	6	0
323	10	3	70:30	6	0
323	10	3	80:20	6	0.166667
323	10	3	90:10	6	0.666667
323	20	1.5	50:50	6	0
323	20	1.5	60:40	6	0
323	20	1.5	70:30	6	0
323	20	1.5	80:20	6	0
323	20	1.5	90:10	6	0.833333
323	20	3	50:50	6	0
323	20	3	60:40	6	0
323	20	3	70:30	6	0
323	20	3	80:20	6	0
323	20	3	90:10	6	0.666667
323	30	1.5	50:50	6	0
323	30	1.5	60:40	6	0
323	30	1.5	70:30	6	0
323	30	1.5	80:20	6	0
323	30	1.5	90:10	6	0.166667
323	30	3	50:50	6	0
323	30	3	60:40	6	0.166667
323	30	3	70:30	6	0
323	30	3	80:20	6	0
323	30	3	90:10	6	0.333333
323	40	1.5	50:50	6	0
323	40	1.5	60:40	6	0
323	40	1.5	70:30	6	0
323	40	1.5	80:20	6	0
323	40	1.5	90:10	6	0
323	40	3	50:50	6	0
323	40	3	60:40	6	0
323	40	3	70:30	6	0
323	40	3	80:20	6	0
323	40	3	90:10	6	0
323	50	1.5	50:50	6	0
323	50	1.5	60:40	6	0
323	50	1.5	70:30	6	0
323	50	1.5	80:20	6	0
323	50	1.5	90:10	6	0.166667
323	50	3	50:50	6	0
323	50	3	60:40	6	0
323	50	3	70:30	6	0
323	50	3	80:20	6	0
323	50	3	90:10	6	0.166667
324	10	1.5	50:50	6	0
324	10	1.5	60:40	6	0
324	10	1.5	70:30	6	0
324	10	1.5	80:20	6	0.166667
324	10	1.5	90:10	6	0.166667
324	10	3	50:50	6	0
324	10	3	60:40	6	0.166667
324	10	3	70:30	6	0
324	10	3	80:20	6	0
324	10	3	90:10	6	0.166667
324	20	1.5	50:50	6	0
324	20	1.5	60:40	6	0
324	20	1.5	70:30	6	0
324	20	1.5	80:20	6	0
324	20	1.5	90:10	6	0.166667
324	20	3	50:50	6	0
324	20	3	60:40	6	0
324	20	3	70:30	6	0
324	20	3	80:20	6	0.333333
324	20	3	90:10	6	0.5
324	30	1.5	50:50	6	0
324	30	1.5	60:40	6	0
324	30	1.5	70:30	6	0
324	30	1.5	80:20	6	0.166667
324	30	1.5	90:10	6	0
324	30	3	50:50	6	0
324	30	3	60:40	6	0
324	30	3	70:30	6	0
324	30	3	80:20	6	0
324	30	3	90:10	6	0
324	40	1.5	50:50	6	0
324	40	1.5	60:40	6	0
324	40	1.5	70:30	6	0
324	40	1.5	80:20	6	0
324	40	1.5	90:10	6	0.166667
324	40	3	50:50	6	0
324	40	3	60:40	6	0
324	40	3	70:30	6	0
324	40	3	80:20	6	0
324	40	3	90:10	6	0
324	50	1.5	50:50	6	0
324	50	1.5	60:40	6	0
324	50	1.5	70:30	6	0
324	50	1.5	80:20	6	0
324	50	1.5	90:10	6	0
324	50	3	50:50	6	0
324	50	3	60:40	6	0
324	50	3	70:30	6	0
324	50	3	80:20	6	0.166667
324	50	3	90:10	6	0.166667
325	10	1.5	50:50	6	0
325	10	1.5	60:40	6	1
325	10	1.5	70:30	6	1
325	10	1.5	80:20	6	1
325	10	1.5	90:10	6	1
325	10	3	50:50	6	0
325	10	3	60:40	6	1
325	10	3	70:30	6	1
325	10	3	80:20	6	1
325	10	3	90:10	6	1
325	20	1.5	50:50	6	0
325	20	1.5	60:40	6	0.833333
325	20	1.5	70:30	6	1
325	20	1.5	80:20	6	1
325	20	1.5	90:10	6	1
325	20	3	50:50	6	0
325	20	3	60:40	6	0.166667
325	20	3	70:30	6	1
325	20	3	80:20	6	0.833333
325	20	3	90:10	6	1
325	30	1.5	50:50	6	0
325	30	1.5	60:40	6	0
325	30	1.5	70:30	6	1
325	30	1.5	80:20	6	1
325	30	1.5	90:10	6	0.833333
325	30	3	50:50	6	0
325	30	3	60:40	6	0
325	30	3	70:30	6	0
325	30	3	80:20	6	0.833333
325	30	3	90:10	6	1
325	40	1.5	50:50	6	0
325	40	1.5	60:40	6	0
325	40	1.5	70:30	6	0
325	40	1.5	80:20	6	0.833333
325	40	1.5	90:10	6	0.833333
325	40	3	50:50	6	0
325	40	3	60:40	6	0
325	40	3	70:30	6	0
325	40	3	80:20	6	0
325	40	3	90:10	6	0.5
325	50	1.5	50:50	6	0
325	50	1.5	60:40	6	0
325	50	1.5	70:30	6	0
325	50	1.5	80:20	6	0.333333
325	50	1.5	90:10	6	0.833333
325	50	3	50:50	6	0
325	50	3	60:40	6	0
325	50	3	70:30	6	0
325	50	3	80:20	6	0
325	50	3	90:10	6	0
326	10	1.5	50:50	6	0
326	10	1.5	60:40	6	0
326	10	1.5	70:30	6	0
326	10	1.5	80:20	6	0
326	10	1.5	90:10	6	0.833333
326	10	3	50:50	6	0
326	10	3	60:40	6	0
326	10	3	70:30	6	0
326	10	3	80:20	6	0
326	10	3	90:10	6	1
326	20	1.5	50:50	6	0
326	20	1.5	60:40	6	0
326	20	1.5	70:30	6	0
326	20	1.5	80:20	6	0
326	20	1.5	90:10	6	0
326	20	3	50:50	6	0
326	20	3	60:40	6	0
326	20	3	70:30	6	0
326	20	3	80:20	6	0
326	20	3	90:10	6	0
326	30	1.5	50:50	6	0
326	30	1.5	60:40	6	0
326	30	1.5	70:30	6	0
326	30	1.5	80:20	6	0
326	30	1.5	90:10	6	0
326	30	3	50:50	6	0
326	30	3	60:40	6	0
326	30	3	70:30	6	0
326	30	3	80:20	6	0
326	30	3	90:10	6	0
326	40	1.5	50:50	6	0
326	40	1.5	60:40	6	0
326	40	1.5	70:30	6	0
326	40	1.5	80:20	6	0
326	40	1.5	90:10	6	0
326	40	3	50:50	6	0
326	40	3	60:40	6	0
326	40	3	70:30	6	0
326	40	3	80:20	6	0
326	40	3	90:10	6	0
326	50	1.5	50:50	6	0
326	50	1.5	60:40	6	0
326	50	1.5	70:30	6	0
326	50	1.5	80:20	6	0
326	50	1.5	90:10	6	0
326	50	3	50:50	6	0
326	50	3	60:40	6	0
326	50	3	70:30	6	0
326	50	3	80:20	6	0
326	50	3	90:10	6	0
327	10	1.5	50:50	6	0
327	10	1.5	60:40	6	0.5
327	10	1.5	70:30	6	0.333333
327	10	1.5	80:20	6	0.333333
327	10	1.5	90:10	6	0.666667
327	10	3	50:50	6	0.166667
327	10	3	60:40	6	0.833333
327	10	3	70:30	6	0.833333
327	10	3	80:20	6	1
327	10	3	90:10	6	1
327	20	1.5	50:50	6	0
327	20	1.5	60:40	6	0
327	20	1.5	70:30	6	0
327	20	1.5	80:20	6	0
327	20	1.5	90:10	6	0.333333
327	20	3	50:50	6	0
327	20	3	60:40	6	0
327	20	3	70:30	6	0.5
327	20	3	80:20	6	0.833333
327	20	3	90:10	6	1
327	30	1.5	50:50	6	0
327	30	1.5	60:40	6	0
327	30	1.5	70:30	6	0
327	30	1.5	80:20	6	0
327	30	1.5	90:10	6	0
327	30	3	50:50	6	0
327	30	3	60:40	6	0
327	30	3	70:30	6	0
327	30	3	80:20	6	0
327	30	3	90:10	6	0
327	40	1.5	50:50	6	0
327	40	1.5	60:40	6	0
327	40	1.5	70:30	6	0
327	40	1.5	80:20	6	0
327	40	1.5	90:10	6	0
327	40	3	50:50	6	0
327	40	3	60:40	6	0
327	40	3	70:30	6	0
327	40	3	80:20	6	0
327	40	3	90:10	6	0
327	50	1.5	50:50	6	0
327	50	1.5	60:40	6	0
327	50	1.5	70:30	6	0
327	50	1.5	80:20	6	0
327	50	1.5	90:10	6	0
327	50	3	50:50	6	0
327	50	3	60:40	6	0
327	50	3	70:30	6	0
327	50	3	80:20	6	0
327	50	3	90:10	6	0
328	10	1.5	50:50	6	0.5
328	10	1.5	60:40	6	0.833333
328	10	1.5	70:30	6	1
328	10	1.5	80:20	6	1
328	10	1.5	90:10	6	1
328	10	3	50:50	6	0.333333
328	10	3	60:40	6	0.666667
328	10	3	70:30	6	0.666667
328	10	3	80:20	6	1
328	10	3	90:10	6	0.833333
328	20	1.5	50:50	6	0.166667
328	20	1.5	60:40	6	0
328	20	1.5	70:30	6	0.166667
328	20	1.5	80:20	6	0.833333
328	20	1.5	90:10	6	0.666667
328	20	3	50:50	6	0.166667
328	20	3	60:40	6	0
328	20	3	70:30	6	0.166667
328	20	3	80:20	6	0.333333
328	20	3	90:10	6	0.666667
328	30	1.5	50:50	6	0
328	30	1.5	60:40	6	0
328	30	1.5	70:30	6	0.166667
328	30	1.5	80:20	6	0.166667
328	30	1.5	90:10	6	0.833333
328	30	3	50:50	6	0
328	30	3	60:40	6	0
328	30	3	70:30	6	0
328	30	3	80:20	6	0.166667
328	30	3	90:10	6	0.166667
328	40	1.5	50:50	6	0
328	40	1.5	60:40	6	0
328	40	1.5	70:30	6	0
328	40	1.5	80:20	6	0
328	40	1.5	90:10	6	0
328	40	3	50:50	6	0
328	40	3	60:40	6	0
328	40	3	70:30	6	0
328	40	3	80:20	6	0
328	40	3	90:10	6	0
328	50	1.5	50:50	6	0
328	50	1.5	60:40	6	0
328	50	1.5	70:30	6	0
328	50	1.5	80:20	6	0
328	50	1.5	90:10	6	0
328	50	3	50:50	6	0.166667
328	50	3	60:40	6	0
328	50	3	70:30	6	0
328	50	3	80:20	6	0
328	50	3	90:10	6	0
329	10	1.5	50:50	6	0
329	10	1.5	60:40	6	0
329	10	1.5	70:30	6	0.666667
329	10	1.5	80:20	6	0.666667
329	10	1.5	90:10	6	1
329	10	3	50:50	6	0.333333
329	10	3	60:40	6	0.5
329	10	3	70:30	6	1
329	10	3	80:20	6	1
329	10	3	90:10	6	1
329	20	1.5	50:50	6	0
329	20	1.5	60:40	6	0
329	20	1.5	70:30	6	0.5
329	20	1.5	80:20	6	0.666667
329	20	1.5	90:10	6	0.833333
329	20	3	50:50	6	0.166667
329	20	3	60:40	6	0.166667
329	20	3	70:30	6	0.833333
329	20	3	80:20	6	1
329	20	3	90:10	6	1
329	30	1.5	50:50	6	0
329	30	1.5	60:40	6	0
329	30	1.5	70:30	6	0
329	30	1.5	80:20	6	0.166667
329	30	1.5	90:10	6	0.5
329	30	3	50:50	6	0.166667
329	30	3	60:40	6	0.166667
329	30	3	70:30	6	0.333333
329	30	3	80:20	6	0.666667
329	30	3	90:10	6	1
329	40	1.5	50:50	6	0
329	40	1.5	60:40	6	0
329	40	1.5	70:30	6	0
329	40	1.5	80:20	6	0
329	40	1.5	90:10	6	0
329	40	3	50:50	6	0
329	40	3	60:40	6	0
329	40	3	70:30	6	0
329	40	3	80:20	6	0
329	40	3	90:10	6	0.333333
329	50	1.5	50:50	6	0
329	50	1.5	60:40	6	0.166667
329	50	1.5	70:30	6	0
329	50	1.5	80:20	6	0
329	50	1.5	90:10	6	0
329	50	3	50:50	6	0
329	50	3	60:40	6	0
329	50	3	70:30	6	0
329	50	3	80:20	6	0
329	50	3	90:10	6	0
330	10	1.5	50:50	6	0
330	10	1.5	60:40	6	0.166667
330	10	1.5	70:30	6	0
330	10	1.5	80:20	6	0
330	10	1.5	90:10	6	0.166667
330	10	3	50:50	6	0
330	10	3	60:40	6	0.833333
330	10	3	70:30	6	0.666667
330	10	3	80:20	6	0.833333
330	10	3	90:10	6	1
330	20	1.5	50:50	6	0
330	20	1.5	60:40	6	0
330	20	1.5	70:30	6	0
330	20	1.5	80:20	6	0
330	20	1.5	90:10	6	0
330	20	3	50:50	6	0
330	20	3	60:40	6	0
330	20	3	70:30	6	0
330	20	3	80:20	6	0.333333
330	20	3	90:10	6	0.5
330	30	1.5	50:50	6	0
330	30	1.5	60:40	6	0
330	30	1.5	70:30	6	0
330	30	1.5	80:20	6	0
330	30	1.5	90:10	6	0
330	30	3	50:50	6	0
330	30	3	60:40	6	0
330	30	3	70:30	6	0
330	30	3	80:20	6	0
330	30	3	90:10	6	0
330	40	1.5	50:50	6	0
330	40	1.5	60:40	6	0
330	40	1.5	70:30	6	0
330	40	1.5	80:20	6	0.166667
330	40	1.5	90:10	6	0
330	40	3	50:50	6	0
330	40	3	60:40	6	0.166667
330	40	3	70:30	6	0
330	40	3	80:20	6	0
330	40	3	90:10	6	0
330	50	1.5	50:50	6	0
330	50	1.5	60:40	6	0
330	50	1.5	70:30	6	0
330	50	1.5	80:20	6	0
330	50	1.5	90:10	6	0
330	50	3	50:50	6	0
330	50	3	60:40	6	0
330	50	3	70:30	6	0
330	50	3	80:20	6	0
330	50	3	90:10	6	0
331	10	1.5	50:50	6	0.833333
331	10	1.5	60:40	6	1
331	10	1.5	70:30	6	0.833333
331	10	1.5	80:20	6	1
331	10	1.5	90:10	6	1
331	10	3	50:50	6	0.833333
331	10	3	60:40	6	1
331	10	3	70:30	6	1
331	10	3	80:20	6	1
331	10	3	90:10	6	1
331	20	1.5	50:50	6	0.333333
331	20	1.5	60:40	6	0.166667
331	20	1.5	70:30	6	0.5
331	20	1.5	80:20	6	0.5
331	20	1.5	90:10	6	0.666667
331	20	3	50:50	6	0.333333
331	20	3	60:40	6	0.333333
331	20	3	70:30	6	0.833333
331	20	3	80:20	6	1
331	20	3	90:10	6	0.5
331	30	1.5	50:50	6	0
331	30	1.5	60:40	6	0
331	30	1.5	70:30	6	0.166667
331	30	1.5	80:20	6	0.166667
331	30	1.5	90:10	6	0.333333
331	30	3	50:50	6	0
331	30	3	60:40	6	0.166667
331	30	3	70:30	6	0.166667
331	30	3	80:20	6	0.166667
331	30	3	90:10	6	0.5
331	40	1.5	50:50	6	0
331	40	1.5	60:40	6	0
331	40	1.5	70:30	6	0
331	40	1.5	80:20	6	0
331	40	1.5	90:10	6	0.166667
331	40	3	50:50	6	0
331	40	3	60:40	6	0
331	40	3	70:30	6	0
331	40	3	80:20	6	0.166667
331	40	3	90:10	6	0.166667
331	50	1.5	50:50	6	0
331	50	1.5	60:40	6	0
331	50	1.5	70:30	6	0
331	50	1.5	80:20	6	0.166667
331	50	1.5	90:10	6	0
331	50	3	50:50	6	0
331	50	3	60:40	6	0
331	50	3	70:30	6	0
331	50	3	80:20	6	0
331	50	3	90:10	6	0
332	10	1.5	50:50	6	0
332	10	1.5	60:40	6	0
332	10	1.5	70:30	6	0.5
332	10	1.5	80:20	6	0.833333
332	10	1.5	90:10	6	0.833333
332	10	3	50:50	6	0
332	10	3	60:40	6	0
332	10	3	70:30	6	0.166667
332	10	3	80:20	6	0.833333
332	10	3	90:10	6	0.666667
332	20	1.5	50:50	6	0
332	20	1.5	60:40	6	0
332	20	1.5	70:30	6	0.166667
332	20	1.5	80:20	6	0.833333
332	20	1.5	90:10	6	0.833333
332	20	3	50:50	6	0
332	20	3	60:40	6	0
332	20	3	70:30	6	0.666667
332	20	3	80:20	6	0.833333
332	20	3	90:10	6	1
332	30	1.5	50:50	6	0
332	30	1.5	60:40	6	0
332	30	1.5	70:30	6	0
332	30	1.5	80:20	6	0.666667
332	30	1.5	90:10	6	0.5
332	30	3	50:50	6	0
332	30	3	60:40	6	0
332	30	3	70:30	6	0.166667
332	30	3	80:20	6	0.5
332	30	3	90:10	6	0.666667
332	40	1.5	50:50	6	0
332	40	1.5	60:40	6	0
332	40	1.5	70:30	6	0
332	40	1.5	80:20	6	0
332	40	1.5	90:10	6	0.5
332	40	3	50:50	6	0
332	40	3	60:40	6	0
332	40	3	70:30	6	0
332	40	3	80:20	6	0.333333
332	40	3	90:10	6	0.833333
332	50	1.5	50:50	6	0
332	50	1.5	60:40	6	0
332	50	1.5	70:30	6	0
332	50	1.5	80:20	6	0
332	50	1.5	90:10	6	0.666667
332	50	3	50:50	6	0
332	50	3	60:40	6	0
332	50	3	70:30	6	0
332	50	3	80:20	6	0.333333
332	50	3	90:10	6	0.5
333	10	1.5	50:50	6	0
333	10	1.5	60:40	6	0
333	10	1.5	70:30	6	0
333	10	1.5	80:20	6	0
333	10	1.5	90:10	6	0
333	10	3	50:50	6	0
333	10	3	60:40	6	0
333	10	3	70:30	6	0
333	10	3	80:20	6	0
333	10	3	90:10	6	0
333	20	1.5	50:50	6	0
333	20	1.5	60:40	6	0
333	20	1.5	70:30	6	0
333	20	1.5	80:20	6	0
333	20	1.5	90:10	6	0
333	20	3	50:50	6	0
333	20	3	60:40	6	0
333	20	3	70:30	6	0
333	20	3	80:20	6	0
333	20	3	90:10	6	0
333	30	1.5	50:50	6	0
333	30	1.5	60:40	6	0
333	30	1.5	70:30	6	0
333	30	1.5	80:20	6	0
333	30	1.5	90:10	6	0
333	30	3	50:50	6	0
333	30	3	60:40	6	0
333	30	3	70:30	6	0
333	30	3	80:20	6	0
333	30	3	90:10	6	0
333	40	1.5	50:50	6	0
333	40	1.5	60:40	6	0
333	40	1.5	70:30	6	0
333	40	1.5	80:20	6	0
333	40	1.5	90:10	6	0
333	40	3	50:50	6	0
333	40	3	60:40	6	0
333	40	3	70:30	6	0
333	40	3	80:20	6	0
333	40	3	90:10	6	0
333	50	1.5	50:50	6	0
333	50	1.5	60:40	6	0
333	50	1.5	70:30	6	0
333	50	1.5	80:20	6	0
333	50	1.5	90:10	6	0
333	50	3	50:50	6	0
333	50	3	60:40	6	0
333	50	3	70:30	6	0
333	50	3	80:20	6	0
333	50	3	90:10	6	0
334	10	1.5	50:50	6	0.166667
334	10	1.5	60:40	6	0.166667
334	10	1.5	70:30	6	0.5
334	10	1.5	80:20	6	0.666667
334	10	1.5	90:10	6	0.833333
334	10	3	50:50	6	0
334	10	3	60:40	6	0.166667
334	10	3	70:30	6	0.5
334	10	3	80:20	6	0.666667
334	10	3	90:10	6	0.833333
334	20	1.5	50:50	6	0
334	20	1.5	60:40	6	0.166667
334	20	1.5	70:30	6	0.5
334	20	1.5	80:20	6	0.5
334	20	1.5	90:10	6	0.666667
334	20	3	50:50	6	0
334	20	3	60:40	6	0.166667
334	20	3	70:30	6	0.333333
334	20	3	80:20	6	0.5
334	20	3	90:10	6	0.833333
334	30	1.5	50:50	6	0
334	30	1.5	60:40	6	0
334	30	1.5	70:30	6	0.166667
334	30	1.5	80:20	6	0.5
334	30	1.5	90:10	6	0.666667
334	30	3	50:50	6	0
334	30	3	60:40	6	0
334	30	3	70:30	6	0.5
334	30	3	80:20	6	0.5
334	30	3	90:10	6	0.833333
334	40	1.5	50:50	6	0
334	40	1.5	60:40	6	0
334	40	1.5	70:30	6	0.166667
334	40	1.5	80:20	6	0.5
334	40	1.5	90:10	6	0.666667
334	40	3	50:50	6	0
334	40	3	60:40	6	0
334	40	3	70:30	6	0
334	40	3	80:20	6	0.5
334	40	3	90:10	6	0.666667
334	50	1.5	50:50	6	0
334	50	1.5	60:40	6	0
334	50	1.5	70:30	6	0
334	50	1.5	80:20	6	0.5
334	50	1.5	90:10	6	0.5
334	50	3	50:50	6	0
334	50	3	60:40	6	0
334	50	3	70:30	6	0
334	50	3	80:20	6	0.333333
334	50	3	90:10	6	0.666667
335	10	1.5	50:50	6	0
335	10	1.5	60:40	6	0.5
335	10	1.5	70:30	6	0.166667
335	10	1.5	80:20	6	0
335	10	1.5	90:10	6	0
335	10	3	50:50	6	0.333333
335	10	3	60:40	6	0.5
335	10	3	70:30	6	0.666667
335	10	3	80:20	6	1
335	10	3	90:10	6	0.5
335	20	1.5	50:50	6	0.333333
335	20	1.5	60:40	6	0.166667
335	20	1.5	70:30	6	0.166667
335	20	1.5	80:20	6	0.166667
335	20	1.5	90:10	6	0.166667
335	20	3	50:50	6	0.666667
335	20	3	60:40	6	0.666667
335	20	3	70:30	6	0.666667
335	20	3	80:20	6	0.833333
335	20	3	90:10	6	0.833333
335	30	1.5	50:50	6	0
335	30	1.5	60:40	6	0
335	30	1.5	70:30	6	0
335	30	1.5	80:20	6	0.166667
335	30	1.5	90:10	6	0
335	30	3	50:50	6	0.5
335	30	3	60:40	6	0.5
335	30	3	70:30	6	0.666667
335	30	3	80:20	6	0.5
335	30	3	90:10	6	0.5
335	40	1.5	50:50	6	0
335	40	1.5	60:40	6	0
335	40	1.5	70:30	6	0
335	40	1.5	80:20	6	0
335	40	1.5	90:10	6	0
335	40	3	50:50	6	0.333333
335	40	3	60:40	6	0
335	40	3	70:30	6	0.333333
335	40	3	80:20	6	0.333333
335	40	3	90:10	6	0.166667
335	50	1.5	50:50	6	0
335	50	1.5	60:40	6	0
335	50	1.5	70:30	6	0
335	50	1.5	80:20	6	0
335	50	1.5	90:10	6	0.166667
335	50	3	50:50	6	0
335	50	3	60:40	6	0.166667
335	50	3	70:30	6	0
335	50	3	80:20	6	0
335	50	3	90:10	6	0
336	10	1.5	50:50	6	0
336	10	1.5	60:40	6	0
336	10	1.5	70:30	6	0
336	10	1.5	80:20	6	0
336	10	1.5	90:10	6	0
336	10	3	50:50	6	0
336	10	3	60:40	6	0
336	10	3	70:30	6	0
336	10	3	80:20	6	0
336	10	3	90:10	6	0
336	20	1.5	50:50	6	0
336	20	1.5	60:40	6	0
336	20	1.5	70:30	6	0
336	20	1.5	80:20	6	0
336	20	1.5	90:10	6	0
336	20	3	50:50	6	0
336	20	3	60:40	6	0
336	20	3	70:30	6	0
336	20	3	80:20	6	0
336	20	3	90:10	6	0.166667
336	30	1.5	50:50	6	0
336	30	1.5	60:40	6	0
336	30	1.5	70:30	6	0
336	30	1.5	80:20	6	0
336	30	1.5	90:10	6	0
336	30	3	50:50	6	0
336	30	3	60:40	6	0
336	30	3	70:30	6	0.166667
336	30	3	80:20	6	0
336	30	3	90:10	6	0
336	40	1.5	50:50	6	0
336	40	1.5	60:40	6	0
336	40	1.5	70:30	6	0
336	40	1.5	80:20	6	0
336	40	1.5	90:10	6	0
336	40	3	50:50	6	0.333333
336	40	3	60:40	6	0
336	40	3	70:30	6	0
336	40	3	80:20	6	0
336	40	3	90:10	6	0
336	50	1.5	50:50	6	0
336	50	1.5	60:40	6	0
336	50	1.5	70:30	6	0
336	50	1.5	80:20	6	0
336	50	1.5	90:10	6	0
336	50	3	50:50	6	0
336	50	3	60:40	6	0
336	50	3	70:30	6	0
336	50	3	80:20	6	0
336	50	3	90:10	6	0
339	10	1.5	50:50	6	0.833333
339	10	1.5	60:40	6	0.5
339	10	1.5	70:30	6	1
339	10	1.5	80:20	6	1
339	10	1.5	90:10	6	0.833333
339	10	3	50:50	6	1
339	10	3	60:40	6	0.666667
339	10	3	70:30	6	0.666667
339	10	3	80:20	6	1
339	10	3	90:10	6	0.666667
339	20	1.5	50:50	6	0.666667
339	20	1.5	60:40	6	0.666667
339	20	1.5	70:30	6	0.666667
339	20	1.5	80:20	6	0.5
339	20	1.5	90:10	6	0.666667
339	20	3	50:50	6	0.5
339	20	3	60:40	6	0.666667
339	20	3	70:30	6	0.5
339	20	3	80:20	6	0.666667
339	20	3	90:10	6	0.5
339	30	1.5	50:50	6	0.5
339	30	1.5	60:40	6	0.5
339	30	1.5	70:30	6	0.5
339	30	1.5	80:20	6	0.5
339	30	1.5	90:10	6	0.5
339	30	3	50:50	6	0.5
339	30	3	60:40	6	0.5
339	30	3	70:30	6	0.5
339	30	3	80:20	6	0.5
339	30	3	90:10	6	0.666667
339	40	1.5	50:50	6	0.5
339	40	1.5	60:40	6	0.5
339	40	1.5	70:30	6	0.5
339	40	1.5	80:20	6	0.5
339	40	1.5	90:10	6	0.5
339	40	3	50:50	6	0.5
339	40	3	60:40	6	0.5
339	40	3	70:30	6	0.5
339	40	3	80:20	6	0.5
339	40	3	90:10	6	0.5
339	50	1.5	50:50	6	0.5
339	50	1.5	60:40	6	0.5
339	50	1.5	70:30	6	0.5
339	50	1.5	80:20	6	0.5
339	50	1.5	90:10	6	0.5
339	50	3	50:50	6	0.5
339	50	3	60:40	6	0.5
339	50	3	70:30	6	0.5
339	50	3	80:20	6	0.5
339	50	3	90:10	6	0.5
340	10	1.5	50:50	6	0
340	10	1.5	60:40	6	0
340	10	1.5	70:30	6	0
340	10	1.5	80:20	6	0
340	10	1.5	90:10	6	0
340	10	3	50:50	6	0
340	10	3	60:40	6	0
340	10	3	70:30	6	0
340	10	3	80:20	6	0
340	10	3	90:10	6	0
340	20	1.5	50:50	6	0
340	20	1.5	60:40	6	0
340	20	1.5	70:30	6	0
340	20	1.5	80:20	6	0
340	20	1.5	90:10	6	0
340	20	3	50:50	6	0
340	20	3	60:40	6	0
340	20	3	70:30	6	0
340	20	3	80:20	6	0
340	20	3	90:10	6	0
340	30	1.5	50:50	6	0
340	30	1.5	60:40	6	0
340	30	1.5	70:30	6	0
340	30	1.5	80:20	6	0
340	30	1.5	90:10	6	0
340	30	3	50:50	6	0
340	30	3	60:40	6	0
340	30	3	70:30	6	0
340	30	3	80:20	6	0
340	30	3	90:10	6	0
340	40	1.5	50:50	6	0
340	40	1.5	60:40	6	0
340	40	1.5	70:30	6	0
340	40	1.5	80:20	6	0
340	40	1.5	90:10	6	0
340	40	3	50:50	6	0
340	40	3	60:40	6	0
340	40	3	70:30	6	0
340	40	3	80:20	6	0
340	40	3	90:10	6	0
340	50	1.5	50:50	6	0
340	50	1.5	60:40	6	0
340	50	1.5	70:30	6	0
340	50	1.5	80:20	6	0
340	50	1.5	90:10	6	0
340	50	3	50:50	6	0
340	50	3	60:40	6	0
340	50	3	70:30	6	0
340	50	3	80:20	6	0
340	50	3	90:10	6	0
341	10	1.5	50:50	6	0.166667
341	10	1.5	60:40	6	0.833333
341	10	1.5	70:30	6	1
341	10	1.5	80:20	6	1
341	10	1.5	90:10	6	1
341	10	3	50:50	6	0
341	10	3	60:40	6	1
341	10	3	70:30	6	1
341	10	3	80:20	6	1
341	10	3	90:10	6	1
341	20	1.5	50:50	6	0
341	20	1.5	60:40	6	0.5
341	20	1.5	70:30	6	0.666667
341	20	1.5	80:20	6	1
341	20	1.5	90:10	6	1
341	20	3	50:50	6	0
341	20	3	60:40	6	0.5
341	20	3	70:30	6	1
341	20	3	80:20	6	1
341	20	3	90:10	6	1
341	30	1.5	50:50	6	0
341	30	1.5	60:40	6	0.166667
341	30	1.5	70:30	6	0.833333
341	30	1.5	80:20	6	1
341	30	1.5	90:10	6	1
341	30	3	50:50	6	0
341	30	3	60:40	6	0.333333
341	30	3	70:30	6	0.833333
341	30	3	80:20	6	1
341	30	3	90:10	6	1
341	40	1.5	50:50	6	0
341	40	1.5	60:40	6	0
341	40	1.5	70:30	6	0
341	40	1.5	80:20	6	0
341	40	1.5	90:10	6	0.166667
341	40	3	50:50	6	0
341	40	3	60:40	6	0
341	40	3	70:30	6	0
341	40	3	80:20	6	0
341	40	3	90:10	6	0.5
341	50	1.5	50:50	6	0
341	50	1.5	60:40	6	0
341	50	1.5	70:30	6	0
341	50	1.5	80:20	6	0
341	50	1.5	90:10	6	0.166667
341	50	3	50:50	6	0
341	50	3	60:40	6	0
341	50	3	70:30	6	0
341	50	3	80:20	6	0
341	50	3	90:10	6	0.166667
342	10	1.5	50:50	6	0.333333
342	10	1.5	60:40	6	0.666667
342	10	1.5	70:30	6	0.333333
342	10	1.5	80:20	6	0.333333
342	10	1.5	90:10	6	0.666667
342	10	3	50:50	6	0.666667
342	10	3	60:40	6	0.833333
342	10	3	70:30	6	0.833333
342	10	3	80:20	6	1
342	10	3	90:10	6	1
342	20	1.5	50:50	6	0
342	20	1.5	60:40	6	0
342	20	1.5	70:30	6	0.333333
342	20	1.5	80:20	6	0
342	20	1.5	90:10	6	0.166667
342	20	3	50:50	6	1
342	20	3	60:40	6	0.833333
342	20	3	70:30	6	0.5
342	20	3	80:20	6	0.666667
342	20	3	90:10	6	0.833333
342	30	1.5	50:50	6	0
342	30	1.5	60:40	6	0
342	30	1.5	70:30	6	0
342	30	1.5	80:20	6	0.166667
342	30	1.5	90:10	6	0
342	30	3	50:50	6	0
342	30	3	60:40	6	0.333333
342	30	3	70:30	6	0.166667
342	30	3	80:20	6	0.333333
342	30	3	90:10	6	0.333333
342	40	1.5	50:50	6	0
342	40	1.5	60:40	6	0.166667
342	40	1.5	70:30	6	0
342	40	1.5	80:20	6	0
342	40	1.5	90:10	6	0
342	40	3	50:50	6	0.166667
342	40	3	60:40	6	0.333333
342	40	3	70:30	6	0.333333
342	40	3	80:20	6	0.5
342	40	3	90:10	6	0.166667
342	50	1.5	50:50	6	0
342	50	1.5	60:40	6	0
342	50	1.5	70:30	6	0
342	50	1.5	80:20	6	0
342	50	1.5	90:10	6	0
342	50	3	50:50	6	0
342	50	3	60:40	6	0.166667
342	50	3	70:30	6	0
342	50	3	80:20	6	0
342	50	3	90:10	6	0.166667
343	10	1.5	50:50	6	0
343	10	1.5	60:40	6	0
343	10	1.5	70:30	6	0.166667
343	10	1.5	80:20	6	0
343	10	1.5	90:10	6	0.666667
343	10	3	50:50	6	0
343	10	3	60:40	6	0.166667
343	10	3	70:30	6	0.166667
343	10	3	80:20	6	0.166667
343	10	3	90:10	6	0.833333
343	20	1.5	50:50	6	0
343	20	1.5	60:40	6	0
343	20	1.5	70:30	6	0.166667
343	20	1.5	80:20	6	0.333333
343	20	1.5	90:10	6	1
343	20	3	50:50	6	0
343	20	3	60:40	6	0
343	20	3	70:30	6	0
343	20	3	80:20	6	0.166667
343	20	3	90:10	6	1
343	30	1.5	50:50	6	0
343	30	1.5	60:40	6	0
343	30	1.5	70:30	6	0
343	30	1.5	80:20	6	0
343	30	1.5	90:10	6	0.5
343	30	3	50:50	6	0
343	30	3	60:40	6	0
343	30	3	70:30	6	0
343	30	3	80:20	6	0
343	30	3	90:10	6	0.166667
343	40	1.5	50:50	6	0
343	40	1.5	60:40	6	0
343	40	1.5	70:30	6	0
343	40	1.5	80:20	6	0
343	40	1.5	90:10	6	0.333333
343	40	3	50:50	6	0
343	40	3	60:40	6	0
343	40	3	70:30	6	0
343	40	3	80:20	6	0
343	40	3	90:10	6	0
343	50	1.5	50:50	6	0
343	50	1.5	60:40	6	0
343	50	1.5	70:30	6	0
343	50	1.5	80:20	6	0
343	50	1.5	90:10	6	0
343	50	3	50:50	6	0
343	50	3	60:40	6	0
343	50	3	70:30	6	0
343	50	3	80:20	6	0
343	50	3	90:10	6	0
344	10	1.5	50:50	6	0
344	10	1.5	60:40	6	0
344	10	1.5	70:30	6	0
344	10	1.5	80:20	6	0
344	10	1.5	90:10	6	0
344	10	3	50:50	6	0
344	10	3	60:40	6	0
344	10	3	70:30	6	0
344	10	3	80:20	6	0
344	10	3	90:10	6	0
344	20	1.5	50:50	6	0
344	20	1.5	60:40	6	0
344	20	1.5	70:30	6	0
344	20	1.5	80:20	6	0
344	20	1.5	90:10	6	0
344	20	3	50:50	6	0
344	20	3	60:40	6	0
344	20	3	70:30	6	0
344	20	3	80:20	6	0
344	20	3	90:10	6	0
344	30	1.5	50:50	6	0
344	30	1.5	60:40	6	0
344	30	1.5	70:30	6	0
344	30	1.5	80:20	6	0
344	30	1.5	90:10	6	0
344	30	3	50:50	6	0
344	30	3	60:40	6	0
344	30	3	70:30	6	0
344	30	3	80:20	6	0
344	30	3	90:10	6	0
344	40	1.5	50:50	6	0
344	40	1.5	60:40	6	0
344	40	1.5	70:30	6	0
344	40	1.5	80:20	6	0
344	40	1.5	90:10	6	0
344	40	3	50:50	6	0
344	40	3	60:40	6	0
344	40	3	70:30	6	0
344	40	3	80:20	6	0
344	40	3	90:10	6	0
344	50	1.5	50:50	6	0
344	50	1.5	60:40	6	0
344	50	1.5	70:30	6	0
344	50	1.5	80:20	6	0
344	50	1.5	90:10	6	0
344	50	3	50:50	6	0
344	50	3	60:40	6	0
344	50	3	70:30	6	0
344	50	3	80:20	6	0
344	50	3	90:10	6	0
345	10	1.5	50:50	6	0
345	10	1.5	60:40	6	0
345	10	1.5	70:30	6	0
345	10	1.5	80:20	6	0.333333
345	10	1.5	90:10	6	0.166667
345	10	3	50:50	6	0.166667
345	10	3	60:40	6	0
345	10	3	70:30	6	0.5
345	10	3	80:20	6	1
345	10	3	90:10	6	0.833333
345	20	1.5	50:50	6	0
345	20	1.5	60:40	6	0
345	20	1.5	70:30	6	0
345	20	1.5	80:20	6	0
345	20	1.5	90:10	6	0
345	20	3	50:50	6	0
345	20	3	60:40	6	0
345	20	3	70:30	6	0
345	20	3	80:20	6	0
345	20	3	90:10	6	0
345	30	1.5	50:50	6	0
345	30	1.5	60:40	6	0
345	30	1.5	70:30	6	0
345	30	1.5	80:20	6	0
345	30	1.5	90:10	6	0
345	30	3	50:50	6	0
345	30	3	60:40	6	0
345	30	3	70:30	6	0
345	30	3	80:20	6	0
345	30	3	90:10	6	0.166667
345	40	1.5	50:50	6	0
345	40	1.5	60:40	6	0
345	40	1.5	70:30	6	0
345	40	1.5	80:20	6	0
345	40	1.5	90:10	6	0
345	40	3	50:50	6	0
345	40	3	60:40	6	0
345	40	3	70:30	6	0
345	40	3	80:20	6	0
345	40	3	90:10	6	0
345	50	1.5	50:50	6	0
345	50	1.5	60:40	6	0
345	50	1.5	70:30	6	0
345	50	1.5	80:20	6	0
345	50	1.5	90:10	6	0
345	50	3	50:50	6	0
345	50	3	60:40	6	0
345	50	3	70:30	6	0
345	50	3	80:20	6	0
345	50	3	90:10	6	0
346	10	1.5	50:50	6	0.166667
346	10	1.5	60:40	6	0.5
346	10	1.5	70:30	6	1
346	10	1.5	80:20	6	0.833333
346	10	1.5	90:10	6	0.666667
346	10	3	50:50	6	0
346	10	3	60:40	6	0
346	10	3	70:30	6	0.833333
346	10	3	80:20	6	0.666667
346	10	3	90:10	6	1
346	20	1.5	50:50	6	0
346	20	1.5	60:40	6	0
346	20	1.5	70:30	6	0.166667
346	20	1.5	80:20	6	0.5
346	20	1.5	90:10	6	1
346	20	3	50:50	6	0
346	20	3	60:40	6	0
346	20	3	70:30	6	0
346	20	3	80:20	6	0.833333
346	20	3	90:10	6	0.833333
346	30	1.5	50:50	6	0
346	30	1.5	60:40	6	0.166667
346	30	1.5	70:30	6	0.166667
346	30	1.5	80:20	6	0
346	30	1.5	90:10	6	0.333333
346	30	3	50:50	6	0
346	30	3	60:40	6	0
346	30	3	70:30	6	0
346	30	3	80:20	6	0
346	30	3	90:10	6	0
346	40	1.5	50:50	6	0.166667
346	40	1.5	60:40	6	0.166667
346	40	1.5	70:30	6	0
346	40	1.5	80:20	6	0
346	40	1.5	90:10	6	0
346	40	3	50:50	6	0
346	40	3	60:40	6	0
346	40	3	70:30	6	0
346	40	3	80:20	6	0
346	40	3	90:10	6	0
346	50	1.5	50:50	6	0
346	50	1.5	60:40	6	0
346	50	1.5	70:30	6	0
346	50	1.5	80:20	6	0
346	50	1.5	90:10	6	0
346	50	3	50:50	6	0
346	50	3	60:40	6	0
346	50	3	70:30	6	0
346	50	3	80:20	6	0
346	50	3	90:10	6	0
347	10	1.5	50:50	6	0
347	10	1.5	60:40	6	1
347	10	1.5	70:30	6	1
347	10	1.5	80:20	6	1
347	10	1.5	90:10	6	1
347	10	3	50:50	6	0
347	10	3	60:40	6	1
347	10	3	70:30	6	1
347	10	3	80:20	6	1
347	10	3	90:10	6	1
347	20	1.5	50:50	6	0
347	20	1.5	60:40	6	0.666667
347	20	1.5	70:30	6	0.833333
347	20	1.5	80:20	6	1
347	20	1.5	90:10	6	1
347	20	3	50:50	6	0
347	20	3	60:40	6	0.5
347	20	3	70:30	6	0.833333
347	20	3	80:20	6	1
347	20	3	90:10	6	1
347	30	1.5	50:50	6	0
347	30	1.5	60:40	6	0.166667
347	30	1.5	70:30	6	0.833333
347	30	1.5	80:20	6	0.833333
347	30	1.5	90:10	6	0.833333
347	30	3	50:50	6	0
347	30	3	60:40	6	0.166667
347	30	3	70:30	6	0.666667
347	30	3	80:20	6	0.833333
347	30	3	90:10	6	0.833333
347	40	1.5	50:50	6	0
347	40	1.5	60:40	6	0
347	40	1.5	70:30	6	0
347	40	1.5	80:20	6	0
347	40	1.5	90:10	6	0
347	40	3	50:50	6	0
347	40	3	60:40	6	0
347	40	3	70:30	6	0
347	40	3	80:20	6	0
347	40	3	90:10	6	0.166667
347	50	1.5	50:50	6	0
347	50	1.5	60:40	6	0
347	50	1.5	70:30	6	0
347	50	1.5	80:20	6	0
347	50	1.5	90:10	6	0
347	50	3	50:50	6	0
347	50	3	60:40	6	0
347	50	3	70:30	6	0
[truncated: 5,852 more rows]

## Sheet: Figure1j
Individual data points						Group Mean and SEM.
subid	Block	ratio	num_trials	mean_action		Block	ratio	num_subject	mean_action	sd_action	m_prediction	sd_prediction	se_action	se_prediction
301	punish	1.5	75	0		punish	1.5	157	0.165775	0.18133	0.172314	0.177828	0.0144717	0.0141922
301	punish	3	75	0		punish	3	157	0.202293	0.18265	0.210701	0.188806	0.0145771	0.0150684
301	help	1.5	75	0		help	1.5	157	0.204331	0.212944	0.207813	0.206868	0.0169948	0.0165099
301	help	3	75	0		help	3	157	0.301231	0.237561	0.307091	0.234385	0.0189594	0.018706
302	punish	1.5	75	0.293333
302	punish	3	75	0.506667
302	help	1.5	75	0.173333
302	help	3	75	0.826667
303	punish	1.5	75	0.4
303	punish	3	75	0.293333
303	help	1.5	75	0.306667
303	help	3	75	0.346667
304	punish	1.5	75	0.346667
304	punish	3	75	0.333333
304	help	1.5	75	0.48
304	help	3	75	0.573333
305	punish	1.5	75	0.266667
305	punish	3	75	0.36
305	help	1.5	75	0.226667
305	help	3	75	0.346667
306	punish	1.5	75	0.173333
306	punish	3	75	0.146667
306	help	1.5	75	0.12
306	help	3	75	0.173333
307	punish	1.5	75	0.0933333
307	punish	3	75	0.48
307	help	1.5	75	0.0133333
307	help	3	75	0.44
308	punish	1.5	75	0.293333
308	punish	3	75	0.16
308	help	1.5	75	0.24
308	help	3	75	0.16
309	punish	1.5	75	0.32
309	punish	3	75	0.213333
309	help	1.5	75	0.346667
309	help	3	75	0.253333
310	punish	1.5	75	0.106667
310	punish	3	75	0.56
310	help	1.5	75	0.0266667
310	help	3	75	0.56
315	punish	1.5	75	0.16
315	punish	3	75	0.413333
315	help	1.5	75	0.16
315	help	3	75	0.453333
316	punish	1.5	75	0.0266667
316	punish	3	75	0
316	help	1.5	75	0.0266667
316	help	3	75	0.04
317	punish	1.5	75	0.106667
317	punish	3	75	0.213333
317	help	1.5	75	0.506667
317	help	3	75	0.413333
318	punish	1.5	75	0.76
318	punish	3	75	0.293333
318	help	1.5	75	0.0666667
318	help	3	75	1
319	punish	1.5	75	0.44
319	punish	3	75	0.346667
319	help	1.5	75	0.373333
319	help	3	75	0.32
320	punish	1.5	75	0.0666667
320	punish	3	75	0.12
320	help	1.5	75	0.0533333
320	help	3	75	0.146667
321	punish	1.5	75	0
321	punish	3	75	0.346667
321	help	1.5	75	0
321	help	3	75	0.48
323	punish	1.5	75	0.08
323	punish	3	75	0.08
323	help	1.5	75	0.106667
323	help	3	75	0.106667
324	punish	1.5	75	0
324	punish	3	75	0
324	help	1.5	75	0.0666667
324	help	3	75	0.12
325	punish	1.5	75	0.56
325	punish	3	75	0.373333
325	help	1.5	75	0.52
325	help	3	75	0.373333
326	punish	1.5	75	0.0266667
326	punish	3	75	0.04
326	help	1.5	75	0.04
326	help	3	75	0.04
327	punish	1.5	75	0.0266667
327	punish	3	75	0.253333
327	help	1.5	75	0.146667
327	help	3	75	0.24
328	punish	1.5	75	0.32
328	punish	3	75	0.2
328	help	1.5	75	0.266667
328	help	3	75	0.226667
329	punish	1.5	75	0.253333
329	punish	3	75	0.36
329	help	1.5	75	0.16
329	help	3	75	0.413333
330	punish	1.5	75	0.0266667
330	punish	3	75	0.16
330	help	1.5	75	0.0133333
330	help	3	75	0.186667
331	punish	1.5	75	0.346667
331	punish	3	75	0.386667
331	help	1.5	75	0.28
331	help	3	75	0.346667
332	punish	1.5	75	0.266667
332	punish	3	75	0.32
332	help	1.5	75	0.24
332	help	3	75	0.28
333	punish	1.5	75	0
333	punish	3	75	0
333	help	1.5	75	0
333	help	3	75	0
334	punish	1.5	75	0.08
334	punish	3	75	0.12
334	help	1.5	75	0.546667
334	help	3	75	0.52
335	punish	1.5	75	0.12
335	punish	3	75	0.373333
335	help	1.5	75	0.04
335	help	3	75	0.48
336	punish	1.5	75	0
336	punish	3	75	0
336	help	1.5	75	0
336	help	3	75	0.0533333
339	punish	1.5	75	0.186667
339	punish	3	75	0.16
339	help	1.5	75	1
339	help	3	75	1
340	punish	1.5	75	0
340	punish	3	75	0
340	help	1.5	75	0
340	help	3	75	0
341	punish	1.5	75	0.413333
341	punish	3	75	0.453333
341	help	1.5	75	0.426667
341	help	3	75	0.453333
342	punish	1.5	75	0.146667
342	punish	3	75	0.48
342	help	1.5	75	0.106667
342	help	3	75	0.413333
343	punish	1.5	75	0.106667
343	punish	3	75	0.08
343	help	1.5	75	0.146667
343	help	3	75	0.133333
344	punish	1.5	75	0
344	punish	3	75	0
344	help	1.5	75	0
344	help	3	75	0
345	punish	1.5	75	0.0266667
345	punish	3	75	0.0933333
345	help	1.5	75	0.0133333
345	help	3	75	0.12
346	punish	1.5	75	0.253333
346	punish	3	75	0.173333
346	help	1.5	75	0.213333
346	help	3	75	0.16
347	punish	1.5	75	0.453333
347	punish	3	75	0.386667
347	help	1.5	75	0.36
347	help	3	75	0.413333
348	punish	1.5	75	0
348	punish	3	75	0
348	help	1.5	75	0
348	help	3	75	0
349	punish	1.5	75	0.16
349	punish	3	75	0.68
349	help	1.5	75	0.133333
349	help	3	75	0.693333
350	punish	1.5	75	0
350	punish	3	75	0
350	help	1.5	75	0.0266667
350	help	3	75	0.84
351	punish	1.5	75	0.24
351	punish	3	75	0.266667
351	help	1.5	75	0.28
351	help	3	75	0.24
352	punish	1.5	75	0.133333
352	punish	3	75	0.2
352	help	1.5	75	0.12
352	help	3	75	0.173333
353	punish	1.5	75	0.52
353	punish	3	75	0.466667
353	help	1.5	75	0.52
353	help	3	75	0.493333
354	punish	1.5	75	0.0266667
354	punish	3	75	0.146667
354	help	1.5	75	0.0933333
354	help	3	75	0.12
356	punish	1.5	75	0.333333
356	punish	3	75	0.6
356	help	1.5	75	0.253333
356	help	3	75	0.693333
357	punish	1.5	75	0.253333
357	punish	3	75	0.226667
357	help	1.5	75	0.386667
357	help	3	75	0.373333
358	punish	1.5	75	0.0133333
358	punish	3	75	0.08
358	help	1.5	75	0
358	help	3	75	0.133333
359	punish	1.5	75	0
359	punish	3	75	0
359	help	1.5	75	1
359	help	3	75	1
360	punish	1.5	75	0.106667
360	punish	3	75	0.0666667
360	help	1.5	75	0.0933333
360	help	3	75	0.08
361	punish	1.5	75	0.0933333
361	punish	3	75	0.36
361	help	1.5	75	0
361	help	3	75	0.0266667
362	punish	1.5	75	0.04
362	punish	3	75	0.0666667
362	help	1.5	75	0.04
362	help	3	75	0.0666667
363	punish	1.5	75	0.0133333
363	punish	3	75	0.0266667
363	help	1.5	75	0
363	help	3	75	0.0133333
364	punish	1.5	75	0.0666667
364	punish	3	75	0.186667
364	help	1.5	75	0.0533333
364	help	3	75	0.2
365	punish	1.5	75	0.373333
365	punish	3	75	0.253333
365	help	1.5	75	0.413333
365	help	3	75	0.333333
366	punish	1.5	75	0
366	punish	3	75	0.186667
366	help	1.5	75	0.0266667
366	help	3	75	0.546667
367	punish	1.5	75	0.133333
367	punish	3	75	0.04
367	help	1.5	75	0.2
367	help	3	75	0.0933333
368	punish	1.5	75	0
368	punish	3	75	0
368	help	1.5	75	0
368	help	3	75	0.706667
369	punish	1.5	75	0.146667
369	punish	3	75	0.173333
369	help	1.5	75	0.253333
369	help	3	75	0.2
370	punish	1.5	75	0.626667
370	punish	3	75	0.64
370	help	1.5	75	0.48
370	help	3	75	0.466667
371	punish	1.5	75	0
371	punish	3	75	0.0266667
371	help	1.5	75	0
371	help	3	75	0.04
372	punish	1.5	75	0.28
372	punish	3	75	0.253333
372	help	1.5	75	0.266667
372	help	3	75	0.173333
373	punish	1.5	75	0.573333
373	punish	3	75	0.253333
373	help	1.5	75	0.626667
373	help	3	75	0.466667
374	punish	1.5	75	0
374	punish	3	75	0.04
374	help	1.5	75	0
374	help	3	75	0.133333
375	punish	1.5	75	0
375	punish	3	75	0.0533333
375	help	1.5	75	0.0266667
375	help	3	75	0.04
376	punish	1.5	75	0.0266667
376	punish	3	75	0.0666667
376	help	1.5	75	0
376	help	3	75	0.413333
377	punish	1.5	75	0.386667
377	punish	3	75	0.4
377	help	1.5	75	0.36
377	help	3	75	0.266667
378	punish	1.5	75	0.0133333
378	punish	3	75	0.0133333
378	help	1.5	75	0.693333
378	help	3	75	0.986667
379	punish	1.5	75	0.386667
379	punish	3	75	0.24
379	help	1.5	75	0.52
379	help	3	75	0.293333
381	punish	1.5	75	0.346667
381	punish	3	75	0.306667
381	help	1.5	75	0.413333
381	help	3	75	0.386667
382	punish	1.5	75	0.0533333
382	punish	3	75	0.04
382	help	1.5	75	0
382	help	3	75	0
383	punish	1.5	75	0.106667
383	punish	3	75	0.2
383	help	1.5	75	0.106667
383	help	3	75	0.253333
384	punish	1.5	75	0.266667
384	punish	3	75	0.373333
384	help	1.5	75	0.133333
384	help	3	75	0.506667
385	punish	1.5	75	0.0533333
385	punish	3	75	0.133333
385	help	1.5	75	0.0533333
385	help	3	75	0.24
386	punish	1.5	75	0.32
386	punish	3	75	0.146667
386	help	1.5	75	0.373333
386	help	3	75	0.253333
387	punish	1.5	75	0
387	punish	3	75	0
387	help	1.5	75	0.693333
387	help	3	75	0.706667
388	punish	1.5	75	0.306667
388	punish	3	75	0.293333
388	help	1.5	75	0.386667
388	help	3	75	0.306667
389	punish	1.5	75	0.546667
389	punish	3	75	0.28
389	help	1.5	75	0.6
389	help	3	75	0.426667
390	punish	1.5	75	0.0133333
390	punish	3	75	0.0133333
390	help	1.5	75	0.213333
390	help	3	75	0.52
391	punish	1.5	75	0.0133333
391	punish	3	75	0.0666667
391	help	1.5	75	0
391	help	3	75	0.0933333
392	punish	1.5	75	0.346667
392	punish	3	75	0.173333
392	help	1.5	75	0.44
392	help	3	75	0.32
393	punish	1.5	75	0.573333
393	punish	3	75	0.293333
393	help	1.5	75	0.586667
393	help	3	75	0.386667
394	punish	1.5	75	0
394	punish	3	75	0
394	help	1.5	75	0.666667
394	help	3	75	0.546667
395	punish	1.5	75	0.0533333
395	punish	3	75	0.133333
395	help	1.5	75	0.186667
395	help	3	75	0.226667
396	punish	1.5	75	0.36
396	punish	3	75	0.28
396	help	1.5	75	0.373333
396	help	3	75	0.32
397	punish	1.5	75	0.2
397	punish	3	75	0.226667
397	help	1.5	75	0.16
397	help	3	75	0.186667
398	punish	1.5	75	0.466667
398	punish	3	75	0.266667
398	help	1.5	75	0.533333
398	help	3	75	0.48
399	punish	1.5	75	0
399	punish	3	75	0
399	help	1.5	75	0
399	help	3	75	0.0266667
400	punish	1.5	75	0.253333
400	punish	3	75	0.16
400	help	1.5	75	0.266667
400	help	3	75	0.653333
401	punish	1.5	75	0.0533333
401	punish	3	75	0.04
401	help	1.5	75	0.2
401	help	3	75	0.426667
402	punish	1.5	75	0.16
402	punish	3	75	0.146667
402	help	1.5	75	0.106667
402	help	3	75	0.28
403	punish	1.5	75	0
403	punish	3	75	0
403	help	1.5	75	0
403	help	3	75	0.0266667
404	punish	1.5	75	0.146667
404	punish	3	75	0.426667
404	help	1.5	75	0.0533333
404	help	3	75	0.6
405	punish	1.5	75	0
405	punish	3	75	0.853333
405	help	1.5	75	0.0666667
405	help	3	75	0.72
406	punish	1.5	75	0.173333
406	punish	3	75	0.253333
406	help	1.5	75	0.173333
406	help	3	75	0.213333
407	punish	1.5	75	0.56
407	punish	3	75	0.253333
407	help	1.5	75	0.64
407	help	3	75	0.506667
408	punish	1.5	75	0.293333
408	punish	3	75	0.36
408	help	1.5	75	0.16
408	help	3	75	0.333333
410	punish	1.5	75	0.386667
410	punish	3	75	0.306667
410	help	1.5	75	0.306667
410	help	3	75	0.306667
412	punish	1.5	75	0
412	punish	3	75	0
412	help	1.5	75	0.0133333
412	help	3	75	0.0133333
413	punish	1.5	75	0
413	punish	3	75	0
413	help	1.5	75	0.333333
413	help	3	75	0.36
416	punish	1.5	75	0.04
416	punish	3	75	0.0533333
416	help	1.5	75	0.0666667
416	help	3	75	0.0666667
417	punish	1.5	75	0.0133333
417	punish	3	75	0.04
417	help	1.5	75	0
417	help	3	75	0.0533333
418	punish	1.5	75	0.04
418	punish	3	75	0.0133333
418	help	1.5	75	0.0133333
418	help	3	75	0.186667
419	punish	1.5	75	0.573333
419	punish	3	75	0.333333
419	help	1.5	75	0.573333
419	help	3	75	0.36
422	punish	1.5	75	0.44
422	punish	3	75	0.546667
422	help	1.5	75	0.466667
422	help	3	75	0.68
424	punish	1.5	75	0.226667
424	punish	3	75	0.213333
424	help	1.5	75	0.226667
424	help	3	75	0.213333
425	punish	1.5	75	0.08
425	punish	3	75	0.413333
425	help	1.5	75	0.12
425	help	3	75	0.373333
426	punish	1.5	75	0.04
426	punish	3	75	0.106667
426	help	1.5	75	0
426	help	3	75	0.12
427	punish	1.5	75	0
427	punish	3	75	0
427	help	1.5	75	0
427	help	3	75	0
428	punish	1.5	75	0.173333
428	punish	3	75	0.146667
428	help	1.5	75	0.16
428	help	3	75	0.16
429	punish	1.5	75	0.226667
429	punish	3	75	0.253333
429	help	1.5	75	0.293333
429	help	3	75	0.213333
430	punish	1.5	75	0
430	punish	3	75	0.32
430	help	1.5	75	0
430	help	3	75	0.28
431	punish	1.5	75	0.0666667
431	punish	3	75	0.92
431	help	1.5	75	0.24
431	help	3	75	0.933333
432	punish	1.5	75	0.146667
432	punish	3	75	0.24
432	help	1.5	75	0.226667
432	help	3	75	0.213333
433	punish	1.5	75	0.533333
433	punish	3	75	0.253333
433	help	1.5	75	0.613333
433	help	3	75	0.346667
434	punish	1.5	75	0
434	punish	3	75	0
434	help	1.5	75	0
434	help	3	75	0
435	punish	1.5	75	0.186667
435	punish	3	75	0.266667
435	help	1.5	75	0.226667
435	help	3	75	0.28
436	punish	1.5	75	0
436	punish	3	75	0
436	help	1.5	75	0
436	help	3	75	0
437	punish	1.5	75	0.36
437	punish	3	75	0.506667
437	help	1.5	75	0.32
437	help	3	75	0.68
438	punish	1.5	75	0
438	punish	3	75	0
438	help	1.5	75	0
438	help	3	75	0
439	punish	1.5	75	0.0933333
439	punish	3	75	0.32
439	help	1.5	75	0.08
439	help	3	75	0.6
440	punish	1.5	75	0
440	punish	3	75	0
440	help	1.5	75	0
440	help	3	75	0
441	punish	1.5	75	0
441	punish	3	75	0.04
441	help	1.5	75	0.173333
441	help	3	75	0.213333
442	punish	1.5	75	0
442	punish	3	75	0.0266667
442	help	1.5	75	0.0133333
442	help	3	75	0.0666667
443	punish	1.5	75	0.0133333
443	punish	3	75	0.08
443	help	1.5	75	0.0266667
443	help	3	75	0.173333
444	punish	1.5	75	0.186667
444	punish	3	75	0.186667
444	help	1.5	75	0.213333
444	help	3	75	0.346667
446	punish	1.5	75	0.426667
446	punish	3	75	0.2
446	help	1.5	75	0.466667
446	help	3	75	0.24
447	punish	1.5	75	0.0666667
447	punish	3	75	0.08
447	help	1.5	75	0.186667
447	help	3	75	0.186667
448	punish	1.5	75	0.253333
448	punish	3	75	0.386667
448	help	1.5	75	0.266667
448	help	3	75	0.32
449	punish	1.5	75	0
449	punish	3	75	0.213333
449	help	1.5	75	0.0266667
449	help	3	75	0.253333
450	punish	1.5	75	0.0133333
450	punish	3	75	0.0266667
450	help	1.5	75	0.08
450	help	3	75	0.133333
451	punish	1.5	75	0
451	punish	3	75	0
451	help	1.5	75	0.133333
451	help	3	75	0.24
452	punish	1.5	75	0
452	punish	3	75	0
452	help	1.5	75	0
452	help	3	75	0
453	punish	1.5	75	0
453	punish	3	75	0
453	help	1.5	75	0.0933333
453	help	3	75	0.2
454	punish	1.5	75	0
454	punish	3	75	0.28
454	help	1.5	75	0.0133333
454	help	3	75	0.346667
455	punish	1.5	75	0
455	punish	3	75	0
455	help	1.5	75	0.4
455	help	3	75	0.373333
456	punish	1.5	75	0.04
456	punish	3	75	0.24
456	help	1.5	75	0.0133333
456	help	3	75	0.293333
457	punish	1.5	75	0
457	punish	3	75	0
457	help	1.5	75	0
457	help	3	75	0.0666667
458	punish	1.5	75	0.453333
458	punish	3	75	0.453333
458	help	1.5	75	0.333333
458	help	3	75	0.32
459	punish	1.5	75	0
459	punish	3	75	0.0266667
459	help	1.5	75	0
459	help	3	75	0.0666667
460	punish	1.5	75	0.16
460	punish	3	75	0.213333
460	help	1.5	75	0.173333
460	help	3	75	0.16
461	punish	1.5	75	0.32
461	punish	3	75	0.293333
461	help	1.5	75	0.426667
461	help	3	75	0.546667
462	punish	1.5	75	0.106667
462	punish	3	75	0.36
462	help	1.5	75	0.173333
462	help	3	75	0.24
463	punish	1.5	75	0.373333
463	punish	3	75	0.293333
463	help	1.5	75	0.28
463	help	3	75	0.28
464	punish	1.5	75	0.386667
464	punish	3	75	0.24
464	help	1.5	75	0.293333
464	help	3	75	0.213333
465	punish	1.5	75	0.426667
465	punish	3	75	0.28
465	help	1.5	75	0.466667
465	help	3	75	0.466667
466	punish	1.5	75	0.146667
466	punish	3	75	0.133333
466	help	1.5	75	0.36
466	help	3	75	0.653333
467	punish	1.5	75	0
467	punish	3	75	0
467	help	1.5	75	0
467	help	3	75	0.0533333
468	punish	1.5	75	0.0266667
468	punish	3	75	0.0533333
468	help	1.5	75	0
468	help	3	75	0.0133333
469	punish	1.5	75	0.6
469	punish	3	75	0.586667
469	help	1.5	75	0.613333
469	help	3	75	0.786667
470	punish	1.5	75	0.106667
470	punish	3	75	0.16
470	help	1.5	75	0.173333
470	help	3	75	0.213333
471	punish	1.5	75	0
471	punish	3	75	0.08
471	help	1.5	75	0.0133333
471	help	3	75	0.2
472	punish	1.5	75	0.0533333
472	punish	3	75	0.106667
472	help	1.5	75	0.12
472	help	3	75	0.173333
3551	punish	1.5	75	0.08
3551	punish	3	75	0.453333
3551	help	1.5	75	0
3551	help	3	75	0.146667
3552	punish	1.5	75	0
3552	punish	3	75	0
3552	help	1.5	75	0
3552	help	3	75	0

## Sheet: Figure1k
Individual data points						Group Mean and SEM.
subid	inequality	ratio	num_trials	mean_action		inequality	ratio	num_subject	mean_action	sd_action	mean_prediction	sd_prediction	se_action	se_prediction
301	50	1.5	30	0		50	1.5	157	0.0501062	0.109364	0.0605096	0.106339	0.00872819	0.00848678
301	50	3	30	0		50	3	157	0.0929936	0.168284	0.0961783	0.161852	0.0134305	0.0129172
301	60	1.5	30	0		60	1.5	157	0.119321	0.144763	0.130998	0.142331	0.0115533	0.0113592
301	60	3	30	0		60	3	157	0.166879	0.179882	0.183439	0.178296	0.0143561	0.0142296
301	70	1.5	30	0		70	1.5	157	0.187473	0.209409	0.193206	0.199563	0.0167126	0.0159269
301	70	3	30	0		70	3	157	0.256688	0.220317	0.26518	0.203752	0.0175832	0.0162612
301	80	1.5	30	0		80	1.5	157	0.242463	0.252131	0.252229	0.247272	0.0201222	0.0197345
301	80	3	30	0		80	3	157	0.335244	0.241353	0.346921	0.24102	0.0192621	0.0192355
301	90	1.5	30	0		90	1.5	157	0.325902	0.286287	0.313376	0.287187	0.0228482	0.0229201
301	90	3	30	0		90	3	157	0.407006	0.250527	0.40276	0.259738	0.0199943	0.0207294
302	50	1.5	30	0.166667
302	50	3	30	0.5
302	60	1.5	30	0.233333
302	60	3	30	0.633333
302	70	1.5	30	0.2
302	70	3	30	0.7
302	80	1.5	30	0.2
302	80	3	30	0.766667
302	90	1.5	30	0.366667
302	90	3	30	0.733333
303	50	1.5	30	0.1
303	50	3	30	0.166667
303	60	1.5	30	0.133333
303	60	3	30	0.233333
303	70	1.5	30	0.433333
303	70	3	30	0.266667
303	80	1.5	30	0.5
303	80	3	30	0.4
303	90	1.5	30	0.6
303	90	3	30	0.533333
304	50	1.5	30	0.266667
304	50	3	30	0.366667
304	60	1.5	30	0.333333
304	60	3	30	0.333333
304	70	1.5	30	0.433333
304	70	3	30	0.4
304	80	1.5	30	0.5
304	80	3	30	0.533333
304	90	1.5	30	0.533333
304	90	3	30	0.633333
305	50	1.5	30	0
305	50	3	30	0.0333333
305	60	1.5	30	0.133333
305	60	3	30	0.233333
305	70	1.5	30	0.366667
305	70	3	30	0.433333
305	80	1.5	30	0.366667
305	80	3	30	0.566667
305	90	1.5	30	0.366667
305	90	3	30	0.5
306	50	1.5	30	0
306	50	3	30	0
306	60	1.5	30	0
306	60	3	30	0
306	70	1.5	30	0.1
306	70	3	30	0.133333
306	80	1.5	30	0.233333
306	80	3	30	0.3
306	90	1.5	30	0.4
306	90	3	30	0.366667
307	50	1.5	30	0
307	50	3	30	0.0333333
307	60	1.5	30	0.0666667
307	60	3	30	0
307	70	1.5	30	0.0333333
307	70	3	30	0.266667
307	80	1.5	30	0.0333333
307	80	3	30	1
307	90	1.5	30	0.133333
307	90	3	30	1
308	50	1.5	30	0
308	50	3	30	0
308	60	1.5	30	0.133333
308	60	3	30	0.0333333
308	70	1.5	30	0.3
308	70	3	30	0.166667
308	80	1.5	30	0.3
308	80	3	30	0.266667
308	90	1.5	30	0.6
308	90	3	30	0.333333
309	50	1.5	30	0.0666667
309	50	3	30	0
309	60	1.5	30	0.166667
309	60	3	30	0.166667
309	70	1.5	30	0.366667
309	70	3	30	0.166667
309	80	1.5	30	0.466667
309	80	3	30	0.366667
309	90	1.5	30	0.6
309	90	3	30	0.466667
310	50	1.5	30	0
310	50	3	30	0
310	60	1.5	30	0
310	60	3	30	0.0666667
310	70	1.5	30	0.0333333
310	70	3	30	0.833333
310	80	1.5	30	0.133333
310	80	3	30	0.9
310	90	1.5	30	0.166667
310	90	3	30	1
315	50	1.5	30	0.0333333
315	50	3	30	0.0666667
315	60	1.5	30	0.0333333
315	60	3	30	0.2
315	70	1.5	30	0.133333
315	70	3	30	0.5
315	80	1.5	30	0.233333
315	80	3	30	0.633333
315	90	1.5	30	0.366667
315	90	3	30	0.766667
316	50	1.5	30	0
316	50	3	30	0
316	60	1.5	30	0
316	60	3	30	0.0333333
316	70	1.5	30	0
316	70	3	30	0
316	80	1.5	30	0
316	80	3	30	0.0333333
316	90	1.5	30	0.133333
316	90	3	30	0.0333333
317	50	1.5	30	0.0333333
317	50	3	30	0.0333333
317	60	1.5	30	0.266667
317	60	3	30	0.166667
317	70	1.5	30	0.4
317	70	3	30	0.4
317	80	1.5	30	0.433333
317	80	3	30	0.466667
317	90	1.5	30	0.4
317	90	3	30	0.5
318	50	1.5	30	0.466667
318	50	3	30	0.666667
318	60	1.5	30	0.3
318	60	3	30	0.6
318	70	1.5	30	0.466667
318	70	3	30	0.7
318	80	1.5	30	0.4
318	80	3	30	0.633333
318	90	1.5	30	0.433333
318	90	3	30	0.633333
319	50	1.5	30	0.0333333
319	50	3	30	0.0333333
319	60	1.5	30	0.133333
319	60	3	30	0.133333
319	70	1.5	30	0.333333
319	70	3	30	0.333333
319	80	1.5	30	0.7
319	80	3	30	0.466667
319	90	1.5	30	0.833333
319	90	3	30	0.7
320	50	1.5	30	0
320	50	3	30	0.0666667
320	60	1.5	30	0.0333333
320	60	3	30	0.133333
320	70	1.5	30	0.0333333
320	70	3	30	0.166667
320	80	1.5	30	0.0333333
320	80	3	30	0.1
320	90	1.5	30	0.2
320	90	3	30	0.2
321	50	1.5	30	0
321	50	3	30	0.2
321	60	1.5	30	0
321	60	3	30	0.433333
321	70	1.5	30	0
321	70	3	30	0.366667
321	80	1.5	30	0
321	80	3	30	0.533333
321	90	1.5	30	0
321	90	3	30	0.533333
323	50	1.5	30	0
323	50	3	30	0.0333333
323	60	1.5	30	0
323	60	3	30	0.0333333
323	70	1.5	30	0
323	70	3	30	0
323	80	1.5	30	0.0333333
323	80	3	30	0.0333333
323	90	1.5	30	0.433333
323	90	3	30	0.366667
324	50	1.5	30	0
324	50	3	30	0
324	60	1.5	30	0
324	60	3	30	0.0333333
324	70	1.5	30	0
324	70	3	30	0
324	80	1.5	30	0.0666667
324	80	3	30	0.1
324	90	1.5	30	0.1
324	90	3	30	0.166667
325	50	1.5	30	0
325	50	3	30	0
325	60	1.5	30	0.366667
325	60	3	30	0.233333
325	70	1.5	30	0.6
325	70	3	30	0.4
325	80	1.5	30	0.833333
325	80	3	30	0.533333
325	90	1.5	30	0.9
325	90	3	30	0.7
326	50	1.5	30	0
326	50	3	30	0
326	60	1.5	30	0
326	60	3	30	0
326	70	1.5	30	0
326	70	3	30	0
326	80	1.5	30	0
326	80	3	30	0
326	90	1.5	30	0.166667
326	90	3	30	0.2
327	50	1.5	30	0
327	50	3	30	0.0333333
327	60	1.5	30	0.1
327	60	3	30	0.166667
327	70	1.5	30	0.0666667
327	70	3	30	0.266667
327	80	1.5	30	0.0666667
327	80	3	30	0.366667
327	90	1.5	30	0.2
327	90	3	30	0.4
328	50	1.5	30	0.133333
328	50	3	30	0.133333
328	60	1.5	30	0.166667
328	60	3	30	0.133333
328	70	1.5	30	0.266667
328	70	3	30	0.166667
328	80	1.5	30	0.4
328	80	3	30	0.3
328	90	1.5	30	0.5
328	90	3	30	0.333333
329	50	1.5	30	0
329	50	3	30	0.133333
329	60	1.5	30	0.0333333
329	60	3	30	0.166667
329	70	1.5	30	0.233333
329	70	3	30	0.433333
329	80	1.5	30	0.3
329	80	3	30	0.533333
329	90	1.5	30	0.466667
329	90	3	30	0.666667
330	50	1.5	30	0
330	50	3	30	0
330	60	1.5	30	0.0333333
330	60	3	30	0.2
330	70	1.5	30	0
330	70	3	30	0.133333
330	80	1.5	30	0.0333333
330	80	3	30	0.233333
330	90	1.5	30	0.0333333
330	90	3	30	0.3
331	50	1.5	30	0.233333
331	50	3	30	0.233333
331	60	1.5	30	0.233333
331	60	3	30	0.3
331	70	1.5	30	0.3
331	70	3	30	0.4
331	80	1.5	30	0.366667
331	80	3	30	0.466667
331	90	1.5	30	0.433333
331	90	3	30	0.433333
332	50	1.5	30	0
332	50	3	30	0
332	60	1.5	30	0
332	60	3	30	0
332	70	1.5	30	0.133333
332	70	3	30	0.2
332	80	1.5	30	0.466667
332	80	3	30	0.566667
332	90	1.5	30	0.666667
332	90	3	30	0.733333
333	50	1.5	30	0
333	50	3	30	0
333	60	1.5	30	0
333	60	3	30	0
333	70	1.5	30	0
333	70	3	30	0
333	80	1.5	30	0
333	80	3	30	0
333	90	1.5	30	0
333	90	3	30	0
334	50	1.5	30	0.0333333
334	50	3	30	0
334	60	1.5	30	0.0666667
334	60	3	30	0.0666667
334	70	1.5	30	0.266667
334	70	3	30	0.266667
334	80	1.5	30	0.533333
334	80	3	30	0.5
334	90	1.5	30	0.666667
334	90	3	30	0.766667
335	50	1.5	30	0.0666667
335	50	3	30	0.366667
335	60	1.5	30	0.133333
335	60	3	30	0.366667
335	70	1.5	30	0.0666667
335	70	3	30	0.466667
335	80	1.5	30	0.0666667
335	80	3	30	0.533333
335	90	1.5	30	0.0666667
335	90	3	30	0.4
336	50	1.5	30	0
336	50	3	30	0.0666667
336	60	1.5	30	0
336	60	3	30	0
336	70	1.5	30	0
336	70	3	30	0.0333333
336	80	1.5	30	0
336	80	3	30	0
336	90	1.5	30	0
336	90	3	30	0.0333333
339	50	1.5	30	0.6
339	50	3	30	0.6
339	60	1.5	30	0.533333
339	60	3	30	0.566667
339	70	1.5	30	0.633333
339	70	3	30	0.533333
339	80	1.5	30	0.6
339	80	3	30	0.633333
339	90	1.5	30	0.6
339	90	3	30	0.566667
340	50	1.5	30	0
340	50	3	30	0
340	60	1.5	30	0
340	60	3	30	0
340	70	1.5	30	0
340	70	3	30	0
340	80	1.5	30	0
340	80	3	30	0
340	90	1.5	30	0
340	90	3	30	0
341	50	1.5	30	0.0333333
341	50	3	30	0
341	60	1.5	30	0.3
341	60	3	30	0.366667
341	70	1.5	30	0.5
341	70	3	30	0.566667
341	80	1.5	30	0.6
341	80	3	30	0.6
341	90	1.5	30	0.666667
341	90	3	30	0.733333
342	50	1.5	30	0.0666667
342	50	3	30	0.366667
342	60	1.5	30	0.166667
342	60	3	30	0.5
342	70	1.5	30	0.133333
342	70	3	30	0.366667
342	80	1.5	30	0.1
342	80	3	30	0.5
342	90	1.5	30	0.166667
342	90	3	30	0.5
343	50	1.5	30	0
343	50	3	30	0
343	60	1.5	30	0
343	60	3	30	0.0333333
343	70	1.5	30	0.0666667
343	70	3	30	0.0333333
343	80	1.5	30	0.0666667
343	80	3	30	0.0666667
343	90	1.5	30	0.5
343	90	3	30	0.4
344	50	1.5	30	0
344	50	3	30	0
344	60	1.5	30	0
344	60	3	30	0
344	70	1.5	30	0
344	70	3	30	0
344	80	1.5	30	0
344	80	3	30	0
344	90	1.5	30	0
344	90	3	30	0
345	50	1.5	30	0
345	50	3	30	0.0333333
345	60	1.5	30	0
345	60	3	30	0
345	70	1.5	30	0
345	70	3	30	0.1
345	80	1.5	30	0.0666667
345	80	3	30	0.2
345	90	1.5	30	0.0333333
345	90	3	30	0.2
346	50	1.5	30	0.0666667
346	50	3	30	0
346	60	1.5	30	0.166667
346	60	3	30	0
346	70	1.5	30	0.266667
346	70	3	30	0.166667
346	80	1.5	30	0.266667
346	80	3	30	0.3
346	90	1.5	30	0.4
346	90	3	30	0.366667
347	50	1.5	30	0
347	50	3	30	0
347	60	1.5	30	0.366667
347	60	3	30	0.333333
347	70	1.5	30	0.533333
347	70	3	30	0.5
347	80	1.5	30	0.566667
347	80	3	30	0.566667
347	90	1.5	30	0.566667
347	90	3	30	0.6
348	50	1.5	30	0
348	50	3	30	0
348	60	1.5	30	0
348	60	3	30	0
348	70	1.5	30	0
348	70	3	30	0
348	80	1.5	30	0
348	80	3	30	0
348	90	1.5	30	0
348	90	3	30	0
349	50	1.5	30	0.233333
349	50	3	30	0.833333
349	60	1.5	30	0.233333
349	60	3	30	0.8
349	70	1.5	30	0.2
349	70	3	30	0.7
349	80	1.5	30	0.0333333
349	80	3	30	0.633333
349	90	1.5	30	0.0333333
349	90	3	30	0.466667
350	50	1.5	30	0
350	50	3	30	0.3
350	60	1.5	30	0
350	60	3	30	0.4
350	70	1.5	30	0.0333333
350	70	3	30	0.466667
350	80	1.5	30	0
350	80	3	30	0.466667
350	90	1.5	30	0.0333333
350	90	3	30	0.466667
351	50	1.5	30	0
351	50	3	30	0
351	60	1.5	30	0.0333333
351	60	3	30	0.0666667
351	70	1.5	30	0
351	70	3	30	0
351	80	1.5	30	0.366667
351	80	3	30	0.3
351	90	1.5	30	0.9
351	90	3	30	0.9
352	50	1.5	30	0
352	50	3	30	0
352	60	1.5	30	0
352	60	3	30	0
352	70	1.5	30	0.0666667
352	70	3	30	0.166667
352	80	1.5	30	0.266667
352	80	3	30	0.4
352	90	1.5	30	0.3
352	90	3	30	0.366667
353	50	1.5	30	0.366667
353	50	3	30	0.366667
353	60	1.5	30	0.366667
353	60	3	30	0.366667
353	70	1.5	30	0.633333
353	70	3	30	0.533333
353	80	1.5	30	0.666667
353	80	3	30	0.533333
353	90	1.5	30	0.566667
353	90	3	30	0.6
354	50	1.5	30	0
354	50	3	30	0
354	60	1.5	30	0
354	60	3	30	0.0333333
354	70	1.5	30	0
354	70	3	30	0.2
354	80	1.5	30	0.166667
354	80	3	30	0.233333
354	90	1.5	30	0.133333
354	90	3	30	0.2
356	50	1.5	30	0.0333333
356	50	3	30	0.0333333
356	60	1.5	30	0
356	60	3	30	0.3
356	70	1.5	30	0.266667
356	70	3	30	0.933333
356	80	1.5	30	0.433333
356	80	3	30	1
356	90	1.5	30	0.733333
356	90	3	30	0.966667
357	50	1.5	30	0
357	50	3	30	0
357	60	1.5	30	0.233333
357	60	3	30	0.266667
357	70	1.5	30	0.4
357	70	3	30	0.266667
357	80	1.5	30	0.466667
357	80	3	30	0.433333
357	90	1.5	30	0.5
357	90	3	30	0.533333
358	50	1.5	30	0
358	50	3	30	0
358	60	1.5	30	0
358	60	3	30	0
358	70	1.5	30	0
358	70	3	30	0
358	80	1.5	30	0
358	80	3	30	0.133333
358	90	1.5	30	0.0333333
358	90	3	30	0.4
359	50	1.5	30	0.5
359	50	3	30	0.5
359	60	1.5	30	0.5
359	60	3	30	0.5
359	70	1.5	30	0.5
359	70	3	30	0.5
359	80	1.5	30	0.5
359	80	3	30	0.5
359	90	1.5	30	0.5
359	90	3	30	0.5
360	50	1.5	30	0.0666667
360	50	3	30	0.0333333
360	60	1.5	30	0.133333
360	60	3	30	0.0666667
360	70	1.5	30	0.1
360	70	3	30	0.0666667
360	80	1.5	30	0.133333
360	80	3	30	0.0666667
360	90	1.5	30	0.0666667
360	90	3	30	0.133333
361	50	1.5	30	0.0333333
361	50	3	30	0.133333
361	60	1.5	30	0.0333333
361	60	3	30	0.1
361	70	1.5	30	0
361	70	3	30	0.2
361	80	1.5	30	0.0666667
361	80	3	30	0.233333
361	90	1.5	30	0.1
361	90	3	30	0.3
362	50	1.5	30	0
362	50	3	30	0.0333333
362	60	1.5	30	0
362	60	3	30	0
362	70	1.5	30	0
362	70	3	30	0.0333333
362	80	1.5	30	0.0666667
362	80	3	30	0.0666667
362	90	1.5	30	0.133333
362	90	3	30	0.2
363	50	1.5	30	0
363	50	3	30	0
363	60	1.5	30	0
363	60	3	30	0
363	70	1.5	30	0
363	70	3	30	0
363	80	1.5	30	0
363	80	3	30	0.0333333
363	90	1.5	30	0.0333333
363	90	3	30	0.0666667
364	50	1.5	30	0
364	50	3	30	0
364	60	1.5	30	0
364	60	3	30	0.1
364	70	1.5	30	0.1
364	70	3	30	0.2
364	80	1.5	30	0.0333333
364	80	3	30	0.233333
364	90	1.5	30	0.166667
364	90	3	30	0.433333
365	50	1.5	30	0.166667
365	50	3	30	0.166667
365	60	1.5	30	0.4
365	60	3	30	0.233333
365	70	1.5	30	0.433333
365	70	3	30	0.3
365	80	1.5	30	0.433333
365	80	3	30	0.366667
365	90	1.5	30	0.533333
365	90	3	30	0.4
366	50	1.5	30	0
366	50	3	30	0.0666667
366	60	1.5	30	0
366	60	3	30	0.1
366	70	1.5	30	0
366	70	3	30	0.3
366	80	1.5	30	0
366	80	3	30	0.666667
366	90	1.5	30	0.0666667
366	90	3	30	0.7
367	50	1.5	30	0
367	50	3	30	0
367	60	1.5	30	0.0333333
367	60	3	30	0
367	70	1.5	30	0.0333333
367	70	3	30	0.0666667
367	80	1.5	30	0.333333
367	80	3	30	0.166667
367	90	1.5	30	0.433333
367	90	3	30	0.1
368	50	1.5	30	0
368	50	3	30	0.266667
368	60	1.5	30	0
368	60	3	30	0.333333
368	70	1.5	30	0
368	70	3	30	0.433333
368	80	1.5	30	0
368	80	3	30	0.366667
368	90	1.5	30	0
368	90	3	30	0.366667
369	50	1.5	30	0
369	50	3	30	0
369	60	1.5	30	0.166667
369	60	3	30	0
369	70	1.5	30	0.2
369	70	3	30	0.166667
369	80	1.5	30	0.266667
369	80	3	30	0.366667
369	90	1.5	30	0.366667
369	90	3	30	0.4
370	50	1.5	30	0
370	50	3	30	0
370	60	1.5	30	0.133333
370	60	3	30	0.133333
370	70	1.5	30	0.7
370	70	3	30	0.666667
370	80	1.5	30	0.966667
370	80	3	30	0.966667
370	90	1.5	30	0.966667
370	90	3	30	1
371	50	1.5	30	0
371	50	3	30	0
371	60	1.5	30	0
371	60	3	30	0
371	70	1.5	30	0
371	70	3	30	0
371	80	1.5	30	0
371	80	3	30	0.0333333
371	90	1.5	30	0
371	90	3	30	0.133333
372	50	1.5	30	0
372	50	3	30	0.0333333
372	60	1.5	30	0.166667
372	60	3	30	0
372	70	1.5	30	0.3
372	70	3	30	0.233333
372	80	1.5	30	0.433333
372	80	3	30	0.366667
372	90	1.5	30	0.466667
372	90	3	30	0.433333
373	50	1.5	30	0.1
373	50	3	30	0
373	60	1.5	30	0.4
373	60	3	30	0.266667
373	70	1.5	30	0.666667
373	70	3	30	0.433333
373	80	1.5	30	0.833333
373	80	3	30	0.533333
373	90	1.5	30	1
373	90	3	30	0.566667
374	50	1.5	30	0
374	50	3	30	0.0333333
374	60	1.5	30	0
374	60	3	30	0
374	70	1.5	30	0
374	70	3	30	0
374	80	1.5	30	0
374	80	3	30	0.0666667
374	90	1.5	30	0
374	90	3	30	0.333333
375	50	1.5	30	0
375	50	3	30	0
375	60	1.5	30	0.0333333
375	60	3	30	0.0333333
375	70	1.5	30	0
375	70	3	30	0
375	80	1.5	30	0
375	80	3	30	0.1
375	90	1.5	30	0.0333333
375	90	3	30	0.1
376	50	1.5	30	0
376	50	3	30	0.2
376	60	1.5	30	0
376	60	3	30	0.233333
376	70	1.5	30	0
376	70	3	30	0.233333
376	80	1.5	30	0
376	80	3	30	0.233333
376	90	1.5	30	0.0666667
376	90	3	30	0.3
377	50	1.5	30	0.266667
377	50	3	30	0.333333
377	60	1.5	30	0.466667
377	60	3	30	0.366667
377	70	1.5	30	0.4
377	70	3	30	0.333333
377	80	1.5	30	0.3
377	80	3	30	0.333333
377	90	1.5	30	0.433333
377	90	3	30	0.3
378	50	1.5	30	0.3
378	50	3	30	0.466667
378	60	1.5	30	0.4
378	60	3	30	0.5
378	70	1.5	30	0.3
378	70	3	30	0.5
378	80	1.5	30	0.333333
378	80	3	30	0.5
378	90	1.5	30	0.433333
378	90	3	30	0.533333
379	50	1.5	30	0
379	50	3	30	0
379	60	1.5	30	0.266667
379	60	3	30	0.2
379	70	1.5	30	0.533333
379	70	3	30	0.266667
379	80	1.5	30	0.766667
379	80	3	30	0.4
379	90	1.5	30	0.7
379	90	3	30	0.466667
381	50	1.5	30	0.0666667
381	50	3	30	0.1
381	60	1.5	30	0.266667
381	60	3	30	0.133333
381	70	1.5	30	0.4
381	70	3	30	0.4
381	80	1.5	30	0.5
381	80	3	30	0.433333
381	90	1.5	30	0.666667
381	90	3	30	0.666667
382	50	1.5	30	0
382	50	3	30	0
382	60	1.5	30	0.0333333
382	60	3	30	0
382	70	1.5	30	0.0333333
382	70	3	30	0
382	80	1.5	30	0.0333333
382	80	3	30	0
382	90	1.5	30	0.0333333
382	90	3	30	0.1
383	50	1.5	30	0
383	50	3	30	0
383	60	1.5	30	0.1
383	60	3	30	0.166667
383	70	1.5	30	0.133333
383	70	3	30	0.233333
383	80	1.5	30	0.0666667
383	80	3	30	0.333333
383	90	1.5	30	0.233333
383	90	3	30	0.4
384	50	1.5	30	0
384	50	3	30	0.133333
384	60	1.5	30	0.0333333
384	60	3	30	0.366667
384	70	1.5	30	0.2
384	70	3	30	0.466667
384	80	1.5	30	0.266667
384	80	3	30	0.6
384	90	1.5	30	0.5
384	90	3	30	0.633333
385	50	1.5	30	0
385	50	3	30	0
385	60	1.5	30	0
385	60	3	30	0.0666667
385	70	1.5	30	0
385	70	3	30	0.1
385	80	1.5	30	0
385	80	3	30	0.2
385	90	1.5	30	0.266667
385	90	3	30	0.566667
386	50	1.5	30	0.1
386	50	3	30	0.1
386	60	1.5	30	0.333333
386	60	3	30	0.3
386	70	1.5	30	0.433333
386	70	3	30	0.2
386	80	1.5	30	0.466667
386	80	3	30	0.266667
386	90	1.5	30	0.4
386	90	3	30	0.133333
387	50	1.5	30	0.1
387	50	3	30	0.133333
387	60	1.5	30	0.233333
387	60	3	30	0.2
387	70	1.5	30	0.433333
387	70	3	30	0.433333
387	80	1.5	30	0.466667
387	80	3	30	0.5
387	90	1.5	30	0.5
387	90	3	30	0.5
388	50	1.5	30	0
388	50	3	30	0.0333333
388	60	1.5	30	0.4
388	60	3	30	0.233333
388	70	1.5	30	0.433333
388	70	3	30	0.4
388	80	1.5	30	0.466667
388	80	3	30	0.4
388	90	1.5	30	0.433333
388	90	3	30	0.433333
389	50	1.5	30	0.0333333
389	50	3	30	0
389	60	1.5	30	0.466667
389	60	3	30	0.266667
389	70	1.5	30	0.633333
389	70	3	30	0.433333
389	80	1.5	30	0.766667
389	80	3	30	0.566667
389	90	1.5	30	0.966667
389	90	3	30	0.5
390	50	1.5	30	0.0666667
390	50	3	30	0.0333333
390	60	1.5	30	0.1
390	60	3	30	0.166667
390	70	1.5	30	0.1
390	70	3	30	0.3
390	80	1.5	30	0.1
390	80	3	30	0.4
390	90	1.5	30	0.2
390	90	3	30	0.433333
391	50	1.5	30	0
391	50	3	30	0.0666667
391	60	1.5	30	0.0333333
391	60	3	30	0.0333333
391	70	1.5	30	0
391	70	3	30	0.0333333
391	80	1.5	30	0
391	80	3	30	0.0666667
391	90	1.5	30	0
391	90	3	30	0.2
392	50	1.5	30	0.0333333
392	50	3	30	0.0333333
392	60	1.5	30	0.4
392	60	3	30	0.2
392	70	1.5	30	0.366667
392	70	3	30	0.233333
392	80	1.5	30	0.633333
392	80	3	30	0.333333
392	90	1.5	30	0.533333
392	90	3	30	0.433333
393	50	1.5	30	0.0333333
393	50	3	30	0
393	60	1.5	30	0.4
393	60	3	30	0.2
393	70	1.5	30	0.566667
393	70	3	30	0.366667
393	80	1.5	30	0.9
393	80	3	30	0.466667
393	90	1.5	30	1
393	90	3	30	0.666667
394	50	1.5	30	0.0666667
394	50	3	30	0
394	60	1.5	30	0.233333
394	60	3	30	0.2
394	70	1.5	30	0.433333
394	70	3	30	0.3
394	80	1.5	30	0.466667
394	80	3	30	0.366667
394	90	1.5	30	0.466667
394	90	3	30	0.5
395	50	1.5	30	0
395	50	3	30	0
395	60	1.5	30	0.1
395	60	3	30	0.0333333
395	70	1.5	30	0.0666667
395	70	3	30	0.2
395	80	1.5	30	0.166667
395	80	3	30	0.266667
395	90	1.5	30	0.266667
395	90	3	30	0.4
396	50	1.5	30	0.0333333
396	50	3	30	0
396	60	1.5	30	0.3
396	60	3	30	0.2
396	70	1.5	30	0.5
396	70	3	30	0.366667
396	80	1.5	30	0.433333
396	80	3	30	0.4
396	90	1.5	30	0.566667
396	90	3	30	0.533333
397	50	1.5	30	0
397	50	3	30	0
397	60	1.5	30	0
397	60	3	30	0
397	70	1.5	30	0.133333
397	70	3	30	0.166667
397	80	1.5	30	0.366667
397	80	3	30	0.4
397	90	1.5	30	0.4
397	90	3	30	0.466667
398	50	1.5	30	0
398	50	3	30	0.0333333
398	60	1.5	30	0.3
398	60	3	30	0.266667
398	70	1.5	30	0.633333
398	70	3	30	0.433333
398	80	1.5	30	0.7
398	80	3	30	0.466667
398	90	1.5	30	0.866667
398	90	3	30	0.666667
399	50	1.5	30	0
399	50	3	30	0
399	60	1.5	30	0
399	60	3	30	0
399	70	1.5	30	0
399	70	3	30	0.0333333
399	80	1.5	30	0
399	80	3	30	0
399	90	1.5	30	0
399	90	3	30	0.0333333
400	50	1.5	30	0.1
400	50	3	30	0.233333
400	60	1.5	30	0.133333
400	60	3	30	0.266667
400	70	1.5	30	0.333333
400	70	3	30	0.5
400	80	1.5	30	0.266667
400	80	3	30	0.5
400	90	1.5	30	0.466667
400	90	3	30	0.533333
401	50	1.5	30	0.0666667
401	50	3	30	0.1
401	60	1.5	30	0.0333333
401	60	3	30	0.2
401	70	1.5	30	0.0333333
401	70	3	30	0.166667
401	80	1.5	30	0.133333
401	80	3	30	0.266667
401	90	1.5	30	0.366667
401	90	3	30	0.433333
402	50	1.5	30	0
402	50	3	30	0.0333333
402	60	1.5	30	0.0333333
402	60	3	30	0
402	70	1.5	30	0.1
402	70	3	30	0.233333
402	80	1.5	30	0.166667
402	80	3	30	0.3
402	90	1.5	30	0.366667
402	90	3	30	0.5
403	50	1.5	30	0
403	50	3	30	0
403	60	1.5	30	0
403	60	3	30	0
403	70	1.5	30	0
403	70	3	30	0
403	80	1.5	30	0
403	80	3	30	0.0666667
403	90	1.5	30	0
403	90	3	30	0
404	50	1.5	30	0
404	50	3	30	0.3
404	60	1.5	30	0.0666667
404	60	3	30	0.166667
404	70	1.5	30	0.0666667
404	70	3	30	0.633333
404	80	1.5	30	0.0666667
404	80	3	30	0.633333
404	90	1.5	30	0.3
404	90	3	30	0.833333
405	50	1.5	30	0
405	50	3	30	0.766667
405	60	1.5	30	0
405	60	3	30	0.733333
405	70	1.5	30	0.0333333
405	70	3	30	0.933333
405	80	1.5	30	0.1
405	80	3	30	0.6
405	90	1.5	30	0.0333333
405	90	3	30	0.9
406	50	1.5	30	0
406	50	3	30	0.0333333
406	60	1.5	30	0.0333333
406	60	3	30	0.0333333
406	70	1.5	30	0.0333333
406	70	3	30	0.166667
406	80	1.5	30	0.333333
406	80	3	30	0.433333
406	90	1.5	30	0.466667
406	90	3	30	0.5
407	50	1.5	30	0.0666667
407	50	3	30	0
407	60	1.5	30	0.533333
407	60	3	30	0.3
407	70	1.5	30	0.633333
407	70	3	30	0.433333
407	80	1.5	30	0.766667
407	80	3	30	0.566667
407	90	1.5	30	1
407	90	3	30	0.6
408	50	1.5	30	0
408	50	3	30	0.0666667
408	60	1.5	30	0.266667
408	60	3	30	0.2
408	70	1.5	30	0.333333
408	70	3	30	0.366667
408	80	1.5	30	0.166667
408	80	3	30	0.5
408	90	1.5	30	0.366667
408	90	3	30	0.6
410	50	1.5	30	0.2
410	50	3	30	0.133333
410	60	1.5	30	0.3
410	60	3	30	0.2
410	70	1.5	30	0.4
410	70	3	30	0.266667
410	80	1.5	30	0.333333
410	80	3	30	0.433333
410	90	1.5	30	0.5
410	90	3	30	0.5
412	50	1.5	30	0
412	50	3	30	0
412	60	1.5	30	0.0333333
412	60	3	30	0
412	70	1.5	30	0
412	70	3	30	0
412	80	1.5	30	0
412	80	3	30	0
412	90	1.5	30	0
412	90	3	30	0.0333333
413	50	1.5	30	0
413	50	3	30	0
413	60	1.5	30	0.133333
413	60	3	30	0.166667
413	70	1.5	30	0.233333
413	70	3	30	0.2
413	80	1.5	30	0.266667
413	80	3	30	0.233333
413	90	1.5	30	0.2
413	90	3	30	0.3
416	50	1.5	30	0
416	50	3	30	0
416	60	1.5	30	0
416	60	3	30	0
416	70	1.5	30	0.0333333
416	70	3	30	0
416	80	1.5	30	0.0666667
416	80	3	30	0.0666667
416	90	1.5	30	0.166667
416	90	3	30	0.233333
417	50	1.5	30	0
417	50	3	30	0
417	60	1.5	30	0
417	60	3	30	0
417	70	1.5	30	0
417	70	3	30	0
417	80	1.5	30	0
417	80	3	30	0.0333333
417	90	1.5	30	0.0333333
417	90	3	30	0.2
418	50	1.5	30	0
418	50	3	30	0
418	60	1.5	30	0.0333333
418	60	3	30	0.0666667
418	70	1.5	30	0
418	70	3	30	0.1
418	80	1.5	30	0.0333333
418	80	3	30	0.1
418	90	1.5	30	0.0666667
418	90	3	30	0.233333
419	50	1.5	30	0
419	50	3	30	0
419	60	1.5	30	0.366667
419	60	3	30	0.166667
419	70	1.5	30	0.666667
419	70	3	30	0.4
419	80	1.5	30	0.866667
419	80	3	30	0.466667
419	90	1.5	30	0.966667
419	90	3	30	0.7
422	50	1.5	30	0.4
422	50	3	30	0.4
422	60	1.5	30	0.2
422	60	3	30	0.6
422	70	1.5	30	0.5
422	70	3	30	0.566667
422	80	1.5	30	0.533333
422	80	3	30	0.833333
422	90	1.5	30	0.633333
422	90	3	30	0.666667
424	50	1.5	30	0.0333333
424	50	3	30	0
424	60	1.5	30	0.166667
424	60	3	30	0.133333
424	70	1.5	30	0.166667
424	70	3	30	0.2
424	80	1.5	30	0.366667
424	80	3	30	0.333333
424	90	1.5	30	0.4
424	90	3	30	0.4
425	50	1.5	30	0.0666667
425	50	3	30	0.266667
425	60	1.5	30	0.0333333
425	60	3	30	0.433333
425	70	1.5	30	0.0666667
425	70	3	30	0.366667
425	80	1.5	30	0.1
425	80	3	30	0.5
425	90	1.5	30	0.233333
425	90	3	30	0.4
426	50	1.5	30	0.0333333
426	50	3	30	0.0333333
426	60	1.5	30	0
426	60	3	30	0.133333
426	70	1.5	30	0
426	70	3	30	0.133333
426	80	1.5	30	0.0333333
426	80	3	30	0.133333
426	90	1.5	30	0.0333333
426	90	3	30	0.133333
427	50	1.5	30	0
427	50	3	30	0
427	60	1.5	30	0
427	60	3	30	0
427	70	1.5	30	0
427	70	3	30	0
427	80	1.5	30	0
427	80	3	30	0
427	90	1.5	30	0
427	90	3	30	0
428	50	1.5	30	0.0666667
428	50	3	30	0
428	60	1.5	30	0.0666667
428	60	3	30	0.133333
428	70	1.5	30	0.133333
428	70	3	30	0.0666667
428	80	1.5	30	0.2
428	80	3	30	0.166667
428	90	1.5	30	0.366667
428	90	3	30	0.4
429	50	1.5	30	0.133333
429	50	3	30	0
429	60	1.5	30	0.2
429	60	3	30	0.233333
429	70	1.5	30	0.3
429	70	3	30	0.233333
429	80	1.5	30	0.266667
429	80	3	30	0.333333
429	90	1.5	30	0.4
429	90	3	30	0.366667
430	50	1.5	30	0
430	50	3	30	0
430	60	1.5	30	0
430	60	3	30	0.2
430	70	1.5	30	0
430	70	3	30	0.366667
430	80	1.5	30	0
430	80	3	30	0.4
430	90	1.5	30	0
430	90	3	30	0.533333
431	50	1.5	30	0.0666667
431	50	3	30	0.833333
431	60	1.5	30	0.1
431	60	3	30	0.9
431	70	1.5	30	0.233333
431	70	3	30	0.966667
431	80	1.5	30	0.133333
431	80	3	30	0.966667
431	90	1.5	30	0.233333
431	90	3	30	0.966667
432	50	1.5	30	0
432	50	3	30	0
432	60	1.5	30	0.1
432	60	3	30	0.166667
432	70	1.5	30	0.166667
432	70	3	30	0.166667
432	80	1.5	30	0.3
432	80	3	30	0.4
432	90	1.5	30	0.366667
432	90	3	30	0.4
433	50	1.5	30	0.1
433	50	3	30	0
433	60	1.5	30	0.4
433	60	3	30	0.2
433	70	1.5	30	0.633333
433	70	3	30	0.433333
433	80	1.5	30	0.766667
433	80	3	30	0.366667
433	90	1.5	30	0.966667
433	90	3	30	0.5
434	50	1.5	30	0
434	50	3	30	0
434	60	1.5	30	0
434	60	3	30	0
434	70	1.5	30	0
434	70	3	30	0
434	80	1.5	30	0
434	80	3	30	0
434	90	1.5	30	0
434	90	3	30	0
435	50	1.5	30	0.266667
435	50	3	30	0.0333333
435	60	1.5	30	0.133333
435	60	3	30	0.266667
435	70	1.5	30	0.166667
435	70	3	30	0.266667
435	80	1.5	30	0.133333
435	80	3	30	0.433333
435	90	1.5	30	0.333333
435	90	3	30	0.366667
436	50	1.5	30	0
436	50	3	30	0
436	60	1.5	30	0
436	60	3	30	0
436	70	1.5	30	0
436	70	3	30	0
436	80	1.5	30	0
436	80	3	30	0
436	90	1.5	30	0
436	90	3	30	0
437	50	1.5	30	0
437	50	3	30	0
437	60	1.5	30	0.166667
437	60	3	30	0.4
437	70	1.5	30	0.366667
437	70	3	30	0.766667
437	80	1.5	30	0.5
437	80	3	30	0.9
437	90	1.5	30	0.666667
437	90	3	30	0.9
438	50	1.5	30	0
438	50	3	30	0
438	60	1.5	30	0
438	60	3	30	0
438	70	1.5	30	0
438	70	3	30	0
438	80	1.5	30	0
438	80	3	30	0
438	90	1.5	30	0
438	90	3	30	0
439	50	1.5	30	0.0333333
439	50	3	30	0.333333
439	60	1.5	30	0.0666667
439	60	3	30	0.266667
439	70	1.5	30	0.0666667
439	70	3	30	0.433333
439	80	1.5	30	0.0666667
439	80	3	30	0.6
439	90	1.5	30	0.2
439	90	3	30	0.666667
440	50	1.5	30	0
440	50	3	30	0
440	60	1.5	30	0
440	60	3	30	0
440	70	1.5	30	0
440	70	3	30	0
440	80	1.5	30	0
440	80	3	30	0
440	90	1.5	30	0
440	90	3	30	0
441	50	1.5	30	0
441	50	3	30	0
441	60	1.5	30	0.0333333
441	60	3	30	0
441	70	1.5	30	0.0666667
441	70	3	30	0
441	80	1.5	30	0.133333
441	80	3	30	0.233333
441	90	1.5	30	0.2
441	90	3	30	0.4
442	50	1.5	30	0
442	50	3	30	0
442	60	1.5	30	0
442	60	3	30	0
442	70	1.5	30	0
442	70	3	30	0.0333333
442	80	1.5	30	0
442	80	3	30	0.0333333
442	90	1.5	30	0.0333333
442	90	3	30	0.166667
443	50	1.5	30	0
443	50	3	30	0.166667
443	60	1.5	30	0
443	60	3	30	0.0666667
443	70	1.5	30	0.0333333
443	70	3	30	0.133333
443	80	1.5	30	0.0333333
443	80	3	30	0.133333
443	90	1.5	30	0.0333333
443	90	3	30	0.133333
444	50	1.5	30	0
444	50	3	30	0.0666667
444	60	1.5	30	0.0666667
444	60	3	30	0.3
444	70	1.5	30	0.2
444	70	3	30	0.2
444	80	1.5	30	0.266667
444	80	3	30	0.333333
444	90	1.5	30	0.466667
444	90	3	30	0.433333
446	50	1.5	30	0.0333333
446	50	3	30	0
446	60	1.5	30	0.333333
446	60	3	30	0.1
446	70	1.5	30	0.566667
446	70	3	30	0.2
446	80	1.5	30	0.6
446	80	3	30	0.4
446	90	1.5	30	0.7
446	90	3	30	0.4
447	50	1.5	30	0
447	50	3	30	0
447	60	1.5	30	0
447	60	3	30	0
447	70	1.5	30	0.0666667
447	70	3	30	0.133333
447	80	1.5	30	0.233333
447	80	3	30	0.266667
447	90	1.5	30	0.333333
447	90	3	30	0.266667
448	50	1.5	30	0
448	50	3	30	0.0666667
448	60	1.5	30	0.266667
448	60	3	30	0.366667
448	70	1.5	30	0.233333
448	70	3	30	0.4
448	80	1.5	30	0.266667
448	80	3	30	0.433333
448	90	1.5	30	0.533333
448	90	3	30	0.5
449	50	1.5	30	0
449	50	3	30	0.0333333
449	60	1.5	30	0
449	60	3	30	0.1
449	70	1.5	30	0
449	70	3	30	0.233333
449	80	1.5	30	0
449	80	3	30	0.366667
449	90	1.5	30	0.0666667
449	90	3	30	0.433333
450	50	1.5	30	0.0666667
450	50	3	30	0
450	60	1.5	30	0.0333333
450	60	3	30	0.0666667
450	70	1.5	30	0.0666667
450	70	3	30	0.1
450	80	1.5	30	0
450	80	3	30	0.1
450	90	1.5	30	0.0666667
450	90	3	30	0.133333
451	50	1.5	30	0
451	50	3	30	0.0333333
451	60	1.5	30	0.0333333
451	60	3	30	0.0333333
451	70	1.5	30	0.0333333
451	70	3	30	0.166667
451	80	1.5	30	0.0666667
451	80	3	30	0.133333
451	90	1.5	30	0.2
451	90	3	30	0.233333
452	50	1.5	30	0
452	50	3	30	0
452	60	1.5	30	0
452	60	3	30	0
452	70	1.5	30	0
452	70	3	30	0
452	80	1.5	30	0
452	80	3	30	0
452	90	1.5	30	0
452	90	3	30	0
453	50	1.5	30	0
453	50	3	30	0
453	60	1.5	30	0
453	60	3	30	0.0333333
453	70	1.5	30	0
453	70	3	30	0.0666667
453	80	1.5	30	0.0333333
453	80	3	30	0.133333
453	90	1.5	30	0.2
453	90	3	30	0.266667
454	50	1.5	30	0
454	50	3	30	0
454	60	1.5	30	0.0333333
454	60	3	30	0.3
454	70	1.5	30	0
454	70	3	30	0.4
454	80	1.5	30	0
454	80	3	30	0.466667
454	90	1.5	30	0
454	90	3	30	0.4
455	50	1.5	30	0.2
455	50	3	30	0.2
455	60	1.5	30	0.2
455	60	3	30	0.166667
455	70	1.5	30	0.166667
455	70	3	30	0.166667
455	80	1.5	30	0.2
455	80	3	30	0.2
455	90	1.5	30	0.233333
455	90	3	30	0.2
456	50	1.5	30	0
456	50	3	30	0.233333
456	60	1.5	30	0
456	60	3	30	0.266667
456	70	1.5	30	0.0666667
456	70	3	30	0.233333
456	80	1.5	30	0.0333333
456	80	3	30	0.266667
456	90	1.5	30	0.0333333
456	90	3	30	0.333333
457	50	1.5	30	0
457	50	3	30	0
457	60	1.5	30	0
457	60	3	30	0
457	70	1.5	30	0
457	70	3	30	0.0333333
457	80	1.5	30	0
457	80	3	30	0.0666667
457	90	1.5	30	0
457	90	3	30	0.0666667
458	50	1.5	30	0.0333333
458	50	3	30	0
458	60	1.5	30	0.133333
458	60	3	30	0.166667
458	70	1.5	30	0.433333
458	70	3	30	0.4
458	80	1.5	30	0.566667
458	80	3	30	0.6
458	90	1.5	30	0.8
458	90	3	30	0.766667
459	50	1.5	30	0
459	50	3	30	0.0333333
459	60	1.5	30	0
459	60	3	30	0
459	70	1.5	30	0
459	70	3	30	0.0333333
459	80	1.5	30	0
459	80	3	30	0.0666667
459	90	1.5	30	0
459	90	3	30	0.1
460	50	1.5	30	0.0666667
460	50	3	30	0.133333
460	60	1.5	30	0.2
460	60	3	30	0.2
460	70	1.5	30	0.2
460	70	3	30	0.2
460	80	1.5	30	0.166667
460	80	3	30	0.2
460	90	1.5	30	0.2
460	90	3	30	0.2
461	50	1.5	30	0.0333333
461	50	3	30	0.1
461	60	1.5	30	0.166667
461	60	3	30	0.233333
461	70	1.5	30	0.5
461	70	3	30	0.466667
461	80	1.5	30	0.466667
461	80	3	30	0.6
461	90	1.5	30	0.7
461	90	3	30	0.7
462	50	1.5	30	0
462	50	3	30	0.2
462	60	1.5	30	0.1
462	60	3	30	0.166667
462	70	1.5	30	0.0666667
462	70	3	30	0.333333
462	80	1.5	30	0.233333
462	80	3	30	0.3
462	90	1.5	30	0.3
462	90	3	30	0.5
463	50	1.5	30	0.0666667
463	50	3	30	0.0666667
463	60	1.5	30	0.3
463	60	3	30	0.266667
463	70	1.5	30	0.333333
463	70	3	30	0.4
463	80	1.5	30	0.366667
463	80	3	30	0.266667
463	90	1.5	30	0.566667
463	90	3	30	0.433333
464	50	1.5	30	0
464	50	3	30	0.0333333
464	60	1.5	30	0.1
464	60	3	30	0.0666667
464	70	1.5	30	0.366667
464	70	3	30	0.3
464	80	1.5	30	0.6
464	80	3	30	0.333333
464	90	1.5	30	0.633333
464	90	3	30	0.4
465	50	1.5	30	0
465	50	3	30	0.0333333
465	60	1.5	30	0.1
465	60	3	30	0.1
465	70	1.5	30	0.533333
465	70	3	30	0.366667
465	80	1.5	30	0.733333
465	80	3	30	0.6
465	90	1.5	30	0.866667
465	90	3	30	0.766667
466	50	1.5	30	0
466	50	3	30	0.233333
466	60	1.5	30	0.0666667
466	60	3	30	0.233333
466	70	1.5	30	0.0333333
466	70	3	30	0.3
466	80	1.5	30	0.466667
466	80	3	30	0.5
466	90	1.5	30	0.7
466	90	3	30	0.7
467	50	1.5	30	0
467	50	3	30	0.133333
467	60	1.5	30	0
467	60	3	30	0
467	70	1.5	30	0
467	70	3	30	0
467	80	1.5	30	0
467	80	3	30	0
467	90	1.5	30	0
467	90	3	30	0
468	50	1.5	30	0.0333333
468	50	3	30	0
468	60	1.5	30	0
468	60	3	30	0
468	70	1.5	30	0
468	70	3	30	0
468	80	1.5	30	0
468	80	3	30	0
468	90	1.5	30	0.0333333
468	90	3	30	0.166667
469	50	1.5	30	0.633333
469	50	3	30	0.566667
469	60	1.5	30	0.533333
469	60	3	30	0.666667
469	70	1.5	30	0.533333
469	70	3	30	0.766667
469	80	1.5	30	0.666667
469	80	3	30	0.733333
469	90	1.5	30	0.666667
469	90	3	30	0.7
470	50	1.5	30	0.0333333
470	50	3	30	0.0333333
470	60	1.5	30	0.0333333
470	60	3	30	0
470	70	1.5	30	0.1
470	70	3	30	0.133333
470	80	1.5	30	0.166667
470	80	3	30	0.333333
470	90	1.5	30	0.366667
470	90	3	30	0.433333
471	50	1.5	30	0
471	50	3	30	0
471	60	1.5	30	0
471	60	3	30	0.0333333
471	70	1.5	30	0
471	70	3	30	0.0666667
471	80	1.5	30	0
471	80	3	30	0.3
471	90	1.5	30	0.0333333
471	90	3	30	0.3
472	50	1.5	30	0.0333333
472	50	3	30	0
472	60	1.5	30	0
472	60	3	30	0.0333333
472	70	1.5	30	0
472	70	3	30	0.133333
472	80	1.5	30	0.0666667
472	80	3	30	0.133333
472	90	1.5	30	0.333333
472	90	3	30	0.4
3551	50	1.5	30	0
3551	50	3	30	0.0333333
3551	60	1.5	30	0.0333333
3551	60	3	30	0.333333
3551	70	1.5	30	0.0666667
3551	70	3	30	0.366667
3551	80	1.5	30	0.1
3551	80	3	30	0.333333
3551	90	1.5	30	0
3551	90	3	30	0.433333
3552	50	1.5	30	0
3552	50	3	30	0
3552	60	1.5	30	0
3552	60	3	30	0
3552	70	1.5	30	0
3552	70	3	30	0
3552	80	1.5	30	0
3552	80	3	30	0
3552	90	1.5	30	0
3552	90	3	30	0

## Sheet: Figure1l
Individual data points						Group Mean and SEM.
subid	cost	ratio	num_trials	mean_action		cost	ratio	num_subject	mean_action	sd_action	mean_prediction	sd_prediction	se_action	se_prediction
301	10	1.5	30	0		10	1.5	157	0.356688	0.303152	0.387049	0.289209	0.0241942	0.0230814
301	10	3	30	0		10	3	157	0.499151	0.28049	0.531847	0.276999	0.0223855	0.0221069
301	20	1.5	30	0		20	1.5	157	0.263694	0.259173	0.259023	0.249126	0.0206843	0.0198824
301	20	3	30	0		20	3	157	0.34862	0.246326	0.35138	0.248571	0.019659	0.0198381
301	30	1.5	30	0		30	1.5	157	0.148832	0.197258	0.14586	0.187707	0.0157429	0.0149806
301	30	3	30	0		30	3	157	0.188535	0.214759	0.199575	0.208235	0.0171396	0.0166189
301	40	1.5	30	0		40	1.5	157	0.0915074	0.144948	0.0980892	0.155169	0.0115681	0.0123839
301	40	3	30	0		40	3	157	0.123142	0.198522	0.122718	0.198536	0.0158438	0.0158449
301	50	1.5	30	0		50	1.5	157	0.0645435	0.120993	0.0602972	0.121372	0.0096563	0.00968657
301	50	3	30	0		50	3	157	0.0993631	0.195915	0.0889597	0.191537	0.0156357	0.0152863
302	10	1.5	30	0.433333
302	10	3	30	0.7
302	20	1.5	30	0.333333
302	20	3	30	0.7
302	30	1.5	30	0.233333
302	30	3	30	0.533333
302	40	1.5	30	0.0666667
302	40	3	30	0.733333
302	50	1.5	30	0.1
302	50	3	30	0.666667
303	10	1.5	30	0.433333
303	10	3	30	0.466667
303	20	1.5	30	0.4
303	20	3	30	0.366667
303	30	1.5	30	0.333333
303	30	3	30	0.266667
303	40	1.5	30	0.233333
303	40	3	30	0.233333
303	50	1.5	30	0.366667
303	50	3	30	0.266667
304	10	1.5	30	0.933333
304	10	3	30	0.966667
304	20	1.5	30	0.766667
304	20	3	30	0.766667
304	30	1.5	30	0.333333
304	30	3	30	0.4
304	40	1.5	30	0.0333333
304	40	3	30	0.133333
304	50	1.5	30	0
304	50	3	30	0
305	10	1.5	30	0.6
305	10	3	30	0.733333
305	20	1.5	30	0.6
305	20	3	30	0.666667
305	30	1.5	30	0.0333333
305	30	3	30	0.233333
305	40	1.5	30	0
305	40	3	30	0.0666667
305	50	1.5	30	0
305	50	3	30	0.0666667
306	10	1.5	30	0.433333
306	10	3	30	0.5
306	20	1.5	30	0.266667
306	20	3	30	0.3
306	30	1.5	30	0
306	30	3	30	0
306	40	1.5	30	0
306	40	3	30	0
306	50	1.5	30	0.0333333
306	50	3	30	0
307	10	1.5	30	0.0333333
307	10	3	30	0.566667
307	20	1.5	30	0.0333333
307	20	3	30	0.5
307	30	1.5	30	0.0333333
307	30	3	30	0.4
307	40	1.5	30	0.1
307	40	3	30	0.433333
307	50	1.5	30	0.0666667
307	50	3	30	0.4
308	10	1.5	30	0.7
308	10	3	30	0.6
308	20	1.5	30	0.4
308	20	3	30	0.2
308	30	1.5	30	0.166667
308	30	3	30	0
308	40	1.5	30	0.0666667
308	40	3	30	0
308	50	1.5	30	0
308	50	3	30	0
309	10	1.5	30	0.733333
309	10	3	30	0.6
309	20	1.5	30	0.533333
309	20	3	30	0.4
309	30	1.5	30	0.266667
309	30	3	30	0.166667
309	40	1.5	30	0.0666667
309	40	3	30	0
309	50	1.5	30	0.0666667
309	50	3	30	0
310	10	1.5	30	0
310	10	3	30	0.666667
310	20	1.5	30	0.166667
310	20	3	30	0.566667
310	30	1.5	30	0.0666667
310	30	3	30	0.6
310	40	1.5	30	0.0333333
310	40	3	30	0.6
310	50	1.5	30	0.0666667
310	50	3	30	0.366667
315	10	1.5	30	0.5
315	10	3	30	0.766667
315	20	1.5	30	0.2
315	20	3	30	0.666667
315	30	1.5	30	0.0333333
315	30	3	30	0.466667
315	40	1.5	30	0.0666667
315	40	3	30	0.233333
315	50	1.5	30	0
315	50	3	30	0.0333333
316	10	1.5	30	0.133333
316	10	3	30	0.1
316	20	1.5	30	0
316	20	3	30	0
316	30	1.5	30	0
316	30	3	30	0
316	40	1.5	30	0
316	40	3	30	0
316	50	1.5	30	0
316	50	3	30	0
317	10	1.5	30	0.433333
317	10	3	30	0.666667
317	20	1.5	30	0.433333
317	20	3	30	0.5
317	30	1.5	30	0.233333
317	30	3	30	0.266667
317	40	1.5	30	0.3
317	40	3	30	0.0666667
317	50	1.5	30	0.133333
317	50	3	30	0.0666667
318	10	1.5	30	0.433333
318	10	3	30	0.666667
318	20	1.5	30	0.433333
318	20	3	30	0.666667
318	30	1.5	30	0.433333
318	30	3	30	0.7
318	40	1.5	30	0.333333
318	40	3	30	0.566667
318	50	1.5	30	0.433333
318	50	3	30	0.633333
319	10	1.5	30	0.766667
319	10	3	30	0.7
319	20	1.5	30	0.5
319	20	3	30	0.466667
319	30	1.5	30	0.4
319	30	3	30	0.3
319	40	1.5	30	0.266667
319	40	3	30	0.0666667
319	50	1.5	30	0.1
319	50	3	30	0.133333
320	10	1.5	30	0.3
320	10	3	30	0.666667
320	20	1.5	30	0
320	20	3	30	0
320	30	1.5	30	0
320	30	3	30	0
320	40	1.5	30	0
320	40	3	30	0
320	50	1.5	30	0
320	50	3	30	0
321	10	1.5	30	0
321	10	3	30	0.766667
321	20	1.5	30	0
321	20	3	30	0.366667
321	30	1.5	30	0
321	30	3	30	0.166667
321	40	1.5	30	0
321	40	3	30	0.333333
321	50	1.5	30	0
321	50	3	30	0.433333
323	10	1.5	30	0.233333
323	10	3	30	0.2
323	20	1.5	30	0.166667
323	20	3	30	0.133333
323	30	1.5	30	0.0333333
323	30	3	30	0.1
323	40	1.5	30	0
323	40	3	30	0
323	50	1.5	30	0.0333333
323	50	3	30	0.0333333
324	10	1.5	30	0.0666667
324	10	3	30	0.0666667
324	20	1.5	30	0.0333333
324	20	3	30	0.166667
324	30	1.5	30	0.0333333
324	30	3	30	0
324	40	1.5	30	0.0333333
324	40	3	30	0
324	50	1.5	30	0
324	50	3	30	0.0666667
325	10	1.5	30	0.8
325	10	3	30	0.8
325	20	1.5	30	0.766667
325	20	3	30	0.6
325	30	1.5	30	0.566667
325	30	3	30	0.366667
325	40	1.5	30	0.333333
325	40	3	30	0.1
325	50	1.5	30	0.233333
325	50	3	30	0
326	10	1.5	30	0.166667
326	10	3	30	0.2
326	20	1.5	30	0
326	20	3	30	0
326	30	1.5	30	0
326	30	3	30	0
326	40	1.5	30	0
326	40	3	30	0
326	50	1.5	30	0
326	50	3	30	0
327	10	1.5	30	0.366667
327	10	3	30	0.766667
327	20	1.5	30	0.0666667
327	20	3	30	0.466667
327	30	1.5	30	0
327	30	3	30	0
327	40	1.5	30	0
327	40	3	30	0
327	50	1.5	30	0
327	50	3	30	0
328	10	1.5	30	0.866667
328	10	3	30	0.7
328	20	1.5	30	0.366667
328	20	3	30	0.266667
328	30	1.5	30	0.233333
328	30	3	30	0.0666667
328	40	1.5	30	0
328	40	3	30	0
328	50	1.5	30	0
328	50	3	30	0.0333333
329	10	1.5	30	0.466667
329	10	3	30	0.766667
329	20	1.5	30	0.4
329	20	3	30	0.633333
329	30	1.5	30	0.133333
329	30	3	30	0.466667
329	40	1.5	30	0
329	40	3	30	0.0666667
329	50	1.5	30	0.0333333
329	50	3	30	0
330	10	1.5	30	0.0666667
330	10	3	30	0.666667
330	20	1.5	30	0
330	20	3	30	0.166667
330	30	1.5	30	0
330	30	3	30	0
330	40	1.5	30	0.0333333
330	40	3	30	0.0333333
330	50	1.5	30	0
330	50	3	30	0
331	10	1.5	30	0.933333
331	10	3	30	0.966667
331	20	1.5	30	0.433333
331	20	3	30	0.6
331	30	1.5	30	0.133333
331	30	3	30	0.2
331	40	1.5	30	0.0333333
331	40	3	30	0.0666667
331	50	1.5	30	0.0333333
331	50	3	30	0
332	10	1.5	30	0.433333
332	10	3	30	0.333333
332	20	1.5	30	0.366667
332	20	3	30	0.5
332	30	1.5	30	0.233333
332	30	3	30	0.266667
332	40	1.5	30	0.1
332	40	3	30	0.233333
332	50	1.5	30	0.133333
332	50	3	30	0.166667
333	10	1.5	30	0
333	10	3	30	0
333	20	1.5	30	0
333	20	3	30	0
333	30	1.5	30	0
333	30	3	30	0
333	40	1.5	30	0
333	40	3	30	0
333	50	1.5	30	0
333	50	3	30	0
334	10	1.5	30	0.466667
334	10	3	30	0.433333
334	20	1.5	30	0.366667
334	20	3	30	0.366667
334	30	1.5	30	0.266667
334	30	3	30	0.366667
334	40	1.5	30	0.266667
334	40	3	30	0.233333
334	50	1.5	30	0.2
334	50	3	30	0.2
335	10	1.5	30	0.133333
335	10	3	30	0.6
335	20	1.5	30	0.2
335	20	3	30	0.733333
335	30	1.5	30	0.0333333
335	30	3	30	0.533333
335	40	1.5	30	0
335	40	3	30	0.233333
335	50	1.5	30	0.0333333
335	50	3	30	0.0333333
336	10	1.5	30	0
336	10	3	30	0
336	20	1.5	30	0
336	20	3	30	0.0333333
336	30	1.5	30	0
336	30	3	30	0.0333333
336	40	1.5	30	0
336	40	3	30	0.0666667
336	50	1.5	30	0
336	50	3	30	0
339	10	1.5	30	0.833333
339	10	3	30	0.8
339	20	1.5	30	0.633333
339	20	3	30	0.566667
339	30	1.5	30	0.5
339	30	3	30	0.533333
339	40	1.5	30	0.5
339	40	3	30	0.5
339	50	1.5	30	0.5
339	50	3	30	0.5
340	10	1.5	30	0
340	10	3	30	0
340	20	1.5	30	0
340	20	3	30	0
340	30	1.5	30	0
340	30	3	30	0
340	40	1.5	30	0
340	40	3	30	0
340	50	1.5	30	0
340	50	3	30	0
341	10	1.5	30	0.8
341	10	3	30	0.8
341	20	1.5	30	0.633333
341	20	3	30	0.7
341	30	1.5	30	0.6
341	30	3	30	0.633333
341	40	1.5	30	0.0333333
341	40	3	30	0.1
341	50	1.5	30	0.0333333
341	50	3	30	0.0333333
342	10	1.5	30	0.466667
342	10	3	30	0.866667
342	20	1.5	30	0.1
342	20	3	30	0.766667
342	30	1.5	30	0.0333333
342	30	3	30	0.233333
342	40	1.5	30	0.0333333
342	40	3	30	0.3
342	50	1.5	30	0
342	50	3	30	0.0666667
343	10	1.5	30	0.166667
343	10	3	30	0.266667
343	20	1.5	30	0.3
343	20	3	30	0.233333
343	30	1.5	30	0.1
343	30	3	30	0.0333333
343	40	1.5	30	0.0666667
343	40	3	30	0
343	50	1.5	30	0
343	50	3	30	0
344	10	1.5	30	0
344	10	3	30	0
344	20	1.5	30	0
344	20	3	30	0
344	30	1.5	30	0
344	30	3	30	0
344	40	1.5	30	0
344	40	3	30	0
344	50	1.5	30	0
344	50	3	30	0
345	10	1.5	30	0.1
345	10	3	30	0.5
345	20	1.5	30	0
345	20	3	30	0
345	30	1.5	30	0
345	30	3	30	0.0333333
345	40	1.5	30	0
345	40	3	30	0
345	50	1.5	30	0
345	50	3	30	0
346	10	1.5	30	0.633333
346	10	3	30	0.5
346	20	1.5	30	0.333333
346	20	3	30	0.333333
346	30	1.5	30	0.133333
346	30	3	30	0
346	40	1.5	30	0.0666667
346	40	3	30	0
346	50	1.5	30	0
346	50	3	30	0
347	10	1.5	30	0.8
347	10	3	30	0.8
347	20	1.5	30	0.7
347	20	3	30	0.666667
347	30	1.5	30	0.533333
347	30	3	30	0.5
347	40	1.5	30	0
347	40	3	30	0.0333333
347	50	1.5	30	0
347	50	3	30	0
348	10	1.5	30	0
348	10	3	30	0
348	20	1.5	30	0
348	20	3	30	0
348	30	1.5	30	0
348	30	3	30	0
348	40	1.5	30	0
348	40	3	30	0
348	50	1.5	30	0
348	50	3	30	0
349	10	1.5	30	0
349	10	3	30	0.166667
349	20	1.5	30	0.1
349	20	3	30	0.433333
349	30	1.5	30	0.2
349	30	3	30	0.866667
349	40	1.5	30	0.3
349	40	3	30	0.966667
349	50	1.5	30	0.133333
349	50	3	30	1
350	10	1.5	30	0.0666667
350	10	3	30	0.466667
350	20	1.5	30	0
350	20	3	30	0.433333
350	30	1.5	30	0
350	30	3	30	0.433333
350	40	1.5	30	0
350	40	3	30	0.4
350	50	1.5	30	0
350	50	3	30	0.366667
351	10	1.5	30	0.433333
351	10	3	30	0.4
351	20	1.5	30	0.366667
351	20	3	30	0.366667
351	30	1.5	30	0.2
351	30	3	30	0.2
351	40	1.5	30	0.166667
351	40	3	30	0.166667
351	50	1.5	30	0.133333
351	50	3	30	0.133333
352	10	1.5	30	0.366667
352	10	3	30	0.566667
352	20	1.5	30	0.266667
352	20	3	30	0.366667
352	30	1.5	30	0
352	30	3	30	0
352	40	1.5	30	0
352	40	3	30	0
352	50	1.5	30	0
352	50	3	30	0
353	10	1.5	30	0.733333
353	10	3	30	0.8
353	20	1.5	30	0.733333
353	20	3	30	0.7
353	30	1.5	30	0.6
353	30	3	30	0.366667
353	40	1.5	30	0.4
353	40	3	30	0.3
353	50	1.5	30	0.133333
353	50	3	30	0.233333
354	10	1.5	30	0.233333
354	10	3	30	0.266667
354	20	1.5	30	0.0666667
354	20	3	30	0.266667
354	30	1.5	30	0
354	30	3	30	0.0666667
354	40	1.5	30	0
354	40	3	30	0.0333333
354	50	1.5	30	0
354	50	3	30	0.0333333
356	10	1.5	30	0.3
356	10	3	30	0.7
356	20	1.5	30	0.3
356	20	3	30	0.666667
356	30	1.5	30	0.466667
356	30	3	30	0.666667
356	40	1.5	30	0.3
356	40	3	30	0.566667
356	50	1.5	30	0.1
356	50	3	30	0.633333
357	10	1.5	30	0.8
357	10	3	30	0.766667
357	20	1.5	30	0.566667
357	20	3	30	0.566667
357	30	1.5	30	0.166667
357	30	3	30	0.133333
357	40	1.5	30	0.0666667
357	40	3	30	0.0333333
357	50	1.5	30	0
357	50	3	30	0
358	10	1.5	30	0.0333333
358	10	3	30	0.3
358	20	1.5	30	0
358	20	3	30	0.2
358	30	1.5	30	0
358	30	3	30	0.0333333
358	40	1.5	30	0
358	40	3	30	0
358	50	1.5	30	0
358	50	3	30	0
359	10	1.5	30	0.5
359	10	3	30	0.5
359	20	1.5	30	0.5
359	20	3	30	0.5
359	30	1.5	30	0.5
359	30	3	30	0.5
359	40	1.5	30	0.5
359	40	3	30	0.5
359	50	1.5	30	0.5
359	50	3	30	0.5
360	10	1.5	30	0.4
360	10	3	30	0.3
360	20	1.5	30	0.0666667
360	20	3	30	0.0666667
360	30	1.5	30	0.0333333
360	30	3	30	0
360	40	1.5	30	0
360	40	3	30	0
360	50	1.5	30	0
360	50	3	30	0
361	10	1.5	30	0.133333
361	10	3	30	0.1
361	20	1.5	30	0.0333333
361	20	3	30	0.2
361	30	1.5	30	0.0666667
361	30	3	30	0.133333
361	40	1.5	30	0
361	40	3	30	0.233333
361	50	1.5	30	0
361	50	3	30	0.3
362	10	1.5	30	0.2
362	10	3	30	0.333333
362	20	1.5	30	0
362	20	3	30	0
362	30	1.5	30	0
362	30	3	30	0
362	40	1.5	30	0
362	40	3	30	0
362	50	1.5	30	0
362	50	3	30	0
363	10	1.5	30	0.0333333
363	10	3	30	0.0666667
363	20	1.5	30	0
363	20	3	30	0
363	30	1.5	30	0
363	30	3	30	0
363	40	1.5	30	0
363	40	3	30	0
363	50	1.5	30	0
363	50	3	30	0.0333333
364	10	1.5	30	0.2
364	10	3	30	0.6
364	20	1.5	30	0.0333333
364	20	3	30	0.233333
364	30	1.5	30	0.0666667
364	30	3	30	0.1
364	40	1.5	30	0
364	40	3	30	0
364	50	1.5	30	0
364	50	3	30	0.0333333
365	10	1.5	30	0.9
365	10	3	30	0.933333
365	20	1.5	30	0.833333
365	20	3	30	0.533333
365	30	1.5	30	0.133333
365	30	3	30	0
365	40	1.5	30	0.1
365	40	3	30	0
365	50	1.5	30	0
365	50	3	30	0
366	10	1.5	30	0.0666667
366	10	3	30	0.5
366	20	1.5	30	0
366	20	3	30	0.433333
366	30	1.5	30	0
366	30	3	30	0.266667
366	40	1.5	30	0
366	40	3	30	0.3
366	50	1.5	30	0
366	50	3	30	0.333333
367	10	1.5	30	0.333333
367	10	3	30	0.233333
367	20	1.5	30	0.266667
367	20	3	30	0.0666667
367	30	1.5	30	0.233333
367	30	3	30	0.0333333
367	40	1.5	30	0
367	40	3	30	0
367	50	1.5	30	0
367	50	3	30	0
368	10	1.5	30	0
368	10	3	30	0.466667
368	20	1.5	30	0
368	20	3	30	0.466667
368	30	1.5	30	0
368	30	3	30	0.4
368	40	1.5	30	0
368	40	3	30	0.366667
368	50	1.5	30	0
368	50	3	30	0.0666667
369	10	1.5	30	0.666667
369	10	3	30	0.566667
369	20	1.5	30	0.3
369	20	3	30	0.366667
369	30	1.5	30	0.0333333
369	30	3	30	0
369	40	1.5	30	0
369	40	3	30	0
369	50	1.5	30	0
369	50	3	30	0
370	10	1.5	30	0.7
370	10	3	30	0.7
370	20	1.5	30	0.633333
370	20	3	30	0.633333
370	30	1.5	30	0.533333
370	30	3	30	0.5
370	40	1.5	30	0.5
370	40	3	30	0.5
370	50	1.5	30	0.4
370	50	3	30	0.433333
371	10	1.5	30	0
371	10	3	30	0.133333
371	20	1.5	30	0
371	20	3	30	0.0333333
371	30	1.5	30	0
371	30	3	30	0
371	40	1.5	30	0
371	40	3	30	0
371	50	1.5	30	0
371	50	3	30	0
372	10	1.5	30	0.733333
372	10	3	30	0.633333
372	20	1.5	30	0.533333
372	20	3	30	0.233333
372	30	1.5	30	0.0333333
372	30	3	30	0.1
372	40	1.5	30	0.0333333
372	40	3	30	0.0333333
372	50	1.5	30	0.0333333
372	50	3	30	0.0666667
373	10	1.5	30	0.866667
373	10	3	30	0.8
373	20	1.5	30	0.833333
373	20	3	30	0.6
373	30	1.5	30	0.6
373	30	3	30	0.266667
373	40	1.5	30	0.433333
373	40	3	30	0.0666667
373	50	1.5	30	0.266667
373	50	3	30	0.0666667
374	10	1.5	30	0
374	10	3	30	0.3
374	20	1.5	30	0
374	20	3	30	0.1
374	30	1.5	30	0
374	30	3	30	0.0333333
374	40	1.5	30	0
374	40	3	30	0
374	50	1.5	30	0
374	50	3	30	0
375	10	1.5	30	0.0666667
375	10	3	30	0.166667
375	20	1.5	30	0
375	20	3	30	0
375	30	1.5	30	0
375	30	3	30	0.0333333
375	40	1.5	30	0
375	40	3	30	0
375	50	1.5	30	0
375	50	3	30	0.0333333
376	10	1.5	30	0.0333333
376	10	3	30	0.633333
376	20	1.5	30	0.0333333
376	20	3	30	0.366667
376	30	1.5	30	0
376	30	3	30	0.2
376	40	1.5	30	0
376	40	3	30	0
376	50	1.5	30	0
376	50	3	30	0
377	10	1.5	30	0.866667
377	10	3	30	0.866667
377	20	1.5	30	0.6
377	20	3	30	0.233333
377	30	1.5	30	0.266667
377	30	3	30	0.2
377	40	1.5	30	0.1
377	40	3	30	0.2
377	50	1.5	30	0.0333333
377	50	3	30	0.166667
378	10	1.5	30	0.0333333
378	10	3	30	0.5
378	20	1.5	30	0.466667
378	20	3	30	0.5
378	30	1.5	30	0.4
378	30	3	30	0.533333
378	40	1.5	30	0.433333
378	40	3	30	0.466667
378	50	1.5	30	0.433333
378	50	3	30	0.5
379	10	1.5	30	0.8
379	10	3	30	0.8
379	20	1.5	30	0.633333
379	20	3	30	0.466667
379	30	1.5	30	0.433333
379	30	3	30	0.0666667
379	40	1.5	30	0.366667
379	40	3	30	0
379	50	1.5	30	0.0333333
379	50	3	30	0
381	10	1.5	30	0.6
381	10	3	30	0.7
381	20	1.5	30	0.6
381	20	3	30	0.566667
381	30	1.5	30	0.433333
381	30	3	30	0.3
381	40	1.5	30	0.166667
381	40	3	30	0.166667
381	50	1.5	30	0.1
381	50	3	30	0
382	10	1.5	30	0.1
382	10	3	30	0.0333333
382	20	1.5	30	0.0333333
382	20	3	30	0.0666667
382	30	1.5	30	0
382	30	3	30	0
382	40	1.5	30	0
382	40	3	30	0
382	50	1.5	30	0
382	50	3	30	0
383	10	1.5	30	0.433333
383	10	3	30	0.766667
383	20	1.5	30	0.1
383	20	3	30	0.333333
383	30	1.5	30	0
383	30	3	30	0.0333333
383	40	1.5	30	0
383	40	3	30	0
383	50	1.5	30	0
383	50	3	30	0
384	10	1.5	30	0.433333
384	10	3	30	0.866667
384	20	1.5	30	0.366667
384	20	3	30	0.666667
384	30	1.5	30	0.133333
384	30	3	30	0.466667
384	40	1.5	30	0.0666667
384	40	3	30	0.133333
384	50	1.5	30	0
384	50	3	30	0.0666667
385	10	1.5	30	0.166667
385	10	3	30	0.433333
385	20	1.5	30	0.1
385	20	3	30	0.233333
385	30	1.5	30	0
385	30	3	30	0.0666667
385	40	1.5	30	0
385	40	3	30	0.2
385	50	1.5	30	0
385	50	3	30	0
386	10	1.5	30	0.1
386	10	3	30	0.333333
386	20	1.5	30	0.433333
386	20	3	30	0.4
386	30	1.5	30	0.433333
386	30	3	30	0.233333
386	40	1.5	30	0.5
386	40	3	30	0.0333333
386	50	1.5	30	0.266667
386	50	3	30	0
387	10	1.5	30	0.5
387	10	3	30	0.433333
387	20	1.5	30	0.4
387	20	3	30	0.366667
387	30	1.5	30	0.333333
387	30	3	30	0.366667
387	40	1.5	30	0.233333
387	40	3	30	0.333333
387	50	1.5	30	0.266667
387	50	3	30	0.266667
388	10	1.5	30	0.8
388	10	3	30	0.8
388	20	1.5	30	0.766667
388	20	3	30	0.666667
388	30	1.5	30	0.1
388	30	3	30	0.0333333
388	40	1.5	30	0
388	40	3	30	0
388	50	1.5	30	0.0666667
388	50	3	30	0
389	10	1.5	30	0.833333
389	10	3	30	0.8
389	20	1.5	30	0.8
389	20	3	30	0.6
389	30	1.5	30	0.633333
389	30	3	30	0.133333
389	40	1.5	30	0.366667
389	40	3	30	0.1
389	50	1.5	30	0.233333
389	50	3	30	0.133333
390	10	1.5	30	0.5
390	10	3	30	0.466667
390	20	1.5	30	0.0333333
390	20	3	30	0.333333
390	30	1.5	30	0
390	30	3	30	0.3
390	40	1.5	30	0.0333333
390	40	3	30	0.2
390	50	1.5	30	0
390	50	3	30	0.0333333
391	10	1.5	30	0.0333333
391	10	3	30	0.3
391	20	1.5	30	0
391	20	3	30	0.1
391	30	1.5	30	0
391	30	3	30	0
391	40	1.5	30	0
391	40	3	30	0
391	50	1.5	30	0
391	50	3	30	0
392	10	1.5	30	0.533333
392	10	3	30	0.666667
392	20	1.5	30	0.7
392	20	3	30	0.5
392	30	1.5	30	0.466667
392	30	3	30	0.0333333
392	40	1.5	30	0.166667
392	40	3	30	0.0333333
392	50	1.5	30	0.1
392	50	3	30	0
393	10	1.5	30	0.833333
393	10	3	30	0.766667
393	20	1.5	30	0.8
393	20	3	30	0.566667
393	30	1.5	30	0.566667
393	30	3	30	0.3
393	40	1.5	30	0.4
393	40	3	30	0.0666667
393	50	1.5	30	0.3
393	50	3	30	0
394	10	1.5	30	0.433333
394	10	3	30	0.4
394	20	1.5	30	0.433333
394	20	3	30	0.366667
394	30	1.5	30	0.3
394	30	3	30	0.3
394	40	1.5	30	0.266667
394	40	3	30	0.2
394	50	1.5	30	0.233333
394	50	3	30	0.1
395	10	1.5	30	0.2
395	10	3	30	0.6
395	20	1.5	30	0.266667
395	20	3	30	0.233333
395	30	1.5	30	0.0666667
395	30	3	30	0.0333333
395	40	1.5	30	0.0666667
395	40	3	30	0.0333333
395	50	1.5	30	0
395	50	3	30	0
396	10	1.5	30	0.466667
396	10	3	30	0.8
396	20	1.5	30	0.666667
396	20	3	30	0.533333
396	30	1.5	30	0.3
396	30	3	30	0.133333
396	40	1.5	30	0.2
396	40	3	30	0.0333333
396	50	1.5	30	0.2
396	50	3	30	0
397	10	1.5	30	0.5
397	10	3	30	0.566667
397	20	1.5	30	0.4
397	20	3	30	0.4
397	30	1.5	30	0
397	30	3	30	0.0666667
397	40	1.5	30	0
397	40	3	30	0
397	50	1.5	30	0
397	50	3	30	0
398	10	1.5	30	0.8
398	10	3	30	0.8
398	20	1.5	30	0.666667
398	20	3	30	0.6
398	30	1.5	30	0.533333
398	30	3	30	0.3
398	40	1.5	30	0.266667
398	40	3	30	0.166667
398	50	1.5	30	0.233333
398	50	3	30	0
399	10	1.5	30	0
399	10	3	30	0.0666667
399	20	1.5	30	0
399	20	3	30	0
399	30	1.5	30	0
399	30	3	30	0
399	40	1.5	30	0
399	40	3	30	0
399	50	1.5	30	0
399	50	3	30	0
400	10	1.5	30	0.766667
400	10	3	30	0.733333
400	20	1.5	30	0.366667
400	20	3	30	0.5
400	30	1.5	30	0.166667
400	30	3	30	0.466667
400	40	1.5	30	0
400	40	3	30	0.2
400	50	1.5	30	0
400	50	3	30	0.133333
401	10	1.5	30	0.366667
401	10	3	30	0.566667
401	20	1.5	30	0.2
401	20	3	30	0.333333
401	30	1.5	30	0.0333333
401	30	3	30	0.233333
401	40	1.5	30	0.0333333
401	40	3	30	0
401	50	1.5	30	0
401	50	3	30	0.0333333
402	10	1.5	30	0.433333
402	10	3	30	0.433333
402	20	1.5	30	0.2
402	20	3	30	0.4
402	30	1.5	30	0.0333333
402	30	3	30	0.133333
402	40	1.5	30	0
402	40	3	30	0.0333333
402	50	1.5	30	0
402	50	3	30	0.0666667
403	10	1.5	30	0
403	10	3	30	0.0666667
403	20	1.5	30	0
403	20	3	30	0
403	30	1.5	30	0
403	30	3	30	0
403	40	1.5	30	0
403	40	3	30	0
403	50	1.5	30	0
403	50	3	30	0
404	10	1.5	30	0.2
404	10	3	30	0.666667
404	20	1.5	30	0.1
404	20	3	30	0.6
404	30	1.5	30	0.1
404	30	3	30	0.466667
404	40	1.5	30	0.0333333
404	40	3	30	0.433333
404	50	1.5	30	0.0666667
404	50	3	30	0.4
405	10	1.5	30	0.0333333
405	10	3	30	0.733333
405	20	1.5	30	0.0333333
405	20	3	30	0.866667
405	30	1.5	30	0.0666667
405	30	3	30	0.866667
405	40	1.5	30	0.0333333
405	40	3	30	0.766667
405	50	1.5	30	0
405	50	3	30	0.7
406	10	1.5	30	0.433333
406	10	3	30	0.533333
406	20	1.5	30	0.366667
406	20	3	30	0.5
406	30	1.5	30	0.0666667
406	30	3	30	0.133333
406	40	1.5	30	0
406	40	3	30	0
406	50	1.5	30	0
406	50	3	30	0
407	10	1.5	30	0.8
407	10	3	30	0.8
407	20	1.5	30	0.766667
407	20	3	30	0.6
407	30	1.5	30	0.7
407	30	3	30	0.3
407	40	1.5	30	0.4
407	40	3	30	0.133333
407	50	1.5	30	0.333333
407	50	3	30	0.0666667
408	10	1.5	30	0.333333
408	10	3	30	0.766667
408	20	1.5	30	0.266667
408	20	3	30	0.666667
408	30	1.5	30	0.266667
408	30	3	30	0.266667
408	40	1.5	30	0.233333
408	40	3	30	0.0333333
408	50	1.5	30	0.0333333
408	50	3	30	0
410	10	1.5	30	0.866667
410	10	3	30	0.7
410	20	1.5	30	0.6
410	20	3	30	0.5
410	30	1.5	30	0.2
410	30	3	30	0.166667
410	40	1.5	30	0.0333333
410	40	3	30	0.133333
410	50	1.5	30	0.0333333
410	50	3	30	0.0333333
412	10	1.5	30	0.0333333
412	10	3	30	0
412	20	1.5	30	0
412	20	3	30	0
412	30	1.5	30	0
412	30	3	30	0
412	40	1.5	30	0
412	40	3	30	0.0333333
412	50	1.5	30	0
412	50	3	30	0
413	10	1.5	30	0.366667
413	10	3	30	0.4
413	20	1.5	30	0.333333
413	20	3	30	0.333333
413	30	1.5	30	0.133333
413	30	3	30	0.133333
413	40	1.5	30	0
413	40	3	30	0
413	50	1.5	30	0
413	50	3	30	0.0333333
416	10	1.5	30	0.266667
416	10	3	30	0.266667
416	20	1.5	30	0
416	20	3	30	0.0333333
416	30	1.5	30	0
416	30	3	30	0
416	40	1.5	30	0
416	40	3	30	0
416	50	1.5	30	0
416	50	3	30	0
417	10	1.5	30	0.0333333
417	10	3	30	0.233333
417	20	1.5	30	0
417	20	3	30	0
417	30	1.5	30	0
417	30	3	30	0
417	40	1.5	30	0
417	40	3	30	0
417	50	1.5	30	0
417	50	3	30	0
418	10	1.5	30	0.133333
418	10	3	30	0.366667
418	20	1.5	30	0
418	20	3	30	0.1
418	30	1.5	30	0
418	30	3	30	0.0333333
418	40	1.5	30	0
418	40	3	30	0
418	50	1.5	30	0
418	50	3	30	0
419	10	1.5	30	0.766667
419	10	3	30	0.766667
419	20	1.5	30	0.766667
419	20	3	30	0.566667
419	30	1.5	30	0.6
419	30	3	30	0.3
419	40	1.5	30	0.433333
419	40	3	30	0.1
419	50	1.5	30	0.3
419	50	3	30	0
422	10	1.5	30	0.6
422	10	3	30	0.666667
422	20	1.5	30	0.533333
422	20	3	30	0.7
422	30	1.5	30	0.466667
422	30	3	30	0.6
422	40	1.5	30	0.366667
422	40	3	30	0.566667
422	50	1.5	30	0.3
422	50	3	30	0.533333
424	10	1.5	30	0.733333
424	10	3	30	0.633333
424	20	1.5	30	0.4
424	20	3	30	0.433333
424	30	1.5	30	0
424	30	3	30	0
424	40	1.5	30	0
424	40	3	30	0
424	50	1.5	30	0
424	50	3	30	0
425	10	1.5	30	0.233333
425	10	3	30	0.766667
425	20	1.5	30	0.1
425	20	3	30	0.633333
425	30	1.5	30	0.0666667
425	30	3	30	0.466667
425	40	1.5	30	0.0666667
425	40	3	30	0.0333333
425	50	1.5	30	0.0333333
425	50	3	30	0.0666667
426	10	1.5	30	0.0666667
426	10	3	30	0.566667
426	20	1.5	30	0
426	20	3	30	0
426	30	1.5	30	0
426	30	3	30	0
426	40	1.5	30	0
426	40	3	30	0
426	50	1.5	30	0.0333333
426	50	3	30	0
427	10	1.5	30	0
427	10	3	30	0
427	20	1.5	30	0
427	20	3	30	0
427	30	1.5	30	0
427	30	3	30	0
427	40	1.5	30	0
427	40	3	30	0
427	50	1.5	30	0
427	50	3	30	0
428	10	1.5	30	0.533333
428	10	3	30	0.533333
428	20	1.5	30	0.266667
428	20	3	30	0.233333
428	30	1.5	30	0
428	30	3	30	0
428	40	1.5	30	0.0333333
428	40	3	30	0
428	50	1.5	30	0
428	50	3	30	0
429	10	1.5	30	0.733333
429	10	3	30	0.666667
429	20	1.5	30	0.433333
429	20	3	30	0.466667
429	30	1.5	30	0.0333333
429	30	3	30	0
429	40	1.5	30	0.0333333
429	40	3	30	0.0333333
429	50	1.5	30	0.0666667
429	50	3	30	0
430	10	1.5	30	0
430	10	3	30	0.8
430	20	1.5	30	0
430	20	3	30	0.566667
430	30	1.5	30	0
430	30	3	30	0.133333
430	40	1.5	30	0
430	40	3	30	0
430	50	1.5	30	0
430	50	3	30	0
431	10	1.5	30	0.0666667
431	10	3	30	0.933333
431	20	1.5	30	0.233333
431	20	3	30	0.933333
431	30	1.5	30	0.133333
431	30	3	30	0.866667
431	40	1.5	30	0.2
431	40	3	30	0.933333
431	50	1.5	30	0.133333
431	50	3	30	0.966667
432	10	1.5	30	0.566667
432	10	3	30	0.7
432	20	1.5	30	0.3
432	20	3	30	0.433333
432	30	1.5	30	0.0333333
432	30	3	30	0
432	40	1.5	30	0.0333333
432	40	3	30	0
432	50	1.5	30	0
432	50	3	30	0
433	10	1.5	30	0.866667
433	10	3	30	0.733333
433	20	1.5	30	0.7
433	20	3	30	0.5
433	30	1.5	30	0.633333
433	30	3	30	0.133333
433	40	1.5	30	0.366667
433	40	3	30	0.0333333
433	50	1.5	30	0.3
433	50	3	30	0.1
434	10	1.5	30	0
434	10	3	30	0
434	20	1.5	30	0
434	20	3	30	0
434	30	1.5	30	0
434	30	3	30	0
434	40	1.5	30	0
434	40	3	30	0
434	50	1.5	30	0
434	50	3	30	0
435	10	1.5	30	0.366667
435	10	3	30	0.2
435	20	1.5	30	0.233333
435	20	3	30	0.266667
435	30	1.5	30	0.1
435	30	3	30	0.266667
435	40	1.5	30	0.1
435	40	3	30	0.3
435	50	1.5	30	0.233333
435	50	3	30	0.333333
436	10	1.5	30	0
436	10	3	30	0
436	20	1.5	30	0
436	20	3	30	0
436	30	1.5	30	0
436	30	3	30	0
436	40	1.5	30	0
436	40	3	30	0
436	50	1.5	30	0
436	50	3	30	0
437	10	1.5	30	0.7
437	10	3	30	0.8
437	20	1.5	30	0.466667
437	20	3	30	0.666667
437	30	1.5	30	0.233333
437	30	3	30	0.633333
437	40	1.5	30	0.2
437	40	3	30	0.4
437	50	1.5	30	0.1
437	50	3	30	0.466667
438	10	1.5	30	0
438	10	3	30	0
438	20	1.5	30	0
438	20	3	30	0
438	30	1.5	30	0
438	30	3	30	0
438	40	1.5	30	0
438	40	3	30	0
438	50	1.5	30	0
438	50	3	30	0
439	10	1.5	30	0.333333
439	10	3	30	0.933333
439	20	1.5	30	0.0333333
439	20	3	30	0.6
439	30	1.5	30	0.0333333
439	30	3	30	0.5
439	40	1.5	30	0
439	40	3	30	0.266667
439	50	1.5	30	0.0333333
439	50	3	30	0
440	10	1.5	30	0
440	10	3	30	0
440	20	1.5	30	0
440	20	3	30	0
440	30	1.5	30	0
440	30	3	30	0
440	40	1.5	30	0
440	40	3	30	0
440	50	1.5	30	0
440	50	3	30	0
441	10	1.5	30	0.233333
441	10	3	30	0.3
441	20	1.5	30	0.2
441	20	3	30	0.2
441	30	1.5	30	0
441	30	3	30	0.133333
441	40	1.5	30	0
441	40	3	30	0
441	50	1.5	30	0
441	50	3	30	0
442	10	1.5	30	0.0333333
442	10	3	30	0.233333
442	20	1.5	30	0
442	20	3	30	0
442	30	1.5	30	0
442	30	3	30	0
442	40	1.5	30	0
442	40	3	30	0
442	50	1.5	30	0
442	50	3	30	0
443	10	1.5	30	0.0666667
443	10	3	30	0.333333
443	20	1.5	30	0.0333333
443	20	3	30	0.0666667
443	30	1.5	30	0
443	30	3	30	0.133333
443	40	1.5	30	0
443	40	3	30	0.0333333
443	50	1.5	30	0
443	50	3	30	0.0666667
444	10	1.5	30	0.566667
444	10	3	30	0.766667
444	20	1.5	30	0.266667
444	20	3	30	0.4
444	30	1.5	30	0.1
444	30	3	30	0.1
444	40	1.5	30	0.0666667
444	40	3	30	0.0333333
444	50	1.5	30	0
444	50	3	30	0.0333333
446	10	1.5	30	0.833333
446	10	3	30	0.633333
446	20	1.5	30	0.666667
446	20	3	30	0.4
446	30	1.5	30	0.433333
446	30	3	30	0.0333333
446	40	1.5	30	0.2
446	40	3	30	0.0333333
446	50	1.5	30	0.1
446	50	3	30	0
447	10	1.5	30	0.333333
447	10	3	30	0.333333
447	20	1.5	30	0.233333
447	20	3	30	0.3
447	30	1.5	30	0.0333333
447	30	3	30	0.0333333
447	40	1.5	30	0.0333333
447	40	3	30	0
447	50	1.5	30	0
447	50	3	30	0
448	10	1.5	30	0.4
448	10	3	30	0.833333
448	20	1.5	30	0.6
448	20	3	30	0.766667
448	30	1.5	30	0.166667
448	30	3	30	0.166667
448	40	1.5	30	0.1
448	40	3	30	0
448	50	1.5	30	0.0333333
448	50	3	30	0
449	10	1.5	30	0
449	10	3	30	0.633333
449	20	1.5	30	0.0666667
449	20	3	30	0.466667
449	30	1.5	30	0
449	30	3	30	0.0666667
449	40	1.5	30	0
449	40	3	30	0
449	50	1.5	30	0
449	50	3	30	0
450	10	1.5	30	0.233333
450	10	3	30	0.366667
450	20	1.5	30	0
450	20	3	30	0.0333333
450	30	1.5	30	0
450	30	3	30	0
450	40	1.5	30	0
450	40	3	30	0
450	50	1.5	30	0
450	50	3	30	0
451	10	1.5	30	0.233333
451	10	3	30	0.333333
451	20	1.5	30	0.0333333
451	20	3	30	0.2
451	30	1.5	30	0.0666667
451	30	3	30	0.0333333
451	40	1.5	30	0
451	40	3	30	0.0333333
451	50	1.5	30	0
451	50	3	30	0
452	10	1.5	30	0
452	10	3	30	0
452	20	1.5	30	0
452	20	3	30	0
452	30	1.5	30	0
452	30	3	30	0
452	40	1.5	30	0
452	40	3	30	0
452	50	1.5	30	0
452	50	3	30	0
453	10	1.5	30	0.1
453	10	3	30	0.266667
453	20	1.5	30	0.1
453	20	3	30	0.166667
453	30	1.5	30	0.0333333
453	30	3	30	0.0666667
453	40	1.5	30	0
453	40	3	30	0
453	50	1.5	30	0
453	50	3	30	0
454	10	1.5	30	0
454	10	3	30	0.566667
454	20	1.5	30	0.0333333
454	20	3	30	0.7
454	30	1.5	30	0
454	30	3	30	0.3
454	40	1.5	30	0
454	40	3	30	0
454	50	1.5	30	0
454	50	3	30	0
455	10	1.5	30	0.466667
455	10	3	30	0.466667
455	20	1.5	30	0.5
455	20	3	30	0.466667
455	30	1.5	30	0.0333333
455	30	3	30	0
455	40	1.5	30	0
455	40	3	30	0
455	50	1.5	30	0
455	50	3	30	0
456	10	1.5	30	0.0333333
456	10	3	30	0.0666667
456	20	1.5	30	0.0666667
456	20	3	30	0.1
456	30	1.5	30	0
456	30	3	30	0.2
456	40	1.5	30	0
456	40	3	30	0.5
456	50	1.5	30	0.0333333
456	50	3	30	0.466667
457	10	1.5	30	0
457	10	3	30	0.166667
457	20	1.5	30	0
457	20	3	30	0
457	30	1.5	30	0
457	30	3	30	0
457	40	1.5	30	0
457	40	3	30	0
457	50	1.5	30	0
457	50	3	30	0
458	10	1.5	30	0.633333
458	10	3	30	0.666667
458	20	1.5	30	0.5
458	20	3	30	0.5
458	30	1.5	30	0.466667
458	30	3	30	0.433333
458	40	1.5	30	0.233333
458	40	3	30	0.266667
458	50	1.5	30	0.133333
458	50	3	30	0.0666667
459	10	1.5	30	0
459	10	3	30	0.1
459	20	1.5	30	0
459	20	3	30	0.1
459	30	1.5	30	0
459	30	3	30	0.0333333
459	40	1.5	30	0
459	40	3	30	0
459	50	1.5	30	0
459	50	3	30	0
460	10	1.5	30	0.8
460	10	3	30	0.9
460	20	1.5	30	0.0333333
460	20	3	30	0.0333333
460	30	1.5	30	0
460	30	3	30	0
460	40	1.5	30	0
460	40	3	30	0
460	50	1.5	30	0
460	50	3	30	0
461	10	1.5	30	0.633333
461	10	3	30	0.566667
461	20	1.5	30	0.5
461	20	3	30	0.5
461	30	1.5	30	0.333333
461	30	3	30	0.533333
461	40	1.5	30	0.266667
461	40	3	30	0.266667
461	50	1.5	30	0.133333
461	50	3	30	0.233333
462	10	1.5	30	0.466667
462	10	3	30	0.866667
462	20	1.5	30	0.166667
462	20	3	30	0.433333
462	30	1.5	30	0.0666667
462	30	3	30	0.1
462	40	1.5	30	0
462	40	3	30	0.0333333
462	50	1.5	30	0
462	50	3	30	0.0666667
463	10	1.5	30	0.866667
463	10	3	30	0.833333
463	20	1.5	30	0.533333
463	20	3	30	0.5
463	30	1.5	30	0.2
463	30	3	30	0.1
463	40	1.5	30	0.0333333
463	40	3	30	0
463	50	1.5	30	0
463	50	3	30	0
464	10	1.5	30	0.7
464	10	3	30	0.633333
464	20	1.5	30	0.533333
464	20	3	30	0.333333
464	30	1.5	30	0.333333
464	30	3	30	0.0666667
464	40	1.5	30	0.1
464	40	3	30	0.0666667
464	50	1.5	30	0.0333333
464	50	3	30	0.0333333
465	10	1.5	30	0.7
465	10	3	30	0.733333
465	20	1.5	30	0.6
465	20	3	30	0.5
465	30	1.5	30	0.466667
465	30	3	30	0.366667
465	40	1.5	30	0.3
465	40	3	30	0.2
465	50	1.5	30	0.166667
465	50	3	30	0.0666667
466	10	1.5	30	0.366667
466	10	3	30	0.6
466	20	1.5	30	0.366667
466	20	3	30	0.533333
466	30	1.5	30	0.266667
466	30	3	30	0.4
466	40	1.5	30	0.266667
466	40	3	30	0.333333
466	50	1.5	30	0
466	50	3	30	0.1
467	10	1.5	30	0
467	10	3	30	0.0333333
467	20	1.5	30	0
467	20	3	30	0
467	30	1.5	30	0
467	30	3	30	0.0333333
467	40	1.5	30	0
467	40	3	30	0.0333333
467	50	1.5	30	0
467	50	3	30	0.0333333
468	10	1.5	30	0
468	10	3	30	0.0666667
468	20	1.5	30	0.0333333
468	20	3	30	0.0666667
468	30	1.5	30	0
468	30	3	30	0.0333333
468	40	1.5	30	0
468	40	3	30	0
468	50	1.5	30	0.0333333
468	50	3	30	0
469	10	1.5	30	0.466667
469	10	3	30	0.7
469	20	1.5	30	0.533333
469	20	3	30	0.633333
469	30	1.5	30	0.733333
469	30	3	30	0.633333
469	40	1.5	30	0.633333
469	40	3	30	0.7
469	50	1.5	30	0.666667
469	50	3	30	0.766667
470	10	1.5	30	0.5
470	10	3	30	0.566667
470	20	1.5	30	0.2
470	20	3	30	0.266667
470	30	1.5	30	0
470	30	3	30	0.1
470	40	1.5	30	0
470	40	3	30	0
470	50	1.5	30	0
470	50	3	30	0
471	10	1.5	30	0
471	10	3	30	0.433333
471	20	1.5	30	0.0333333
471	20	3	30	0.266667
471	30	1.5	30	0
471	30	3	30	0
471	40	1.5	30	0
471	40	3	30	0
471	50	1.5	30	0
471	50	3	30	0
472	10	1.5	30	0.2
472	10	3	30	0.433333
472	20	1.5	30	0.1
472	20	3	30	0.233333
472	30	1.5	30	0.1
472	30	3	30	0
472	40	1.5	30	0.0333333
472	40	3	30	0.0333333
472	50	1.5	30	0
472	50	3	30	0
3551	10	1.5	30	0.0666667
3551	10	3	30	0.633333
3551	20	1.5	30	0.1
3551	20	3	30	0.5
3551	30	1.5	30	0.0333333
3551	30	3	30	0.3
3551	40	1.5	30	0
3551	40	3	30	0.0666667
3551	50	1.5	30	0
3551	50	3	30	0
3552	10	1.5	30	0
3552	10	3	30	0
3552	20	1.5	30	0
3552	20	3	30	0
3552	30	1.5	30	0
3552	30	3	30	0
3552	40	1.5	30	0
3552	40	3	30	0
3552	50	1.5	30	0
3552	50	3	30	0
