# Supplementary material for: The motive cocktail in altruistic behaviors
Source: Nat Comput Sci. 2024 Sep 12;4(9):659–76. doi: 10.1038/s43588-024-00685-6 (PMC11422170; doi:10.1038/s43588-024-00685-6)
Supplement: Supplementary file 5 — Excel file containing all the data used to reproduce the heatmaps in Fig. 2b. [file 43588_2024_685_MOESM5_ESM.xlsx]

## Sheet: Sheet1
subid	trialn	Block	violator	victim	cost	ratio	action	inequality	alpha_small	alpha_large	beta_small	beta_large	gama_small	gama_large	omega_small	omega_large	kappa_small	kappa_large	eta_no_small	eta_no_large	eta_yes_small	eta_yes_large
302	1	punish	52	48	10	1.5	1	50:50	-0.00257426	-0.0257426	-0.00787214	-0.0171756	-0.136842	0	-0.00726979	-0.101777	-0.0754717	0.0367647	-0.0540699	-0.106195	-0.0833333	-0.0833333
302	2	punish	90	10	30	3	1	90:10	-0.00594059	0.972973	-0.0243321	0.157895	-0.157895	1	-0.0323102	-0.599354	-0.0943396	0	1	-0.378476	0.685152	0.685152
302	3	punish	92	8	10	1.5	1	90:10	-0.00148515	0.0810811	-0.00524809	0.210526	-0.0789474	0.148649	-0.00726979	-0.101777	-0.00628931	-0.00628931	0.0625	-1	0.042822	0.992298
302	4	punish	79	21	40	1.5	0	80:20	-0.0129703	0.108108	-0.0293416	0.631579	-0.484211	0.689189	-0.0339257	-0.411955	-0.0566038	-0.0314465	0.333333	-0.513664	0.228384	0.228384
302	5	punish	71	29	20	3	1	70:30	-0.00386139	0.486486	-0.016937	-0.00763359	-0.147368	0.5	-0.0210016	-0.399031	-0.132075	0.0735294	0.416667	-0.242934	0.28548	0.28548
302	6	punish	70	30	30	3	1	70:30	-0.00891089	0.162162	-0.0314885	-0.217557	-0.368421	0.459459	-0.0323102	-0.599354	-0.345912	0.294118	0.166667	-0.378483	0.114192	0.114192
302	7	punish	62	38	10	3	1	60:40	-0.000792079	0.27027	-0.00715649	0	-0.0315789	0.27027	-0.00969305	-0.198708	-0.0440252	0	0.25	-0.0964696	0.171288	0.171288
302	8	punish	81	19	20	3	1	80:20	-0.00287129	0.756757	-0.0145515	0.210526	-0.0526316	0.743243	-0.0210016	-0.399031	-0.0188679	-0.0188679	0.791667	-0.269787	0.542412	0.570941
302	9	punish	50	50	30	1.5	0	50:50	-0.0128713	-0.128713	-0.0302958	-0.169847	-0.578947	-0.578947	-0.0250404	-0.308562	-0.314465	0.257353	-0.378489	-0.378489	-0.583333	-0.583333
302	10	punish	68	32	50	3	0	70:30	-0.0192079	-0.0732673	-0.0610687	-0.656489	-0.810526	0.378378	-0.0549273	-1	-0.773585	0.735294	-0.16221	-0.648839	-0.25	-0.25
302	11	punish	81	19	20	1.5	0	80:20	-0.0049505	0.189189	-0.0124046	0.447368	-0.210526	0.337838	-0.0161551	-0.20517	-0.0188679	-0.0188679	0.166667	-0.675312	0.114192	0.570653
302	12	punish	90	10	30	1.5	1	90:10	-0.00841584	0.297297	-0.0195611	0.684211	-0.342105	0.527027	-0.0250404	-0.308562	-0.0314465	-0.0314465	0.270833	-0.851588	0.185562	0.685145
302	13	punish	89	11	40	1.5	0	90:10	-0.0119802	0.378378	-0.0269561	0.894737	-0.473684	0.716216	-0.0339257	-0.411955	-0.0440252	-0.0440252	0.375	-0.756978	0.256932	0.513864
302	14	punish	72	28	10	3	1	70:30	0	0.486486	-0.00524809	0.210526	0	0.351351	-0.00969305	-0.198708	-0.00628931	-0.00628931	0.375	-0.275989	0.256932	0.449579
302	15	punish	49	51	40	1.5	1	50:50	-0.0178218	-0.172277	-0.0410305	-0.227099	-0.789474	-0.789474	-0.0339257	-0.411955	-0.421384	0.352941	-0.513664	-0.513664	-0.791667	-0.791667
302	16	punish	88	12	50	1.5	1	90:10	-0.0165347	0.189189	-0.0367366	0.842105	-0.605263	0.905405	-0.042811	-0.515347	-0.0566038	-0.0566038	0.479167	-0.662356	0.328302	0.342576
302	17	punish	71	29	20	1.5	0	70:30	-0.0049505	0.189189	-0.0124046	0.447368	-0.210526	0.337838	-0.0161551	-0.20517	-0.0188679	-0.0188679	0.166667	-0.405143	0.114192	0.285365
302	18	punish	82	18	10	3	1	80:20	0	0.486486	-0.00524809	0.210526	0	0.351351	-0.00969305	-0.198708	-0.00628931	-0.00628931	0.375	-0.536614	0.256932	0.72479
302	19	punish	88	12	50	3	0	90:10	-0.0152475	0.540541	-0.0515267	-0.274809	-0.6	0.918919	-0.0549273	-1	-0.522013	0.441176	0.5	-0.648839	0.342576	0.342576
302	20	punish	50	50	30	3	0	50:50	-0.0128713	-0.128713	-0.0410305	-0.599237	-0.578947	-0.578947	-0.0323102	-0.599354	-0.597484	0.588235	-0.378489	-0.378489	-0.583333	-0.583333
302	21	punish	59	41	40	3	0	60:40	-0.0160396	-0.10099	-0.0510496	-0.627863	-0.694737	0.148649	-0.0436187	-0.799677	-0.685535	0.661765	-0.270349	-0.513664	-0.416667	-0.416667
302	22	punish	91	9	20	1.5	1	90:10	-0.0049505	0.189189	-0.0124046	0.447368	-0.210526	0.337838	-0.0161551	-0.20517	-0.0188679	-0.0188679	0.166667	-0.94548	0.114192	0.855942
302	23	punish	80	20	30	3	0	80:20	-0.00693069	0.702703	-0.0267176	-0.0267176	-0.263158	0.72973	-0.0323102	-0.599354	-0.220126	0.147059	0.583333	-0.378479	0.399672	0.399672
302	24	punish	78	22	50	3	1	80:20	-0.0172277	0	-0.0562977	-0.465649	-0.705263	0.648649	-0.0549273	-1	-0.647799	0.588235	0.0833333	-0.648839	0.057096	0.057096
302	25	punish	80	20	30	1.5	0	80:20	-0.00841584	0.297297	-0.0195611	0.684211	-0.342105	0.527027	-0.0250404	-0.308562	-0.0314465	-0.0314465	0.270833	-0.581241	0.185562	0.399669
302	26	punish	69	31	40	3	1	70:30	-0.0140594	-0.0217822	-0.0462786	-0.437023	-0.589474	0.418919	-0.0436187	-0.799677	-0.559748	0.514706	0	-0.513664	0	0
302	27	punish	60	40	30	3	0	60:40	-0.0108911	-0.049505	-0.0362595	-0.408397	-0.473684	0.189189	-0.0323102	-0.599354	-0.471698	0.441176	-0.10814	-0.378486	-0.166667	-0.166667
302	28	punish	51	49	20	3	0	50:50	-0.00772277	-0.0772277	-0.0262405	-0.379771	-0.357895	0	-0.0210016	-0.399031	-0.383648	0.367647	-0.21628	-0.243296	-0.333333	-0.333333
302	29	punish	79	21	40	3	0	80:20	-0.0120792	0.351351	-0.0415076	-0.246183	-0.484211	0.689189	-0.0436187	-0.799677	-0.433962	0.367647	0.333333	-0.513664	0.228384	0.228384
302	30	punish	60	40	30	1.5	1	60:40	-0.0108911	-0.049505	-0.0255248	0.0263158	-0.473684	0.189189	-0.0250404	-0.308562	-0.188679	0.110294	-0.10814	-0.378486	-0.166667	-0.166667
302	31	punish	62	38	10	1.5	1	60:40	-0.00148515	0.0810811	-0.00524809	0.210526	-0.0789474	0.148649	-0.00726979	-0.101777	-0.00628931	-0.00628931	0.0625	-0.218127	0.042822	0.166667
302	32	punish	51	49	20	1.5	0	50:50	-0.00772277	-0.0772277	-0.019084	-0.0935115	-0.357895	0	-0.0161551	-0.20517	-0.194969	0.147059	-0.21628	-0.243296	-0.333333	-0.333333
302	33	punish	59	41	40	1.5	1	60:40	-0.0160396	-0.10099	-0.0367366	-0.0553435	-0.694737	0.148649	-0.0339257	-0.411955	-0.308176	0.220588	-0.270349	-0.513664	-0.416667	-0.416667
302	34	punish	72	28	10	1.5	0	70:30	-0.00148515	0.0810811	-0.00524809	0.210526	-0.0789474	0.148649	-0.00726979	-0.101777	-0.00628931	-0.00628931	0.0625	-0.478751	0.042822	0.441877
302	35	punish	48	52	50	3	1	50:50	-0.0227723	-0.215842	-0.0696565	-1	-1	-1	-0.0549273	-1	-1	1	-0.648839	-0.648839	-1	-1
302	36	punish	68	32	50	1.5	1	70:30	-0.0192079	-0.0732673	-0.0431775	0.131579	-0.810526	0.378378	-0.042811	-0.515347	-0.301887	0.183824	-0.16221	-0.648839	-0.25	-0.25
302	37	punish	92	8	10	3	1	90:10	0	0.486486	-0.00524809	0.210526	0	0.351351	-0.00969305	-0.198708	-0.00628931	-0.00628931	0.375	-0.797238	0.256932	1
302	38	punish	58	42	50	3	1	60:40	-0.0211881	-0.152475	-0.0658397	-0.847328	-0.915789	0.108108	-0.0549273	-1	-0.899371	0.882353	-0.432559	-0.648839	-0.666667	-0.666667
302	39	punish	78	22	50	1.5	0	80:20	-0.0175248	-0.00594059	-0.0391221	0.578947	-0.705263	0.648649	-0.042811	-0.515347	-0.176101	0.0367647	0.0833333	-0.648839	0.057096	0.057096
302	40	punish	69	31	40	1.5	0	70:30	-0.0140594	-0.0217822	-0.0319656	0.342105	-0.589474	0.418919	-0.0339257	-0.411955	-0.18239	0.0735294	0	-0.513664	0	0
302	41	punish	49	51	40	3	0	50:50	-0.0178218	-0.172277	-0.0553435	-0.799618	-0.789474	-0.789474	-0.0436187	-0.799677	-0.798742	0.794118	-0.513664	-0.513664	-0.791667	-0.791667
302	42	punish	61	39	20	1.5	1	60:40	-0.00584158	-0.0019802	-0.0145515	0.210526	-0.252632	0.22973	-0.0161551	-0.20517	-0.0691824	0	0	-0.243115	0	0
302	43	punish	70	30	30	1.5	0	70:30	-0.00940594	0.027027	-0.0219466	0.421053	-0.368421	0.459459	-0.0250404	-0.308562	-0.0628931	0	0.166667	-0.378483	0.114192	0.114192
302	44	punish	48	52	50	1.5	0	50:50	-0.0227723	-0.215842	-0.0517653	-0.284351	-1	-1	-0.042811	-0.515347	-0.528302	0.448529	-0.648839	-0.648839	-1	-1
302	45	punish	58	42	50	1.5	0	60:40	-0.0211881	-0.152475	-0.0479485	-0.131679	-0.915789	0.108108	-0.042811	-0.515347	-0.427673	0.330882	-0.432559	-0.648839	-0.666667	-0.666667
302	46	punish	61	39	20	3	0	60:40	-0.00574257	0	-0.0214695	-0.188931	-0.252632	0.22973	-0.0210016	-0.399031	-0.257862	0.220588	0	-0.243115	0	0
302	47	punish	91	9	20	3	1	90:10	-0.0019802	1	-0.0124046	0.447368	-0.0526316	0.743243	-0.0210016	-0.399031	-0.0188679	-0.0188679	0.791667	-0.539956	0.542412	0.856229
302	48	punish	82	18	10	1.5	0	80:20	-0.00148515	0.0810811	-0.00524809	0.210526	-0.0789474	0.148649	-0.00726979	-0.101777	-0.00628931	-0.00628931	0.0625	-0.739376	0.042822	0.717088
302	49	punish	89	11	40	3	0	90:10	-0.010099	0.891892	-0.0367366	-0.0553435	-0.378947	0.959459	-0.0436187	-0.799677	-0.308176	0.220588	0.75	-0.513664	0.513864	0.513864
302	50	punish	52	48	10	3	0	50:50	-0.00257426	-0.0257426	-0.0114504	-0.160305	-0.136842	0	-0.00969305	-0.198708	-0.169811	0.147059	-0.0540699	-0.106195	-0.0833333	-0.0833333
302	51	punish	68	32	50	3	0	70:30	-0.0192079	-0.0732673	-0.0610687	-0.656489	-0.810526	0.378378	-0.0549273	-1	-0.773585	0.735294	-0.16221	-0.648839	-0.25	-0.25
302	52	punish	71	29	20	1.5	0	70:30	-0.0049505	0.189189	-0.0124046	0.447368	-0.210526	0.337838	-0.0161551	-0.20517	-0.0188679	-0.0188679	0.166667	-0.405143	0.114192	0.285365
302	53	punish	81	19	20	3	0	80:20	-0.00287129	0.756757	-0.0145515	0.210526	-0.0526316	0.743243	-0.0210016	-0.399031	-0.0188679	-0.0188679	0.791667	-0.269787	0.542412	0.570941
302	54	punish	59	41	40	1.5	0	60:40	-0.0160396	-0.10099	-0.0367366	-0.0553435	-0.694737	0.148649	-0.0339257	-0.411955	-0.308176	0.220588	-0.270349	-0.513664	-0.416667	-0.416667
302	55	punish	70	30	30	3	0	70:30	-0.00891089	0.162162	-0.0314885	-0.217557	-0.368421	0.459459	-0.0323102	-0.599354	-0.345912	0.294118	0.166667	-0.378483	0.114192	0.114192
302	56	punish	79	21	40	3	0	80:20	-0.0120792	0.351351	-0.0415076	-0.246183	-0.484211	0.689189	-0.0436187	-0.799677	-0.433962	0.367647	0.333333	-0.513664	0.228384	0.228384
302	57	punish	51	49	20	3	0	50:50	-0.00772277	-0.0772277	-0.0262405	-0.379771	-0.357895	0	-0.0210016	-0.399031	-0.383648	0.367647	-0.21628	-0.243296	-0.333333	-0.333333
302	58	punish	78	22	50	3	0	80:20	-0.0172277	0	-0.0562977	-0.465649	-0.705263	0.648649	-0.0549273	-1	-0.647799	0.588235	0.0833333	-0.648839	0.057096	0.057096
302	59	punish	60	40	30	3	0	60:40	-0.0108911	-0.049505	-0.0362595	-0.408397	-0.473684	0.189189	-0.0323102	-0.599354	-0.471698	0.441176	-0.10814	-0.378486	-0.166667	-0.166667
302	60	punish	61	39	20	3	1	60:40	-0.00574257	0	-0.0214695	-0.188931	-0.252632	0.22973	-0.0210016	-0.399031	-0.257862	0.220588	0	-0.243115	0	0
302	61	punish	50	50	30	3	0	50:50	-0.0128713	-0.128713	-0.0410305	-0.599237	-0.578947	-0.578947	-0.0323102	-0.599354	-0.597484	0.588235	-0.378489	-0.378489	-0.583333	-0.583333
302	62	punish	89	11	40	1.5	0	90:10	-0.0119802	0.378378	-0.0269561	0.894737	-0.473684	0.716216	-0.0339257	-0.411955	-0.0440252	-0.0440252	0.375	-0.756978	0.256932	0.513864
302	63	punish	51	49	20	1.5	1	50:50	-0.00772277	-0.0772277	-0.019084	-0.0935115	-0.357895	0	-0.0161551	-0.20517	-0.194969	0.147059	-0.21628	-0.243296	-0.333333	-0.333333
302	64	punish	62	38	10	1.5	0	60:40	-0.00148515	0.0810811	-0.00524809	0.210526	-0.0789474	0.148649	-0.00726979	-0.101777	-0.00628931	-0.00628931	0.0625	-0.218127	0.042822	0.166667
302	65	punish	80	20	30	3	0	80:20	-0.00693069	0.702703	-0.0267176	-0.0267176	-0.263158	0.72973	-0.0323102	-0.599354	-0.220126	0.147059	0.583333	-0.378479	0.399672	0.399672
302	66	punish	72	28	10	1.5	1	70:30	-0.00148515	0.0810811	-0.00524809	0.210526	-0.0789474	0.148649	-0.00726979	-0.101777	-0.00628931	-0.00628931	0.0625	-0.478751	0.042822	0.441877
302	67	punish	70	30	30	1.5	0	70:30	-0.00940594	0.027027	-0.0219466	0.421053	-0.368421	0.459459	-0.0250404	-0.308562	-0.0628931	0	0.166667	-0.378483	0.114192	0.114192
302	68	punish	81	19	20	1.5	1	80:20	-0.0049505	0.189189	-0.0124046	0.447368	-0.210526	0.337838	-0.0161551	-0.20517	-0.0188679	-0.0188679	0.166667	-0.675312	0.114192	0.570653
302	69	punish	82	18	10	3	1	80:20	0	0.486486	-0.00524809	0.210526	0	0.351351	-0.00969305	-0.198708	-0.00628931	-0.00628931	0.375	-0.536614	0.256932	0.72479
302	70	punish	48	52	50	1.5	0	50:50	-0.0227723	-0.215842	-0.0517653	-0.284351	-1	-1	-0.042811	-0.515347	-0.528302	0.448529	-0.648839	-0.648839	-1	-1
302	71	punish	52	48	10	3	0	50:50	-0.00257426	-0.0257426	-0.0114504	-0.160305	-0.136842	0	-0.00969305	-0.198708	-0.169811	0.147059	-0.0540699	-0.106195	-0.0833333	-0.0833333
302	72	punish	88	12	50	1.5	0	90:10	-0.0165347	0.189189	-0.0367366	0.842105	-0.605263	0.905405	-0.042811	-0.515347	-0.0566038	-0.0566038	0.479167	-0.662356	0.328302	0.342576
302	73	punish	91	9	20	1.5	1	90:10	-0.0049505	0.189189	-0.0124046	0.447368	-0.210526	0.337838	-0.0161551	-0.20517	-0.0188679	-0.0188679	0.166667	-0.94548	0.114192	0.855942
302	74	punish	68	32	50	1.5	0	70:30	-0.0192079	-0.0732673	-0.0431775	0.131579	-0.810526	0.378378	-0.042811	-0.515347	-0.301887	0.183824	-0.16221	-0.648839	-0.25	-0.25
302	75	punish	52	48	10	1.5	0	50:50	-0.00257426	-0.0257426	-0.00787214	-0.0171756	-0.136842	0	-0.00726979	-0.101777	-0.0754717	0.0367647	-0.0540699	-0.106195	-0.0833333	-0.0833333
302	76	punish	69	31	40	3	0	70:30	-0.0140594	-0.0217822	-0.0462786	-0.437023	-0.589474	0.418919	-0.0436187	-0.799677	-0.559748	0.514706	0	-0.513664	0	0
302	77	punish	61	39	20	1.5	0	60:40	-0.00584158	-0.0019802	-0.0145515	0.210526	-0.252632	0.22973	-0.0161551	-0.20517	-0.0691824	0	0	-0.243115	0	0
302	78	punish	92	8	10	3	1	90:10	0	0.486486	-0.00524809	0.210526	0	0.351351	-0.00969305	-0.198708	-0.00628931	-0.00628931	0.375	-0.797238	0.256932	1
302	79	punish	78	22	50	1.5	0	80:20	-0.0175248	-0.00594059	-0.0391221	0.578947	-0.705263	0.648649	-0.042811	-0.515347	-0.176101	0.0367647	0.0833333	-0.648839	0.057096	0.057096
302	80	punish	48	52	50	3	1	50:50	-0.0227723	-0.215842	-0.0696565	-1	-1	-1	-0.0549273	-1	-1	1	-0.648839	-0.648839	-1	-1
302	81	punish	89	11	40	3	1	90:10	-0.010099	0.891892	-0.0367366	-0.0553435	-0.378947	0.959459	-0.0436187	-0.799677	-0.308176	0.220588	0.75	-0.513664	0.513864	0.513864
302	82	punish	62	38	10	3	1	60:40	-0.000792079	0.27027	-0.00715649	0	-0.0315789	0.27027	-0.00969305	-0.198708	-0.0440252	0	0.25	-0.0964696	0.171288	0.171288
302	83	punish	79	21	40	1.5	0	80:20	-0.0129703	0.108108	-0.0293416	0.631579	-0.484211	0.689189	-0.0339257	-0.411955	-0.0566038	-0.0314465	0.333333	-0.513664	0.228384	0.228384
302	84	punish	60	40	30	1.5	0	60:40	-0.0108911	-0.049505	-0.0255248	0.0263158	-0.473684	0.189189	-0.0250404	-0.308562	-0.188679	0.110294	-0.10814	-0.378486	-0.166667	-0.166667
302	85	punish	88	12	50	3	1	90:10	-0.0152475	0.540541	-0.0515267	-0.274809	-0.6	0.918919	-0.0549273	-1	-0.522013	0.441176	0.5	-0.648839	0.342576	0.342576
302	86	punish	58	42	50	1.5	0	60:40	-0.0211881	-0.152475	-0.0479485	-0.131679	-0.915789	0.108108	-0.042811	-0.515347	-0.427673	0.330882	-0.432559	-0.648839	-0.666667	-0.666667
302	87	punish	72	28	10	3	0	70:30	0	0.486486	-0.00524809	0.210526	0	0.351351	-0.00969305	-0.198708	-0.00628931	-0.00628931	0.375	-0.275989	0.256932	0.449579
302	88	punish	59	41	40	3	0	60:40	-0.0160396	-0.10099	-0.0510496	-0.627863	-0.694737	0.148649	-0.0436187	-0.799677	-0.685535	0.661765	-0.270349	-0.513664	-0.416667	-0.416667
302	89	punish	90	10	30	3	0	90:10	-0.00594059	0.972973	-0.0243321	0.157895	-0.157895	1	-0.0323102	-0.599354	-0.0943396	0	1	-0.378476	0.685152	0.685152
302	90	punish	90	10	30	1.5	0	90:10	-0.00841584	0.297297	-0.0195611	0.684211	-0.342105	0.527027	-0.0250404	-0.308562	-0.0314465	-0.0314465	0.270833	-0.851588	0.185562	0.685145
302	91	punish	49	51	40	3	0	50:50	-0.0178218	-0.172277	-0.0553435	-0.799618	-0.789474	-0.789474	-0.0436187	-0.799677	-0.798742	0.794118	-0.513664	-0.513664	-0.791667	-0.791667
302	92	punish	91	9	20	3	1	90:10	-0.0019802	1	-0.0124046	0.447368	-0.0526316	0.743243	-0.0210016	-0.399031	-0.0188679	-0.0188679	0.791667	-0.539956	0.542412	0.856229
302	93	punish	82	18	10	1.5	1	80:20	-0.00148515	0.0810811	-0.00524809	0.210526	-0.0789474	0.148649	-0.00726979	-0.101777	-0.00628931	-0.00628931	0.0625	-0.739376	0.042822	0.717088
302	94	punish	80	20	30	1.5	0	80:20	-0.00841584	0.297297	-0.0195611	0.684211	-0.342105	0.527027	-0.0250404	-0.308562	-0.0314465	-0.0314465	0.270833	-0.581241	0.185562	0.399669
302	95	punish	92	8	10	1.5	1	90:10	-0.00148515	0.0810811	-0.00524809	0.210526	-0.0789474	0.148649	-0.00726979	-0.101777	-0.00628931	-0.00628931	0.0625	-1	0.042822	0.992298
302	96	punish	50	50	30	1.5	0	50:50	-0.0128713	-0.128713	-0.0302958	-0.169847	-0.578947	-0.578947	-0.0250404	-0.308562	-0.314465	0.257353	-0.378489	-0.378489	-0.583333	-0.583333
302	97	punish	58	42	50	3	0	60:40	-0.0211881	-0.152475	-0.0658397	-0.847328	-0.915789	0.108108	-0.0549273	-1	-0.899371	0.882353	-0.432559	-0.648839	-0.666667	-0.666667
302	98	punish	69	31	40	1.5	0	70:30	-0.0140594	-0.0217822	-0.0319656	0.342105	-0.589474	0.418919	-0.0339257	-0.411955	-0.18239	0.0735294	0	-0.513664	0	0
302	99	punish	71	29	20	3	1	70:30	-0.00386139	0.486486	-0.016937	-0.00763359	-0.147368	0.5	-0.0210016	-0.399031	-0.132075	0.0735294	0.416667	-0.242934	0.28548	0.28548
302	100	punish	49	51	40	1.5	0	50:50	-0.0178218	-0.172277	-0.0410305	-0.227099	-0.789474	-0.789474	-0.0339257	-0.411955	-0.421384	0.352941	-0.513664	-0.513664	-0.791667	-0.791667
302	101	help	61	39	20	1.5	0	60:40	-0.0117822	-0.239604	-0.0145515	0.210526	-0.252632	0.22973	-0.00646204	0.10687	-0.0691824	0	0	-0.243115	0	0
302	102	help	82	18	10	3	1	80:20	-0.00376238	-0.0732673	0	0.789474	0	0.351351	0	0.114504	-0.00628931	-0.00628931	0.375	-0.536614	0.256932	0.72479
302	103	help	51	49	20	3	1	50:50	-0.0157426	-0.39802	-0.016937	-0.00763359	-0.357895	0	-0.00161551	0.335878	-0.383648	0.367647	-0.21628	-0.243296	-0.333333	-0.333333
302	104	help	70	30	30	3	1	70:30	-0.0227723	-0.524752	-0.0219466	0.421053	-0.368421	0.459459	-0.00323102	0.557252	-0.345912	0.294118	0.166667	-0.378483	0.114192	0.114192
302	105	help	70	30	30	1.5	0	70:30	-0.0183168	-0.346535	-0.0219466	0.421053	-0.368421	0.459459	-0.0105008	0.21374	-0.0628931	0	0.166667	-0.378483	0.114192	0.114192
302	106	help	79	21	40	3	1	80:20	-0.0307921	-0.691089	-0.0293416	0.631579	-0.484211	0.689189	-0.00484653	0.778626	-0.433962	0.367647	0.333333	-0.513664	0.228384	0.228384
302	107	help	92	8	10	3	1	90:10	-0.0029703	-0.0415842	0	1	0	0.351351	0	0.114504	-0.00628931	-0.00628931	0.375	-0.797238	0.256932	1
302	108	help	59	41	40	3	1	60:40	-0.0327723	-0.770297	-0.0341126	0.105263	-0.694737	0.148649	-0.00484653	0.778626	-0.685535	0.661765	-0.270349	-0.513664	-0.416667	-0.416667
302	109	help	90	10	30	1.5	0	90:10	-0.0163366	-0.267327	-0.0171756	0.947368	-0.342105	0.527027	-0.0105008	0.21374	-0.0314465	-0.0314465	0.270833	-0.851588	0.185562	0.685145
302	110	help	89	11	40	1.5	0	90:10	-0.0238614	-0.413861	-0.0269561	0.894737	-0.473684	0.716216	-0.0145396	0.320611	-0.0440252	-0.0440252	0.375	-0.756978	0.256932	0.513864
302	111	help	51	49	20	1.5	1	50:50	-0.0127723	-0.279208	-0.016937	-0.00763359	-0.357895	0	-0.00646204	0.10687	-0.194969	0.147059	-0.21628	-0.243296	-0.333333	-0.333333
302	112	help	72	28	10	3	0	70:30	-0.00475248	-0.112871	-0.0023855	0.526316	0	0.351351	0	0.114504	-0.00628931	-0.00628931	0.375	-0.275989	0.256932	0.449579
302	113	help	80	20	30	1.5	0	80:20	-0.0173267	-0.306931	-0.0195611	0.684211	-0.342105	0.527027	-0.0105008	0.21374	-0.0314465	-0.0314465	0.270833	-0.581241	0.185562	0.399669
302	114	help	62	38	10	1.5	0	60:40	-0.00425743	-0.0930693	-0.00477099	0.263158	-0.0789474	0.148649	-0.00242326	0	-0.00628931	-0.00628931	0.0625	-0.218127	0.042822	0.166667
302	115	help	71	29	20	3	1	70:30	-0.0137624	-0.318812	-0.012166	0.473684	-0.147368	0.5	-0.00161551	0.335878	-0.132075	0.0735294	0.416667	-0.242934	0.28548	0.28548
302	116	help	92	8	10	1.5	1	90:10	-0.0029703	-0.0415842	-0.00166985	0.605263	-0.0789474	0.148649	-0.00242326	0	-0.00628931	-0.00628931	0.0625	-1	0.042822	0.992298
302	117	help	82	18	10	1.5	1	80:20	-0.0029703	-0.0415842	-0.00166985	0.605263	-0.0789474	0.148649	-0.00242326	0	-0.00628931	-0.00628931	0.0625	-0.739376	0.042822	0.717088
302	118	help	48	52	50	3	1	50:50	-0.0423762	-1	-0.0453244	-0.0267176	-1	-1	-0.00646204	1	-1	1	-0.648839	-0.648839	-1	-1
302	119	help	78	22	50	1.5	0	80:20	-0.0323762	-0.6	-0.0391221	0.578947	-0.705263	0.648649	-0.0185784	0.427481	-0.176101	0.0367647	0.0833333	-0.648839	0.057096	0.057096
302	120	help	71	29	20	1.5	0	70:30	-0.0107921	-0.2	-0.012166	0.473684	-0.210526	0.337838	-0.00646204	0.10687	-0.0188679	-0.0188679	0.166667	-0.405143	0.114192	0.285365
302	121	help	58	42	50	1.5	0	60:40	-0.0343564	-0.679208	-0.0438931	0.0526316	-0.915789	0.108108	-0.0185784	0.427481	-0.427673	0.330882	-0.432559	-0.648839	-0.666667	-0.666667
302	122	help	88	12	50	3	0	90:10	-0.0388119	-0.857426	-0.0367366	0.842105	-0.6	0.918919	-0.00646204	1	-0.522013	0.441176	0.5	-0.648839	0.342576	0.342576
302	123	help	50	50	30	1.5	0	50:50	-0.020297	-0.425743	-0.0267176	-0.0267176	-0.578947	-0.578947	-0.0105008	0.21374	-0.314465	0.257353	-0.378489	-0.378489	-0.583333	-0.583333
302	124	help	68	32	50	3	0	70:30	-0.0407921	-0.936634	-0.0415076	0.315789	-0.810526	0.378378	-0.00646204	1	-0.773585	0.735294	-0.16221	-0.648839	-0.25	-0.25
302	125	help	50	50	30	3	0	50:50	-0.0247525	-0.60396	-0.0267176	-0.0267176	-0.578947	-0.578947	-0.00323102	0.557252	-0.597484	0.588235	-0.378489	-0.378489	-0.583333	-0.583333
302	126	help	59	41	40	1.5	0	60:40	-0.0268317	-0.532673	-0.0341126	0.105263	-0.694737	0.148649	-0.0145396	0.320611	-0.308176	0.220588	-0.270349	-0.513664	-0.416667	-0.416667
302	127	help	78	22	50	3	1	80:20	-0.039802	-0.89703	-0.0391221	0.578947	-0.705263	0.648649	-0.00646204	1	-0.647799	0.588235	0.0833333	-0.648839	0.057096	0.057096
302	128	help	52	48	10	3	1	50:50	-0.00673267	-0.192079	-0.00715649	0	-0.136842	0	0	0.114504	-0.169811	0.147059	-0.0540699	-0.106195	-0.0833333	-0.0833333
302	129	help	88	12	50	1.5	0	90:10	-0.0313861	-0.560396	-0.0367366	0.842105	-0.605263	0.905405	-0.0185784	0.427481	-0.0566038	-0.0566038	0.479167	-0.662356	0.328302	0.342576
302	130	help	72	28	10	1.5	1	70:30	-0.00326733	-0.0534653	-0.0023855	0.526316	-0.0789474	0.148649	-0.00242326	0	-0.00628931	-0.00628931	0.0625	-0.478751	0.042822	0.441877
302	131	help	81	19	20	3	1	80:20	-0.0127723	-0.279208	-0.00978053	0.736842	-0.0526316	0.743243	-0.00161551	0.335878	-0.0188679	-0.0188679	0.791667	-0.269787	0.542412	0.570941
302	132	help	69	31	40	1.5	0	70:30	-0.0258416	-0.493069	-0.0317271	0.368421	-0.589474	0.418919	-0.0145396	0.320611	-0.18239	0.0735294	0	-0.513664	0	0
302	133	help	48	52	50	1.5	0	50:50	-0.0349505	-0.70297	-0.0453244	-0.0267176	-1	-1	-0.0185784	0.427481	-0.528302	0.448529	-0.648839	-0.648839	-1	-1
302	134	help	69	31	40	3	1	70:30	-0.0317822	-0.730693	-0.0317271	0.368421	-0.589474	0.418919	-0.00484653	0.778626	-0.559748	0.514706	0	-0.513664	0	0
302	135	help	68	32	50	1.5	0	70:30	-0.0333663	-0.639604	-0.0415076	0.315789	-0.810526	0.378378	-0.0185784	0.427481	-0.301887	0.183824	-0.16221	-0.648839	-0.25	-0.25
302	136	help	52	48	10	1.5	1	50:50	-0.00524752	-0.132673	-0.00715649	0	-0.136842	0	-0.00242326	0	-0.0754717	0.0367647	-0.0540699	-0.106195	-0.0833333	-0.0833333
302	137	help	49	51	40	1.5	0	50:50	-0.0276238	-0.564356	-0.036021	-0.0267176	-0.789474	-0.789474	-0.0145396	0.320611	-0.421384	0.352941	-0.513664	-0.513664	-0.791667	-0.791667
302	138	help	61	39	20	3	1	60:40	-0.0147525	-0.358416	-0.0145515	0.210526	-0.252632	0.22973	-0.00161551	0.335878	-0.257862	0.220588	0	-0.243115	0	0
302	139	help	58	42	50	3	1	60:40	-0.0417822	-0.976238	-0.0438931	0.0526316	-0.915789	0.108108	-0.00646204	1	-0.899371	0.882353	-0.432559	-0.648839	-0.666667	-0.666667
302	140	help	60	40	30	1.5	0	60:40	-0.0193069	-0.386139	-0.0243321	0.157895	-0.473684	0.189189	-0.0105008	0.21374	-0.188679	0.110294	-0.10814	-0.378486	-0.166667	-0.166667
302	141	help	91	9	20	3	1	90:10	-0.0117822	-0.239604	-0.00739504	1	-0.0526316	0.743243	-0.00161551	0.335878	-0.0188679	-0.0188679	0.791667	-0.539956	0.542412	0.856229
302	142	help	90	10	30	3	1	90:10	-0.0207921	-0.445545	-0.0171756	0.947368	-0.157895	1	-0.00323102	0.557252	-0.0943396	0	1	-0.378476	0.685152	0.685152
302	143	help	80	20	30	3	1	80:20	-0.0217822	-0.485149	-0.0195611	0.684211	-0.263158	0.72973	-0.00323102	0.557252	-0.220126	0.147059	0.583333	-0.378479	0.399672	0.399672
302	144	help	79	21	40	1.5	0	80:20	-0.0248515	-0.453465	-0.0293416	0.631579	-0.484211	0.689189	-0.0145396	0.320611	-0.0566038	-0.0314465	0.333333	-0.513664	0.228384	0.228384
302	145	help	49	51	40	3	1	50:50	-0.0335644	-0.80198	-0.036021	-0.0267176	-0.789474	-0.789474	-0.00484653	0.778626	-0.798742	0.794118	-0.513664	-0.513664	-0.791667	-0.791667
302	146	help	89	11	40	3	1	90:10	-0.029802	-0.651485	-0.0269561	0.894737	-0.378947	0.959459	-0.00484653	0.778626	-0.308176	0.220588	0.75	-0.513664	0.513864	0.513864
302	147	help	91	9	20	1.5	0	90:10	-0.00881188	-0.120792	-0.00739504	1	-0.210526	0.337838	-0.00646204	0.10687	-0.0188679	-0.0188679	0.166667	-0.94548	0.114192	0.855942
302	148	help	60	40	30	3	1	60:40	-0.0237624	-0.564356	-0.0243321	0.157895	-0.473684	0.189189	-0.00323102	0.557252	-0.471698	0.441176	-0.10814	-0.378486	-0.166667	-0.166667
302	149	help	81	19	20	1.5	1	80:20	-0.00980198	-0.160396	-0.00978053	0.736842	-0.210526	0.337838	-0.00646204	0.10687	-0.0188679	-0.0188679	0.166667	-0.675312	0.114192	0.570653
302	150	help	62	38	10	3	1	60:40	-0.00574257	-0.152475	-0.00477099	0.263158	-0.0315789	0.27027	0	0.114504	-0.0440252	0	0.25	-0.0964696	0.171288	0.171288
302	151	help	82	18	10	1.5	1	80:20	-0.0029703	-0.0415842	-0.00166985	0.605263	-0.0789474	0.148649	-0.00242326	0	-0.00628931	-0.00628931	0.0625	-0.739376	0.042822	0.717088
302	152	help	50	50	30	3	1	50:50	-0.0247525	-0.60396	-0.0267176	-0.0267176	-0.578947	-0.578947	-0.00323102	0.557252	-0.597484	0.588235	-0.378489	-0.378489	-0.583333	-0.583333
302	153	help	50	50	30	1.5	0	50:50	-0.020297	-0.425743	-0.0267176	-0.0267176	-0.578947	-0.578947	-0.0105008	0.21374	-0.314465	0.257353	-0.378489	-0.378489	-0.583333	-0.583333
302	154	help	71	29	20	3	1	70:30	-0.0137624	-0.318812	-0.012166	0.473684	-0.147368	0.5	-0.00161551	0.335878	-0.132075	0.0735294	0.416667	-0.242934	0.28548	0.28548
302	155	help	51	49	20	1.5	0	50:50	-0.0127723	-0.279208	-0.016937	-0.00763359	-0.357895	0	-0.00646204	0.10687	-0.194969	0.147059	-0.21628	-0.243296	-0.333333	-0.333333
302	156	help	52	48	10	1.5	0	50:50	-0.00524752	-0.132673	-0.00715649	0	-0.136842	0	-0.00242326	0	-0.0754717	0.0367647	-0.0540699	-0.106195	-0.0833333	-0.0833333
302	157	help	88	12	50	1.5	0	90:10	-0.0313861	-0.560396	-0.0367366	0.842105	-0.605263	0.905405	-0.0185784	0.427481	-0.0566038	-0.0566038	0.479167	-0.662356	0.328302	0.342576
302	158	help	82	18	10	3	1	80:20	-0.00376238	-0.0732673	0	0.789474	0	0.351351	0	0.114504	-0.00628931	-0.00628931	0.375	-0.536614	0.256932	0.72479
302	159	help	48	52	50	1.5	0	50:50	-0.0349505	-0.70297	-0.0453244	-0.0267176	-1	-1	-0.0185784	0.427481	-0.528302	0.448529	-0.648839	-0.648839	-1	-1
302	160	help	69	31	40	3	1	70:30	-0.0317822	-0.730693	-0.0317271	0.368421	-0.589474	0.418919	-0.00484653	0.778626	-0.559748	0.514706	0	-0.513664	0	0
302	161	help	70	30	30	1.5	1	70:30	-0.0183168	-0.346535	-0.0219466	0.421053	-0.368421	0.459459	-0.0105008	0.21374	-0.0628931	0	0.166667	-0.378483	0.114192	0.114192
302	162	help	79	21	40	1.5	0	80:20	-0.0248515	-0.453465	-0.0293416	0.631579	-0.484211	0.689189	-0.0145396	0.320611	-0.0566038	-0.0314465	0.333333	-0.513664	0.228384	0.228384
302	163	help	78	22	50	3	1	80:20	-0.039802	-0.89703	-0.0391221	0.578947	-0.705263	0.648649	-0.00646204	1	-0.647799	0.588235	0.0833333	-0.648839	0.057096	0.057096
302	164	help	72	28	10	3	1	70:30	-0.00475248	-0.112871	-0.0023855	0.526316	0	0.351351	0	0.114504	-0.00628931	-0.00628931	0.375	-0.275989	0.256932	0.449579
302	165	help	60	40	30	3	1	60:40	-0.0237624	-0.564356	-0.0243321	0.157895	-0.473684	0.189189	-0.00323102	0.557252	-0.471698	0.441176	-0.10814	-0.378486	-0.166667	-0.166667
302	166	help	71	29	20	1.5	1	70:30	-0.0107921	-0.2	-0.012166	0.473684	-0.210526	0.337838	-0.00646204	0.10687	-0.0188679	-0.0188679	0.166667	-0.405143	0.114192	0.285365
302	167	help	79	21	40	3	1	80:20	-0.0307921	-0.691089	-0.0293416	0.631579	-0.484211	0.689189	-0.00484653	0.778626	-0.433962	0.367647	0.333333	-0.513664	0.228384	0.228384
302	168	help	89	11	40	3	1	90:10	-0.029802	-0.651485	-0.0269561	0.894737	-0.378947	0.959459	-0.00484653	0.778626	-0.308176	0.220588	0.75	-0.513664	0.513864	0.513864
302	169	help	81	19	20	3	1	80:20	-0.0127723	-0.279208	-0.00978053	0.736842	-0.0526316	0.743243	-0.00161551	0.335878	-0.0188679	-0.0188679	0.791667	-0.269787	0.542412	0.570941
302	170	help	48	52	50	3	1	50:50	-0.0423762	-1	-0.0453244	-0.0267176	-1	-1	-0.00646204	1	-1	1	-0.648839	-0.648839	-1	-1
302	171	help	91	9	20	3	1	90:10	-0.0117822	-0.239604	-0.00739504	1	-0.0526316	0.743243	-0.00161551	0.335878	-0.0188679	-0.0188679	0.791667	-0.539956	0.542412	0.856229
302	172	help	51	49	20	3	0	50:50	-0.0157426	-0.39802	-0.016937	-0.00763359	-0.357895	0	-0.00161551	0.335878	-0.383648	0.367647	-0.21628	-0.243296	-0.333333	-0.333333
302	173	help	52	48	10	3	0	50:50	-0.00673267	-0.192079	-0.00715649	0	-0.136842	0	0	0.114504	-0.169811	0.147059	-0.0540699	-0.106195	-0.0833333	-0.0833333
302	174	help	58	42	50	1.5	0	60:40	-0.0343564	-0.679208	-0.0438931	0.0526316	-0.915789	0.108108	-0.0185784	0.427481	-0.427673	0.330882	-0.432559	-0.648839	-0.666667	-0.666667
302	175	help	62	38	10	3	0	60:40	-0.00574257	-0.152475	-0.00477099	0.263158	-0.0315789	0.27027	0	0.114504	-0.0440252	0	0.25	-0.0964696	0.171288	0.171288
302	176	help	68	32	50	1.5	0	70:30	-0.0333663	-0.639604	-0.0415076	0.315789	-0.810526	0.378378	-0.0185784	0.427481	-0.301887	0.183824	-0.16221	-0.648839	-0.25	-0.25
302	177	help	81	19	20	1.5	0	80:20	-0.00980198	-0.160396	-0.00978053	0.736842	-0.210526	0.337838	-0.00646204	0.10687	-0.0188679	-0.0188679	0.166667	-0.675312	0.114192	0.570653
302	178	help	70	30	30	3	1	70:30	-0.0227723	-0.524752	-0.0219466	0.421053	-0.368421	0.459459	-0.00323102	0.557252	-0.345912	0.294118	0.166667	-0.378483	0.114192	0.114192
302	179	help	62	38	10	1.5	0	60:40	-0.00425743	-0.0930693	-0.00477099	0.263158	-0.0789474	0.148649	-0.00242326	0	-0.00628931	-0.00628931	0.0625	-0.218127	0.042822	0.166667
302	180	help	80	20	30	1.5	0	80:20	-0.0173267	-0.306931	-0.0195611	0.684211	-0.342105	0.527027	-0.0105008	0.21374	-0.0314465	-0.0314465	0.270833	-0.581241	0.185562	0.399669
302	181	help	89	11	40	1.5	0	90:10	-0.0238614	-0.413861	-0.0269561	0.894737	-0.473684	0.716216	-0.0145396	0.320611	-0.0440252	-0.0440252	0.375	-0.756978	0.256932	0.513864
302	182	help	49	51	40	3	1	50:50	-0.0335644	-0.80198	-0.036021	-0.0267176	-0.789474	-0.789474	-0.00484653	0.778626	-0.798742	0.794118	-0.513664	-0.513664	-0.791667	-0.791667
302	183	help	60	40	30	1.5	1	60:40	-0.0193069	-0.386139	-0.0243321	0.157895	-0.473684	0.189189	-0.0105008	0.21374	-0.188679	0.110294	-0.10814	-0.378486	-0.166667	-0.166667
302	184	help	90	10	30	1.5	0	90:10	-0.0163366	-0.267327	-0.0171756	0.947368	-0.342105	0.527027	-0.0105008	0.21374	-0.0314465	-0.0314465	0.270833	-0.851588	0.185562	0.685145
302	185	help	68	32	50	3	1	70:30	-0.0407921	-0.936634	-0.0415076	0.315789	-0.810526	0.378378	-0.00646204	1	-0.773585	0.735294	-0.16221	-0.648839	-0.25	-0.25
302	186	help	88	12	50	3	1	90:10	-0.0388119	-0.857426	-0.0367366	0.842105	-0.6	0.918919	-0.00646204	1	-0.522013	0.441176	0.5	-0.648839	0.342576	0.342576
302	187	help	91	9	20	1.5	1	90:10	-0.00881188	-0.120792	-0.00739504	1	-0.210526	0.337838	-0.00646204	0.10687	-0.0188679	-0.0188679	0.166667	-0.94548	0.114192	0.855942
302	188	help	49	51	40	1.5	0	50:50	-0.0276238	-0.564356	-0.036021	-0.0267176	-0.789474	-0.789474	-0.0145396	0.320611	-0.421384	0.352941	-0.513664	-0.513664	-0.791667	-0.791667
302	189	help	78	22	50	1.5	0	80:20	-0.0323762	-0.6	-0.0391221	0.578947	-0.705263	0.648649	-0.0185784	0.427481	-0.176101	0.0367647	0.0833333	-0.648839	0.057096	0.057096
302	190	help	69	31	40	1.5	0	70:30	-0.0258416	-0.493069	-0.0317271	0.368421	-0.589474	0.418919	-0.0145396	0.320611	-0.18239	0.0735294	0	-0.513664	0	0
302	191	help	72	28	10	1.5	0	70:30	-0.00326733	-0.0534653	-0.0023855	0.526316	-0.0789474	0.148649	-0.00242326	0	-0.00628931	-0.00628931	0.0625	-0.478751	0.042822	0.441877
302	192	help	59	41	40	1.5	0	60:40	-0.0268317	-0.532673	-0.0341126	0.105263	-0.694737	0.148649	-0.0145396	0.320611	-0.308176	0.220588	-0.270349	-0.513664	-0.416667	-0.416667
302	193	help	92	8	10	1.5	0	90:10	-0.0029703	-0.0415842	-0.00166985	0.605263	-0.0789474	0.148649	-0.00242326	0	-0.00628931	-0.00628931	0.0625	-1	0.042822	0.992298
302	194	help	61	39	20	3	1	60:40	-0.0147525	-0.358416	-0.0145515	0.210526	-0.252632	0.22973	-0.00161551	0.335878	-0.257862	0.220588	0	-0.243115	0	0
302	195	help	59	41	40	3	1	60:40	-0.0327723	-0.770297	-0.0341126	0.105263	-0.694737	0.148649	-0.00484653	0.778626	-0.685535	0.661765	-0.270349	-0.513664	-0.416667	-0.416667
302	196	help	92	8	10	3	1	90:10	-0.0029703	-0.0415842	0	1	0	0.351351	0	0.114504	-0.00628931	-0.00628931	0.375	-0.797238	0.256932	1
302	197	help	58	42	50	3	1	60:40	-0.0417822	-0.976238	-0.0438931	0.0526316	-0.915789	0.108108	-0.00646204	1	-0.899371	0.882353	-0.432559	-0.648839	-0.666667	-0.666667
302	198	help	61	39	20	1.5	0	60:40	-0.0117822	-0.239604	-0.0145515	0.210526	-0.252632	0.22973	-0.00646204	0.10687	-0.0691824	0	0	-0.243115	0	0
302	199	help	90	10	30	3	0	90:10	-0.0207921	-0.445545	-0.0171756	0.947368	-0.157895	1	-0.00323102	0.557252	-0.0943396	0	1	-0.378476	0.685152	0.685152
302	200	help	80	20	30	3	1	80:20	-0.0217822	-0.485149	-0.0195611	0.684211	-0.263158	0.72973	-0.00323102	0.557252	-0.220126	0.147059	0.583333	-0.378479	0.399672	0.399672
302	201	help	82	18	10	3	1	80:20	-0.00376238	-0.0732673	0	0.789474	0	0.351351	0	0.114504	-0.00628931	-0.00628931	0.375	-0.536614	0.256932	0.72479
302	202	help	71	29	20	1.5	0	70:30	-0.0107921	-0.2	-0.012166	0.473684	-0.210526	0.337838	-0.00646204	0.10687	-0.0188679	-0.0188679	0.166667	-0.405143	0.114192	0.285365
302	203	help	91	9	20	3	1	90:10	-0.0117822	-0.239604	-0.00739504	1	-0.0526316	0.743243	-0.00161551	0.335878	-0.0188679	-0.0188679	0.791667	-0.539956	0.542412	0.856229
302	204	help	78	22	50	3	1	80:20	-0.039802	-0.89703	-0.0391221	0.578947	-0.705263	0.648649	-0.00646204	1	-0.647799	0.588235	0.0833333	-0.648839	0.057096	0.057096
302	205	help	60	40	30	3	1	60:40	-0.0237624	-0.564356	-0.0243321	0.157895	-0.473684	0.189189	-0.00323102	0.557252	-0.471698	0.441176	-0.10814	-0.378486	-0.166667	-0.166667
302	206	help	90	10	30	3	1	90:10	-0.0207921	-0.445545	-0.0171756	0.947368	-0.157895	1	-0.00323102	0.557252	-0.0943396	0	1	-0.378476	0.685152	0.685152
302	207	help	69	31	40	1.5	0	70:30	-0.0258416	-0.493069	-0.0317271	0.368421	-0.589474	0.418919	-0.0145396	0.320611	-0.18239	0.0735294	0	-0.513664	0	0
302	208	help	92	8	10	3	1	90:10	-0.0029703	-0.0415842	0	1	0	0.351351	0	0.114504	-0.00628931	-0.00628931	0.375	-0.797238	0.256932	1
302	209	help	88	12	50	3	1	90:10	-0.0388119	-0.857426	-0.0367366	0.842105	-0.6	0.918919	-0.00646204	1	-0.522013	0.441176	0.5	-0.648839	0.342576	0.342576
302	210	help	51	49	20	1.5	0	50:50	-0.0127723	-0.279208	-0.016937	-0.00763359	-0.357895	0	-0.00646204	0.10687	-0.194969	0.147059	-0.21628	-0.243296	-0.333333	-0.333333
302	211	help	61	39	20	3	0	60:40	-0.0147525	-0.358416	-0.0145515	0.210526	-0.252632	0.22973	-0.00161551	0.335878	-0.257862	0.220588	0	-0.243115	0	0
302	212	help	81	19	20	1.5	0	80:20	-0.00980198	-0.160396	-0.00978053	0.736842	-0.210526	0.337838	-0.00646204	0.10687	-0.0188679	-0.0188679	0.166667	-0.675312	0.114192	0.570653
302	213	help	71	29	20	3	1	70:30	-0.0137624	-0.318812	-0.012166	0.473684	-0.147368	0.5	-0.00161551	0.335878	-0.132075	0.0735294	0.416667	-0.242934	0.28548	0.28548
302	214	help	58	42	50	3	0	60:40	-0.0417822	-0.976238	-0.0438931	0.0526316	-0.915789	0.108108	-0.00646204	1	-0.899371	0.882353	-0.432559	-0.648839	-0.666667	-0.666667
302	215	help	62	38	10	3	1	60:40	-0.00574257	-0.152475	-0.00477099	0.263158	-0.0315789	0.27027	0	0.114504	-0.0440252	0	0.25	-0.0964696	0.171288	0.171288
302	216	help	88	12	50	1.5	0	90:10	-0.0313861	-0.560396	-0.0367366	0.842105	-0.605263	0.905405	-0.0185784	0.427481	-0.0566038	-0.0566038	0.479167	-0.662356	0.328302	0.342576
302	217	help	72	28	10	3	1	70:30	-0.00475248	-0.112871	-0.0023855	0.526316	0	0.351351	0	0.114504	-0.00628931	-0.00628931	0.375	-0.275989	0.256932	0.449579
302	218	help	48	52	50	1.5	0	50:50	-0.0349505	-0.70297	-0.0453244	-0.0267176	-1	-1	-0.0185784	0.427481	-0.528302	0.448529	-0.648839	-0.648839	-1	-1
302	219	help	60	40	30	1.5	0	60:40	-0.0193069	-0.386139	-0.0243321	0.157895	-0.473684	0.189189	-0.0105008	0.21374	-0.188679	0.110294	-0.10814	-0.378486	-0.166667	-0.166667
302	220	help	49	51	40	3	1	50:50	-0.0335644	-0.80198	-0.036021	-0.0267176	-0.789474	-0.789474	-0.00484653	0.778626	-0.798742	0.794118	-0.513664	-0.513664	-0.791667	-0.791667
302	221	help	78	22	50	1.5	1	80:20	-0.0323762	-0.6	-0.0391221	0.578947	-0.705263	0.648649	-0.0185784	0.427481	-0.176101	0.0367647	0.0833333	-0.648839	0.057096	0.057096
302	222	help	50	50	30	3	0	50:50	-0.0247525	-0.60396	-0.0267176	-0.0267176	-0.578947	-0.578947	-0.00323102	0.557252	-0.597484	0.588235	-0.378489	-0.378489	-0.583333	-0.583333
302	223	help	89	11	40	3	1	90:10	-0.029802	-0.651485	-0.0269561	0.894737	-0.378947	0.959459	-0.00484653	0.778626	-0.308176	0.220588	0.75	-0.513664	0.513864	0.513864
302	224	help	50	50	30	1.5	0	50:50	-0.020297	-0.425743	-0.0267176	-0.0267176	-0.578947	-0.578947	-0.0105008	0.21374	-0.314465	0.257353	-0.378489	-0.378489	-0.583333	-0.583333
302	225	help	70	30	30	1.5	0	70:30	-0.0183168	-0.346535	-0.0219466	0.421053	-0.368421	0.459459	-0.0105008	0.21374	-0.0628931	0	0.166667	-0.378483	0.114192	0.114192
302	226	help	70	30	30	3	0	70:30	-0.0227723	-0.524752	-0.0219466	0.421053	-0.368421	0.459459	-0.00323102	0.557252	-0.345912	0.294118	0.166667	-0.378483	0.114192	0.114192
302	227	help	48	52	50	3	1	50:50	-0.0423762	-1	-0.0453244	-0.0267176	-1	-1	-0.00646204	1	-1	1	-0.648839	-0.648839	-1	-1
302	228	help	51	49	20	3	1	50:50	-0.0157426	-0.39802	-0.016937	-0.00763359	-0.357895	0	-0.00161551	0.335878	-0.383648	0.367647	-0.21628	-0.243296	-0.333333	-0.333333
302	229	help	79	21	40	1.5	0	80:20	-0.0248515	-0.453465	-0.0293416	0.631579	-0.484211	0.689189	-0.0145396	0.320611	-0.0566038	-0.0314465	0.333333	-0.513664	0.228384	0.228384
302	230	help	90	10	30	1.5	0	90:10	-0.0163366	-0.267327	-0.0171756	0.947368	-0.342105	0.527027	-0.0105008	0.21374	-0.0314465	-0.0314465	0.270833	-0.851588	0.185562	0.685145
302	231	help	59	41	40	1.5	0	60:40	-0.0268317	-0.532673	-0.0341126	0.105263	-0.694737	0.148649	-0.0145396	0.320611	-0.308176	0.220588	-0.270349	-0.513664	-0.416667	-0.416667
302	232	help	82	18	10	1.5	0	80:20	-0.0029703	-0.0415842	-0.00166985	0.605263	-0.0789474	0.148649	-0.00242326	0	-0.00628931	-0.00628931	0.0625	-0.739376	0.042822	0.717088
302	233	help	92	8	10	1.5	0	90:10	-0.0029703	-0.0415842	-0.00166985	0.605263	-0.0789474	0.148649	-0.00242326	0	-0.00628931	-0.00628931	0.0625	-1	0.042822	0.992298
302	234	help	80	20	30	1.5	0	80:20	-0.0173267	-0.306931	-0.0195611	0.684211	-0.342105	0.527027	-0.0105008	0.21374	-0.0314465	-0.0314465	0.270833	-0.581241	0.185562	0.399669
302	235	help	68	32	50	3	1	70:30	-0.0407921	-0.936634	-0.0415076	0.315789	-0.810526	0.378378	-0.00646204	1	-0.773585	0.735294	-0.16221	-0.648839	-0.25	-0.25
302	236	help	68	32	50	1.5	0	70:30	-0.0333663	-0.639604	-0.0415076	0.315789	-0.810526	0.378378	-0.0185784	0.427481	-0.301887	0.183824	-0.16221	-0.648839	-0.25	-0.25
302	237	help	72	28	10	1.5	0	70:30	-0.00326733	-0.0534653	-0.0023855	0.526316	-0.0789474	0.148649	-0.00242326	0	-0.00628931	-0.00628931	0.0625	-0.478751	0.042822	0.441877
302	238	help	52	48	10	1.5	0	50:50	-0.00524752	-0.132673	-0.00715649	0	-0.136842	0	-0.00242326	0	-0.0754717	0.0367647	-0.0540699	-0.106195	-0.0833333	-0.0833333
302	239	help	91	9	20	1.5	1	90:10	-0.00881188	-0.120792	-0.00739504	1	-0.210526	0.337838	-0.00646204	0.10687	-0.0188679	-0.0188679	0.166667	-0.94548	0.114192	0.855942
302	240	help	58	42	50	1.5	0	60:40	-0.0343564	-0.679208	-0.0438931	0.0526316	-0.915789	0.108108	-0.0185784	0.427481	-0.427673	0.330882	-0.432559	-0.648839	-0.666667	-0.666667
302	241	help	52	48	10	3	1	50:50	-0.00673267	-0.192079	-0.00715649	0	-0.136842	0	0	0.114504	-0.169811	0.147059	-0.0540699	-0.106195	-0.0833333	-0.0833333
302	242	help	79	21	40	3	1	80:20	-0.0307921	-0.691089	-0.0293416	0.631579	-0.484211	0.689189	-0.00484653	0.778626	-0.433962	0.367647	0.333333	-0.513664	0.228384	0.228384
302	243	help	49	51	40	1.5	0	50:50	-0.0276238	-0.564356	-0.036021	-0.0267176	-0.789474	-0.789474	-0.0145396	0.320611	-0.421384	0.352941	-0.513664	-0.513664	-0.791667	-0.791667
302	244	help	89	11	40	1.5	0	90:10	-0.0238614	-0.413861	-0.0269561	0.894737	-0.473684	0.716216	-0.0145396	0.320611	-0.0440252	-0.0440252	0.375	-0.756978	0.256932	0.513864
302	245	help	62	38	10	1.5	0	60:40	-0.00425743	-0.0930693	-0.00477099	0.263158	-0.0789474	0.148649	-0.00242326	0	-0.00628931	-0.00628931	0.0625	-0.218127	0.042822	0.166667
302	246	help	69	31	40	3	1	70:30	-0.0317822	-0.730693	-0.0317271	0.368421	-0.589474	0.418919	-0.00484653	0.778626	-0.559748	0.514706	0	-0.513664	0	0
302	247	help	61	39	20	1.5	0	60:40	-0.0117822	-0.239604	-0.0145515	0.210526	-0.252632	0.22973	-0.00646204	0.10687	-0.0691824	0	0	-0.243115	0	0
302	248	help	80	20	30	3	1	80:20	-0.0217822	-0.485149	-0.0195611	0.684211	-0.263158	0.72973	-0.00323102	0.557252	-0.220126	0.147059	0.583333	-0.378479	0.399672	0.399672
302	249	help	81	19	20	3	0	80:20	-0.0127723	-0.279208	-0.00978053	0.736842	-0.0526316	0.743243	-0.00161551	0.335878	-0.0188679	-0.0188679	0.791667	-0.269787	0.542412	0.570941
302	250	help	59	41	40	3	1	60:40	-0.0327723	-0.770297	-0.0341126	0.105263	-0.694737	0.148649	-0.00484653	0.778626	-0.685535	0.661765	-0.270349	-0.513664	-0.416667	-0.416667
302	251	punish	90	10	30	3	1	90:10	-0.00594059	0.972973	-0.0243321	0.157895	-0.157895	1	-0.0323102	-0.599354	-0.0943396	0	1	-0.378476	0.685152	0.685152
302	252	punish	71	29	20	1.5	0	70:30	-0.0049505	0.189189	-0.0124046	0.447368	-0.210526	0.337838	-0.0161551	-0.20517	-0.0188679	-0.0188679	0.166667	-0.405143	0.114192	0.285365
302	253	punish	80	20	30	3	1	80:20	-0.00693069	0.702703	-0.0267176	-0.0267176	-0.263158	0.72973	-0.0323102	-0.599354	-0.220126	0.147059	0.583333	-0.378479	0.399672	0.399672
302	254	punish	58	42	50	1.5	0	60:40	-0.0211881	-0.152475	-0.0479485	-0.131679	-0.915789	0.108108	-0.042811	-0.515347	-0.427673	0.330882	-0.432559	-0.648839	-0.666667	-0.666667
302	255	punish	91	9	20	1.5	0	90:10	-0.0049505	0.189189	-0.0124046	0.447368	-0.210526	0.337838	-0.0161551	-0.20517	-0.0188679	-0.0188679	0.166667	-0.94548	0.114192	0.855942
302	256	punish	81	19	20	3	1	80:20	-0.00287129	0.756757	-0.0145515	0.210526	-0.0526316	0.743243	-0.0210016	-0.399031	-0.0188679	-0.0188679	0.791667	-0.269787	0.542412	0.570941
302	257	punish	61	39	20	1.5	0	60:40	-0.00584158	-0.0019802	-0.0145515	0.210526	-0.252632	0.22973	-0.0161551	-0.20517	-0.0691824	0	0	-0.243115	0	0
302	258	punish	52	48	10	3	0	50:50	-0.00257426	-0.0257426	-0.0114504	-0.160305	-0.136842	0	-0.00969305	-0.198708	-0.169811	0.147059	-0.0540699	-0.106195	-0.0833333	-0.0833333
302	259	punish	82	18	10	1.5	0	80:20	-0.00148515	0.0810811	-0.00524809	0.210526	-0.0789474	0.148649	-0.00726979	-0.101777	-0.00628931	-0.00628931	0.0625	-0.739376	0.042822	0.717088
302	260	punish	72	28	10	1.5	0	70:30	-0.00148515	0.0810811	-0.00524809	0.210526	-0.0789474	0.148649	-0.00726979	-0.101777	-0.00628931	-0.00628931	0.0625	-0.478751	0.042822	0.441877
302	261	punish	50	50	30	1.5	0	50:50	-0.0128713	-0.128713	-0.0302958	-0.169847	-0.578947	-0.578947	-0.0250404	-0.308562	-0.314465	0.257353	-0.378489	-0.378489	-0.583333	-0.583333
302	262	punish	48	52	50	1.5	0	50:50	-0.0227723	-0.215842	-0.0517653	-0.284351	-1	-1	-0.042811	-0.515347	-0.528302	0.448529	-0.648839	-0.648839	-1	-1
302	263	punish	89	11	40	3	1	90:10	-0.010099	0.891892	-0.0367366	-0.0553435	-0.378947	0.959459	-0.0436187	-0.799677	-0.308176	0.220588	0.75	-0.513664	0.513864	0.513864
302	264	punish	51	49	20	1.5	0	50:50	-0.00772277	-0.0772277	-0.019084	-0.0935115	-0.357895	0	-0.0161551	-0.20517	-0.194969	0.147059	-0.21628	-0.243296	-0.333333	-0.333333
302	265	punish	60	40	30	3	1	60:40	-0.0108911	-0.049505	-0.0362595	-0.408397	-0.473684	0.189189	-0.0323102	-0.599354	-0.471698	0.441176	-0.10814	-0.378486	-0.166667	-0.166667
302	266	punish	52	48	10	1.5	0	50:50	-0.00257426	-0.0257426	-0.00787214	-0.0171756	-0.136842	0	-0.00726979	-0.101777	-0.0754717	0.0367647	-0.0540699	-0.106195	-0.0833333	-0.0833333
302	267	punish	82	18	10	3	1	80:20	0	0.486486	-0.00524809	0.210526	0	0.351351	-0.00969305	-0.198708	-0.00628931	-0.00628931	0.375	-0.536614	0.256932	0.72479
302	268	punish	88	12	50	3	0	90:10	-0.0152475	0.540541	-0.0515267	-0.274809	-0.6	0.918919	-0.0549273	-1	-0.522013	0.441176	0.5	-0.648839	0.342576	0.342576
302	269	punish	59	41	40	1.5	0	60:40	-0.0160396	-0.10099	-0.0367366	-0.0553435	-0.694737	0.148649	-0.0339257	-0.411955	-0.308176	0.220588	-0.270349	-0.513664	-0.416667	-0.416667
302	270	punish	88	12	50	1.5	0	90:10	-0.0165347	0.189189	-0.0367366	0.842105	-0.605263	0.905405	-0.042811	-0.515347	-0.0566038	-0.0566038	0.479167	-0.662356	0.328302	0.342576
302	271	punish	79	21	40	1.5	0	80:20	-0.0129703	0.108108	-0.0293416	0.631579	-0.484211	0.689189	-0.0339257	-0.411955	-0.0566038	-0.0314465	0.333333	-0.513664	0.228384	0.228384
302	272	punish	62	38	10	1.5	1	60:40	-0.00148515	0.0810811	-0.00524809	0.210526	-0.0789474	0.148649	-0.00726979	-0.101777	-0.00628931	-0.00628931	0.0625	-0.218127	0.042822	0.166667
302	273	punish	91	9	20	3	0	90:10	-0.0019802	1	-0.0124046	0.447368	-0.0526316	0.743243	-0.0210016	-0.399031	-0.0188679	-0.0188679	0.791667	-0.539956	0.542412	0.856229
302	274	punish	60	40	30	1.5	1	60:40	-0.0108911	-0.049505	-0.0255248	0.0263158	-0.473684	0.189189	-0.0250404	-0.308562	-0.188679	0.110294	-0.10814	-0.378486	-0.166667	-0.166667
302	275	punish	92	8	10	1.5	1	90:10	-0.00148515	0.0810811	-0.00524809	0.210526	-0.0789474	0.148649	-0.00726979	-0.101777	-0.00628931	-0.00628931	0.0625	-1	0.042822	0.992298
302	276	punish	48	52	50	3	1	50:50	-0.0227723	-0.215842	-0.0696565	-1	-1	-1	-0.0549273	-1	-1	1	-0.648839	-0.648839	-1	-1
302	277	punish	61	39	20	3	1	60:40	-0.00574257	0	-0.0214695	-0.188931	-0.252632	0.22973	-0.0210016	-0.399031	-0.257862	0.220588	0	-0.243115	0	0
302	278	punish	79	21	40	3	1	80:20	-0.0120792	0.351351	-0.0415076	-0.246183	-0.484211	0.689189	-0.0436187	-0.799677	-0.433962	0.367647	0.333333	-0.513664	0.228384	0.228384
302	279	punish	70	30	30	1.5	1	70:30	-0.00940594	0.027027	-0.0219466	0.421053	-0.368421	0.459459	-0.0250404	-0.308562	-0.0628931	0	0.166667	-0.378483	0.114192	0.114192
302	280	punish	78	22	50	1.5	0	80:20	-0.0175248	-0.00594059	-0.0391221	0.578947	-0.705263	0.648649	-0.042811	-0.515347	-0.176101	0.0367647	0.0833333	-0.648839	0.057096	0.057096
302	281	punish	49	51	40	1.5	0	50:50	-0.0178218	-0.172277	-0.0410305	-0.227099	-0.789474	-0.789474	-0.0339257	-0.411955	-0.421384	0.352941	-0.513664	-0.513664	-0.791667	-0.791667
302	282	punish	78	22	50	3	1	80:20	-0.0172277	0	-0.0562977	-0.465649	-0.705263	0.648649	-0.0549273	-1	-0.647799	0.588235	0.0833333	-0.648839	0.057096	0.057096
302	283	punish	58	42	50	3	0	60:40	-0.0211881	-0.152475	-0.0658397	-0.847328	-0.915789	0.108108	-0.0549273	-1	-0.899371	0.882353	-0.432559	-0.648839	-0.666667	-0.666667
302	284	punish	69	31	40	1.5	0	70:30	-0.0140594	-0.0217822	-0.0319656	0.342105	-0.589474	0.418919	-0.0339257	-0.411955	-0.18239	0.0735294	0	-0.513664	0	0
302	285	punish	70	30	30	3	0	70:30	-0.00891089	0.162162	-0.0314885	-0.217557	-0.368421	0.459459	-0.0323102	-0.599354	-0.345912	0.294118	0.166667	-0.378483	0.114192	0.114192
302	286	punish	50	50	30	3	0	50:50	-0.0128713	-0.128713	-0.0410305	-0.599237	-0.578947	-0.578947	-0.0323102	-0.599354	-0.597484	0.588235	-0.378489	-0.378489	-0.583333	-0.583333
302	287	punish	69	31	40	3	1	70:30	-0.0140594	-0.0217822	-0.0462786	-0.437023	-0.589474	0.418919	-0.0436187	-0.799677	-0.559748	0.514706	0	-0.513664	0	0
302	288	punish	80	20	30	1.5	0	80:20	-0.00841584	0.297297	-0.0195611	0.684211	-0.342105	0.527027	-0.0250404	-0.308562	-0.0314465	-0.0314465	0.270833	-0.581241	0.185562	0.399669
302	289	punish	81	19	20	1.5	0	80:20	-0.0049505	0.189189	-0.0124046	0.447368	-0.210526	0.337838	-0.0161551	-0.20517	-0.0188679	-0.0188679	0.166667	-0.675312	0.114192	0.570653
302	290	punish	71	29	20	3	1	70:30	-0.00386139	0.486486	-0.016937	-0.00763359	-0.147368	0.5	-0.0210016	-0.399031	-0.132075	0.0735294	0.416667	-0.242934	0.28548	0.28548
302	291	punish	49	51	40	3	1	50:50	-0.0178218	-0.172277	-0.0553435	-0.799618	-0.789474	-0.789474	-0.0436187	-0.799677	-0.798742	0.794118	-0.513664	-0.513664	-0.791667	-0.791667
302	292	punish	72	28	10	3	1	70:30	0	0.486486	-0.00524809	0.210526	0	0.351351	-0.00969305	-0.198708	-0.00628931	-0.00628931	0.375	-0.275989	0.256932	0.449579
302	293	punish	59	41	40	3	1	60:40	-0.0160396	-0.10099	-0.0510496	-0.627863	-0.694737	0.148649	-0.0436187	-0.799677	-0.685535	0.661765	-0.270349	-0.513664	-0.416667	-0.416667
302	294	punish	89	11	40	1.5	0	90:10	-0.0119802	0.378378	-0.0269561	0.894737	-0.473684	0.716216	-0.0339257	-0.411955	-0.0440252	-0.0440252	0.375	-0.756978	0.256932	0.513864
302	295	punish	51	49	20	3	0	50:50	-0.00772277	-0.0772277	-0.0262405	-0.379771	-0.357895	0	-0.0210016	-0.399031	-0.383648	0.367647	-0.21628	-0.243296	-0.333333	-0.333333
302	296	punish	92	8	10	3	0	90:10	0	0.486486	-0.00524809	0.210526	0	0.351351	-0.00969305	-0.198708	-0.00628931	-0.00628931	0.375	-0.797238	0.256932	1
302	297	punish	68	32	50	1.5	0	70:30	-0.0192079	-0.0732673	-0.0431775	0.131579	-0.810526	0.378378	-0.042811	-0.515347	-0.301887	0.183824	-0.16221	-0.648839	-0.25	-0.25
302	298	punish	68	32	50	3	1	70:30	-0.0192079	-0.0732673	-0.0610687	-0.656489	-0.810526	0.378378	-0.0549273	-1	-0.773585	0.735294	-0.16221	-0.648839	-0.25	-0.25
302	299	punish	62	38	10	3	0	60:40	-0.000792079	0.27027	-0.00715649	0	-0.0315789	0.27027	-0.00969305	-0.198708	-0.0440252	0	0.25	-0.0964696	0.171288	0.171288
302	300	punish	90	10	30	1.5	1	90:10	-0.00841584	0.297297	-0.0195611	0.684211	-0.342105	0.527027	-0.0250404	-0.308562	-0.0314465	-0.0314465	0.270833	-0.851588	0.185562	0.685145
306	1	help	60	40	30	1.5	0	60:40	-0.0193069	-0.386139	-0.0243321	0.157895	-0.473684	0.189189	-0.0105008	0.21374	-0.188679	0.110294	-0.10814	-0.378486	-0.166667	-0.166667
306	2	help	72	28	10	1.5	0	70:30	-0.00326733	-0.0534653	-0.0023855	0.526316	-0.0789474	0.148649	-0.00242326	0	-0.00628931	-0.00628931	0.0625	-0.478751	0.042822	0.441877
306	3	help	61	39	20	1.5	0	60:40	-0.0117822	-0.239604	-0.0145515	0.210526	-0.252632	0.22973	-0.00646204	0.10687	-0.0691824	0	0	-0.243115	0	0
306	4	help	59	41	40	3	0	60:40	-0.0327723	-0.770297	-0.0341126	0.105263	-0.694737	0.148649	-0.00484653	0.778626	-0.685535	0.661765	-0.270349	-0.513664	-0.416667	-0.416667
306	5	help	52	48	10	1.5	0	50:50	-0.00524752	-0.132673	-0.00715649	0	-0.136842	0	-0.00242326	0	-0.0754717	0.0367647	-0.0540699	-0.106195	-0.0833333	-0.0833333
306	6	help	69	31	40	3	0	70:30	-0.0317822	-0.730693	-0.0317271	0.368421	-0.589474	0.418919	-0.00484653	0.778626	-0.559748	0.514706	0	-0.513664	0	0
306	7	help	88	12	50	3	0	90:10	-0.0388119	-0.857426	-0.0367366	0.842105	-0.6	0.918919	-0.00646204	1	-0.522013	0.441176	0.5	-0.648839	0.342576	0.342576
306	8	help	92	8	10	3	1	90:10	-0.0029703	-0.0415842	0	1	0	0.351351	0	0.114504	-0.00628931	-0.00628931	0.375	-0.797238	0.256932	1
306	9	help	81	19	20	3	0	80:20	-0.0127723	-0.279208	-0.00978053	0.736842	-0.0526316	0.743243	-0.00161551	0.335878	-0.0188679	-0.0188679	0.791667	-0.269787	0.542412	0.570941
306	10	help	89	11	40	3	0	90:10	-0.029802	-0.651485	-0.0269561	0.894737	-0.378947	0.959459	-0.00484653	0.778626	-0.308176	0.220588	0.75	-0.513664	0.513864	0.513864
306	11	help	81	19	20	1.5	0	80:20	-0.00980198	-0.160396	-0.00978053	0.736842	-0.210526	0.337838	-0.00646204	0.10687	-0.0188679	-0.0188679	0.166667	-0.675312	0.114192	0.570653
306	12	help	82	18	10	3	1	80:20	-0.00376238	-0.0732673	0	0.789474	0	0.351351	0	0.114504	-0.00628931	-0.00628931	0.375	-0.536614	0.256932	0.72479
306	13	help	51	49	20	3	0	50:50	-0.0157426	-0.39802	-0.016937	-0.00763359	-0.357895	0	-0.00161551	0.335878	-0.383648	0.367647	-0.21628	-0.243296	-0.333333	-0.333333
306	14	help	50	50	30	1.5	0	50:50	-0.020297	-0.425743	-0.0267176	-0.0267176	-0.578947	-0.578947	-0.0105008	0.21374	-0.314465	0.257353	-0.378489	-0.378489	-0.583333	-0.583333
306	15	help	90	10	30	3	0	90:10	-0.0207921	-0.445545	-0.0171756	0.947368	-0.157895	1	-0.00323102	0.557252	-0.0943396	0	1	-0.378476	0.685152	0.685152
306	16	help	49	51	40	3	0	50:50	-0.0335644	-0.80198	-0.036021	-0.0267176	-0.789474	-0.789474	-0.00484653	0.778626	-0.798742	0.794118	-0.513664	-0.513664	-0.791667	-0.791667
306	17	help	68	32	50	3	0	70:30	-0.0407921	-0.936634	-0.0415076	0.315789	-0.810526	0.378378	-0.00646204	1	-0.773585	0.735294	-0.16221	-0.648839	-0.25	-0.25
306	18	help	51	49	20	1.5	0	50:50	-0.0127723	-0.279208	-0.016937	-0.00763359	-0.357895	0	-0.00646204	0.10687	-0.194969	0.147059	-0.21628	-0.243296	-0.333333	-0.333333
306	19	help	71	29	20	3	0	70:30	-0.0137624	-0.318812	-0.012166	0.473684	-0.147368	0.5	-0.00161551	0.335878	-0.132075	0.0735294	0.416667	-0.242934	0.28548	0.28548
306	20	help	52	48	10	3	0	50:50	-0.00673267	-0.192079	-0.00715649	0	-0.136842	0	0	0.114504	-0.169811	0.147059	-0.0540699	-0.106195	-0.0833333	-0.0833333
306	21	help	82	18	10	1.5	0	80:20	-0.0029703	-0.0415842	-0.00166985	0.605263	-0.0789474	0.148649	-0.00242326	0	-0.00628931	-0.00628931	0.0625	-0.739376	0.042822	0.717088
306	22	help	78	22	50	1.5	0	80:20	-0.0323762	-0.6	-0.0391221	0.578947	-0.705263	0.648649	-0.0185784	0.427481	-0.176101	0.0367647	0.0833333	-0.648839	0.057096	0.057096
306	23	help	80	20	30	3	0	80:20	-0.0217822	-0.485149	-0.0195611	0.684211	-0.263158	0.72973	-0.00323102	0.557252	-0.220126	0.147059	0.583333	-0.378479	0.399672	0.399672
306	24	help	70	30	30	1.5	0	70:30	-0.0183168	-0.346535	-0.0219466	0.421053	-0.368421	0.459459	-0.0105008	0.21374	-0.0628931	0	0.166667	-0.378483	0.114192	0.114192
306	25	help	62	38	10	3	0	60:40	-0.00574257	-0.152475	-0.00477099	0.263158	-0.0315789	0.27027	0	0.114504	-0.0440252	0	0.25	-0.0964696	0.171288	0.171288
306	26	help	58	42	50	3	0	60:40	-0.0417822	-0.976238	-0.0438931	0.0526316	-0.915789	0.108108	-0.00646204	1	-0.899371	0.882353	-0.432559	-0.648839	-0.666667	-0.666667
306	27	help	90	10	30	1.5	0	90:10	-0.0163366	-0.267327	-0.0171756	0.947368	-0.342105	0.527027	-0.0105008	0.21374	-0.0314465	-0.0314465	0.270833	-0.851588	0.185562	0.685145
306	28	help	60	40	30	3	0	60:40	-0.0237624	-0.564356	-0.0243321	0.157895	-0.473684	0.189189	-0.00323102	0.557252	-0.471698	0.441176	-0.10814	-0.378486	-0.166667	-0.166667
306	29	help	49	51	40	1.5	0	50:50	-0.0276238	-0.564356	-0.036021	-0.0267176	-0.789474	-0.789474	-0.0145396	0.320611	-0.421384	0.352941	-0.513664	-0.513664	-0.791667	-0.791667
306	30	help	58	42	50	1.5	0	60:40	-0.0343564	-0.679208	-0.0438931	0.0526316	-0.915789	0.108108	-0.0185784	0.427481	-0.427673	0.330882	-0.432559	-0.648839	-0.666667	-0.666667
306	31	help	68	32	50	1.5	0	70:30	-0.0333663	-0.639604	-0.0415076	0.315789	-0.810526	0.378378	-0.0185784	0.427481	-0.301887	0.183824	-0.16221	-0.648839	-0.25	-0.25
306	32	help	62	38	10	1.5	0	60:40	-0.00425743	-0.0930693	-0.00477099	0.263158	-0.0789474	0.148649	-0.00242326	0	-0.00628931	-0.00628931	0.0625	-0.218127	0.042822	0.166667
306	33	help	48	52	50	1.5	0	50:50	-0.0349505	-0.70297	-0.0453244	-0.0267176	-1	-1	-0.0185784	0.427481	-0.528302	0.448529	-0.648839	-0.648839	-1	-1
306	34	help	71	29	20	1.5	0	70:30	-0.0107921	-0.2	-0.012166	0.473684	-0.210526	0.337838	-0.00646204	0.10687	-0.0188679	-0.0188679	0.166667	-0.405143	0.114192	0.285365
306	35	help	88	12	50	1.5	0	90:10	-0.0313861	-0.560396	-0.0367366	0.842105	-0.605263	0.905405	-0.0185784	0.427481	-0.0566038	-0.0566038	0.479167	-0.662356	0.328302	0.342576
306	36	help	79	21	40	3	0	80:20	-0.0307921	-0.691089	-0.0293416	0.631579	-0.484211	0.689189	-0.00484653	0.778626	-0.433962	0.367647	0.333333	-0.513664	0.228384	0.228384
306	37	help	70	30	30	3	0	70:30	-0.0227723	-0.524752	-0.0219466	0.421053	-0.368421	0.459459	-0.00323102	0.557252	-0.345912	0.294118	0.166667	-0.378483	0.114192	0.114192
306	38	help	91	9	20	1.5	1	90:10	-0.00881188	-0.120792	-0.00739504	1	-0.210526	0.337838	-0.00646204	0.10687	-0.0188679	-0.0188679	0.166667	-0.94548	0.114192	0.855942
306	39	help	80	20	30	1.5	0	80:20	-0.0173267	-0.306931	-0.0195611	0.684211	-0.342105	0.527027	-0.0105008	0.21374	-0.0314465	-0.0314465	0.270833	-0.581241	0.185562	0.399669
306	40	help	91	9	20	3	1	90:10	-0.0117822	-0.239604	-0.00739504	1	-0.0526316	0.743243	-0.00161551	0.335878	-0.0188679	-0.0188679	0.791667	-0.539956	0.542412	0.856229
306	41	help	48	52	50	3	0	50:50	-0.0423762	-1	-0.0453244	-0.0267176	-1	-1	-0.00646204	1	-1	1	-0.648839	-0.648839	-1	-1
306	42	help	59	41	40	1.5	0	60:40	-0.0268317	-0.532673	-0.0341126	0.105263	-0.694737	0.148649	-0.0145396	0.320611	-0.308176	0.220588	-0.270349	-0.513664	-0.416667	-0.416667
306	43	help	78	22	50	3	0	80:20	-0.039802	-0.89703	-0.0391221	0.578947	-0.705263	0.648649	-0.00646204	1	-0.647799	0.588235	0.0833333	-0.648839	0.057096	0.057096
306	44	help	72	28	10	3	1	70:30	-0.00475248	-0.112871	-0.0023855	0.526316	0	0.351351	0	0.114504	-0.00628931	-0.00628931	0.375	-0.275989	0.256932	0.449579
306	45	help	92	8	10	1.5	1	90:10	-0.0029703	-0.0415842	-0.00166985	0.605263	-0.0789474	0.148649	-0.00242326	0	-0.00628931	-0.00628931	0.0625	-1	0.042822	0.992298
306	46	help	50	50	30	3	0	50:50	-0.0247525	-0.60396	-0.0267176	-0.0267176	-0.578947	-0.578947	-0.00323102	0.557252	-0.597484	0.588235	-0.378489	-0.378489	-0.583333	-0.583333
306	47	help	61	39	20	3	0	60:40	-0.0147525	-0.358416	-0.0145515	0.210526	-0.252632	0.22973	-0.00161551	0.335878	-0.257862	0.220588	0	-0.243115	0	0
306	48	help	89	11	40	1.5	0	90:10	-0.0238614	-0.413861	-0.0269561	0.894737	-0.473684	0.716216	-0.0145396	0.320611	-0.0440252	-0.0440252	0.375	-0.756978	0.256932	0.513864
306	49	help	79	21	40	1.5	0	80:20	-0.0248515	-0.453465	-0.0293416	0.631579	-0.484211	0.689189	-0.0145396	0.320611	-0.0566038	-0.0314465	0.333333	-0.513664	0.228384	0.228384
306	50	help	69	31	40	1.5	0	70:30	-0.0258416	-0.493069	-0.0317271	0.368421	-0.589474	0.418919	-0.0145396	0.320611	-0.18239	0.0735294	0	-0.513664	0	0
306	51	punish	92	8	10	3	1	90:10	0	0.486486	-0.00524809	0.210526	0	0.351351	-0.00969305	-0.198708	-0.00628931	-0.00628931	0.375	-0.797238	0.256932	1
306	52	punish	81	19	20	1.5	0	80:20	-0.0049505	0.189189	-0.0124046	0.447368	-0.210526	0.337838	-0.0161551	-0.20517	-0.0188679	-0.0188679	0.166667	-0.675312	0.114192	0.570653
306	53	punish	69	31	40	3	0	70:30	-0.0140594	-0.0217822	-0.0462786	-0.437023	-0.589474	0.418919	-0.0436187	-0.799677	-0.559748	0.514706	0	-0.513664	0	0
306	54	punish	68	32	50	1.5	0	70:30	-0.0192079	-0.0732673	-0.0431775	0.131579	-0.810526	0.378378	-0.042811	-0.515347	-0.301887	0.183824	-0.16221	-0.648839	-0.25	-0.25
306	55	punish	90	10	30	3	0	90:10	-0.00594059	0.972973	-0.0243321	0.157895	-0.157895	1	-0.0323102	-0.599354	-0.0943396	0	1	-0.378476	0.685152	0.685152
306	56	punish	70	30	30	1.5	0	70:30	-0.00940594	0.027027	-0.0219466	0.421053	-0.368421	0.459459	-0.0250404	-0.308562	-0.0628931	0	0.166667	-0.378483	0.114192	0.114192
306	57	punish	61	39	20	3	0	60:40	-0.00574257	0	-0.0214695	-0.188931	-0.252632	0.22973	-0.0210016	-0.399031	-0.257862	0.220588	0	-0.243115	0	0
306	58	punish	89	11	40	3	0	90:10	-0.010099	0.891892	-0.0367366	-0.0553435	-0.378947	0.959459	-0.0436187	-0.799677	-0.308176	0.220588	0.75	-0.513664	0.513864	0.513864
306	59	punish	48	52	50	3	0	50:50	-0.0227723	-0.215842	-0.0696565	-1	-1	-1	-0.0549273	-1	-1	1	-0.648839	-0.648839	-1	-1
306	60	punish	91	9	20	1.5	1	90:10	-0.0049505	0.189189	-0.0124046	0.447368	-0.210526	0.337838	-0.0161551	-0.20517	-0.0188679	-0.0188679	0.166667	-0.94548	0.114192	0.855942
306	61	punish	50	50	30	3	0	50:50	-0.0128713	-0.128713	-0.0410305	-0.599237	-0.578947	-0.578947	-0.0323102	-0.599354	-0.597484	0.588235	-0.378489	-0.378489	-0.583333	-0.583333
306	62	punish	59	41	40	3	0	60:40	-0.0160396	-0.10099	-0.0510496	-0.627863	-0.694737	0.148649	-0.0436187	-0.799677	-0.685535	0.661765	-0.270349	-0.513664	-0.416667	-0.416667
306	63	punish	49	51	40	1.5	0	50:50	-0.0178218	-0.172277	-0.0410305	-0.227099	-0.789474	-0.789474	-0.0339257	-0.411955	-0.421384	0.352941	-0.513664	-0.513664	-0.791667	-0.791667
306	64	punish	49	51	40	3	0	50:50	-0.0178218	-0.172277	-0.0553435	-0.799618	-0.789474	-0.789474	-0.0436187	-0.799677	-0.798742	0.794118	-0.513664	-0.513664	-0.791667	-0.791667
306	65	punish	52	48	10	3	0	50:50	-0.00257426	-0.0257426	-0.0114504	-0.160305	-0.136842	0	-0.00969305	-0.198708	-0.169811	0.147059	-0.0540699	-0.106195	-0.0833333	-0.0833333
306	66	punish	52	48	10	1.5	0	50:50	-0.00257426	-0.0257426	-0.00787214	-0.0171756	-0.136842	0	-0.00726979	-0.101777	-0.0754717	0.0367647	-0.0540699	-0.106195	-0.0833333	-0.0833333
306	67	punish	88	12	50	1.5	0	90:10	-0.0165347	0.189189	-0.0367366	0.842105	-0.605263	0.905405	-0.042811	-0.515347	-0.0566038	-0.0566038	0.479167	-0.662356	0.328302	0.342576
306	68	punish	78	22	50	3	0	80:20	-0.0172277	0	-0.0562977	-0.465649	-0.705263	0.648649	-0.0549273	-1	-0.647799	0.588235	0.0833333	-0.648839	0.057096	0.057096
306	69	punish	80	20	30	3	0	80:20	-0.00693069	0.702703	-0.0267176	-0.0267176	-0.263158	0.72973	-0.0323102	-0.599354	-0.220126	0.147059	0.583333	-0.378479	0.399672	0.399672
306	70	punish	58	42	50	1.5	0	60:40	-0.0211881	-0.152475	-0.0479485	-0.131679	-0.915789	0.108108	-0.042811	-0.515347	-0.427673	0.330882	-0.432559	-0.648839	-0.666667	-0.666667
306	71	punish	60	40	30	1.5	0	60:40	-0.0108911	-0.049505	-0.0255248	0.0263158	-0.473684	0.189189	-0.0250404	-0.308562	-0.188679	0.110294	-0.10814	-0.378486	-0.166667	-0.166667
306	72	punish	89	11	40	1.5	0	90:10	-0.0119802	0.378378	-0.0269561	0.894737	-0.473684	0.716216	-0.0339257	-0.411955	-0.0440252	-0.0440252	0.375	-0.756978	0.256932	0.513864
306	73	punish	72	28	10	3	1	70:30	0	0.486486	-0.00524809	0.210526	0	0.351351	-0.00969305	-0.198708	-0.00628931	-0.00628931	0.375	-0.275989	0.256932	0.449579
306	74	punish	71	29	20	1.5	0	70:30	-0.0049505	0.189189	-0.0124046	0.447368	-0.210526	0.337838	-0.0161551	-0.20517	-0.0188679	-0.0188679	0.166667	-0.405143	0.114192	0.285365
306	75	punish	58	42	50	3	0	60:40	-0.0211881	-0.152475	-0.0658397	-0.847328	-0.915789	0.108108	-0.0549273	-1	-0.899371	0.882353	-0.432559	-0.648839	-0.666667	-0.666667
306	76	punish	48	52	50	1.5	0	50:50	-0.0227723	-0.215842	-0.0517653	-0.284351	-1	-1	-0.042811	-0.515347	-0.528302	0.448529	-0.648839	-0.648839	-1	-1
306	77	punish	59	41	40	1.5	0	60:40	-0.0160396	-0.10099	-0.0367366	-0.0553435	-0.694737	0.148649	-0.0339257	-0.411955	-0.308176	0.220588	-0.270349	-0.513664	-0.416667	-0.416667
306	78	punish	62	38	10	1.5	0	60:40	-0.00148515	0.0810811	-0.00524809	0.210526	-0.0789474	0.148649	-0.00726979	-0.101777	-0.00628931	-0.00628931	0.0625	-0.218127	0.042822	0.166667
306	79	punish	79	21	40	3	0	80:20	-0.0120792	0.351351	-0.0415076	-0.246183	-0.484211	0.689189	-0.0436187	-0.799677	-0.433962	0.367647	0.333333	-0.513664	0.228384	0.228384
306	80	punish	78	22	50	1.5	0	80:20	-0.0175248	-0.00594059	-0.0391221	0.578947	-0.705263	0.648649	-0.042811	-0.515347	-0.176101	0.0367647	0.0833333	-0.648839	0.057096	0.057096
306	81	punish	69	31	40	1.5	0	70:30	-0.0140594	-0.0217822	-0.0319656	0.342105	-0.589474	0.418919	-0.0339257	-0.411955	-0.18239	0.0735294	0	-0.513664	0	0
306	82	punish	72	28	10	1.5	1	70:30	-0.00148515	0.0810811	-0.00524809	0.210526	-0.0789474	0.148649	-0.00726979	-0.101777	-0.00628931	-0.00628931	0.0625	-0.478751	0.042822	0.441877
306	83	punish	68	32	50	3	0	70:30	-0.0192079	-0.0732673	-0.0610687	-0.656489	-0.810526	0.378378	-0.0549273	-1	-0.773585	0.735294	-0.16221	-0.648839	-0.25	-0.25
306	84	punish	90	10	30	1.5	0	90:10	-0.00841584	0.297297	-0.0195611	0.684211	-0.342105	0.527027	-0.0250404	-0.308562	-0.0314465	-0.0314465	0.270833	-0.851588	0.185562	0.685145
306	85	punish	70	30	30	3	0	70:30	-0.00891089	0.162162	-0.0314885	-0.217557	-0.368421	0.459459	-0.0323102	-0.599354	-0.345912	0.294118	0.166667	-0.378483	0.114192	0.114192
306	86	punish	61	39	20	1.5	0	60:40	-0.00584158	-0.0019802	-0.0145515	0.210526	-0.252632	0.22973	-0.0161551	-0.20517	-0.0691824	0	0	-0.243115	0	0
306	87	punish	51	49	20	3	0	50:50	-0.00772277	-0.0772277	-0.0262405	-0.379771	-0.357895	0	-0.0210016	-0.399031	-0.383648	0.367647	-0.21628	-0.243296	-0.333333	-0.333333
306	88	punish	50	50	30	1.5	0	50:50	-0.0128713	-0.128713	-0.0302958	-0.169847	-0.578947	-0.578947	-0.0250404	-0.308562	-0.314465	0.257353	-0.378489	-0.378489	-0.583333	-0.583333
306	89	punish	51	49	20	1.5	0	50:50	-0.00772277	-0.0772277	-0.019084	-0.0935115	-0.357895	0	-0.0161551	-0.20517	-0.194969	0.147059	-0.21628	-0.243296	-0.333333	-0.333333
306	90	punish	92	8	10	1.5	1	90:10	-0.00148515	0.0810811	-0.00524809	0.210526	-0.0789474	0.148649	-0.00726979	-0.101777	-0.00628931	-0.00628931	0.0625	-1	0.042822	0.992298
306	91	punish	82	18	10	1.5	1	80:20	-0.00148515	0.0810811	-0.00524809	0.210526	-0.0789474	0.148649	-0.00726979	-0.101777	-0.00628931	-0.00628931	0.0625	-0.739376	0.042822	0.717088
306	92	punish	60	40	30	3	0	60:40	-0.0108911	-0.049505	-0.0362595	-0.408397	-0.473684	0.189189	-0.0323102	-0.599354	-0.471698	0.441176	-0.10814	-0.378486	-0.166667	-0.166667
306	93	punish	88	12	50	3	0	90:10	-0.0152475	0.540541	-0.0515267	-0.274809	-0.6	0.918919	-0.0549273	-1	-0.522013	0.441176	0.5	-0.648839	0.342576	0.342576
306	94	punish	79	21	40	1.5	0	80:20	-0.0129703	0.108108	-0.0293416	0.631579	-0.484211	0.689189	-0.0339257	-0.411955	-0.0566038	-0.0314465	0.333333	-0.513664	0.228384	0.228384
306	95	punish	80	20	30	1.5	0	80:20	-0.00841584	0.297297	-0.0195611	0.684211	-0.342105	0.527027	-0.0250404	-0.308562	-0.0314465	-0.0314465	0.270833	-0.581241	0.185562	0.399669
306	96	punish	82	18	10	3	1	80:20	0	0.486486	-0.00524809	0.210526	0	0.351351	-0.00969305	-0.198708	-0.00628931	-0.00628931	0.375	-0.536614	0.256932	0.72479
306	97	punish	81	19	20	3	0	80:20	-0.00287129	0.756757	-0.0145515	0.210526	-0.0526316	0.743243	-0.0210016	-0.399031	-0.0188679	-0.0188679	0.791667	-0.269787	0.542412	0.570941
306	98	punish	62	38	10	3	0	60:40	-0.000792079	0.27027	-0.00715649	0	-0.0315789	0.27027	-0.00969305	-0.198708	-0.0440252	0	0.25	-0.0964696	0.171288	0.171288
306	99	punish	71	29	20	3	0	70:30	-0.00386139	0.486486	-0.016937	-0.00763359	-0.147368	0.5	-0.0210016	-0.399031	-0.132075	0.0735294	0.416667	-0.242934	0.28548	0.28548
306	100	punish	91	9	20	3	1	90:10	-0.0019802	1	-0.0124046	0.447368	-0.0526316	0.743243	-0.0210016	-0.399031	-0.0188679	-0.0188679	0.791667	-0.539956	0.542412	0.856229
306	101	help	52	48	10	1.5	0	50:50	-0.00524752	-0.132673	-0.00715649	0	-0.136842	0	-0.00242326	0	-0.0754717	0.0367647	-0.0540699	-0.106195	-0.0833333	-0.0833333
306	102	help	89	11	40	3	0	90:10	-0.029802	-0.651485	-0.0269561	0.894737	-0.378947	0.959459	-0.00484653	0.778626	-0.308176	0.220588	0.75	-0.513664	0.513864	0.513864
306	103	help	68	32	50	3	0	70:30	-0.0407921	-0.936634	-0.0415076	0.315789	-0.810526	0.378378	-0.00646204	1	-0.773585	0.735294	-0.16221	-0.648839	-0.25	-0.25
306	104	help	69	31	40	3	0	70:30	-0.0317822	-0.730693	-0.0317271	0.368421	-0.589474	0.418919	-0.00484653	0.778626	-0.559748	0.514706	0	-0.513664	0	0
306	105	help	72	28	10	3	1	70:30	-0.00475248	-0.112871	-0.0023855	0.526316	0	0.351351	0	0.114504	-0.00628931	-0.00628931	0.375	-0.275989	0.256932	0.449579
306	106	help	80	20	30	1.5	0	80:20	-0.0173267	-0.306931	-0.0195611	0.684211	-0.342105	0.527027	-0.0105008	0.21374	-0.0314465	-0.0314465	0.270833	-0.581241	0.185562	0.399669
306	107	help	62	38	10	1.5	0	60:40	-0.00425743	-0.0930693	-0.00477099	0.263158	-0.0789474	0.148649	-0.00242326	0	-0.00628931	-0.00628931	0.0625	-0.218127	0.042822	0.166667
306	108	help	51	49	20	3	0	50:50	-0.0157426	-0.39802	-0.016937	-0.00763359	-0.357895	0	-0.00161551	0.335878	-0.383648	0.367647	-0.21628	-0.243296	-0.333333	-0.333333
306	109	help	50	50	30	3	0	50:50	-0.0247525	-0.60396	-0.0267176	-0.0267176	-0.578947	-0.578947	-0.00323102	0.557252	-0.597484	0.588235	-0.378489	-0.378489	-0.583333	-0.583333
306	110	help	71	29	20	1.5	0	70:30	-0.0107921	-0.2	-0.012166	0.473684	-0.210526	0.337838	-0.00646204	0.10687	-0.0188679	-0.0188679	0.166667	-0.405143	0.114192	0.285365
306	111	help	68	32	50	1.5	0	70:30	-0.0333663	-0.639604	-0.0415076	0.315789	-0.810526	0.378378	-0.0185784	0.427481	-0.301887	0.183824	-0.16221	-0.648839	-0.25	-0.25
306	112	help	82	18	10	1.5	0	80:20	-0.0029703	-0.0415842	-0.00166985	0.605263	-0.0789474	0.148649	-0.00242326	0	-0.00628931	-0.00628931	0.0625	-0.739376	0.042822	0.717088
306	113	help	90	10	30	3	0	90:10	-0.0207921	-0.445545	-0.0171756	0.947368	-0.157895	1	-0.00323102	0.557252	-0.0943396	0	1	-0.378476	0.685152	0.685152
306	114	help	82	18	10	3	1	80:20	-0.00376238	-0.0732673	0	0.789474	0	0.351351	0	0.114504	-0.00628931	-0.00628931	0.375	-0.536614	0.256932	0.72479
306	115	help	70	30	30	3	0	70:30	-0.0227723	-0.524752	-0.0219466	0.421053	-0.368421	0.459459	-0.00323102	0.557252	-0.345912	0.294118	0.166667	-0.378483	0.114192	0.114192
306	116	help	88	12	50	3	0	90:10	-0.0388119	-0.857426	-0.0367366	0.842105	-0.6	0.918919	-0.00646204	1	-0.522013	0.441176	0.5	-0.648839	0.342576	0.342576
306	117	help	89	11	40	1.5	0	90:10	-0.0238614	-0.413861	-0.0269561	0.894737	-0.473684	0.716216	-0.0145396	0.320611	-0.0440252	-0.0440252	0.375	-0.756978	0.256932	0.513864
306	118	help	81	19	20	1.5	0	80:20	-0.00980198	-0.160396	-0.00978053	0.736842	-0.210526	0.337838	-0.00646204	0.10687	-0.0188679	-0.0188679	0.166667	-0.675312	0.114192	0.570653
306	119	help	49	51	40	1.5	0	50:50	-0.0276238	-0.564356	-0.036021	-0.0267176	-0.789474	-0.789474	-0.0145396	0.320611	-0.421384	0.352941	-0.513664	-0.513664	-0.791667	-0.791667
306	120	help	71	29	20	3	0	70:30	-0.0137624	-0.318812	-0.012166	0.473684	-0.147368	0.5	-0.00161551	0.335878	-0.132075	0.0735294	0.416667	-0.242934	0.28548	0.28548
306	121	help	70	30	30	1.5	0	70:30	-0.0183168	-0.346535	-0.0219466	0.421053	-0.368421	0.459459	-0.0105008	0.21374	-0.0628931	0	0.166667	-0.378483	0.114192	0.114192
306	122	help	60	40	30	1.5	0	60:40	-0.0193069	-0.386139	-0.0243321	0.157895	-0.473684	0.189189	-0.0105008	0.21374	-0.188679	0.110294	-0.10814	-0.378486	-0.166667	-0.166667
306	123	help	92	8	10	3	1	90:10	-0.0029703	-0.0415842	0	1	0	0.351351	0	0.114504	-0.00628931	-0.00628931	0.375	-0.797238	0.256932	1
306	124	help	52	48	10	3	0	50:50	-0.00673267	-0.192079	-0.00715649	0	-0.136842	0	0	0.114504	-0.169811	0.147059	-0.0540699	-0.106195	-0.0833333	-0.0833333
306	125	help	92	8	10	1.5	1	90:10	-0.0029703	-0.0415842	-0.00166985	0.605263	-0.0789474	0.148649	-0.00242326	0	-0.00628931	-0.00628931	0.0625	-1	0.042822	0.992298
306	126	help	90	10	30	1.5	0	90:10	-0.0163366	-0.267327	-0.0171756	0.947368	-0.342105	0.527027	-0.0105008	0.21374	-0.0314465	-0.0314465	0.270833	-0.851588	0.185562	0.685145
306	127	help	48	52	50	3	0	50:50	-0.0423762	-1	-0.0453244	-0.0267176	-1	-1	-0.00646204	1	-1	1	-0.648839	-0.648839	-1	-1
306	128	help	72	28	10	1.5	1	70:30	-0.00326733	-0.0534653	-0.0023855	0.526316	-0.0789474	0.148649	-0.00242326	0	-0.00628931	-0.00628931	0.0625	-0.478751	0.042822	0.441877
306	129	help	59	41	40	1.5	0	60:40	-0.0268317	-0.532673	-0.0341126	0.105263	-0.694737	0.148649	-0.0145396	0.320611	-0.308176	0.220588	-0.270349	-0.513664	-0.416667	-0.416667
306	130	help	49	51	40	3	0	50:50	-0.0335644	-0.80198	-0.036021	-0.0267176	-0.789474	-0.789474	-0.00484653	0.778626	-0.798742	0.794118	-0.513664	-0.513664	-0.791667	-0.791667
306	131	help	62	38	10	3	0	60:40	-0.00574257	-0.152475	-0.00477099	0.263158	-0.0315789	0.27027	0	0.114504	-0.0440252	0	0.25	-0.0964696	0.171288	0.171288
306	132	help	51	49	20	1.5	0	50:50	-0.0127723	-0.279208	-0.016937	-0.00763359	-0.357895	0	-0.00646204	0.10687	-0.194969	0.147059	-0.21628	-0.243296	-0.333333	-0.333333
306	133	help	91	9	20	3	1	90:10	-0.0117822	-0.239604	-0.00739504	1	-0.0526316	0.743243	-0.00161551	0.335878	-0.0188679	-0.0188679	0.791667	-0.539956	0.542412	0.856229
306	134	help	78	22	50	1.5	0	80:20	-0.0323762	-0.6	-0.0391221	0.578947	-0.705263	0.648649	-0.0185784	0.427481	-0.176101	0.0367647	0.0833333	-0.648839	0.057096	0.057096
306	135	help	69	31	40	1.5	0	70:30	-0.0258416	-0.493069	-0.0317271	0.368421	-0.589474	0.418919	-0.0145396	0.320611	-0.18239	0.0735294	0	-0.513664	0	0
306	136	help	60	40	30	3	0	60:40	-0.0237624	-0.564356	-0.0243321	0.157895	-0.473684	0.189189	-0.00323102	0.557252	-0.471698	0.441176	-0.10814	-0.378486	-0.166667	-0.166667
306	137	help	58	42	50	3	0	60:40	-0.0417822	-0.976238	-0.0438931	0.0526316	-0.915789	0.108108	-0.00646204	1	-0.899371	0.882353	-0.432559	-0.648839	-0.666667	-0.666667
306	138	help	79	21	40	3	0	80:20	-0.0307921	-0.691089	-0.0293416	0.631579	-0.484211	0.689189	-0.00484653	0.778626	-0.433962	0.367647	0.333333	-0.513664	0.228384	0.228384
306	139	help	58	42	50	1.5	0	60:40	-0.0343564	-0.679208	-0.0438931	0.0526316	-0.915789	0.108108	-0.0185784	0.427481	-0.427673	0.330882	-0.432559	-0.648839	-0.666667	-0.666667
306	140	help	88	12	50	1.5	0	90:10	-0.0313861	-0.560396	-0.0367366	0.842105	-0.605263	0.905405	-0.0185784	0.427481	-0.0566038	-0.0566038	0.479167	-0.662356	0.328302	0.342576
306	141	help	59	41	40	3	0	60:40	-0.0327723	-0.770297	-0.0341126	0.105263	-0.694737	0.148649	-0.00484653	0.778626	-0.685535	0.661765	-0.270349	-0.513664	-0.416667	-0.416667
306	142	help	78	22	50	3	0	80:20	-0.039802	-0.89703	-0.0391221	0.578947	-0.705263	0.648649	-0.00646204	1	-0.647799	0.588235	0.0833333	-0.648839	0.057096	0.057096
306	143	help	61	39	20	3	0	60:40	-0.0147525	-0.358416	-0.0145515	0.210526	-0.252632	0.22973	-0.00161551	0.335878	-0.257862	0.220588	0	-0.243115	0	0
306	144	help	50	50	30	1.5	0	50:50	-0.020297	-0.425743	-0.0267176	-0.0267176	-0.578947	-0.578947	-0.0105008	0.21374	-0.314465	0.257353	-0.378489	-0.378489	-0.583333	-0.583333
306	145	help	91	9	20	1.5	1	90:10	-0.00881188	-0.120792	-0.00739504	1	-0.210526	0.337838	-0.00646204	0.10687	-0.0188679	-0.0188679	0.166667	-0.94548	0.114192	0.855942
306	146	help	79	21	40	1.5	0	80:20	-0.0248515	-0.453465	-0.0293416	0.631579	-0.484211	0.689189	-0.0145396	0.320611	-0.0566038	-0.0314465	0.333333	-0.513664	0.228384	0.228384
306	147	help	80	20	30	3	0	80:20	-0.0217822	-0.485149	-0.0195611	0.684211	-0.263158	0.72973	-0.00323102	0.557252	-0.220126	0.147059	0.583333	-0.378479	0.399672	0.399672
306	148	help	81	19	20	3	1	80:20	-0.0127723	-0.279208	-0.00978053	0.736842	-0.0526316	0.743243	-0.00161551	0.335878	-0.0188679	-0.0188679	0.791667	-0.269787	0.542412	0.570941
306	149	help	48	52	50	1.5	0	50:50	-0.0349505	-0.70297	-0.0453244	-0.0267176	-1	-1	-0.0185784	0.427481	-0.528302	0.448529	-0.648839	-0.648839	-1	-1
306	150	help	61	39	20	1.5	0	60:40	-0.0117822	-0.239604	-0.0145515	0.210526	-0.252632	0.22973	-0.00646204	0.10687	-0.0691824	0	0	-0.243115	0	0
306	151	punish	82	18	10	1.5	1	80:20	-0.00148515	0.0810811	-0.00524809	0.210526	-0.0789474	0.148649	-0.00726979	-0.101777	-0.00628931	-0.00628931	0.0625	-0.739376	0.042822	0.717088
306	152	punish	69	31	40	3	0	70:30	-0.0140594	-0.0217822	-0.0462786	-0.437023	-0.589474	0.418919	-0.0436187	-0.799677	-0.559748	0.514706	0	-0.513664	0	0
306	153	punish	70	30	30	3	0	70:30	-0.00891089	0.162162	-0.0314885	-0.217557	-0.368421	0.459459	-0.0323102	-0.599354	-0.345912	0.294118	0.166667	-0.378483	0.114192	0.114192
306	154	punish	68	32	50	3	0	70:30	-0.0192079	-0.0732673	-0.0610687	-0.656489	-0.810526	0.378378	-0.0549273	-1	-0.773585	0.735294	-0.16221	-0.648839	-0.25	-0.25
306	155	punish	48	52	50	1.5	0	50:50	-0.0227723	-0.215842	-0.0517653	-0.284351	-1	-1	-0.042811	-0.515347	-0.528302	0.448529	-0.648839	-0.648839	-1	-1
306	156	punish	59	41	40	3	0	60:40	-0.0160396	-0.10099	-0.0510496	-0.627863	-0.694737	0.148649	-0.0436187	-0.799677	-0.685535	0.661765	-0.270349	-0.513664	-0.416667	-0.416667
306	157	punish	80	20	30	3	0	80:20	-0.00693069	0.702703	-0.0267176	-0.0267176	-0.263158	0.72973	-0.0323102	-0.599354	-0.220126	0.147059	0.583333	-0.378479	0.399672	0.399672
306	158	punish	52	48	10	3	0	50:50	-0.00257426	-0.0257426	-0.0114504	-0.160305	-0.136842	0	-0.00969305	-0.198708	-0.169811	0.147059	-0.0540699	-0.106195	-0.0833333	-0.0833333
306	159	punish	61	39	20	3	0	60:40	-0.00574257	0	-0.0214695	-0.188931	-0.252632	0.22973	-0.0210016	-0.399031	-0.257862	0.220588	0	-0.243115	0	0
306	160	punish	78	22	50	3	0	80:20	-0.0172277	0	-0.0562977	-0.465649	-0.705263	0.648649	-0.0549273	-1	-0.647799	0.588235	0.0833333	-0.648839	0.057096	0.057096
306	161	punish	69	31	40	1.5	0	70:30	-0.0140594	-0.0217822	-0.0319656	0.342105	-0.589474	0.418919	-0.0339257	-0.411955	-0.18239	0.0735294	0	-0.513664	0	0
306	162	punish	81	19	20	1.5	1	80:20	-0.0049505	0.189189	-0.0124046	0.447368	-0.210526	0.337838	-0.0161551	-0.20517	-0.0188679	-0.0188679	0.166667	-0.675312	0.114192	0.570653
306	163	punish	52	48	10	1.5	0	50:50	-0.00257426	-0.0257426	-0.00787214	-0.0171756	-0.136842	0	-0.00726979	-0.101777	-0.0754717	0.0367647	-0.0540699	-0.106195	-0.0833333	-0.0833333
306	164	punish	58	42	50	3	0	60:40	-0.0211881	-0.152475	-0.0658397	-0.847328	-0.915789	0.108108	-0.0549273	-1	-0.899371	0.882353	-0.432559	-0.648839	-0.666667	-0.666667
306	165	punish	48	52	50	3	0	50:50	-0.0227723	-0.215842	-0.0696565	-1	-1	-1	-0.0549273	-1	-1	1	-0.648839	-0.648839	-1	-1
306	166	punish	90	10	30	3	0	90:10	-0.00594059	0.972973	-0.0243321	0.157895	-0.157895	1	-0.0323102	-0.599354	-0.0943396	0	1	-0.378476	0.685152	0.685152
306	167	punish	68	32	50	1.5	0	70:30	-0.0192079	-0.0732673	-0.0431775	0.131579	-0.810526	0.378378	-0.042811	-0.515347	-0.301887	0.183824	-0.16221	-0.648839	-0.25	-0.25
306	168	punish	62	38	10	1.5	0	60:40	-0.00148515	0.0810811	-0.00524809	0.210526	-0.0789474	0.148649	-0.00726979	-0.101777	-0.00628931	-0.00628931	0.0625	-0.218127	0.042822	0.166667
306	169	punish	49	51	40	3	0	50:50	-0.0178218	-0.172277	-0.0553435	-0.799618	-0.789474	-0.789474	-0.0436187	-0.799677	-0.798742	0.794118	-0.513664	-0.513664	-0.791667	-0.791667
306	170	punish	90	10	30	1.5	0	90:10	-0.00841584	0.297297	-0.0195611	0.684211	-0.342105	0.527027	-0.0250404	-0.308562	-0.0314465	-0.0314465	0.270833	-0.851588	0.185562	0.685145
306	171	punish	79	21	40	1.5	0	80:20	-0.0129703	0.108108	-0.0293416	0.631579	-0.484211	0.689189	-0.0339257	-0.411955	-0.0566038	-0.0314465	0.333333	-0.513664	0.228384	0.228384
306	172	punish	51	49	20	1.5	0	50:50	-0.00772277	-0.0772277	-0.019084	-0.0935115	-0.357895	0	-0.0161551	-0.20517	-0.194969	0.147059	-0.21628	-0.243296	-0.333333	-0.333333
306	173	punish	49	51	40	1.5	0	50:50	-0.0178218	-0.172277	-0.0410305	-0.227099	-0.789474	-0.789474	-0.0339257	-0.411955	-0.421384	0.352941	-0.513664	-0.513664	-0.791667	-0.791667
306	174	punish	72	28	10	1.5	0	70:30	-0.00148515	0.0810811	-0.00524809	0.210526	-0.0789474	0.148649	-0.00726979	-0.101777	-0.00628931	-0.00628931	0.0625	-0.478751	0.042822	0.441877
306	175	punish	81	19	20	3	0	80:20	-0.00287129	0.756757	-0.0145515	0.210526	-0.0526316	0.743243	-0.0210016	-0.399031	-0.0188679	-0.0188679	0.791667	-0.269787	0.542412	0.570941
306	176	punish	72	28	10	3	1	70:30	0	0.486486	-0.00524809	0.210526	0	0.351351	-0.00969305	-0.198708	-0.00628931	-0.00628931	0.375	-0.275989	0.256932	0.449579
306	177	punish	70	30	30	1.5	0	70:30	-0.00940594	0.027027	-0.0219466	0.421053	-0.368421	0.459459	-0.0250404	-0.308562	-0.0628931	0	0.166667	-0.378483	0.114192	0.114192
306	178	punish	59	41	40	1.5	0	60:40	-0.0160396	-0.10099	-0.0367366	-0.0553435	-0.694737	0.148649	-0.0339257	-0.411955	-0.308176	0.220588	-0.270349	-0.513664	-0.416667	-0.416667
306	179	punish	60	40	30	1.5	0	60:40	-0.0108911	-0.049505	-0.0255248	0.0263158	-0.473684	0.189189	-0.0250404	-0.308562	-0.188679	0.110294	-0.10814	-0.378486	-0.166667	-0.166667
306	180	punish	71	29	20	1.5	0	70:30	-0.0049505	0.189189	-0.0124046	0.447368	-0.210526	0.337838	-0.0161551	-0.20517	-0.0188679	-0.0188679	0.166667	-0.405143	0.114192	0.285365
306	181	punish	88	12	50	3	0	90:10	-0.0152475	0.540541	-0.0515267	-0.274809	-0.6	0.918919	-0.0549273	-1	-0.522013	0.441176	0.5	-0.648839	0.342576	0.342576
306	182	punish	79	21	40	3	0	80:20	-0.0120792	0.351351	-0.0415076	-0.246183	-0.484211	0.689189	-0.0436187	-0.799677	-0.433962	0.367647	0.333333	-0.513664	0.228384	0.228384
306	183	punish	60	40	30	3	0	60:40	-0.0108911	-0.049505	-0.0362595	-0.408397	-0.473684	0.189189	-0.0323102	-0.599354	-0.471698	0.441176	-0.10814	-0.378486	-0.166667	-0.166667
306	184	punish	91	9	20	1.5	1	90:10	-0.0049505	0.189189	-0.0124046	0.447368	-0.210526	0.337838	-0.0161551	-0.20517	-0.0188679	-0.0188679	0.166667	-0.94548	0.114192	0.855942
306	185	punish	51	49	20	3	0	50:50	-0.00772277	-0.0772277	-0.0262405	-0.379771	-0.357895	0	-0.0210016	-0.399031	-0.383648	0.367647	-0.21628	-0.243296	-0.333333	-0.333333
306	186	punish	50	50	30	3	0	50:50	-0.0128713	-0.128713	-0.0410305	-0.599237	-0.578947	-0.578947	-0.0323102	-0.599354	-0.597484	0.588235	-0.378489	-0.378489	-0.583333	-0.583333
306	187	punish	58	42	50	1.5	0	60:40	-0.0211881	-0.152475	-0.0479485	-0.131679	-0.915789	0.108108	-0.042811	-0.515347	-0.427673	0.330882	-0.432559	-0.648839	-0.666667	-0.666667
306	188	punish	92	8	10	1.5	1	90:10	-0.00148515	0.0810811	-0.00524809	0.210526	-0.0789474	0.148649	-0.00726979	-0.101777	-0.00628931	-0.00628931	0.0625	-1	0.042822	0.992298
306	189	punish	50	50	30	1.5	0	50:50	-0.0128713	-0.128713	-0.0302958	-0.169847	-0.578947	-0.578947	-0.0250404	-0.308562	-0.314465	0.257353	-0.378489	-0.378489	-0.583333	-0.583333
306	190	punish	61	39	20	1.5	0	60:40	-0.00584158	-0.0019802	-0.0145515	0.210526	-0.252632	0.22973	-0.0161551	-0.20517	-0.0691824	0	0	-0.243115	0	0
306	191	punish	92	8	10	3	0	90:10	0	0.486486	-0.00524809	0.210526	0	0.351351	-0.00969305	-0.198708	-0.00628931	-0.00628931	0.375	-0.797238	0.256932	1
306	192	punish	89	11	40	3	0	90:10	-0.010099	0.891892	-0.0367366	-0.0553435	-0.378947	0.959459	-0.0436187	-0.799677	-0.308176	0.220588	0.75	-0.513664	0.513864	0.513864
306	193	punish	80	20	30	1.5	0	80:20	-0.00841584	0.297297	-0.0195611	0.684211	-0.342105	0.527027	-0.0250404	-0.308562	-0.0314465	-0.0314465	0.270833	-0.581241	0.185562	0.399669
306	194	punish	82	18	10	3	1	80:20	0	0.486486	-0.00524809	0.210526	0	0.351351	-0.00969305	-0.198708	-0.00628931	-0.00628931	0.375	-0.536614	0.256932	0.72479
306	195	punish	91	9	20	3	1	90:10	-0.0019802	1	-0.0124046	0.447368	-0.0526316	0.743243	-0.0210016	-0.399031	-0.0188679	-0.0188679	0.791667	-0.539956	0.542412	0.856229
306	196	punish	62	38	10	3	0	60:40	-0.000792079	0.27027	-0.00715649	0	-0.0315789	0.27027	-0.00969305	-0.198708	-0.0440252	0	0.25	-0.0964696	0.171288	0.171288
306	197	punish	89	11	40	1.5	0	90:10	-0.0119802	0.378378	-0.0269561	0.894737	-0.473684	0.716216	-0.0339257	-0.411955	-0.0440252	-0.0440252	0.375	-0.756978	0.256932	0.513864
306	198	punish	88	12	50	1.5	0	90:10	-0.0165347	0.189189	-0.0367366	0.842105	-0.605263	0.905405	-0.042811	-0.515347	-0.0566038	-0.0566038	0.479167	-0.662356	0.328302	0.342576
306	199	punish	78	22	50	1.5	0	80:20	-0.0175248	-0.00594059	-0.0391221	0.578947	-0.705263	0.648649	-0.042811	-0.515347	-0.176101	0.0367647	0.0833333	-0.648839	0.057096	0.057096
306	200	punish	71	29	20	3	0	70:30	-0.00386139	0.486486	-0.016937	-0.00763359	-0.147368	0.5	-0.0210016	-0.399031	-0.132075	0.0735294	0.416667	-0.242934	0.28548	0.28548
306	201	help	51	49	20	1.5	0	50:50	-0.0127723	-0.279208	-0.016937	-0.00763359	-0.357895	0	-0.00646204	0.10687	-0.194969	0.147059	-0.21628	-0.243296	-0.333333	-0.333333
306	202	help	48	52	50	1.5	0	50:50	-0.0349505	-0.70297	-0.0453244	-0.0267176	-1	-1	-0.0185784	0.427481	-0.528302	0.448529	-0.648839	-0.648839	-1	-1
306	203	help	71	29	20	1.5	0	70:30	-0.0107921	-0.2	-0.012166	0.473684	-0.210526	0.337838	-0.00646204	0.10687	-0.0188679	-0.0188679	0.166667	-0.405143	0.114192	0.285365
306	204	help	80	20	30	3	0	80:20	-0.0217822	-0.485149	-0.0195611	0.684211	-0.263158	0.72973	-0.00323102	0.557252	-0.220126	0.147059	0.583333	-0.378479	0.399672	0.399672
306	205	help	59	41	40	3	0	60:40	-0.0327723	-0.770297	-0.0341126	0.105263	-0.694737	0.148649	-0.00484653	0.778626	-0.685535	0.661765	-0.270349	-0.513664	-0.416667	-0.416667
306	206	help	52	48	10	1.5	0	50:50	-0.00524752	-0.132673	-0.00715649	0	-0.136842	0	-0.00242326	0	-0.0754717	0.0367647	-0.0540699	-0.106195	-0.0833333	-0.0833333
306	207	help	68	32	50	3	0	70:30	-0.0407921	-0.936634	-0.0415076	0.315789	-0.810526	0.378378	-0.00646204	1	-0.773585	0.735294	-0.16221	-0.648839	-0.25	-0.25
306	208	help	61	39	20	3	0	60:40	-0.0147525	-0.358416	-0.0145515	0.210526	-0.252632	0.22973	-0.00161551	0.335878	-0.257862	0.220588	0	-0.243115	0	0
306	209	help	78	22	50	3	0	80:20	-0.039802	-0.89703	-0.0391221	0.578947	-0.705263	0.648649	-0.00646204	1	-0.647799	0.588235	0.0833333	-0.648839	0.057096	0.057096
306	210	help	81	19	20	1.5	0	80:20	-0.00980198	-0.160396	-0.00978053	0.736842	-0.210526	0.337838	-0.00646204	0.10687	-0.0188679	-0.0188679	0.166667	-0.675312	0.114192	0.570653
306	211	help	61	39	20	1.5	0	60:40	-0.0117822	-0.239604	-0.0145515	0.210526	-0.252632	0.22973	-0.00646204	0.10687	-0.0691824	0	0	-0.243115	0	0
306	212	help	91	9	20	3	1	90:10	-0.0117822	-0.239604	-0.00739504	1	-0.0526316	0.743243	-0.00161551	0.335878	-0.0188679	-0.0188679	0.791667	-0.539956	0.542412	0.856229
306	213	help	71	29	20	3	0	70:30	-0.0137624	-0.318812	-0.012166	0.473684	-0.147368	0.5	-0.00161551	0.335878	-0.132075	0.0735294	0.416667	-0.242934	0.28548	0.28548
306	214	help	69	31	40	3	0	70:30	-0.0317822	-0.730693	-0.0317271	0.368421	-0.589474	0.418919	-0.00484653	0.778626	-0.559748	0.514706	0	-0.513664	0	0
306	215	help	52	48	10	3	0	50:50	-0.00673267	-0.192079	-0.00715649	0	-0.136842	0	0	0.114504	-0.169811	0.147059	-0.0540699	-0.106195	-0.0833333	-0.0833333
306	216	help	72	28	10	1.5	1	70:30	-0.00326733	-0.0534653	-0.0023855	0.526316	-0.0789474	0.148649	-0.00242326	0	-0.00628931	-0.00628931	0.0625	-0.478751	0.042822	0.441877
306	217	help	80	20	30	1.5	0	80:20	-0.0173267	-0.306931	-0.0195611	0.684211	-0.342105	0.527027	-0.0105008	0.21374	-0.0314465	-0.0314465	0.270833	-0.581241	0.185562	0.399669
306	218	help	69	31	40	1.5	0	70:30	-0.0258416	-0.493069	-0.0317271	0.368421	-0.589474	0.418919	-0.0145396	0.320611	-0.18239	0.0735294	0	-0.513664	0	0
306	219	help	50	50	30	1.5	0	50:50	-0.020297	-0.425743	-0.0267176	-0.0267176	-0.578947	-0.578947	-0.0105008	0.21374	-0.314465	0.257353	-0.378489	-0.378489	-0.583333	-0.583333
306	220	help	90	10	30	1.5	0	90:10	-0.0163366	-0.267327	-0.0171756	0.947368	-0.342105	0.527027	-0.0105008	0.21374	-0.0314465	-0.0314465	0.270833	-0.851588	0.185562	0.685145
306	221	help	89	11	40	1.5	0	90:10	-0.0238614	-0.413861	-0.0269561	0.894737	-0.473684	0.716216	-0.0145396	0.320611	-0.0440252	-0.0440252	0.375	-0.756978	0.256932	0.513864
306	222	help	89	11	40	3	0	90:10	-0.029802	-0.651485	-0.0269561	0.894737	-0.378947	0.959459	-0.00484653	0.778626	-0.308176	0.220588	0.75	-0.513664	0.513864	0.513864
306	223	help	79	21	40	1.5	0	80:20	-0.0248515	-0.453465	-0.0293416	0.631579	-0.484211	0.689189	-0.0145396	0.320611	-0.0566038	-0.0314465	0.333333	-0.513664	0.228384	0.228384
306	224	help	59	41	40	1.5	0	60:40	-0.0268317	-0.532673	-0.0341126	0.105263	-0.694737	0.148649	-0.0145396	0.320611	-0.308176	0.220588	-0.270349	-0.513664	-0.416667	-0.416667
306	225	help	50	50	30	3	0	50:50	-0.0247525	-0.60396	-0.0267176	-0.0267176	-0.578947	-0.578947	-0.00323102	0.557252	-0.597484	0.588235	-0.378489	-0.378489	-0.583333	-0.583333
306	226	help	82	18	10	1.5	1	80:20	-0.0029703	-0.0415842	-0.00166985	0.605263	-0.0789474	0.148649	-0.00242326	0	-0.00628931	-0.00628931	0.0625	-0.739376	0.042822	0.717088
306	227	help	92	8	10	1.5	1	90:10	-0.0029703	-0.0415842	-0.00166985	0.605263	-0.0789474	0.148649	-0.00242326	0	-0.00628931	-0.00628931	0.0625	-1	0.042822	0.992298
306	228	help	79	21	40	3	0	80:20	-0.0307921	-0.691089	-0.0293416	0.631579	-0.484211	0.689189	-0.00484653	0.778626	-0.433962	0.367647	0.333333	-0.513664	0.228384	0.228384
306	229	help	92	8	10	3	1	90:10	-0.0029703	-0.0415842	0	1	0	0.351351	0	0.114504	-0.00628931	-0.00628931	0.375	-0.797238	0.256932	1
306	230	help	78	22	50	1.5	0	80:20	-0.0323762	-0.6	-0.0391221	0.578947	-0.705263	0.648649	-0.0185784	0.427481	-0.176101	0.0367647	0.0833333	-0.648839	0.057096	0.057096
306	231	help	49	51	40	3	0	50:50	-0.0335644	-0.80198	-0.036021	-0.0267176	-0.789474	-0.789474	-0.00484653	0.778626	-0.798742	0.794118	-0.513664	-0.513664	-0.791667	-0.791667
306	232	help	70	30	30	3	0	70:30	-0.0227723	-0.524752	-0.0219466	0.421053	-0.368421	0.459459	-0.00323102	0.557252	-0.345912	0.294118	0.166667	-0.378483	0.114192	0.114192
306	233	help	49	51	40	1.5	0	50:50	-0.0276238	-0.564356	-0.036021	-0.0267176	-0.789474	-0.789474	-0.0145396	0.320611	-0.421384	0.352941	-0.513664	-0.513664	-0.791667	-0.791667
306	234	help	58	42	50	3	0	60:40	-0.0417822	-0.976238	-0.0438931	0.0526316	-0.915789	0.108108	-0.00646204	1	-0.899371	0.882353	-0.432559	-0.648839	-0.666667	-0.666667
306	235	help	82	18	10	3	1	80:20	-0.00376238	-0.0732673	0	0.789474	0	0.351351	0	0.114504	-0.00628931	-0.00628931	0.375	-0.536614	0.256932	0.72479
306	236	help	60	40	30	3	0	60:40	-0.0237624	-0.564356	-0.0243321	0.157895	-0.473684	0.189189	-0.00323102	0.557252	-0.471698	0.441176	-0.10814	-0.378486	-0.166667	-0.166667
306	237	help	58	42	50	1.5	0	60:40	-0.0343564	-0.679208	-0.0438931	0.0526316	-0.915789	0.108108	-0.0185784	0.427481	-0.427673	0.330882	-0.432559	-0.648839	-0.666667	-0.666667
306	238	help	51	49	20	3	0	50:50	-0.0157426	-0.39802	-0.016937	-0.00763359	-0.357895	0	-0.00161551	0.335878	-0.383648	0.367647	-0.21628	-0.243296	-0.333333	-0.333333
306	239	help	70	30	30	1.5	0	70:30	-0.0183168	-0.346535	-0.0219466	0.421053	-0.368421	0.459459	-0.0105008	0.21374	-0.0628931	0	0.166667	-0.378483	0.114192	0.114192
306	240	help	81	19	20	3	1	80:20	-0.0127723	-0.279208	-0.00978053	0.736842	-0.0526316	0.743243	-0.00161551	0.335878	-0.0188679	-0.0188679	0.791667	-0.269787	0.542412	0.570941
306	241	help	88	12	50	1.5	0	90:10	-0.0313861	-0.560396	-0.0367366	0.842105	-0.605263	0.905405	-0.0185784	0.427481	-0.0566038	-0.0566038	0.479167	-0.662356	0.328302	0.342576
306	242	help	90	10	30	3	0	90:10	-0.0207921	-0.445545	-0.0171756	0.947368	-0.157895	1	-0.00323102	0.557252	-0.0943396	0	1	-0.378476	0.685152	0.685152
306	243	help	62	38	10	1.5	0	60:40	-0.00425743	-0.0930693	-0.00477099	0.263158	-0.0789474	0.148649	-0.00242326	0	-0.00628931	-0.00628931	0.0625	-0.218127	0.042822	0.166667
306	244	help	60	40	30	1.5	0	60:40	-0.0193069	-0.386139	-0.0243321	0.157895	-0.473684	0.189189	-0.0105008	0.21374	-0.188679	0.110294	-0.10814	-0.378486	-0.166667	-0.166667
306	245	help	48	52	50	3	0	50:50	-0.0423762	-1	-0.0453244	-0.0267176	-1	-1	-0.00646204	1	-1	1	-0.648839	-0.648839	-1	-1
306	246	help	68	32	50	1.5	0	70:30	-0.0333663	-0.639604	-0.0415076	0.315789	-0.810526	0.378378	-0.0185784	0.427481	-0.301887	0.183824	-0.16221	-0.648839	-0.25	-0.25
306	247	help	91	9	20	1.5	1	90:10	-0.00881188	-0.120792	-0.00739504	1	-0.210526	0.337838	-0.00646204	0.10687	-0.0188679	-0.0188679	0.166667	-0.94548	0.114192	0.855942
306	248	help	72	28	10	3	0	70:30	-0.00475248	-0.112871	-0.0023855	0.526316	0	0.351351	0	0.114504	-0.00628931	-0.00628931	0.375	-0.275989	0.256932	0.449579
306	249	help	62	38	10	3	0	60:40	-0.00574257	-0.152475	-0.00477099	0.263158	-0.0315789	0.27027	0	0.114504	-0.0440252	0	0.25	-0.0964696	0.171288	0.171288
306	250	help	88	12	50	3	0	90:10	-0.0388119	-0.857426	-0.0367366	0.842105	-0.6	0.918919	-0.00646204	1	-0.522013	0.441176	0.5	-0.648839	0.342576	0.342576
306	251	punish	58	42	50	1.5	0	60:40	-0.0211881	-0.152475	-0.0479485	-0.131679	-0.915789	0.108108	-0.042811	-0.515347	-0.427673	0.330882	-0.432559	-0.648839	-0.666667	-0.666667
306	252	punish	80	20	30	1.5	0	80:20	-0.00841584	0.297297	-0.0195611	0.684211	-0.342105	0.527027	-0.0250404	-0.308562	-0.0314465	-0.0314465	0.270833	-0.581241	0.185562	0.399669
306	253	punish	91	9	20	1.5	1	90:10	-0.0049505	0.189189	-0.0124046	0.447368	-0.210526	0.337838	-0.0161551	-0.20517	-0.0188679	-0.0188679	0.166667	-0.94548	0.114192	0.855942
306	254	punish	49	51	40	1.5	0	50:50	-0.0178218	-0.172277	-0.0410305	-0.227099	-0.789474	-0.789474	-0.0339257	-0.411955	-0.421384	0.352941	-0.513664	-0.513664	-0.791667	-0.791667
306	255	punish	90	10	30	3	0	90:10	-0.00594059	0.972973	-0.0243321	0.157895	-0.157895	1	-0.0323102	-0.599354	-0.0943396	0	1	-0.378476	0.685152	0.685152
306	256	punish	62	38	10	1.5	0	60:40	-0.00148515	0.0810811	-0.00524809	0.210526	-0.0789474	0.148649	-0.00726979	-0.101777	-0.00628931	-0.00628931	0.0625	-0.218127	0.042822	0.166667
306	257	punish	60	40	30	3	0	60:40	-0.0108911	-0.049505	-0.0362595	-0.408397	-0.473684	0.189189	-0.0323102	-0.599354	-0.471698	0.441176	-0.10814	-0.378486	-0.166667	-0.166667
306	258	punish	92	8	10	1.5	1	90:10	-0.00148515	0.0810811	-0.00524809	0.210526	-0.0789474	0.148649	-0.00726979	-0.101777	-0.00628931	-0.00628931	0.0625	-1	0.042822	0.992298
306	259	punish	81	19	20	3	1	80:20	-0.00287129	0.756757	-0.0145515	0.210526	-0.0526316	0.743243	-0.0210016	-0.399031	-0.0188679	-0.0188679	0.791667	-0.269787	0.542412	0.570941
306	260	punish	90	10	30	1.5	0	90:10	-0.00841584	0.297297	-0.0195611	0.684211	-0.342105	0.527027	-0.0250404	-0.308562	-0.0314465	-0.0314465	0.270833	-0.851588	0.185562	0.685145
306	261	punish	89	11	40	1.5	0	90:10	-0.0119802	0.378378	-0.0269561	0.894737	-0.473684	0.716216	-0.0339257	-0.411955	-0.0440252	-0.0440252	0.375	-0.756978	0.256932	0.513864
306	262	punish	49	51	40	3	0	50:50	-0.0178218	-0.172277	-0.0553435	-0.799618	-0.789474	-0.789474	-0.0436187	-0.799677	-0.798742	0.794118	-0.513664	-0.513664	-0.791667	-0.791667
306	263	punish	48	52	50	1.5	0	50:50	-0.0227723	-0.215842	-0.0517653	-0.284351	-1	-1	-0.042811	-0.515347	-0.528302	0.448529	-0.648839	-0.648839	-1	-1
306	264	punish	71	29	20	3	0	70:30	-0.00386139	0.486486	-0.016937	-0.00763359	-0.147368	0.5	-0.0210016	-0.399031	-0.132075	0.0735294	0.416667	-0.242934	0.28548	0.28548
306	265	punish	79	21	40	3	0	80:20	-0.0120792	0.351351	-0.0415076	-0.246183	-0.484211	0.689189	-0.0436187	-0.799677	-0.433962	0.367647	0.333333	-0.513664	0.228384	0.228384
306	266	punish	70	30	30	3	0	70:30	-0.00891089	0.162162	-0.0314885	-0.217557	-0.368421	0.459459	-0.0323102	-0.599354	-0.345912	0.294118	0.166667	-0.378483	0.114192	0.114192
306	267	punish	79	21	40	1.5	0	80:20	-0.0129703	0.108108	-0.0293416	0.631579	-0.484211	0.689189	-0.0339257	-0.411955	-0.0566038	-0.0314465	0.333333	-0.513664	0.228384	0.228384
306	268	punish	82	18	10	3	1	80:20	0	0.486486	-0.00524809	0.210526	0	0.351351	-0.00969305	-0.198708	-0.00628931	-0.00628931	0.375	-0.536614	0.256932	0.72479
306	269	punish	88	12	50	1.5	0	90:10	-0.0165347	0.189189	-0.0367366	0.842105	-0.605263	0.905405	-0.042811	-0.515347	-0.0566038	-0.0566038	0.479167	-0.662356	0.328302	0.342576
306	270	punish	69	31	40	1.5	0	70:30	-0.0140594	-0.0217822	-0.0319656	0.342105	-0.589474	0.418919	-0.0339257	-0.411955	-0.18239	0.0735294	0	-0.513664	0	0
306	271	punish	52	48	10	3	0	50:50	-0.00257426	-0.0257426	-0.0114504	-0.160305	-0.136842	0	-0.00969305	-0.198708	-0.169811	0.147059	-0.0540699	-0.106195	-0.0833333	-0.0833333
306	272	punish	88	12	50	3	0	90:10	-0.0152475	0.540541	-0.0515267	-0.274809	-0.6	0.918919	-0.0549273	-1	-0.522013	0.441176	0.5	-0.648839	0.342576	0.342576
306	273	punish	60	40	30	1.5	0	60:40	-0.0108911	-0.049505	-0.0255248	0.0263158	-0.473684	0.189189	-0.0250404	-0.308562	-0.188679	0.110294	-0.10814	-0.378486	-0.166667	-0.166667
306	274	punish	72	28	10	3	0	70:30	0	0.486486	-0.00524809	0.210526	0	0.351351	-0.00969305	-0.198708	-0.00628931	-0.00628931	0.375	-0.275989	0.256932	0.449579
306	275	punish	59	41	40	3	0	60:40	-0.0160396	-0.10099	-0.0510496	-0.627863	-0.694737	0.148649	-0.0436187	-0.799677	-0.685535	0.661765	-0.270349	-0.513664	-0.416667	-0.416667
306	276	punish	62	38	10	3	0	60:40	-0.000792079	0.27027	-0.00715649	0	-0.0315789	0.27027	-0.00969305	-0.198708	-0.0440252	0	0.25	-0.0964696	0.171288	0.171288
306	277	punish	82	18	10	1.5	1	80:20	-0.00148515	0.0810811	-0.00524809	0.210526	-0.0789474	0.148649	-0.00726979	-0.101777	-0.00628931	-0.00628931	0.0625	-0.739376	0.042822	0.717088
306	278	punish	51	49	20	1.5	0	50:50	-0.00772277	-0.0772277	-0.019084	-0.0935115	-0.357895	0	-0.0161551	-0.20517	-0.194969	0.147059	-0.21628	-0.243296	-0.333333	-0.333333
306	279	punish	80	20	30	3	0	80:20	-0.00693069	0.702703	-0.0267176	-0.0267176	-0.263158	0.72973	-0.0323102	-0.599354	-0.220126	0.147059	0.583333	-0.378479	0.399672	0.399672
306	280	punish	72	28	10	1.5	0	70:30	-0.00148515	0.0810811	-0.00524809	0.210526	-0.0789474	0.148649	-0.00726979	-0.101777	-0.00628931	-0.00628931	0.0625	-0.478751	0.042822	0.441877
306	281	punish	71	29	20	1.5	0	70:30	-0.0049505	0.189189	-0.0124046	0.447368	-0.210526	0.337838	-0.0161551	-0.20517	-0.0188679	-0.0188679	0.166667	-0.405143	0.114192	0.285365
306	282	punish	81	19	20	1.5	1	80:20	-0.0049505	0.189189	-0.0124046	0.447368	-0.210526	0.337838	-0.0161551	-0.20517	-0.0188679	-0.0188679	0.166667	-0.675312	0.114192	0.570653
306	283	punish	50	50	30	1.5	0	50:50	-0.0128713	-0.128713	-0.0302958	-0.169847	-0.578947	-0.578947	-0.0250404	-0.308562	-0.314465	0.257353	-0.378489	-0.378489	-0.583333	-0.583333
306	284	punish	50	50	30	3	0	50:50	-0.0128713	-0.128713	-0.0410305	-0.599237	-0.578947	-0.578947	-0.0323102	-0.599354	-0.597484	0.588235	-0.378489	-0.378489	-0.583333	-0.583333
306	285	punish	78	22	50	3	0	80:20	-0.0172277	0	-0.0562977	-0.465649	-0.705263	0.648649	-0.0549273	-1	-0.647799	0.588235	0.0833333	-0.648839	0.057096	0.057096
306	286	punish	89	11	40	3	0	90:10	-0.010099	0.891892	-0.0367366	-0.0553435	-0.378947	0.959459	-0.0436187	-0.799677	-0.308176	0.220588	0.75	-0.513664	0.513864	0.513864
306	287	punish	69	31	40	3	0	70:30	-0.0140594	-0.0217822	-0.0462786	-0.437023	-0.589474	0.418919	-0.0436187	-0.799677	-0.559748	0.514706	0	-0.513664	0	0
306	288	punish	61	39	20	3	0	60:40	-0.00574257	0	-0.0214695	-0.188931	-0.252632	0.22973	-0.0210016	-0.399031	-0.257862	0.220588	0	-0.243115	0	0
306	289	punish	48	52	50	3	0	50:50	-0.0227723	-0.215842	-0.0696565	-1	-1	-1	-0.0549273	-1	-1	1	-0.648839	-0.648839	-1	-1
306	290	punish	52	48	10	1.5	0	50:50	-0.00257426	-0.0257426	-0.00787214	-0.0171756	-0.136842	0	-0.00726979	-0.101777	-0.0754717	0.0367647	-0.0540699	-0.106195	-0.0833333	-0.0833333
306	291	punish	70	30	30	1.5	0	70:30	-0.00940594	0.027027	-0.0219466	0.421053	-0.368421	0.459459	-0.0250404	-0.308562	-0.0628931	0	0.166667	-0.378483	0.114192	0.114192
306	292	punish	91	9	20	3	1	90:10	-0.0019802	1	-0.0124046	0.447368	-0.0526316	0.743243	-0.0210016	-0.399031	-0.0188679	-0.0188679	0.791667	-0.539956	0.542412	0.856229
306	293	punish	68	32	50	1.5	0	70:30	-0.0192079	-0.0732673	-0.0431775	0.131579	-0.810526	0.378378	-0.042811	-0.515347	-0.301887	0.183824	-0.16221	-0.648839	-0.25	-0.25
306	294	punish	78	22	50	1.5	1	80:20	-0.0175248	-0.00594059	-0.0391221	0.578947	-0.705263	0.648649	-0.042811	-0.515347	-0.176101	0.0367647	0.0833333	-0.648839	0.057096	0.057096
306	295	punish	68	32	50	3	0	70:30	-0.0192079	-0.0732673	-0.0610687	-0.656489	-0.810526	0.378378	-0.0549273	-1	-0.773585	0.735294	-0.16221	-0.648839	-0.25	-0.25
306	296	punish	59	41	40	1.5	0	60:40	-0.0160396	-0.10099	-0.0367366	-0.0553435	-0.694737	0.148649	-0.0339257	-0.411955	-0.308176	0.220588	-0.270349	-0.513664	-0.416667	-0.416667
306	297	punish	92	8	10	3	1	90:10	0	0.486486	-0.00524809	0.210526	0	0.351351	-0.00969305	-0.198708	-0.00628931	-0.00628931	0.375	-0.797238	0.256932	1
306	298	punish	61	39	20	1.5	0	60:40	-0.00584158	-0.0019802	-0.0145515	0.210526	-0.252632	0.22973	-0.0161551	-0.20517	-0.0691824	0	0	-0.243115	0	0
306	299	punish	51	49	20	3	0	50:50	-0.00772277	-0.0772277	-0.0262405	-0.379771	-0.357895	0	-0.0210016	-0.399031	-0.383648	0.367647	-0.21628	-0.243296	-0.333333	-0.333333
306	300	punish	58	42	50	3	0	60:40	-0.0211881	-0.152475	-0.0658397	-0.847328	-0.915789	0.108108	-0.0549273	-1	-0.899371	0.882353	-0.432559	-0.648839	-0.666667	-0.666667
308	1	punish	49	51	40	3	0	50:50	-0.0178218	-0.172277	-0.0553435	-0.799618	-0.789474	-0.789474	-0.0436187	-0.799677	-0.798742	0.794118	-0.513664	-0.513664	-0.791667	-0.791667
308	2	punish	69	31	40	1.5	0	70:30	-0.0140594	-0.0217822	-0.0319656	0.342105	-0.589474	0.418919	-0.0339257	-0.411955	-0.18239	0.0735294	0	-0.513664	0	0
308	3	punish	88	12	50	1.5	0	90:10	-0.0165347	0.189189	-0.0367366	0.842105	-0.605263	0.905405	-0.042811	-0.515347	-0.0566038	-0.0566038	0.479167	-0.662356	0.328302	0.342576
308	4	punish	70	30	30	3	0	70:30	-0.00891089	0.162162	-0.0314885	-0.217557	-0.368421	0.459459	-0.0323102	-0.599354	-0.345912	0.294118	0.166667	-0.378483	0.114192	0.114192
308	5	punish	59	41	40	1.5	0	60:40	-0.0160396	-0.10099	-0.0367366	-0.0553435	-0.694737	0.148649	-0.0339257	-0.411955	-0.308176	0.220588	-0.270349	-0.513664	-0.416667	-0.416667
308	6	punish	78	22	50	1.5	0	80:20	-0.0175248	-0.00594059	-0.0391221	0.578947	-0.705263	0.648649	-0.042811	-0.515347	-0.176101	0.0367647	0.0833333	-0.648839	0.057096	0.057096
308	7	punish	71	29	20	3	0	70:30	-0.00386139	0.486486	-0.016937	-0.00763359	-0.147368	0.5	-0.0210016	-0.399031	-0.132075	0.0735294	0.416667	-0.242934	0.28548	0.28548
308	8	punish	69	31	40	3	0	70:30	-0.0140594	-0.0217822	-0.0462786	-0.437023	-0.589474	0.418919	-0.0436187	-0.799677	-0.559748	0.514706	0	-0.513664	0	0
308	9	punish	51	49	20	3	0	50:50	-0.00772277	-0.0772277	-0.0262405	-0.379771	-0.357895	0	-0.0210016	-0.399031	-0.383648	0.367647	-0.21628	-0.243296	-0.333333	-0.333333
308	10	punish	82	18	10	3	1	80:20	0	0.486486	-0.00524809	0.210526	0	0.351351	-0.00969305	-0.198708	-0.00628931	-0.00628931	0.375	-0.536614	0.256932	0.72479
308	11	punish	60	40	30	1.5	0	60:40	-0.0108911	-0.049505	-0.0255248	0.0263158	-0.473684	0.189189	-0.0250404	-0.308562	-0.188679	0.110294	-0.10814	-0.378486	-0.166667	-0.166667
308	12	punish	50	50	30	1.5	0	50:50	-0.0128713	-0.128713	-0.0302958	-0.169847	-0.578947	-0.578947	-0.0250404	-0.308562	-0.314465	0.257353	-0.378489	-0.378489	-0.583333	-0.583333
308	13	punish	81	19	20	1.5	0	80:20	-0.0049505	0.189189	-0.0124046	0.447368	-0.210526	0.337838	-0.0161551	-0.20517	-0.0188679	-0.0188679	0.166667	-0.675312	0.114192	0.570653
308	14	punish	72	28	10	1.5	1	70:30	-0.00148515	0.0810811	-0.00524809	0.210526	-0.0789474	0.148649	-0.00726979	-0.101777	-0.00628931	-0.00628931	0.0625	-0.478751	0.042822	0.441877
308	15	punish	48	52	50	3	0	50:50	-0.0227723	-0.215842	-0.0696565	-1	-1	-1	-0.0549273	-1	-1	1	-0.648839	-0.648839	-1	-1
308	16	punish	58	42	50	3	0	60:40	-0.0211881	-0.152475	-0.0658397	-0.847328	-0.915789	0.108108	-0.0549273	-1	-0.899371	0.882353	-0.432559	-0.648839	-0.666667	-0.666667
308	17	punish	68	32	50	3	0	70:30	-0.0192079	-0.0732673	-0.0610687	-0.656489	-0.810526	0.378378	-0.0549273	-1	-0.773585	0.735294	-0.16221	-0.648839	-0.25	-0.25
308	18	punish	72	28	10	3	0	70:30	0	0.486486	-0.00524809	0.210526	0	0.351351	-0.00969305	-0.198708	-0.00628931	-0.00628931	0.375	-0.275989	0.256932	0.449579
308	19	punish	88	12	50	3	0	90:10	-0.0152475	0.540541	-0.0515267	-0.274809	-0.6	0.918919	-0.0549273	-1	-0.522013	0.441176	0.5	-0.648839	0.342576	0.342576
308	20	punish	52	48	10	1.5	0	50:50	-0.00257426	-0.0257426	-0.00787214	-0.0171756	-0.136842	0	-0.00726979	-0.101777	-0.0754717	0.0367647	-0.0540699	-0.106195	-0.0833333	-0.0833333
308	21	punish	61	39	20	1.5	0	60:40	-0.00584158	-0.0019802	-0.0145515	0.210526	-0.252632	0.22973	-0.0161551	-0.20517	-0.0691824	0	0	-0.243115	0	0
308	22	punish	91	9	20	3	0	90:10	-0.0019802	1	-0.0124046	0.447368	-0.0526316	0.743243	-0.0210016	-0.399031	-0.0188679	-0.0188679	0.791667	-0.539956	0.542412	0.856229
308	23	punish	52	48	10	3	0	50:50	-0.00257426	-0.0257426	-0.0114504	-0.160305	-0.136842	0	-0.00969305	-0.198708	-0.169811	0.147059	-0.0540699	-0.106195	-0.0833333	-0.0833333
308	24	punish	71	29	20	1.5	1	70:30	-0.0049505	0.189189	-0.0124046	0.447368	-0.210526	0.337838	-0.0161551	-0.20517	-0.0188679	-0.0188679	0.166667	-0.405143	0.114192	0.285365
308	25	punish	58	42	50	1.5	0	60:40	-0.0211881	-0.152475	-0.0479485	-0.131679	-0.915789	0.108108	-0.042811	-0.515347	-0.427673	0.330882	-0.432559	-0.648839	-0.666667	-0.666667
308	26	punish	89	11	40	3	0	90:10	-0.010099	0.891892	-0.0367366	-0.0553435	-0.378947	0.959459	-0.0436187	-0.799677	-0.308176	0.220588	0.75	-0.513664	0.513864	0.513864
308	27	punish	50	50	30	3	0	50:50	-0.0128713	-0.128713	-0.0410305	-0.599237	-0.578947	-0.578947	-0.0323102	-0.599354	-0.597484	0.588235	-0.378489	-0.378489	-0.583333	-0.583333
308	28	punish	60	40	30	3	0	60:40	-0.0108911	-0.049505	-0.0362595	-0.408397	-0.473684	0.189189	-0.0323102	-0.599354	-0.471698	0.441176	-0.10814	-0.378486	-0.166667	-0.166667
308	29	punish	81	19	20	3	0	80:20	-0.00287129	0.756757	-0.0145515	0.210526	-0.0526316	0.743243	-0.0210016	-0.399031	-0.0188679	-0.0188679	0.791667	-0.269787	0.542412	0.570941
308	30	punish	78	22	50	3	0	80:20	-0.0172277	0	-0.0562977	-0.465649	-0.705263	0.648649	-0.0549273	-1	-0.647799	0.588235	0.0833333	-0.648839	0.057096	0.057096
308	31	punish	48	52	50	1.5	0	50:50	-0.0227723	-0.215842	-0.0517653	-0.284351	-1	-1	-0.042811	-0.515347	-0.528302	0.448529	-0.648839	-0.648839	-1	-1
308	32	punish	92	8	10	3	1	90:10	0	0.486486	-0.00524809	0.210526	0	0.351351	-0.00969305	-0.198708	-0.00628931	-0.00628931	0.375	-0.797238	0.256932	1
308	33	punish	90	10	30	3	0	90:10	-0.00594059	0.972973	-0.0243321	0.157895	-0.157895	1	-0.0323102	-0.599354	-0.0943396	0	1	-0.378476	0.685152	0.685152
308	34	punish	82	18	10	1.5	1	80:20	-0.00148515	0.0810811	-0.00524809	0.210526	-0.0789474	0.148649	-0.00726979	-0.101777	-0.00628931	-0.00628931	0.0625	-0.739376	0.042822	0.717088
308	35	punish	49	51	40	1.5	0	50:50	-0.0178218	-0.172277	-0.0410305	-0.227099	-0.789474	-0.789474	-0.0339257	-0.411955	-0.421384	0.352941	-0.513664	-0.513664	-0.791667	-0.791667
308	36	punish	90	10	30	1.5	0	90:10	-0.00841584	0.297297	-0.0195611	0.684211	-0.342105	0.527027	-0.0250404	-0.308562	-0.0314465	-0.0314465	0.270833	-0.851588	0.185562	0.685145
308	37	punish	70	30	30	1.5	0	70:30	-0.00940594	0.027027	-0.0219466	0.421053	-0.368421	0.459459	-0.0250404	-0.308562	-0.0628931	0	0.166667	-0.378483	0.114192	0.114192
308	38	punish	51	49	20	1.5	0	50:50	-0.00772277	-0.0772277	-0.019084	-0.0935115	-0.357895	0	-0.0161551	-0.20517	-0.194969	0.147059	-0.21628	-0.243296	-0.333333	-0.333333
308	39	punish	80	20	30	3	0	80:20	-0.00693069	0.702703	-0.0267176	-0.0267176	-0.263158	0.72973	-0.0323102	-0.599354	-0.220126	0.147059	0.583333	-0.378479	0.399672	0.399672
308	40	punish	92	8	10	1.5	1	90:10	-0.00148515	0.0810811	-0.00524809	0.210526	-0.0789474	0.148649	-0.00726979	-0.101777	-0.00628931	-0.00628931	0.0625	-1	0.042822	0.992298
308	41	punish	61	39	20	3	0	60:40	-0.00574257	0	-0.0214695	-0.188931	-0.252632	0.22973	-0.0210016	-0.399031	-0.257862	0.220588	0	-0.243115	0	0
308	42	punish	80	20	30	1.5	0	80:20	-0.00841584	0.297297	-0.0195611	0.684211	-0.342105	0.527027	-0.0250404	-0.308562	-0.0314465	-0.0314465	0.270833	-0.581241	0.185562	0.399669
308	43	punish	62	38	10	3	1	60:40	-0.000792079	0.27027	-0.00715649	0	-0.0315789	0.27027	-0.00969305	-0.198708	-0.0440252	0	0.25	-0.0964696	0.171288	0.171288
308	44	punish	62	38	10	1.5	1	60:40	-0.00148515	0.0810811	-0.00524809	0.210526	-0.0789474	0.148649	-0.00726979	-0.101777	-0.00628931	-0.00628931	0.0625	-0.218127	0.042822	0.166667
308	45	punish	59	41	40	3	0	60:40	-0.0160396	-0.10099	-0.0510496	-0.627863	-0.694737	0.148649	-0.0436187	-0.799677	-0.685535	0.661765	-0.270349	-0.513664	-0.416667	-0.416667
308	46	punish	79	21	40	1.5	0	80:20	-0.0129703	0.108108	-0.0293416	0.631579	-0.484211	0.689189	-0.0339257	-0.411955	-0.0566038	-0.0314465	0.333333	-0.513664	0.228384	0.228384
308	47	punish	89	11	40	1.5	1	90:10	-0.0119802	0.378378	-0.0269561	0.894737	-0.473684	0.716216	-0.0339257	-0.411955	-0.0440252	-0.0440252	0.375	-0.756978	0.256932	0.513864
308	48	punish	68	32	50	1.5	0	70:30	-0.0192079	-0.0732673	-0.0431775	0.131579	-0.810526	0.378378	-0.042811	-0.515347	-0.301887	0.183824	-0.16221	-0.648839	-0.25	-0.25
308	49	punish	91	9	20	1.5	1	90:10	-0.0049505	0.189189	-0.0124046	0.447368	-0.210526	0.337838	-0.0161551	-0.20517	-0.0188679	-0.0188679	0.166667	-0.94548	0.114192	0.855942
308	50	punish	79	21	40	3	0	80:20	-0.0120792	0.351351	-0.0415076	-0.246183	-0.484211	0.689189	-0.0436187	-0.799677	-0.433962	0.367647	0.333333	-0.513664	0.228384	0.228384
308	51	punish	49	51	40	1.5	0	50:50	-0.0178218	-0.172277	-0.0410305	-0.227099	-0.789474	-0.789474	-0.0339257	-0.411955	-0.421384	0.352941	-0.513664	-0.513664	-0.791667	-0.791667
308	52	punish	80	20	30	3	0	80:20	-0.00693069	0.702703	-0.0267176	-0.0267176	-0.263158	0.72973	-0.0323102	-0.599354	-0.220126	0.147059	0.583333	-0.378479	0.399672	0.399672
308	53	punish	78	22	50	3	0	80:20	-0.0172277	0	-0.0562977	-0.465649	-0.705263	0.648649	-0.0549273	-1	-0.647799	0.588235	0.0833333	-0.648839	0.057096	0.057096
308	54	punish	59	41	40	3	0	60:40	-0.0160396	-0.10099	-0.0510496	-0.627863	-0.694737	0.148649	-0.0436187	-0.799677	-0.685535	0.661765	-0.270349	-0.513664	-0.416667	-0.416667
308	55	punish	78	22	50	1.5	0	80:20	-0.0175248	-0.00594059	-0.0391221	0.578947	-0.705263	0.648649	-0.042811	-0.515347	-0.176101	0.0367647	0.0833333	-0.648839	0.057096	0.057096
308	56	punish	61	39	20	1.5	1	60:40	-0.00584158	-0.0019802	-0.0145515	0.210526	-0.252632	0.22973	-0.0161551	-0.20517	-0.0691824	0	0	-0.243115	0	0
308	57	punish	72	28	10	3	1	70:30	0	0.486486	-0.00524809	0.210526	0	0.351351	-0.00969305	-0.198708	-0.00628931	-0.00628931	0.375	-0.275989	0.256932	0.449579
308	58	punish	68	32	50	3	0	70:30	-0.0192079	-0.0732673	-0.0610687	-0.656489	-0.810526	0.378378	-0.0549273	-1	-0.773585	0.735294	-0.16221	-0.648839	-0.25	-0.25
308	59	punish	82	18	10	3	1	80:20	0	0.486486	-0.00524809	0.210526	0	0.351351	-0.00969305	-0.198708	-0.00628931	-0.00628931	0.375	-0.536614	0.256932	0.72479
308	60	punish	52	48	10	3	0	50:50	-0.00257426	-0.0257426	-0.0114504	-0.160305	-0.136842	0	-0.00969305	-0.198708	-0.169811	0.147059	-0.0540699	-0.106195	-0.0833333	-0.0833333
308	61	punish	88	12	50	1.5	0	90:10	-0.0165347	0.189189	-0.0367366	0.842105	-0.605263	0.905405	-0.042811	-0.515347	-0.0566038	-0.0566038	0.479167	-0.662356	0.328302	0.342576
308	62	punish	48	52	50	1.5	0	50:50	-0.0227723	-0.215842	-0.0517653	-0.284351	-1	-1	-0.042811	-0.515347	-0.528302	0.448529	-0.648839	-0.648839	-1	-1
308	63	punish	79	21	40	3	0	80:20	-0.0120792	0.351351	-0.0415076	-0.246183	-0.484211	0.689189	-0.0436187	-0.799677	-0.433962	0.367647	0.333333	-0.513664	0.228384	0.228384
308	64	punish	51	49	20	1.5	0	50:50	-0.00772277	-0.0772277	-0.019084	-0.0935115	-0.357895	0	-0.0161551	-0.20517	-0.194969	0.147059	-0.21628	-0.243296	-0.333333	-0.333333
308	65	punish	79	21	40	1.5	0	80:20	-0.0129703	0.108108	-0.0293416	0.631579	-0.484211	0.689189	-0.0339257	-0.411955	-0.0566038	-0.0314465	0.333333	-0.513664	0.228384	0.228384
308	66	punish	61	39	20	3	0	60:40	-0.00574257	0	-0.0214695	-0.188931	-0.252632	0.22973	-0.0210016	-0.399031	-0.257862	0.220588	0	-0.243115	0	0
308	67	punish	50	50	30	1.5	0	50:50	-0.0128713	-0.128713	-0.0302958	-0.169847	-0.578947	-0.578947	-0.0250404	-0.308562	-0.314465	0.257353	-0.378489	-0.378489	-0.583333	-0.583333
308	68	punish	90	10	30	3	0	90:10	-0.00594059	0.972973	-0.0243321	0.157895	-0.157895	1	-0.0323102	-0.599354	-0.0943396	0	1	-0.378476	0.685152	0.685152
308	69	punish	58	42	50	1.5	0	60:40	-0.0211881	-0.152475	-0.0479485	-0.131679	-0.915789	0.108108	-0.042811	-0.515347	-0.427673	0.330882	-0.432559	-0.648839	-0.666667	-0.666667
308	70	punish	91	9	20	3	1	90:10	-0.0019802	1	-0.0124046	0.447368	-0.0526316	0.743243	-0.0210016	-0.399031	-0.0188679	-0.0188679	0.791667	-0.539956	0.542412	0.856229
308	71	punish	58	42	50	3	0	60:40	-0.0211881	-0.152475	-0.0658397	-0.847328	-0.915789	0.108108	-0.0549273	-1	-0.899371	0.882353	-0.432559	-0.648839	-0.666667	-0.666667
308	72	punish	69	31	40	1.5	0	70:30	-0.0140594	-0.0217822	-0.0319656	0.342105	-0.589474	0.418919	-0.0339257	-0.411955	-0.18239	0.0735294	0	-0.513664	0	0
308	73	punish	70	30	30	1.5	0	70:30	-0.00940594	0.027027	-0.0219466	0.421053	-0.368421	0.459459	-0.0250404	-0.308562	-0.0628931	0	0.166667	-0.378483	0.114192	0.114192
308	74	punish	81	19	20	3	1	80:20	-0.00287129	0.756757	-0.0145515	0.210526	-0.0526316	0.743243	-0.0210016	-0.399031	-0.0188679	-0.0188679	0.791667	-0.269787	0.542412	0.570941
308	75	punish	88	12	50	3	0	90:10	-0.0152475	0.540541	-0.0515267	-0.274809	-0.6	0.918919	-0.0549273	-1	-0.522013	0.441176	0.5	-0.648839	0.342576	0.342576
308	76	punish	81	19	20	1.5	1	80:20	-0.0049505	0.189189	-0.0124046	0.447368	-0.210526	0.337838	-0.0161551	-0.20517	-0.0188679	-0.0188679	0.166667	-0.675312	0.114192	0.570653
308	77	punish	50	50	30	3	0	50:50	-0.0128713	-0.128713	-0.0410305	-0.599237	-0.578947	-0.578947	-0.0323102	-0.599354	-0.597484	0.588235	-0.378489	-0.378489	-0.583333	-0.583333
308	78	punish	62	38	10	1.5	0	60:40	-0.00148515	0.0810811	-0.00524809	0.210526	-0.0789474	0.148649	-0.00726979	-0.101777	-0.00628931	-0.00628931	0.0625	-0.218127	0.042822	0.166667
308	79	punish	70	30	30	3	0	70:30	-0.00891089	0.162162	-0.0314885	-0.217557	-0.368421	0.459459	-0.0323102	-0.599354	-0.345912	0.294118	0.166667	-0.378483	0.114192	0.114192
308	80	punish	91	9	20	1.5	1	90:10	-0.0049505	0.189189	-0.0124046	0.447368	-0.210526	0.337838	-0.0161551	-0.20517	-0.0188679	-0.0188679	0.166667	-0.94548	0.114192	0.855942
308	81	punish	89	11	40	3	0	90:10	-0.010099	0.891892	-0.0367366	-0.0553435	-0.378947	0.959459	-0.0436187	-0.799677	-0.308176	0.220588	0.75	-0.513664	0.513864	0.513864
308	82	punish	59	41	40	1.5	0	60:40	-0.0160396	-0.10099	-0.0367366	-0.0553435	-0.694737	0.148649	-0.0339257	-0.411955	-0.308176	0.220588	-0.270349	-0.513664	-0.416667	-0.416667
308	83	punish	60	40	30	3	0	60:40	-0.0108911	-0.049505	-0.0362595	-0.408397	-0.473684	0.189189	-0.0323102	-0.599354	-0.471698	0.441176	-0.10814	-0.378486	-0.166667	-0.166667
308	84	punish	72	28	10	1.5	1	70:30	-0.00148515	0.0810811	-0.00524809	0.210526	-0.0789474	0.148649	-0.00726979	-0.101777	-0.00628931	-0.00628931	0.0625	-0.478751	0.042822	0.441877
308	85	punish	51	49	20	3	0	50:50	-0.00772277	-0.0772277	-0.0262405	-0.379771	-0.357895	0	-0.0210016	-0.399031	-0.383648	0.367647	-0.21628	-0.243296	-0.333333	-0.333333
308	86	punish	69	31	40	3	0	70:30	-0.0140594	-0.0217822	-0.0462786	-0.437023	-0.589474	0.418919	-0.0436187	-0.799677	-0.559748	0.514706	0	-0.513664	0	0
308	87	punish	52	48	10	1.5	0	50:50	-0.00257426	-0.0257426	-0.00787214	-0.0171756	-0.136842	0	-0.00726979	-0.101777	-0.0754717	0.0367647	-0.0540699	-0.106195	-0.0833333	-0.0833333
308	88	punish	92	8	10	3	1	90:10	0	0.486486	-0.00524809	0.210526	0	0.351351	-0.00969305	-0.198708	-0.00628931	-0.00628931	0.375	-0.797238	0.256932	1
308	89	punish	48	52	50	3	0	50:50	-0.0227723	-0.215842	-0.0696565	-1	-1	-1	-0.0549273	-1	-1	1	-0.648839	-0.648839	-1	-1
308	90	punish	89	11	40	1.5	0	90:10	-0.0119802	0.378378	-0.0269561	0.894737	-0.473684	0.716216	-0.0339257	-0.411955	-0.0440252	-0.0440252	0.375	-0.756978	0.256932	0.513864
308	91	punish	71	29	20	1.5	1	70:30	-0.0049505	0.189189	-0.0124046	0.447368	-0.210526	0.337838	-0.0161551	-0.20517	-0.0188679	-0.0188679	0.166667	-0.405143	0.114192	0.285365
308	92	punish	68	32	50	1.5	0	70:30	-0.0192079	-0.0732673	-0.0431775	0.131579	-0.810526	0.378378	-0.042811	-0.515347	-0.301887	0.183824	-0.16221	-0.648839	-0.25	-0.25
308	93	punish	82	18	10	1.5	1	80:20	-0.00148515	0.0810811	-0.00524809	0.210526	-0.0789474	0.148649	-0.00726979	-0.101777	-0.00628931	-0.00628931	0.0625	-0.739376	0.042822	0.717088
308	94	punish	60	40	30	1.5	0	60:40	-0.0108911	-0.049505	-0.0255248	0.0263158	-0.473684	0.189189	-0.0250404	-0.308562	-0.188679	0.110294	-0.10814	-0.378486	-0.166667	-0.166667
308	95	punish	71	29	20	3	0	70:30	-0.00386139	0.486486	-0.016937	-0.00763359	-0.147368	0.5	-0.0210016	-0.399031	-0.132075	0.0735294	0.416667	-0.242934	0.28548	0.28548
308	96	punish	62	38	10	3	0	60:40	-0.000792079	0.27027	-0.00715649	0	-0.0315789	0.27027	-0.00969305	-0.198708	-0.0440252	0	0.25	-0.0964696	0.171288	0.171288
308	97	punish	92	8	10	1.5	1	90:10	-0.00148515	0.0810811	-0.00524809	0.210526	-0.0789474	0.148649	-0.00726979	-0.101777	-0.00628931	-0.00628931	0.0625	-1	0.042822	0.992298
308	98	punish	90	10	30	1.5	1	90:10	-0.00841584	0.297297	-0.0195611	0.684211	-0.342105	0.527027	-0.0250404	-0.308562	-0.0314465	-0.0314465	0.270833	-0.851588	0.185562	0.685145
308	99	punish	80	20	30	1.5	0	80:20	-0.00841584	0.297297	-0.0195611	0.684211	-0.342105	0.527027	-0.0250404	-0.308562	-0.0314465	-0.0314465	0.270833	-0.581241	0.185562	0.399669
308	100	punish	49	51	40	3	0	50:50	-0.0178218	-0.172277	-0.0553435	-0.799618	-0.789474	-0.789474	-0.0436187	-0.799677	-0.798742	0.794118	-0.513664	-0.513664	-0.791667	-0.791667
308	101	help	61	39	20	1.5	0	60:40	-0.0117822	-0.239604	-0.0145515	0.210526	-0.252632	0.22973	-0.00646204	0.10687	-0.0691824	0	0	-0.243115	0	0
308	102	help	90	10	30	3	0	90:10	-0.0207921	-0.445545	-0.0171756	0.947368	-0.157895	1	-0.00323102	0.557252	-0.0943396	0	1	-0.378476	0.685152	0.685152
308	103	help	51	49	20	3	0	50:50	-0.0157426	-0.39802	-0.016937	-0.00763359	-0.357895	0	-0.00161551	0.335878	-0.383648	0.367647	-0.21628	-0.243296	-0.333333	-0.333333
308	104	help	68	32	50	1.5	0	70:30	-0.0333663	-0.639604	-0.0415076	0.315789	-0.810526	0.378378	-0.0185784	0.427481	-0.301887	0.183824	-0.16221	-0.648839	-0.25	-0.25
308	105	help	78	22	50	3	0	80:20	-0.039802	-0.89703	-0.0391221	0.578947	-0.705263	0.648649	-0.00646204	1	-0.647799	0.588235	0.0833333	-0.648839	0.057096	0.057096
308	106	help	81	19	20	3	1	80:20	-0.0127723	-0.279208	-0.00978053	0.736842	-0.0526316	0.743243	-0.00161551	0.335878	-0.0188679	-0.0188679	0.791667	-0.269787	0.542412	0.570941
308	107	help	82	18	10	1.5	1	80:20	-0.0029703	-0.0415842	-0.00166985	0.605263	-0.0789474	0.148649	-0.00242326	0	-0.00628931	-0.00628931	0.0625	-0.739376	0.042822	0.717088
308	108	help	80	20	30	1.5	1	80:20	-0.0173267	-0.306931	-0.0195611	0.684211	-0.342105	0.527027	-0.0105008	0.21374	-0.0314465	-0.0314465	0.270833	-0.581241	0.185562	0.399669
308	109	help	89	11	40	3	0	90:10	-0.029802	-0.651485	-0.0269561	0.894737	-0.378947	0.959459	-0.00484653	0.778626	-0.308176	0.220588	0.75	-0.513664	0.513864	0.513864
308	110	help	51	49	20	1.5	0	50:50	-0.0127723	-0.279208	-0.016937	-0.00763359	-0.357895	0	-0.00646204	0.10687	-0.194969	0.147059	-0.21628	-0.243296	-0.333333	-0.333333
308	111	help	68	32	50	3	0	70:30	-0.0407921	-0.936634	-0.0415076	0.315789	-0.810526	0.378378	-0.00646204	1	-0.773585	0.735294	-0.16221	-0.648839	-0.25	-0.25
308	112	help	69	31	40	1.5	0	70:30	-0.0258416	-0.493069	-0.0317271	0.368421	-0.589474	0.418919	-0.0145396	0.320611	-0.18239	0.0735294	0	-0.513664	0	0
308	113	help	82	18	10	3	1	80:20	-0.00376238	-0.0732673	0	0.789474	0	0.351351	0	0.114504	-0.00628931	-0.00628931	0.375	-0.536614	0.256932	0.72479
308	114	help	89	11	40	1.5	1	90:10	-0.0238614	-0.413861	-0.0269561	0.894737	-0.473684	0.716216	-0.0145396	0.320611	-0.0440252	-0.0440252	0.375	-0.756978	0.256932	0.513864
308	115	help	61	39	20	3	0	60:40	-0.0147525	-0.358416	-0.0145515	0.210526	-0.252632	0.22973	-0.00161551	0.335878	-0.257862	0.220588	0	-0.243115	0	0
308	116	help	81	19	20	1.5	0	80:20	-0.00980198	-0.160396	-0.00978053	0.736842	-0.210526	0.337838	-0.00646204	0.10687	-0.0188679	-0.0188679	0.166667	-0.675312	0.114192	0.570653
308	117	help	70	30	30	1.5	0	70:30	-0.0183168	-0.346535	-0.0219466	0.421053	-0.368421	0.459459	-0.0105008	0.21374	-0.0628931	0	0.166667	-0.378483	0.114192	0.114192
308	118	help	92	8	10	1.5	1	90:10	-0.0029703	-0.0415842	-0.00166985	0.605263	-0.0789474	0.148649	-0.00242326	0	-0.00628931	-0.00628931	0.0625	-1	0.042822	0.992298
308	119	help	50	50	30	3	0	50:50	-0.0247525	-0.60396	-0.0267176	-0.0267176	-0.578947	-0.578947	-0.00323102	0.557252	-0.597484	0.588235	-0.378489	-0.378489	-0.583333	-0.583333
308	120	help	88	12	50	3	0	90:10	-0.0388119	-0.857426	-0.0367366	0.842105	-0.6	0.918919	-0.00646204	1	-0.522013	0.441176	0.5	-0.648839	0.342576	0.342576
308	121	help	90	10	30	1.5	1	90:10	-0.0163366	-0.267327	-0.0171756	0.947368	-0.342105	0.527027	-0.0105008	0.21374	-0.0314465	-0.0314465	0.270833	-0.851588	0.185562	0.685145
308	122	help	71	29	20	1.5	1	70:30	-0.0107921	-0.2	-0.012166	0.473684	-0.210526	0.337838	-0.00646204	0.10687	-0.0188679	-0.0188679	0.166667	-0.405143	0.114192	0.285365
308	123	help	79	21	40	3	0	80:20	-0.0307921	-0.691089	-0.0293416	0.631579	-0.484211	0.689189	-0.00484653	0.778626	-0.433962	0.367647	0.333333	-0.513664	0.228384	0.228384
308	124	help	70	30	30	3	0	70:30	-0.0227723	-0.524752	-0.0219466	0.421053	-0.368421	0.459459	-0.00323102	0.557252	-0.345912	0.294118	0.166667	-0.378483	0.114192	0.114192
308	125	help	52	48	10	3	0	50:50	-0.00673267	-0.192079	-0.00715649	0	-0.136842	0	0	0.114504	-0.169811	0.147059	-0.0540699	-0.106195	-0.0833333	-0.0833333
308	126	help	72	28	10	1.5	1	70:30	-0.00326733	-0.0534653	-0.0023855	0.526316	-0.0789474	0.148649	-0.00242326	0	-0.00628931	-0.00628931	0.0625	-0.478751	0.042822	0.441877
308	127	help	58	42	50	1.5	0	60:40	-0.0343564	-0.679208	-0.0438931	0.0526316	-0.915789	0.108108	-0.0185784	0.427481	-0.427673	0.330882	-0.432559	-0.648839	-0.666667	-0.666667
308	128	help	49	51	40	3	0	50:50	-0.0335644	-0.80198	-0.036021	-0.0267176	-0.789474	-0.789474	-0.00484653	0.778626	-0.798742	0.794118	-0.513664	-0.513664	-0.791667	-0.791667
308	129	help	91	9	20	3	1	90:10	-0.0117822	-0.239604	-0.00739504	1	-0.0526316	0.743243	-0.00161551	0.335878	-0.0188679	-0.0188679	0.791667	-0.539956	0.542412	0.856229
308	130	help	78	22	50	1.5	0	80:20	-0.0323762	-0.6	-0.0391221	0.578947	-0.705263	0.648649	-0.0185784	0.427481	-0.176101	0.0367647	0.0833333	-0.648839	0.057096	0.057096
308	131	help	88	12	50	1.5	0	90:10	-0.0313861	-0.560396	-0.0367366	0.842105	-0.605263	0.905405	-0.0185784	0.427481	-0.0566038	-0.0566038	0.479167	-0.662356	0.328302	0.342576
308	132	help	71	29	20	3	0	70:30	-0.0137624	-0.318812	-0.012166	0.473684	-0.147368	0.5	-0.00161551	0.335878	-0.132075	0.0735294	0.416667	-0.242934	0.28548	0.28548
308	133	help	80	20	30	3	0	80:20	-0.0217822	-0.485149	-0.0195611	0.684211	-0.263158	0.72973	-0.00323102	0.557252	-0.220126	0.147059	0.583333	-0.378479	0.399672	0.399672
308	134	help	58	42	50	3	0	60:40	-0.0417822	-0.976238	-0.0438931	0.0526316	-0.915789	0.108108	-0.00646204	1	-0.899371	0.882353	-0.432559	-0.648839	-0.666667	-0.666667
308	135	help	59	41	40	3	0	60:40	-0.0327723	-0.770297	-0.0341126	0.105263	-0.694737	0.148649	-0.00484653	0.778626	-0.685535	0.661765	-0.270349	-0.513664	-0.416667	-0.416667
308	136	help	79	21	40	1.5	0	80:20	-0.0248515	-0.453465	-0.0293416	0.631579	-0.484211	0.689189	-0.0145396	0.320611	-0.0566038	-0.0314465	0.333333	-0.513664	0.228384	0.228384
308	137	help	60	40	30	1.5	0	60:40	-0.0193069	-0.386139	-0.0243321	0.157895	-0.473684	0.189189	-0.0105008	0.21374	-0.188679	0.110294	-0.10814	-0.378486	-0.166667	-0.166667
308	138	help	62	38	10	1.5	1	60:40	-0.00425743	-0.0930693	-0.00477099	0.263158	-0.0789474	0.148649	-0.00242326	0	-0.00628931	-0.00628931	0.0625	-0.218127	0.042822	0.166667
308	139	help	60	40	30	3	0	60:40	-0.0237624	-0.564356	-0.0243321	0.157895	-0.473684	0.189189	-0.00323102	0.557252	-0.471698	0.441176	-0.10814	-0.378486	-0.166667	-0.166667
308	140	help	48	52	50	1.5	0	50:50	-0.0349505	-0.70297	-0.0453244	-0.0267176	-1	-1	-0.0185784	0.427481	-0.528302	0.448529	-0.648839	-0.648839	-1	-1
308	141	help	72	28	10	3	1	70:30	-0.00475248	-0.112871	-0.0023855	0.526316	0	0.351351	0	0.114504	-0.00628931	-0.00628931	0.375	-0.275989	0.256932	0.449579
308	142	help	92	8	10	3	1	90:10	-0.0029703	-0.0415842	0	1	0	0.351351	0	0.114504	-0.00628931	-0.00628931	0.375	-0.797238	0.256932	1
308	143	help	50	50	30	1.5	0	50:50	-0.020297	-0.425743	-0.0267176	-0.0267176	-0.578947	-0.578947	-0.0105008	0.21374	-0.314465	0.257353	-0.378489	-0.378489	-0.583333	-0.583333
308	144	help	69	31	40	3	0	70:30	-0.0317822	-0.730693	-0.0317271	0.368421	-0.589474	0.418919	-0.00484653	0.778626	-0.559748	0.514706	0	-0.513664	0	0
308	145	help	59	41	40	1.5	0	60:40	-0.0268317	-0.532673	-0.0341126	0.105263	-0.694737	0.148649	-0.0145396	0.320611	-0.308176	0.220588	-0.270349	-0.513664	-0.416667	-0.416667
308	146	help	52	48	10	1.5	0	50:50	-0.00524752	-0.132673	-0.00715649	0	-0.136842	0	-0.00242326	0	-0.0754717	0.0367647	-0.0540699	-0.106195	-0.0833333	-0.0833333
308	147	help	91	9	20	1.5	1	90:10	-0.00881188	-0.120792	-0.00739504	1	-0.210526	0.337838	-0.00646204	0.10687	-0.0188679	-0.0188679	0.166667	-0.94548	0.114192	0.855942
308	148	help	62	38	10	3	0	60:40	-0.00574257	-0.152475	-0.00477099	0.263158	-0.0315789	0.27027	0	0.114504	-0.0440252	0	0.25	-0.0964696	0.171288	0.171288
308	149	help	48	52	50	3	0	50:50	-0.0423762	-1	-0.0453244	-0.0267176	-1	-1	-0.00646204	1	-1	1	-0.648839	-0.648839	-1	-1
308	150	help	49	51	40	1.5	0	50:50	-0.0276238	-0.564356	-0.036021	-0.0267176	-0.789474	-0.789474	-0.0145396	0.320611	-0.421384	0.352941	-0.513664	-0.513664	-0.791667	-0.791667
308	151	punish	62	38	10	1.5	1	60:40	-0.00148515	0.0810811	-0.00524809	0.210526	-0.0789474	0.148649	-0.00726979	-0.101777	-0.00628931	-0.00628931	0.0625	-0.218127	0.042822	0.166667
308	152	punish	81	19	20	3	0	80:20	-0.00287129	0.756757	-0.0145515	0.210526	-0.0526316	0.743243	-0.0210016	-0.399031	-0.0188679	-0.0188679	0.791667	-0.269787	0.542412	0.570941
308	153	punish	68	32	50	3	0	70:30	-0.0192079	-0.0732673	-0.0610687	-0.656489	-0.810526	0.378378	-0.0549273	-1	-0.773585	0.735294	-0.16221	-0.648839	-0.25	-0.25
308	154	punish	62	38	10	3	0	60:40	-0.000792079	0.27027	-0.00715649	0	-0.0315789	0.27027	-0.00969305	-0.198708	-0.0440252	0	0.25	-0.0964696	0.171288	0.171288
308	155	punish	48	52	50	1.5	0	50:50	-0.0227723	-0.215842	-0.0517653	-0.284351	-1	-1	-0.042811	-0.515347	-0.528302	0.448529	-0.648839	-0.648839	-1	-1
308	156	punish	58	42	50	3	0	60:40	-0.0211881	-0.152475	-0.0658397	-0.847328	-0.915789	0.108108	-0.0549273	-1	-0.899371	0.882353	-0.432559	-0.648839	-0.666667	-0.666667
308	157	punish	79	21	40	1.5	0	80:20	-0.0129703	0.108108	-0.0293416	0.631579	-0.484211	0.689189	-0.0339257	-0.411955	-0.0566038	-0.0314465	0.333333	-0.513664	0.228384	0.228384
308	158	punish	80	20	30	1.5	0	80:20	-0.00841584	0.297297	-0.0195611	0.684211	-0.342105	0.527027	-0.0250404	-0.308562	-0.0314465	-0.0314465	0.270833	-0.581241	0.185562	0.399669
308	159	punish	49	51	40	1.5	0	50:50	-0.0178218	-0.172277	-0.0410305	-0.227099	-0.789474	-0.789474	-0.0339257	-0.411955	-0.421384	0.352941	-0.513664	-0.513664	-0.791667	-0.791667
308	160	punish	81	19	20	1.5	1	80:20	-0.0049505	0.189189	-0.0124046	0.447368	-0.210526	0.337838	-0.0161551	-0.20517	-0.0188679	-0.0188679	0.166667	-0.675312	0.114192	0.570653
308	161	punish	50	50	30	1.5	0	50:50	-0.0128713	-0.128713	-0.0302958	-0.169847	-0.578947	-0.578947	-0.0250404	-0.308562	-0.314465	0.257353	-0.378489	-0.378489	-0.583333	-0.583333
308	162	punish	61	39	20	3	0	60:40	-0.00574257	0	-0.0214695	-0.188931	-0.252632	0.22973	-0.0210016	-0.399031	-0.257862	0.220588	0	-0.243115	0	0
308	163	punish	71	29	20	3	0	70:30	-0.00386139	0.486486	-0.016937	-0.00763359	-0.147368	0.5	-0.0210016	-0.399031	-0.132075	0.0735294	0.416667	-0.242934	0.28548	0.28548
308	164	punish	92	8	10	1.5	1	90:10	-0.00148515	0.0810811	-0.00524809	0.210526	-0.0789474	0.148649	-0.00726979	-0.101777	-0.00628931	-0.00628931	0.0625	-1	0.042822	0.992298
308	165	punish	59	41	40	3	0	60:40	-0.0160396	-0.10099	-0.0510496	-0.627863	-0.694737	0.148649	-0.0436187	-0.799677	-0.685535	0.661765	-0.270349	-0.513664	-0.416667	-0.416667
308	166	punish	79	21	40	3	0	80:20	-0.0120792	0.351351	-0.0415076	-0.246183	-0.484211	0.689189	-0.0436187	-0.799677	-0.433962	0.367647	0.333333	-0.513664	0.228384	0.228384
308	167	punish	69	31	40	1.5	0	70:30	-0.0140594	-0.0217822	-0.0319656	0.342105	-0.589474	0.418919	-0.0339257	-0.411955	-0.18239	0.0735294	0	-0.513664	0	0
308	168	punish	89	11	40	3	0	90:10	-0.010099	0.891892	-0.0367366	-0.0553435	-0.378947	0.959459	-0.0436187	-0.799677	-0.308176	0.220588	0.75	-0.513664	0.513864	0.513864
308	169	punish	51	49	20	3	0	50:50	-0.00772277	-0.0772277	-0.0262405	-0.379771	-0.357895	0	-0.0210016	-0.399031	-0.383648	0.367647	-0.21628	-0.243296	-0.333333	-0.333333
308	170	punish	80	20	30	3	0	80:20	-0.00693069	0.702703	-0.0267176	-0.0267176	-0.263158	0.72973	-0.0323102	-0.599354	-0.220126	0.147059	0.583333	-0.378479	0.399672	0.399672
308	171	punish	82	18	10	3	1	80:20	0	0.486486	-0.00524809	0.210526	0	0.351351	-0.00969305	-0.198708	-0.00628931	-0.00628931	0.375	-0.536614	0.256932	0.72479
308	172	punish	50	50	30	3	0	50:50	-0.0128713	-0.128713	-0.0410305	-0.599237	-0.578947	-0.578947	-0.0323102	-0.599354	-0.597484	0.588235	-0.378489	-0.378489	-0.583333	-0.583333
308	173	punish	68	32	50	1.5	0	70:30	-0.0192079	-0.0732673	-0.0431775	0.131579	-0.810526	0.378378	-0.042811	-0.515347	-0.301887	0.183824	-0.16221	-0.648839	-0.25	-0.25
308	174	punish	72	28	10	1.5	1	70:30	-0.00148515	0.0810811	-0.00524809	0.210526	-0.0789474	0.148649	-0.00726979	-0.101777	-0.00628931	-0.00628931	0.0625	-0.478751	0.042822	0.441877
308	175	punish	78	22	50	3	0	80:20	-0.0172277	0	-0.0562977	-0.465649	-0.705263	0.648649	-0.0549273	-1	-0.647799	0.588235	0.0833333	-0.648839	0.057096	0.057096
308	176	punish	89	11	40	1.5	0	90:10	-0.0119802	0.378378	-0.0269561	0.894737	-0.473684	0.716216	-0.0339257	-0.411955	-0.0440252	-0.0440252	0.375	-0.756978	0.256932	0.513864
308	177	punish	70	30	30	1.5	0	70:30	-0.00940594	0.027027	-0.0219466	0.421053	-0.368421	0.459459	-0.0250404	-0.308562	-0.0628931	0	0.166667	-0.378483	0.114192	0.114192
308	178	punish	90	10	30	3	0	90:10	-0.00594059	0.972973	-0.0243321	0.157895	-0.157895	1	-0.0323102	-0.599354	-0.0943396	0	1	-0.378476	0.685152	0.685152
308	179	punish	91	9	20	3	1	90:10	-0.0019802	1	-0.0124046	0.447368	-0.0526316	0.743243	-0.0210016	-0.399031	-0.0188679	-0.0188679	0.791667	-0.539956	0.542412	0.856229
308	180	punish	49	51	40	3	0	50:50	-0.0178218	-0.172277	-0.0553435	-0.799618	-0.789474	-0.789474	-0.0436187	-0.799677	-0.798742	0.794118	-0.513664	-0.513664	-0.791667	-0.791667
308	181	punish	91	9	20	1.5	1	90:10	-0.0049505	0.189189	-0.0124046	0.447368	-0.210526	0.337838	-0.0161551	-0.20517	-0.0188679	-0.0188679	0.166667	-0.94548	0.114192	0.855942
308	182	punish	88	12	50	1.5	0	90:10	-0.0165347	0.189189	-0.0367366	0.842105	-0.605263	0.905405	-0.042811	-0.515347	-0.0566038	-0.0566038	0.479167	-0.662356	0.328302	0.342576
308	183	punish	52	48	10	1.5	0	50:50	-0.00257426	-0.0257426	-0.00787214	-0.0171756	-0.136842	0	-0.00726979	-0.101777	-0.0754717	0.0367647	-0.0540699	-0.106195	-0.0833333	-0.0833333
308	184	punish	59	41	40	1.5	0	60:40	-0.0160396	-0.10099	-0.0367366	-0.0553435	-0.694737	0.148649	-0.0339257	-0.411955	-0.308176	0.220588	-0.270349	-0.513664	-0.416667	-0.416667
308	185	punish	90	10	30	1.5	1	90:10	-0.00841584	0.297297	-0.0195611	0.684211	-0.342105	0.527027	-0.0250404	-0.308562	-0.0314465	-0.0314465	0.270833	-0.851588	0.185562	0.685145
308	186	punish	70	30	30	3	0	70:30	-0.00891089	0.162162	-0.0314885	-0.217557	-0.368421	0.459459	-0.0323102	-0.599354	-0.345912	0.294118	0.166667	-0.378483	0.114192	0.114192
308	187	punish	60	40	30	3	0	60:40	-0.0108911	-0.049505	-0.0362595	-0.408397	-0.473684	0.189189	-0.0323102	-0.599354	-0.471698	0.441176	-0.10814	-0.378486	-0.166667	-0.166667
308	188	punish	88	12	50	3	0	90:10	-0.0152475	0.540541	-0.0515267	-0.274809	-0.6	0.918919	-0.0549273	-1	-0.522013	0.441176	0.5	-0.648839	0.342576	0.342576
308	189	punish	78	22	50	1.5	0	80:20	-0.0175248	-0.00594059	-0.0391221	0.578947	-0.705263	0.648649	-0.042811	-0.515347	-0.176101	0.0367647	0.0833333	-0.648839	0.057096	0.057096
308	190	punish	61	39	20	1.5	0	60:40	-0.00584158	-0.0019802	-0.0145515	0.210526	-0.252632	0.22973	-0.0161551	-0.20517	-0.0691824	0	0	-0.243115	0	0
308	191	punish	52	48	10	3	0	50:50	-0.00257426	-0.0257426	-0.0114504	-0.160305	-0.136842	0	-0.00969305	-0.198708	-0.169811	0.147059	-0.0540699	-0.106195	-0.0833333	-0.0833333
308	192	punish	92	8	10	3	1	90:10	0	0.486486	-0.00524809	0.210526	0	0.351351	-0.00969305	-0.198708	-0.00628931	-0.00628931	0.375	-0.797238	0.256932	1
308	193	punish	71	29	20	1.5	0	70:30	-0.0049505	0.189189	-0.0124046	0.447368	-0.210526	0.337838	-0.0161551	-0.20517	-0.0188679	-0.0188679	0.166667	-0.405143	0.114192	0.285365
308	194	punish	82	18	10	1.5	1	80:20	-0.00148515	0.0810811	-0.00524809	0.210526	-0.0789474	0.148649	-0.00726979	-0.101777	-0.00628931	-0.00628931	0.0625	-0.739376	0.042822	0.717088
308	195	punish	72	28	10	3	1	70:30	0	0.486486	-0.00524809	0.210526	0	0.351351	-0.00969305	-0.198708	-0.00628931	-0.00628931	0.375	-0.275989	0.256932	0.449579
308	196	punish	48	52	50	3	0	50:50	-0.0227723	-0.215842	-0.0696565	-1	-1	-1	-0.0549273	-1	-1	1	-0.648839	-0.648839	-1	-1
308	197	punish	60	40	30	1.5	0	60:40	-0.0108911	-0.049505	-0.0255248	0.0263158	-0.473684	0.189189	-0.0250404	-0.308562	-0.188679	0.110294	-0.10814	-0.378486	-0.166667	-0.166667
308	198	punish	69	31	40	3	0	70:30	-0.0140594	-0.0217822	-0.0462786	-0.437023	-0.589474	0.418919	-0.0436187	-0.799677	-0.559748	0.514706	0	-0.513664	0	0
308	199	punish	58	42	50	1.5	0	60:40	-0.0211881	-0.152475	-0.0479485	-0.131679	-0.915789	0.108108	-0.042811	-0.515347	-0.427673	0.330882	-0.432559	-0.648839	-0.666667	-0.666667
308	200	punish	51	49	20	1.5	0	50:50	-0.00772277	-0.0772277	-0.019084	-0.0935115	-0.357895	0	-0.0161551	-0.20517	-0.194969	0.147059	-0.21628	-0.243296	-0.333333	-0.333333
308	201	help	72	28	10	3	1	70:30	-0.00475248	-0.112871	-0.0023855	0.526316	0	0.351351	0	0.114504	-0.00628931	-0.00628931	0.375	-0.275989	0.256932	0.449579
308	202	help	70	30	30	1.5	0	70:30	-0.0183168	-0.346535	-0.0219466	0.421053	-0.368421	0.459459	-0.0105008	0.21374	-0.0628931	0	0.166667	-0.378483	0.114192	0.114192
308	203	help	68	32	50	1.5	0	70:30	-0.0333663	-0.639604	-0.0415076	0.315789	-0.810526	0.378378	-0.0185784	0.427481	-0.301887	0.183824	-0.16221	-0.648839	-0.25	-0.25
308	204	help	58	42	50	3	0	60:40	-0.0417822	-0.976238	-0.0438931	0.0526316	-0.915789	0.108108	-0.00646204	1	-0.899371	0.882353	-0.432559	-0.648839	-0.666667	-0.666667
308	205	help	50	50	30	3	0	50:50	-0.0247525	-0.60396	-0.0267176	-0.0267176	-0.578947	-0.578947	-0.00323102	0.557252	-0.597484	0.588235	-0.378489	-0.378489	-0.583333	-0.583333
308	206	help	78	22	50	1.5	0	80:20	-0.0323762	-0.6	-0.0391221	0.578947	-0.705263	0.648649	-0.0185784	0.427481	-0.176101	0.0367647	0.0833333	-0.648839	0.057096	0.057096
308	207	help	82	18	10	1.5	1	80:20	-0.0029703	-0.0415842	-0.00166985	0.605263	-0.0789474	0.148649	-0.00242326	0	-0.00628931	-0.00628931	0.0625	-0.739376	0.042822	0.717088
308	208	help	79	21	40	1.5	0	80:20	-0.0248515	-0.453465	-0.0293416	0.631579	-0.484211	0.689189	-0.0145396	0.320611	-0.0566038	-0.0314465	0.333333	-0.513664	0.228384	0.228384
308	209	help	80	20	30	3	0	80:20	-0.0217822	-0.485149	-0.0195611	0.684211	-0.263158	0.72973	-0.00323102	0.557252	-0.220126	0.147059	0.583333	-0.378479	0.399672	0.399672
308	210	help	69	31	40	3	0	70:30	-0.0317822	-0.730693	-0.0317271	0.368421	-0.589474	0.418919	-0.00484653	0.778626	-0.559748	0.514706	0	-0.513664	0	0
308	211	help	91	9	20	1.5	1	90:10	-0.00881188	-0.120792	-0.00739504	1	-0.210526	0.337838	-0.00646204	0.10687	-0.0188679	-0.0188679	0.166667	-0.94548	0.114192	0.855942
308	212	help	81	19	20	3	0	80:20	-0.0127723	-0.279208	-0.00978053	0.736842	-0.0526316	0.743243	-0.00161551	0.335878	-0.0188679	-0.0188679	0.791667	-0.269787	0.542412	0.570941
308	213	help	91	9	20	3	1	90:10	-0.0117822	-0.239604	-0.00739504	1	-0.0526316	0.743243	-0.00161551	0.335878	-0.0188679	-0.0188679	0.791667	-0.539956	0.542412	0.856229
308	214	help	48	52	50	1.5	0	50:50	-0.0349505	-0.70297	-0.0453244	-0.0267176	-1	-1	-0.0185784	0.427481	-0.528302	0.448529	-0.648839	-0.648839	-1	-1
308	215	help	60	40	30	1.5	0	60:40	-0.0193069	-0.386139	-0.0243321	0.157895	-0.473684	0.189189	-0.0105008	0.21374	-0.188679	0.110294	-0.10814	-0.378486	-0.166667	-0.166667
308	216	help	81	19	20	1.5	0	80:20	-0.00980198	-0.160396	-0.00978053	0.736842	-0.210526	0.337838	-0.00646204	0.10687	-0.0188679	-0.0188679	0.166667	-0.675312	0.114192	0.570653
308	217	help	69	31	40	1.5	0	70:30	-0.0258416	-0.493069	-0.0317271	0.368421	-0.589474	0.418919	-0.0145396	0.320611	-0.18239	0.0735294	0	-0.513664	0	0
308	218	help	90	10	30	1.5	1	90:10	-0.0163366	-0.267327	-0.0171756	0.947368	-0.342105	0.527027	-0.0105008	0.21374	-0.0314465	-0.0314465	0.270833	-0.851588	0.185562	0.685145
308	219	help	62	38	10	1.5	0	60:40	-0.00425743	-0.0930693	-0.00477099	0.263158	-0.0789474	0.148649	-0.00242326	0	-0.00628931	-0.00628931	0.0625	-0.218127	0.042822	0.166667
308	220	help	71	29	20	3	0	70:30	-0.0137624	-0.318812	-0.012166	0.473684	-0.147368	0.5	-0.00161551	0.335878	-0.132075	0.0735294	0.416667	-0.242934	0.28548	0.28548
308	221	help	80	20	30	1.5	0	80:20	-0.0173267	-0.306931	-0.0195611	0.684211	-0.342105	0.527027	-0.0105008	0.21374	-0.0314465	-0.0314465	0.270833	-0.581241	0.185562	0.399669
308	222	help	72	28	10	1.5	1	70:30	-0.00326733	-0.0534653	-0.0023855	0.526316	-0.0789474	0.148649	-0.00242326	0	-0.00628931	-0.00628931	0.0625	-0.478751	0.042822	0.441877
308	223	help	71	29	20	1.5	0	70:30	-0.0107921	-0.2	-0.012166	0.473684	-0.210526	0.337838	-0.00646204	0.10687	-0.0188679	-0.0188679	0.166667	-0.405143	0.114192	0.285365
308	224	help	82	18	10	3	1	80:20	-0.00376238	-0.0732673	0	0.789474	0	0.351351	0	0.114504	-0.00628931	-0.00628931	0.375	-0.536614	0.256932	0.72479
308	225	help	51	49	20	1.5	0	50:50	-0.0127723	-0.279208	-0.016937	-0.00763359	-0.357895	0	-0.00646204	0.10687	-0.194969	0.147059	-0.21628	-0.243296	-0.333333	-0.333333
308	226	help	49	51	40	1.5	0	50:50	-0.0276238	-0.564356	-0.036021	-0.0267176	-0.789474	-0.789474	-0.0145396	0.320611	-0.421384	0.352941	-0.513664	-0.513664	-0.791667	-0.791667
308	227	help	89	11	40	1.5	0	90:10	-0.0238614	-0.413861	-0.0269561	0.894737	-0.473684	0.716216	-0.0145396	0.320611	-0.0440252	-0.0440252	0.375	-0.756978	0.256932	0.513864
308	228	help	90	10	30	3	0	90:10	-0.0207921	-0.445545	-0.0171756	0.947368	-0.157895	1	-0.00323102	0.557252	-0.0943396	0	1	-0.378476	0.685152	0.685152
308	229	help	59	41	40	3	0	60:40	-0.0327723	-0.770297	-0.0341126	0.105263	-0.694737	0.148649	-0.00484653	0.778626	-0.685535	0.661765	-0.270349	-0.513664	-0.416667	-0.416667
308	230	help	60	40	30	3	0	60:40	-0.0237624	-0.564356	-0.0243321	0.157895	-0.473684	0.189189	-0.00323102	0.557252	-0.471698	0.441176	-0.10814	-0.378486	-0.166667	-0.166667
308	231	help	89	11	40	3	0	90:10	-0.029802	-0.651485	-0.0269561	0.894737	-0.378947	0.959459	-0.00484653	0.778626	-0.308176	0.220588	0.75	-0.513664	0.513864	0.513864
308	232	help	62	38	10	3	0	60:40	-0.00574257	-0.152475	-0.00477099	0.263158	-0.0315789	0.27027	0	0.114504	-0.0440252	0	0.25	-0.0964696	0.171288	0.171288
308	233	help	49	51	40	3	0	50:50	-0.0335644	-0.80198	-0.036021	-0.0267176	-0.789474	-0.789474	-0.00484653	0.778626	-0.798742	0.794118	-0.513664	-0.513664	-0.791667	-0.791667
308	234	help	61	39	20	1.5	0	60:40	-0.0117822	-0.239604	-0.0145515	0.210526	-0.252632	0.22973	-0.00646204	0.10687	-0.0691824	0	0	-0.243115	0	0
308	235	help	79	21	40	3	0	80:20	-0.0307921	-0.691089	-0.0293416	0.631579	-0.484211	0.689189	-0.00484653	0.778626	-0.433962	0.367647	0.333333	-0.513664	0.228384	0.228384
308	236	help	52	48	10	1.5	0	50:50	-0.00524752	-0.132673	-0.00715649	0	-0.136842	0	-0.00242326	0	-0.0754717	0.0367647	-0.0540699	-0.106195	-0.0833333	-0.0833333
308	237	help	92	8	10	3	1	90:10	-0.0029703	-0.0415842	0	1	0	0.351351	0	0.114504	-0.00628931	-0.00628931	0.375	-0.797238	0.256932	1
308	238	help	78	22	50	3	0	80:20	-0.039802	-0.89703	-0.0391221	0.578947	-0.705263	0.648649	-0.00646204	1	-0.647799	0.588235	0.0833333	-0.648839	0.057096	0.057096
308	239	help	52	48	10	3	0	50:50	-0.00673267	-0.192079	-0.00715649	0	-0.136842	0	0	0.114504	-0.169811	0.147059	-0.0540699	-0.106195	-0.0833333	-0.0833333
308	240	help	51	49	20	3	0	50:50	-0.0157426	-0.39802	-0.016937	-0.00763359	-0.357895	0	-0.00161551	0.335878	-0.383648	0.367647	-0.21628	-0.243296	-0.333333	-0.333333
308	241	help	48	52	50	3	0	50:50	-0.0423762	-1	-0.0453244	-0.0267176	-1	-1	-0.00646204	1	-1	1	-0.648839	-0.648839	-1	-1
308	242	help	88	12	50	1.5	0	90:10	-0.0313861	-0.560396	-0.0367366	0.842105	-0.605263	0.905405	-0.0185784	0.427481	-0.0566038	-0.0566038	0.479167	-0.662356	0.328302	0.342576
308	243	help	88	12	50	3	0	90:10	-0.0388119	-0.857426	-0.0367366	0.842105	-0.6	0.918919	-0.00646204	1	-0.522013	0.441176	0.5	-0.648839	0.342576	0.342576
308	244	help	61	39	20	3	0	60:40	-0.0147525	-0.358416	-0.0145515	0.210526	-0.252632	0.22973	-0.00161551	0.335878	-0.257862	0.220588	0	-0.243115	0	0
308	245	help	92	8	10	1.5	1	90:10	-0.0029703	-0.0415842	-0.00166985	0.605263	-0.0789474	0.148649	-0.00242326	0	-0.00628931	-0.00628931	0.0625	-1	0.042822	0.992298
308	246	help	68	32	50	3	0	70:30	-0.0407921	-0.936634	-0.0415076	0.315789	-0.810526	0.378378	-0.00646204	1	-0.773585	0.735294	-0.16221	-0.648839	-0.25	-0.25
308	247	help	58	42	50	1.5	0	60:40	-0.0343564	-0.679208	-0.0438931	0.0526316	-0.915789	0.108108	-0.0185784	0.427481	-0.427673	0.330882	-0.432559	-0.648839	-0.666667	-0.666667
308	248	help	70	30	30	3	0	70:30	-0.0227723	-0.524752	-0.0219466	0.421053	-0.368421	0.459459	-0.00323102	0.557252	-0.345912	0.294118	0.166667	-0.378483	0.114192	0.114192
308	249	help	50	50	30	1.5	0	50:50	-0.020297	-0.425743	-0.0267176	-0.0267176	-0.578947	-0.578947	-0.0105008	0.21374	-0.314465	0.257353	-0.378489	-0.378489	-0.583333	-0.583333
308	250	help	59	41	40	1.5	0	60:40	-0.0268317	-0.532673	-0.0341126	0.105263	-0.694737	0.148649	-0.0145396	0.320611	-0.308176	0.220588	-0.270349	-0.513664	-0.416667	-0.416667
308	251	help	91	9	20	1.5	1	90:10	-0.00881188	-0.120792	-0.00739504	1	-0.210526	0.337838	-0.00646204	0.10687	-0.0188679	-0.0188679	0.166667	-0.94548	0.114192	0.855942
308	252	help	60	40	30	3	0	60:40	-0.0237624	-0.564356	-0.0243321	0.157895	-0.473684	0.189189	-0.00323102	0.557252	-0.471698	0.441176	-0.10814	-0.378486	-0.166667	-0.166667
308	253	help	68	32	50	3	0	70:30	-0.0407921	-0.936634	-0.0415076	0.315789	-0.810526	0.378378	-0.00646204	1	-0.773585	0.735294	-0.16221	-0.648839	-0.25	-0.25
308	254	help	81	19	20	3	0	80:20	-0.0127723	-0.279208	-0.00978053	0.736842	-0.0526316	0.743243	-0.00161551	0.335878	-0.0188679	-0.0188679	0.791667	-0.269787	0.542412	0.570941
308	255	help	51	49	20	3	0	50:50	-0.0157426	-0.39802	-0.016937	-0.00763359	-0.357895	0	-0.00161551	0.335878	-0.383648	0.367647	-0.21628	-0.243296	-0.333333	-0.333333
308	256	help	48	52	50	3	0	50:50	-0.0423762	-1	-0.0453244	-0.0267176	-1	-1	-0.00646204	1	-1	1	-0.648839	-0.648839	-1	-1
308	257	help	91	9	20	3	0	90:10	-0.0117822	-0.239604	-0.00739504	1	-0.0526316	0.743243	-0.00161551	0.335878	-0.0188679	-0.0188679	0.791667	-0.539956	0.542412	0.856229
308	258	help	52	48	10	3	0	50:50	-0.00673267	-0.192079	-0.00715649	0	-0.136842	0	0	0.114504	-0.169811	0.147059	-0.0540699	-0.106195	-0.0833333	-0.0833333
308	259	help	72	28	10	1.5	1	70:30	-0.00326733	-0.0534653	-0.0023855	0.526316	-0.0789474	0.148649	-0.00242326	0	-0.00628931	-0.00628931	0.0625	-0.478751	0.042822	0.441877
308	260	help	79	21	40	3	0	80:20	-0.0307921	-0.691089	-0.0293416	0.631579	-0.484211	0.689189	-0.00484653	0.778626	-0.433962	0.367647	0.333333	-0.513664	0.228384	0.228384
308	261	help	81	19	20	1.5	0	80:20	-0.00980198	-0.160396	-0.00978053	0.736842	-0.210526	0.337838	-0.00646204	0.10687	-0.0188679	-0.0188679	0.166667	-0.675312	0.114192	0.570653
308	262	help	69	31	40	3	0	70:30	-0.0317822	-0.730693	-0.0317271	0.368421	-0.589474	0.418919	-0.00484653	0.778626	-0.559748	0.514706	0	-0.513664	0	0
308	263	help	58	42	50	1.5	0	60:40	-0.0343564	-0.679208	-0.0438931	0.0526316	-0.915789	0.108108	-0.0185784	0.427481	-0.427673	0.330882	-0.432559	-0.648839	-0.666667	-0.666667
308	264	help	60	40	30	1.5	0	60:40	-0.0193069	-0.386139	-0.0243321	0.157895	-0.473684	0.189189	-0.0105008	0.21374	-0.188679	0.110294	-0.10814	-0.378486	-0.166667	-0.166667
308	265	help	49	51	40	3	0	50:50	-0.0335644	-0.80198	-0.036021	-0.0267176	-0.789474	-0.789474	-0.00484653	0.778626	-0.798742	0.794118	-0.513664	-0.513664	-0.791667	-0.791667
308	266	help	59	41	40	1.5	0	60:40	-0.0268317	-0.532673	-0.0341126	0.105263	-0.694737	0.148649	-0.0145396	0.320611	-0.308176	0.220588	-0.270349	-0.513664	-0.416667	-0.416667
308	267	help	82	18	10	3	1	80:20	-0.00376238	-0.0732673	0	0.789474	0	0.351351	0	0.114504	-0.00628931	-0.00628931	0.375	-0.536614	0.256932	0.72479
308	268	help	71	29	20	1.5	0	70:30	-0.0107921	-0.2	-0.012166	0.473684	-0.210526	0.337838	-0.00646204	0.10687	-0.0188679	-0.0188679	0.166667	-0.405143	0.114192	0.285365
308	269	help	58	42	50	3	0	60:40	-0.0417822	-0.976238	-0.0438931	0.0526316	-0.915789	0.108108	-0.00646204	1	-0.899371	0.882353	-0.432559	-0.648839	-0.666667	-0.666667
308	270	help	89	11	40	1.5	0	90:10	-0.0238614	-0.413861	-0.0269561	0.894737	-0.473684	0.716216	-0.0145396	0.320611	-0.0440252	-0.0440252	0.375	-0.756978	0.256932	0.513864
308	271	help	70	30	30	1.5	0	70:30	-0.0183168	-0.346535	-0.0219466	0.421053	-0.368421	0.459459	-0.0105008	0.21374	-0.0628931	0	0.166667	-0.378483	0.114192	0.114192
308	272	help	78	22	50	1.5	0	80:20	-0.0323762	-0.6	-0.0391221	0.578947	-0.705263	0.648649	-0.0185784	0.427481	-0.176101	0.0367647	0.0833333	-0.648839	0.057096	0.057096
308	273	help	82	18	10	1.5	1	80:20	-0.0029703	-0.0415842	-0.00166985	0.605263	-0.0789474	0.148649	-0.00242326	0	-0.00628931	-0.00628931	0.0625	-0.739376	0.042822	0.717088
308	274	help	69	31	40	1.5	0	70:30	-0.0258416	-0.493069	-0.0317271	0.368421	-0.589474	0.418919	-0.0145396	0.320611	-0.18239	0.0735294	0	-0.513664	0	0
308	275	help	61	39	20	3	0	60:40	-0.0147525	-0.358416	-0.0145515	0.210526	-0.252632	0.22973	-0.00161551	0.335878	-0.257862	0.220588	0	-0.243115	0	0
308	276	help	78	22	50	3	0	80:20	-0.039802	-0.89703	-0.0391221	0.578947	-0.705263	0.648649	-0.00646204	1	-0.647799	0.588235	0.0833333	-0.648839	0.057096	0.057096
308	277	help	92	8	10	3	1	90:10	-0.0029703	-0.0415842	0	1	0	0.351351	0	0.114504	-0.00628931	-0.00628931	0.375	-0.797238	0.256932	1
308	278	help	49	51	40	1.5	0	50:50	-0.0276238	-0.564356	-0.036021	-0.0267176	-0.789474	-0.789474	-0.0145396	0.320611	-0.421384	0.352941	-0.513664	-0.513664	-0.791667	-0.791667
308	279	help	90	10	30	3	0	90:10	-0.0207921	-0.445545	-0.0171756	0.947368	-0.157895	1	-0.00323102	0.557252	-0.0943396	0	1	-0.378476	0.685152	0.685152
308	280	help	79	21	40	1.5	0	80:20	-0.0248515	-0.453465	-0.0293416	0.631579	-0.484211	0.689189	-0.0145396	0.320611	-0.0566038	-0.0314465	0.333333	-0.513664	0.228384	0.228384
308	281	help	88	12	50	3	0	90:10	-0.0388119	-0.857426	-0.0367366	0.842105	-0.6	0.918919	-0.00646204	1	-0.522013	0.441176	0.5	-0.648839	0.342576	0.342576
308	282	help	61	39	20	1.5	0	60:40	-0.0117822	-0.239604	-0.0145515	0.210526	-0.252632	0.22973	-0.00646204	0.10687	-0.0691824	0	0	-0.243115	0	0
308	283	help	59	41	40	3	0	60:40	-0.0327723	-0.770297	-0.0341126	0.105263	-0.694737	0.148649	-0.00484653	0.778626	-0.685535	0.661765	-0.270349	-0.513664	-0.416667	-0.416667
308	284	help	50	50	30	1.5	0	50:50	-0.020297	-0.425743	-0.0267176	-0.0267176	-0.578947	-0.578947	-0.0105008	0.21374	-0.314465	0.257353	-0.378489	-0.378489	-0.583333	-0.583333
308	285	help	72	28	10	3	1	70:30	-0.00475248	-0.112871	-0.0023855	0.526316	0	0.351351	0	0.114504	-0.00628931	-0.00628931	0.375	-0.275989	0.256932	0.449579
308	286	help	52	48	10	1.5	0	50:50	-0.00524752	-0.132673	-0.00715649	0	-0.136842	0	-0.00242326	0	-0.0754717	0.0367647	-0.0540699	-0.106195	-0.0833333	-0.0833333
308	287	help	62	38	10	1.5	0	60:40	-0.00425743	-0.0930693	-0.00477099	0.263158	-0.0789474	0.148649	-0.00242326	0	-0.00628931	-0.00628931	0.0625	-0.218127	0.042822	0.166667
308	288	help	68	32	50	1.5	0	70:30	-0.0333663	-0.639604	-0.0415076	0.315789	-0.810526	0.378378	-0.0185784	0.427481	-0.301887	0.183824	-0.16221	-0.648839	-0.25	-0.25
308	289	help	80	20	30	1.5	0	80:20	-0.0173267	-0.306931	-0.0195611	0.684211	-0.342105	0.527027	-0.0105008	0.21374	-0.0314465	-0.0314465	0.270833	-0.581241	0.185562	0.399669
308	290	help	62	38	10	3	0	60:40	-0.00574257	-0.152475	-0.00477099	0.263158	-0.0315789	0.27027	0	0.114504	-0.0440252	0	0.25	-0.0964696	0.171288	0.171288
308	291	help	71	29	20	3	0	70:30	-0.0137624	-0.318812	-0.012166	0.473684	-0.147368	0.5	-0.00161551	0.335878	-0.132075	0.0735294	0.416667	-0.242934	0.28548	0.28548
308	292	help	89	11	40	3	0	90:10	-0.029802	-0.651485	-0.0269561	0.894737	-0.378947	0.959459	-0.00484653	0.778626	-0.308176	0.220588	0.75	-0.513664	0.513864	0.513864
308	293	help	48	52	50	1.5	0	50:50	-0.0349505	-0.70297	-0.0453244	-0.0267176	-1	-1	-0.0185784	0.427481	-0.528302	0.448529	-0.648839	-0.648839	-1	-1
308	294	help	88	12	50	1.5	0	90:10	-0.0313861	-0.560396	-0.0367366	0.842105	-0.605263	0.905405	-0.0185784	0.427481	-0.0566038	-0.0566038	0.479167	-0.662356	0.328302	0.342576
308	295	help	70	30	30	3	0	70:30	-0.0227723	-0.524752	-0.0219466	0.421053	-0.368421	0.459459	-0.00323102	0.557252	-0.345912	0.294118	0.166667	-0.378483	0.114192	0.114192
308	296	help	50	50	30	3	0	50:50	-0.0247525	-0.60396	-0.0267176	-0.0267176	-0.578947	-0.578947	-0.00323102	0.557252	-0.597484	0.588235	-0.378489	-0.378489	-0.583333	-0.583333
308	297	help	80	20	30	3	0	80:20	-0.0217822	-0.485149	-0.0195611	0.684211	-0.263158	0.72973	-0.00323102	0.557252	-0.220126	0.147059	0.583333	-0.378479	0.399672	0.399672
308	298	help	92	8	10	1.5	1	90:10	-0.0029703	-0.0415842	-0.00166985	0.605263	-0.0789474	0.148649	-0.00242326	0	-0.00628931	-0.00628931	0.0625	-1	0.042822	0.992298
308	299	help	51	49	20	1.5	0	50:50	-0.0127723	-0.279208	-0.016937	-0.00763359	-0.357895	0	-0.00646204	0.10687	-0.194969	0.147059	-0.21628	-0.243296	-0.333333	-0.333333
308	300	help	90	10	30	1.5	0	90:10	-0.0163366	-0.267327	-0.0171756	0.947368	-0.342105	0.527027	-0.0105008	0.21374	-0.0314465	-0.0314465	0.270833	-0.851588	0.185562	0.685145
310	1	punish	48	52	50	3	0	50:50	-0.0227723	-0.215842	-0.0696565	-1	-1	-1	-0.0549273	-1	-1	1	-0.648839	-0.648839	-1	-1
310	2	punish	58	42	50	1.5	0	60:40	-0.0211881	-0.152475	-0.0479485	-0.131679	-0.915789	0.108108	-0.042811	-0.515347	-0.427673	0.330882	-0.432559	-0.648839	-0.666667	-0.666667
310	3	punish	68	32	50	1.5	0	70:30	-0.0192079	-0.0732673	-0.0431775	0.131579	-0.810526	0.378378	-0.042811	-0.515347	-0.301887	0.183824	-0.16221	-0.648839	-0.25	-0.25
310	4	punish	79	21	40	3	1	80:20	-0.0120792	0.351351	-0.0415076	-0.246183	-0.484211	0.689189	-0.0436187	-0.799677	-0.433962	0.367647	0.333333	-0.513664	0.228384	0.228384
310	5	punish	72	28	10	3	1	70:30	0	0.486486	-0.00524809	0.210526	0	0.351351	-0.00969305	-0.198708	-0.00628931	-0.00628931	0.375	-0.275989	0.256932	0.449579
310	6	punish	90	10	30	1.5	1	90:10	-0.00841584	0.297297	-0.0195611	0.684211	-0.342105	0.527027	-0.0250404	-0.308562	-0.0314465	-0.0314465	0.270833	-0.851588	0.185562	0.685145
310	7	punish	58	42	50	3	0	60:40	-0.0211881	-0.152475	-0.0658397	-0.847328	-0.915789	0.108108	-0.0549273	-1	-0.899371	0.882353	-0.432559	-0.648839	-0.666667	-0.666667
310	8	punish	62	38	10	1.5	0	60:40	-0.00148515	0.0810811	-0.00524809	0.210526	-0.0789474	0.148649	-0.00726979	-0.101777	-0.00628931	-0.00628931	0.0625	-0.218127	0.042822	0.166667
310	9	punish	71	29	20	3	1	70:30	-0.00386139	0.486486	-0.016937	-0.00763359	-0.147368	0.5	-0.0210016	-0.399031	-0.132075	0.0735294	0.416667	-0.242934	0.28548	0.28548
310	10	punish	48	52	50	1.5	0	50:50	-0.0227723	-0.215842	-0.0517653	-0.284351	-1	-1	-0.042811	-0.515347	-0.528302	0.448529	-0.648839	-0.648839	-1	-1
310	11	punish	90	10	30	3	1	90:10	-0.00594059	0.972973	-0.0243321	0.157895	-0.157895	1	-0.0323102	-0.599354	-0.0943396	0	1	-0.378476	0.685152	0.685152
310	12	punish	70	30	30	3	1	70:30	-0.00891089	0.162162	-0.0314885	-0.217557	-0.368421	0.459459	-0.0323102	-0.599354	-0.345912	0.294118	0.166667	-0.378483	0.114192	0.114192
310	13	punish	88	12	50	1.5	1	90:10	-0.0165347	0.189189	-0.0367366	0.842105	-0.605263	0.905405	-0.042811	-0.515347	-0.0566038	-0.0566038	0.479167	-0.662356	0.328302	0.342576
310	14	punish	59	41	40	1.5	0	60:40	-0.0160396	-0.10099	-0.0367366	-0.0553435	-0.694737	0.148649	-0.0339257	-0.411955	-0.308176	0.220588	-0.270349	-0.513664	-0.416667	-0.416667
310	15	punish	59	41	40	3	0	60:40	-0.0160396	-0.10099	-0.0510496	-0.627863	-0.694737	0.148649	-0.0436187	-0.799677	-0.685535	0.661765	-0.270349	-0.513664	-0.416667	-0.416667
310	16	punish	49	51	40	1.5	0	50:50	-0.0178218	-0.172277	-0.0410305	-0.227099	-0.789474	-0.789474	-0.0339257	-0.411955	-0.421384	0.352941	-0.513664	-0.513664	-0.791667	-0.791667
310	17	punish	50	50	30	1.5	0	50:50	-0.0128713	-0.128713	-0.0302958	-0.169847	-0.578947	-0.578947	-0.0250404	-0.308562	-0.314465	0.257353	-0.378489	-0.378489	-0.583333	-0.583333
310	18	punish	51	49	20	3	0	50:50	-0.00772277	-0.0772277	-0.0262405	-0.379771	-0.357895	0	-0.0210016	-0.399031	-0.383648	0.367647	-0.21628	-0.243296	-0.333333	-0.333333
310	19	punish	61	39	20	1.5	0	60:40	-0.00584158	-0.0019802	-0.0145515	0.210526	-0.252632	0.22973	-0.0161551	-0.20517	-0.0691824	0	0	-0.243115	0	0
310	20	punish	69	31	40	3	1	70:30	-0.0140594	-0.0217822	-0.0462786	-0.437023	-0.589474	0.418919	-0.0436187	-0.799677	-0.559748	0.514706	0	-0.513664	0	0
310	21	punish	62	38	10	3	0	60:40	-0.000792079	0.27027	-0.00715649	0	-0.0315789	0.27027	-0.00969305	-0.198708	-0.0440252	0	0.25	-0.0964696	0.171288	0.171288
310	22	punish	82	18	10	1.5	0	80:20	-0.00148515	0.0810811	-0.00524809	0.210526	-0.0789474	0.148649	-0.00726979	-0.101777	-0.00628931	-0.00628931	0.0625	-0.739376	0.042822	0.717088
310	23	punish	72	28	10	1.5	0	70:30	-0.00148515	0.0810811	-0.00524809	0.210526	-0.0789474	0.148649	-0.00726979	-0.101777	-0.00628931	-0.00628931	0.0625	-0.478751	0.042822	0.441877
310	24	punish	88	12	50	3	1	90:10	-0.0152475	0.540541	-0.0515267	-0.274809	-0.6	0.918919	-0.0549273	-1	-0.522013	0.441176	0.5	-0.648839	0.342576	0.342576
310	25	punish	91	9	20	1.5	1	90:10	-0.0049505	0.189189	-0.0124046	0.447368	-0.210526	0.337838	-0.0161551	-0.20517	-0.0188679	-0.0188679	0.166667	-0.94548	0.114192	0.855942
310	26	punish	60	40	30	1.5	0	60:40	-0.0108911	-0.049505	-0.0255248	0.0263158	-0.473684	0.189189	-0.0250404	-0.308562	-0.188679	0.110294	-0.10814	-0.378486	-0.166667	-0.166667
310	27	punish	81	19	20	1.5	1	80:20	-0.0049505	0.189189	-0.0124046	0.447368	-0.210526	0.337838	-0.0161551	-0.20517	-0.0188679	-0.0188679	0.166667	-0.675312	0.114192	0.570653
310	28	punish	69	31	40	1.5	0	70:30	-0.0140594	-0.0217822	-0.0319656	0.342105	-0.589474	0.418919	-0.0339257	-0.411955	-0.18239	0.0735294	0	-0.513664	0	0
310	29	punish	61	39	20	3	0	60:40	-0.00574257	0	-0.0214695	-0.188931	-0.252632	0.22973	-0.0210016	-0.399031	-0.257862	0.220588	0	-0.243115	0	0
310	30	punish	79	21	40	1.5	0	80:20	-0.0129703	0.108108	-0.0293416	0.631579	-0.484211	0.689189	-0.0339257	-0.411955	-0.0566038	-0.0314465	0.333333	-0.513664	0.228384	0.228384
310	31	punish	51	49	20	1.5	0	50:50	-0.00772277	-0.0772277	-0.019084	-0.0935115	-0.357895	0	-0.0161551	-0.20517	-0.194969	0.147059	-0.21628	-0.243296	-0.333333	-0.333333
310	32	punish	71	29	20	1.5	0	70:30	-0.0049505	0.189189	-0.0124046	0.447368	-0.210526	0.337838	-0.0161551	-0.20517	-0.0188679	-0.0188679	0.166667	-0.405143	0.114192	0.285365
310	33	punish	92	8	10	1.5	0	90:10	-0.00148515	0.0810811	-0.00524809	0.210526	-0.0789474	0.148649	-0.00726979	-0.101777	-0.00628931	-0.00628931	0.0625	-1	0.042822	0.992298
310	34	punish	60	40	30	3	0	60:40	-0.0108911	-0.049505	-0.0362595	-0.408397	-0.473684	0.189189	-0.0323102	-0.599354	-0.471698	0.441176	-0.10814	-0.378486	-0.166667	-0.166667
310	35	punish	89	11	40	3	1	90:10	-0.010099	0.891892	-0.0367366	-0.0553435	-0.378947	0.959459	-0.0436187	-0.799677	-0.308176	0.220588	0.75	-0.513664	0.513864	0.513864
310	36	punish	92	8	10	3	1	90:10	0	0.486486	-0.00524809	0.210526	0	0.351351	-0.00969305	-0.198708	-0.00628931	-0.00628931	0.375	-0.797238	0.256932	1
310	37	punish	52	48	10	3	0	50:50	-0.00257426	-0.0257426	-0.0114504	-0.160305	-0.136842	0	-0.00969305	-0.198708	-0.169811	0.147059	-0.0540699	-0.106195	-0.0833333	-0.0833333
310	38	punish	81	19	20	3	1	80:20	-0.00287129	0.756757	-0.0145515	0.210526	-0.0526316	0.743243	-0.0210016	-0.399031	-0.0188679	-0.0188679	0.791667	-0.269787	0.542412	0.570941
310	39	punish	80	20	30	1.5	1	80:20	-0.00841584	0.297297	-0.0195611	0.684211	-0.342105	0.527027	-0.0250404	-0.308562	-0.0314465	-0.0314465	0.270833	-0.581241	0.185562	0.399669
310	40	punish	50	50	30	3	0	50:50	-0.0128713	-0.128713	-0.0410305	-0.599237	-0.578947	-0.578947	-0.0323102	-0.599354	-0.597484	0.588235	-0.378489	-0.378489	-0.583333	-0.583333
310	41	punish	52	48	10	1.5	0	50:50	-0.00257426	-0.0257426	-0.00787214	-0.0171756	-0.136842	0	-0.00726979	-0.101777	-0.0754717	0.0367647	-0.0540699	-0.106195	-0.0833333	-0.0833333
310	42	punish	89	11	40	1.5	1	90:10	-0.0119802	0.378378	-0.0269561	0.894737	-0.473684	0.716216	-0.0339257	-0.411955	-0.0440252	-0.0440252	0.375	-0.756978	0.256932	0.513864
310	43	punish	78	22	50	1.5	1	80:20	-0.0175248	-0.00594059	-0.0391221	0.578947	-0.705263	0.648649	-0.042811	-0.515347	-0.176101	0.0367647	0.0833333	-0.648839	0.057096	0.057096
310	44	punish	49	51	40	3	0	50:50	-0.0178218	-0.172277	-0.0553435	-0.799618	-0.789474	-0.789474	-0.0436187	-0.799677	-0.798742	0.794118	-0.513664	-0.513664	-0.791667	-0.791667
310	45	punish	78	22	50	3	1	80:20	-0.0172277	0	-0.0562977	-0.465649	-0.705263	0.648649	-0.0549273	-1	-0.647799	0.588235	0.0833333	-0.648839	0.057096	0.057096
310	46	punish	80	20	30	3	1	80:20	-0.00693069	0.702703	-0.0267176	-0.0267176	-0.263158	0.72973	-0.0323102	-0.599354	-0.220126	0.147059	0.583333	-0.378479	0.399672	0.399672
310	47	punish	70	30	30	1.5	0	70:30	-0.00940594	0.027027	-0.0219466	0.421053	-0.368421	0.459459	-0.0250404	-0.308562	-0.0628931	0	0.166667	-0.378483	0.114192	0.114192
310	48	punish	82	18	10	3	1	80:20	0	0.486486	-0.00524809	0.210526	0	0.351351	-0.00969305	-0.198708	-0.00628931	-0.00628931	0.375	-0.536614	0.256932	0.72479
310	49	punish	68	32	50	3	0	70:30	-0.0192079	-0.0732673	-0.0610687	-0.656489	-0.810526	0.378378	-0.0549273	-1	-0.773585	0.735294	-0.16221	-0.648839	-0.25	-0.25
310	50	punish	91	9	20	3	1	90:10	-0.0019802	1	-0.0124046	0.447368	-0.0526316	0.743243	-0.0210016	-0.399031	-0.0188679	-0.0188679	0.791667	-0.539956	0.542412	0.856229
310	51	punish	91	9	20	3	1	90:10	-0.0019802	1	-0.0124046	0.447368	-0.0526316	0.743243	-0.0210016	-0.399031	-0.0188679	-0.0188679	0.791667	-0.539956	0.542412	0.856229
310	52	punish	51	49	20	1.5	0	50:50	-0.00772277	-0.0772277	-0.019084	-0.0935115	-0.357895	0	-0.0161551	-0.20517	-0.194969	0.147059	-0.21628	-0.243296	-0.333333	-0.333333
310	53	punish	50	50	30	1.5	0	50:50	-0.0128713	-0.128713	-0.0302958	-0.169847	-0.578947	-0.578947	-0.0250404	-0.308562	-0.314465	0.257353	-0.378489	-0.378489	-0.583333	-0.583333
310	54	punish	72	28	10	1.5	0	70:30	-0.00148515	0.0810811	-0.00524809	0.210526	-0.0789474	0.148649	-0.00726979	-0.101777	-0.00628931	-0.00628931	0.0625	-0.478751	0.042822	0.441877
310	55	punish	48	52	50	3	0	50:50	-0.0227723	-0.215842	-0.0696565	-1	-1	-1	-0.0549273	-1	-1	1	-0.648839	-0.648839	-1	-1
310	56	punish	62	38	10	3	0	60:40	-0.000792079	0.27027	-0.00715649	0	-0.0315789	0.27027	-0.00969305	-0.198708	-0.0440252	0	0.25	-0.0964696	0.171288	0.171288
310	57	punish	91	9	20	1.5	0	90:10	-0.0049505	0.189189	-0.0124046	0.447368	-0.210526	0.337838	-0.0161551	-0.20517	-0.0188679	-0.0188679	0.166667	-0.94548	0.114192	0.855942
310	58	punish	68	32	50	3	1	70:30	-0.0192079	-0.0732673	-0.0610687	-0.656489	-0.810526	0.378378	-0.0549273	-1	-0.773585	0.735294	-0.16221	-0.648839	-0.25	-0.25
310	59	punish	92	8	10	3	1	90:10	0	0.486486	-0.00524809	0.210526	0	0.351351	-0.00969305	-0.198708	-0.00628931	-0.00628931	0.375	-0.797238	0.256932	1
310	60	punish	88	12	50	3	1	90:10	-0.0152475	0.540541	-0.0515267	-0.274809	-0.6	0.918919	-0.0549273	-1	-0.522013	0.441176	0.5	-0.648839	0.342576	0.342576
310	61	punish	68	32	50	1.5	0	70:30	-0.0192079	-0.0732673	-0.0431775	0.131579	-0.810526	0.378378	-0.042811	-0.515347	-0.301887	0.183824	-0.16221	-0.648839	-0.25	-0.25
310	62	punish	52	48	10	3	0	50:50	-0.00257426	-0.0257426	-0.0114504	-0.160305	-0.136842	0	-0.00969305	-0.198708	-0.169811	0.147059	-0.0540699	-0.106195	-0.0833333	-0.0833333
310	63	punish	81	19	20	3	1	80:20	-0.00287129	0.756757	-0.0145515	0.210526	-0.0526316	0.743243	-0.0210016	-0.399031	-0.0188679	-0.0188679	0.791667	-0.269787	0.542412	0.570941
310	64	punish	60	40	30	1.5	0	60:40	-0.0108911	-0.049505	-0.0255248	0.0263158	-0.473684	0.189189	-0.0250404	-0.308562	-0.188679	0.110294	-0.10814	-0.378486	-0.166667	-0.166667
310	65	punish	81	19	20	1.5	0	80:20	-0.0049505	0.189189	-0.0124046	0.447368	-0.210526	0.337838	-0.0161551	-0.20517	-0.0188679	-0.0188679	0.166667	-0.675312	0.114192	0.570653
310	66	punish	90	10	30	1.5	0	90:10	-0.00841584	0.297297	-0.0195611	0.684211	-0.342105	0.527027	-0.0250404	-0.308562	-0.0314465	-0.0314465	0.270833	-0.851588	0.185562	0.685145
310	67	punish	69	31	40	3	1	70:30	-0.0140594	-0.0217822	-0.0462786	-0.437023	-0.589474	0.418919	-0.0436187	-0.799677	-0.559748	0.514706	0	-0.513664	0	0
310	68	punish	61	39	20	1.5	0	60:40	-0.00584158	-0.0019802	-0.0145515	0.210526	-0.252632	0.22973	-0.0161551	-0.20517	-0.0691824	0	0	-0.243115	0	0
310	69	punish	49	51	40	1.5	0	50:50	-0.0178218	-0.172277	-0.0410305	-0.227099	-0.789474	-0.789474	-0.0339257	-0.411955	-0.421384	0.352941	-0.513664	-0.513664	-0.791667	-0.791667
310	70	punish	50	50	30	3	0	50:50	-0.0128713	-0.128713	-0.0410305	-0.599237	-0.578947	-0.578947	-0.0323102	-0.599354	-0.597484	0.588235	-0.378489	-0.378489	-0.583333	-0.583333
310	71	punish	89	11	40	3	1	90:10	-0.010099	0.891892	-0.0367366	-0.0553435	-0.378947	0.959459	-0.0436187	-0.799677	-0.308176	0.220588	0.75	-0.513664	0.513864	0.513864
310	72	punish	78	22	50	3	1	80:20	-0.0172277	0	-0.0562977	-0.465649	-0.705263	0.648649	-0.0549273	-1	-0.647799	0.588235	0.0833333	-0.648839	0.057096	0.057096
310	73	punish	89	11	40	1.5	0	90:10	-0.0119802	0.378378	-0.0269561	0.894737	-0.473684	0.716216	-0.0339257	-0.411955	-0.0440252	-0.0440252	0.375	-0.756978	0.256932	0.513864
310	74	punish	48	52	50	1.5	0	50:50	-0.0227723	-0.215842	-0.0517653	-0.284351	-1	-1	-0.042811	-0.515347	-0.528302	0.448529	-0.648839	-0.648839	-1	-1
310	75	punish	52	48	10	1.5	0	50:50	-0.00257426	-0.0257426	-0.00787214	-0.0171756	-0.136842	0	-0.00726979	-0.101777	-0.0754717	0.0367647	-0.0540699	-0.106195	-0.0833333	-0.0833333
310	76	punish	51	49	20	3	0	50:50	-0.00772277	-0.0772277	-0.0262405	-0.379771	-0.357895	0	-0.0210016	-0.399031	-0.383648	0.367647	-0.21628	-0.243296	-0.333333	-0.333333
310	77	punish	88	12	50	1.5	0	90:10	-0.0165347	0.189189	-0.0367366	0.842105	-0.605263	0.905405	-0.042811	-0.515347	-0.0566038	-0.0566038	0.479167	-0.662356	0.328302	0.342576
310	78	punish	59	41	40	3	0	60:40	-0.0160396	-0.10099	-0.0510496	-0.627863	-0.694737	0.148649	-0.0436187	-0.799677	-0.685535	0.661765	-0.270349	-0.513664	-0.416667	-0.416667
310	79	punish	49	51	40	3	0	50:50	-0.0178218	-0.172277	-0.0553435	-0.799618	-0.789474	-0.789474	-0.0436187	-0.799677	-0.798742	0.794118	-0.513664	-0.513664	-0.791667	-0.791667
310	80	punish	69	31	40	1.5	0	70:30	-0.0140594	-0.0217822	-0.0319656	0.342105	-0.589474	0.418919	-0.0339257	-0.411955	-0.18239	0.0735294	0	-0.513664	0	0
310	81	punish	60	40	30	3	0	60:40	-0.0108911	-0.049505	-0.0362595	-0.408397	-0.473684	0.189189	-0.0323102	-0.599354	-0.471698	0.441176	-0.10814	-0.378486	-0.166667	-0.166667
310	82	punish	62	38	10	1.5	0	60:40	-0.00148515	0.0810811	-0.00524809	0.210526	-0.0789474	0.148649	-0.00726979	-0.101777	-0.00628931	-0.00628931	0.0625	-0.218127	0.042822	0.166667
310	83	punish	70	30	30	1.5	0	70:30	-0.00940594	0.027027	-0.0219466	0.421053	-0.368421	0.459459	-0.0250404	-0.308562	-0.0628931	0	0.166667	-0.378483	0.114192	0.114192
310	84	punish	58	42	50	1.5	0	60:40	-0.0211881	-0.152475	-0.0479485	-0.131679	-0.915789	0.108108	-0.042811	-0.515347	-0.427673	0.330882	-0.432559	-0.648839	-0.666667	-0.666667
310	85	punish	58	42	50	3	0	60:40	-0.0211881	-0.152475	-0.0658397	-0.847328	-0.915789	0.108108	-0.0549273	-1	-0.899371	0.882353	-0.432559	-0.648839	-0.666667	-0.666667
310	86	punish	70	30	30	3	1	70:30	-0.00891089	0.162162	-0.0314885	-0.217557	-0.368421	0.459459	-0.0323102	-0.599354	-0.345912	0.294118	0.166667	-0.378483	0.114192	0.114192
310	87	punish	71	29	20	3	0	70:30	-0.00386139	0.486486	-0.016937	-0.00763359	-0.147368	0.5	-0.0210016	-0.399031	-0.132075	0.0735294	0.416667	-0.242934	0.28548	0.28548
310	88	punish	82	18	10	1.5	0	80:20	-0.00148515	0.0810811	-0.00524809	0.210526	-0.0789474	0.148649	-0.00726979	-0.101777	-0.00628931	-0.00628931	0.0625	-0.739376	0.042822	0.717088
310	89	punish	92	8	10	1.5	0	90:10	-0.00148515	0.0810811	-0.00524809	0.210526	-0.0789474	0.148649	-0.00726979	-0.101777	-0.00628931	-0.00628931	0.0625	-1	0.042822	0.992298
310	90	punish	79	21	40	3	1	80:20	-0.0120792	0.351351	-0.0415076	-0.246183	-0.484211	0.689189	-0.0436187	-0.799677	-0.433962	0.367647	0.333333	-0.513664	0.228384	0.228384
310	91	punish	90	10	30	3	1	90:10	-0.00594059	0.972973	-0.0243321	0.157895	-0.157895	1	-0.0323102	-0.599354	-0.0943396	0	1	-0.378476	0.685152	0.685152
310	92	punish	79	21	40	1.5	0	80:20	-0.0129703	0.108108	-0.0293416	0.631579	-0.484211	0.689189	-0.0339257	-0.411955	-0.0566038	-0.0314465	0.333333	-0.513664	0.228384	0.228384
310	93	punish	80	20	30	3	1	80:20	-0.00693069	0.702703	-0.0267176	-0.0267176	-0.263158	0.72973	-0.0323102	-0.599354	-0.220126	0.147059	0.583333	-0.378479	0.399672	0.399672
310	94	punish	61	39	20	3	0	60:40	-0.00574257	0	-0.0214695	-0.188931	-0.252632	0.22973	-0.0210016	-0.399031	-0.257862	0.220588	0	-0.243115	0	0
310	95	punish	78	22	50	1.5	0	80:20	-0.0175248	-0.00594059	-0.0391221	0.578947	-0.705263	0.648649	-0.042811	-0.515347	-0.176101	0.0367647	0.0833333	-0.648839	0.057096	0.057096
310	96	punish	71	29	20	1.5	0	70:30	-0.0049505	0.189189	-0.0124046	0.447368	-0.210526	0.337838	-0.0161551	-0.20517	-0.0188679	-0.0188679	0.166667	-0.405143	0.114192	0.285365
310	97	punish	82	18	10	3	1	80:20	0	0.486486	-0.00524809	0.210526	0	0.351351	-0.00969305	-0.198708	-0.00628931	-0.00628931	0.375	-0.536614	0.256932	0.72479
310	98	punish	80	20	30	1.5	0	80:20	-0.00841584	0.297297	-0.0195611	0.684211	-0.342105	0.527027	-0.0250404	-0.308562	-0.0314465	-0.0314465	0.270833	-0.581241	0.185562	0.399669
310	99	punish	72	28	10	3	1	70:30	0	0.486486	-0.00524809	0.210526	0	0.351351	-0.00969305	-0.198708	-0.00628931	-0.00628931	0.375	-0.275989	0.256932	0.449579
310	100	punish	59	41	40	1.5	0	60:40	-0.0160396	-0.10099	-0.0367366	-0.0553435	-0.694737	0.148649	-0.0339257	-0.411955	-0.308176	0.220588	-0.270349	-0.513664	-0.416667	-0.416667
310	101	help	50	50	30	1.5	0	50:50	-0.020297	-0.425743	-0.0267176	-0.0267176	-0.578947	-0.578947	-0.0105008	0.21374	-0.314465	0.257353	-0.378489	-0.378489	-0.583333	-0.583333
310	102	help	82	18	10	1.5	0	80:20	-0.0029703	-0.0415842	-0.00166985	0.605263	-0.0789474	0.148649	-0.00242326	0	-0.00628931	-0.00628931	0.0625	-0.739376	0.042822	0.717088
310	103	help	52	48	10	3	0	50:50	-0.00673267	-0.192079	-0.00715649	0	-0.136842	0	0	0.114504	-0.169811	0.147059	-0.0540699	-0.106195	-0.0833333	-0.0833333
310	104	help	62	38	10	1.5	0	60:40	-0.00425743	-0.0930693	-0.00477099	0.263158	-0.0789474	0.148649	-0.00242326	0	-0.00628931	-0.00628931	0.0625	-0.218127	0.042822	0.166667
310	105	help	90	10	30	3	1	90:10	-0.0207921	-0.445545	-0.0171756	0.947368	-0.157895	1	-0.00323102	0.557252	-0.0943396	0	1	-0.378476	0.685152	0.685152
310	106	help	79	21	40	3	1	80:20	-0.0307921	-0.691089	-0.0293416	0.631579	-0.484211	0.689189	-0.00484653	0.778626	-0.433962	0.367647	0.333333	-0.513664	0.228384	0.228384
310	107	help	80	20	30	3	1	80:20	-0.0217822	-0.485149	-0.0195611	0.684211	-0.263158	0.72973	-0.00323102	0.557252	-0.220126	0.147059	0.583333	-0.378479	0.399672	0.399672
310	108	help	59	41	40	1.5	0	60:40	-0.0268317	-0.532673	-0.0341126	0.105263	-0.694737	0.148649	-0.0145396	0.320611	-0.308176	0.220588	-0.270349	-0.513664	-0.416667	-0.416667
310	109	help	88	12	50	3	1	90:10	-0.0388119	-0.857426	-0.0367366	0.842105	-0.6	0.918919	-0.00646204	1	-0.522013	0.441176	0.5	-0.648839	0.342576	0.342576
310	110	help	59	41	40	3	0	60:40	-0.0327723	-0.770297	-0.0341126	0.105263	-0.694737	0.148649	-0.00484653	0.778626	-0.685535	0.661765	-0.270349	-0.513664	-0.416667	-0.416667
310	111	help	61	39	20	1.5	0	60:40	-0.0117822	-0.239604	-0.0145515	0.210526	-0.252632	0.22973	-0.00646204	0.10687	-0.0691824	0	0	-0.243115	0	0
310	112	help	70	30	30	1.5	0	70:30	-0.0183168	-0.346535	-0.0219466	0.421053	-0.368421	0.459459	-0.0105008	0.21374	-0.0628931	0	0.166667	-0.378483	0.114192	0.114192
310	113	help	60	40	30	1.5	0	60:40	-0.0193069	-0.386139	-0.0243321	0.157895	-0.473684	0.189189	-0.0105008	0.21374	-0.188679	0.110294	-0.10814	-0.378486	-0.166667	-0.166667
310	114	help	90	10	30	1.5	0	90:10	-0.0163366	-0.267327	-0.0171756	0.947368	-0.342105	0.527027	-0.0105008	0.21374	-0.0314465	-0.0314465	0.270833	-0.851588	0.185562	0.685145
310	115	help	49	51	40	3	0	50:50	-0.0335644	-0.80198	-0.036021	-0.0267176	-0.789474	-0.789474	-0.00484653	0.778626	-0.798742	0.794118	-0.513664	-0.513664	-0.791667	-0.791667
310	116	help	68	32	50	3	0	70:30	-0.0407921	-0.936634	-0.0415076	0.315789	-0.810526	0.378378	-0.00646204	1	-0.773585	0.735294	-0.16221	-0.648839	-0.25	-0.25
310	117	help	60	40	30	3	0	60:40	-0.0237624	-0.564356	-0.0243321	0.157895	-0.473684	0.189189	-0.00323102	0.557252	-0.471698	0.441176	-0.10814	-0.378486	-0.166667	-0.166667
310	118	help	80	20	30	1.5	0	80:20	-0.0173267	-0.306931	-0.0195611	0.684211	-0.342105	0.527027	-0.0105008	0.21374	-0.0314465	-0.0314465	0.270833	-0.581241	0.185562	0.399669
310	119	help	58	42	50	1.5	0	60:40	-0.0343564	-0.679208	-0.0438931	0.0526316	-0.915789	0.108108	-0.0185784	0.427481	-0.427673	0.330882	-0.432559	-0.648839	-0.666667	-0.666667
310	120	help	88	12	50	1.5	0	90:10	-0.0313861	-0.560396	-0.0367366	0.842105	-0.605263	0.905405	-0.0185784	0.427481	-0.0566038	-0.0566038	0.479167	-0.662356	0.328302	0.342576
310	121	help	79	21	40	1.5	0	80:20	-0.0248515	-0.453465	-0.0293416	0.631579	-0.484211	0.689189	-0.0145396	0.320611	-0.0566038	-0.0314465	0.333333	-0.513664	0.228384	0.228384
310	122	help	50	50	30	3	0	50:50	-0.0247525	-0.60396	-0.0267176	-0.0267176	-0.578947	-0.578947	-0.00323102	0.557252	-0.597484	0.588235	-0.378489	-0.378489	-0.583333	-0.583333
310	123	help	92	8	10	1.5	0	90:10	-0.0029703	-0.0415842	-0.00166985	0.605263	-0.0789474	0.148649	-0.00242326	0	-0.00628931	-0.00628931	0.0625	-1	0.042822	0.992298
310	124	help	51	49	20	3	0	50:50	-0.0157426	-0.39802	-0.016937	-0.00763359	-0.357895	0	-0.00161551	0.335878	-0.383648	0.367647	-0.21628	-0.243296	-0.333333	-0.333333
310	125	help	62	38	10	3	1	60:40	-0.00574257	-0.152475	-0.00477099	0.263158	-0.0315789	0.27027	0	0.114504	-0.0440252	0	0.25	-0.0964696	0.171288	0.171288
310	126	help	72	28	10	1.5	0	70:30	-0.00326733	-0.0534653	-0.0023855	0.526316	-0.0789474	0.148649	-0.00242326	0	-0.00628931	-0.00628931	0.0625	-0.478751	0.042822	0.441877
310	127	help	89	11	40	1.5	0	90:10	-0.0238614	-0.413861	-0.0269561	0.894737	-0.473684	0.716216	-0.0145396	0.320611	-0.0440252	-0.0440252	0.375	-0.756978	0.256932	0.513864
310	128	help	82	18	10	3	1	80:20	-0.00376238	-0.0732673	0	0.789474	0	0.351351	0	0.114504	-0.00628931	-0.00628931	0.375	-0.536614	0.256932	0.72479
310	129	help	52	48	10	1.5	0	50:50	-0.00524752	-0.132673	-0.00715649	0	-0.136842	0	-0.00242326	0	-0.0754717	0.0367647	-0.0540699	-0.106195	-0.0833333	-0.0833333
310	130	help	71	29	20	3	1	70:30	-0.0137624	-0.318812	-0.012166	0.473684	-0.147368	0.5	-0.00161551	0.335878	-0.132075	0.0735294	0.416667	-0.242934	0.28548	0.28548
310	131	help	78	22	50	1.5	0	80:20	-0.0323762	-0.6	-0.0391221	0.578947	-0.705263	0.648649	-0.0185784	0.427481	-0.176101	0.0367647	0.0833333	-0.648839	0.057096	0.057096
310	132	help	48	52	50	3	0	50:50	-0.0423762	-1	-0.0453244	-0.0267176	-1	-1	-0.00646204	1	-1	1	-0.648839	-0.648839	-1	-1
310	133	help	71	29	20	1.5	1	70:30	-0.0107921	-0.2	-0.012166	0.473684	-0.210526	0.337838	-0.00646204	0.10687	-0.0188679	-0.0188679	0.166667	-0.405143	0.114192	0.285365
310	134	help	89	11	40	3	1	90:10	-0.029802	-0.651485	-0.0269561	0.894737	-0.378947	0.959459	-0.00484653	0.778626	-0.308176	0.220588	0.75	-0.513664	0.513864	0.513864
310	135	help	61	39	20	3	0	60:40	-0.0147525	-0.358416	-0.0145515	0.210526	-0.252632	0.22973	-0.00161551	0.335878	-0.257862	0.220588	0	-0.243115	0	0
310	136	help	81	19	20	3	1	80:20	-0.0127723	-0.279208	-0.00978053	0.736842	-0.0526316	0.743243	-0.00161551	0.335878	-0.0188679	-0.0188679	0.791667	-0.269787	0.542412	0.570941
310	137	help	58	42	50	3	0	60:40	-0.0417822	-0.976238	-0.0438931	0.0526316	-0.915789	0.108108	-0.00646204	1	-0.899371	0.882353	-0.432559	-0.648839	-0.666667	-0.666667
310	138	help	68	32	50	1.5	0	70:30	-0.0333663	-0.639604	-0.0415076	0.315789	-0.810526	0.378378	-0.0185784	0.427481	-0.301887	0.183824	-0.16221	-0.648839	-0.25	-0.25
310	139	help	91	9	20	3	1	90:10	-0.0117822	-0.239604	-0.00739504	1	-0.0526316	0.743243	-0.00161551	0.335878	-0.0188679	-0.0188679	0.791667	-0.539956	0.542412	0.856229
310	140	help	49	51	40	1.5	0	50:50	-0.0276238	-0.564356	-0.036021	-0.0267176	-0.789474	-0.789474	-0.0145396	0.320611	-0.421384	0.352941	-0.513664	-0.513664	-0.791667	-0.791667
310	141	help	78	22	50	3	0	80:20	-0.039802	-0.89703	-0.0391221	0.578947	-0.705263	0.648649	-0.00646204	1	-0.647799	0.588235	0.0833333	-0.648839	0.057096	0.057096
310	142	help	72	28	10	3	1	70:30	-0.00475248	-0.112871	-0.0023855	0.526316	0	0.351351	0	0.114504	-0.00628931	-0.00628931	0.375	-0.275989	0.256932	0.449579
310	143	help	81	19	20	1.5	0	80:20	-0.00980198	-0.160396	-0.00978053	0.736842	-0.210526	0.337838	-0.00646204	0.10687	-0.0188679	-0.0188679	0.166667	-0.675312	0.114192	0.570653
310	144	help	91	9	20	1.5	1	90:10	-0.00881188	-0.120792	-0.00739504	1	-0.210526	0.337838	-0.00646204	0.10687	-0.0188679	-0.0188679	0.166667	-0.94548	0.114192	0.855942
310	145	help	70	30	30	3	1	70:30	-0.0227723	-0.524752	-0.0219466	0.421053	-0.368421	0.459459	-0.00323102	0.557252	-0.345912	0.294118	0.166667	-0.378483	0.114192	0.114192
310	146	help	51	49	20	1.5	0	50:50	-0.0127723	-0.279208	-0.016937	-0.00763359	-0.357895	0	-0.00646204	0.10687	-0.194969	0.147059	-0.21628	-0.243296	-0.333333	-0.333333
310	147	help	92	8	10	3	1	90:10	-0.0029703	-0.0415842	0	1	0	0.351351	0	0.114504	-0.00628931	-0.00628931	0.375	-0.797238	0.256932	1
310	148	help	69	31	40	3	1	70:30	-0.0317822	-0.730693	-0.0317271	0.368421	-0.589474	0.418919	-0.00484653	0.778626	-0.559748	0.514706	0	-0.513664	0	0
310	149	help	69	31	40	1.5	0	70:30	-0.0258416	-0.493069	-0.0317271	0.368421	-0.589474	0.418919	-0.0145396	0.320611	-0.18239	0.0735294	0	-0.513664	0	0
310	150	help	48	52	50	1.5	0	50:50	-0.0349505	-0.70297	-0.0453244	-0.0267176	-1	-1	-0.0185784	0.427481	-0.528302	0.448529	-0.648839	-0.648839	-1	-1
310	151	punish	62	38	10	1.5	0	60:40	-0.00148515	0.0810811	-0.00524809	0.210526	-0.0789474	0.148649	-0.00726979	-0.101777	-0.00628931	-0.00628931	0.0625	-0.218127	0.042822	0.166667
310	152	punish	62	38	10	3	0	60:40	-0.000792079	0.27027	-0.00715649	0	-0.0315789	0.27027	-0.00969305	-0.198708	-0.0440252	0	0.25	-0.0964696	0.171288	0.171288
310	153	punish	50	50	30	3	0	50:50	-0.0128713	-0.128713	-0.0410305	-0.599237	-0.578947	-0.578947	-0.0323102	-0.599354	-0.597484	0.588235	-0.378489	-0.378489	-0.583333	-0.583333
310	154	punish	78	22	50	3	0	80:20	-0.0172277	0	-0.0562977	-0.465649	-0.705263	0.648649	-0.0549273	-1	-0.647799	0.588235	0.0833333	-0.648839	0.057096	0.057096
310	155	punish	51	49	20	3	0	50:50	-0.00772277	-0.0772277	-0.0262405	-0.379771	-0.357895	0	-0.0210016	-0.399031	-0.383648	0.367647	-0.21628	-0.243296	-0.333333	-0.333333
310	156	punish	61	39	20	3	0	60:40	-0.00574257	0	-0.0214695	-0.188931	-0.252632	0.22973	-0.0210016	-0.399031	-0.257862	0.220588	0	-0.243115	0	0
310	157	punish	92	8	10	1.5	0	90:10	-0.00148515	0.0810811	-0.00524809	0.210526	-0.0789474	0.148649	-0.00726979	-0.101777	-0.00628931	-0.00628931	0.0625	-1	0.042822	0.992298
310	158	punish	90	10	30	1.5	0	90:10	-0.00841584	0.297297	-0.0195611	0.684211	-0.342105	0.527027	-0.0250404	-0.308562	-0.0314465	-0.0314465	0.270833	-0.851588	0.185562	0.685145
310	159	punish	81	19	20	1.5	1	80:20	-0.0049505	0.189189	-0.0124046	0.447368	-0.210526	0.337838	-0.0161551	-0.20517	-0.0188679	-0.0188679	0.166667	-0.675312	0.114192	0.570653
310	160	punish	60	40	30	1.5	0	60:40	-0.0108911	-0.049505	-0.0255248	0.0263158	-0.473684	0.189189	-0.0250404	-0.308562	-0.188679	0.110294	-0.10814	-0.378486	-0.166667	-0.166667
310	161	punish	70	30	30	3	1	70:30	-0.00891089	0.162162	-0.0314885	-0.217557	-0.368421	0.459459	-0.0323102	-0.599354	-0.345912	0.294118	0.166667	-0.378483	0.114192	0.114192
310	162	punish	92	8	10	3	1	90:10	0	0.486486	-0.00524809	0.210526	0	0.351351	-0.00969305	-0.198708	-0.00628931	-0.00628931	0.375	-0.797238	0.256932	1
310	163	punish	81	19	20	3	1	80:20	-0.00287129	0.756757	-0.0145515	0.210526	-0.0526316	0.743243	-0.0210016	-0.399031	-0.0188679	-0.0188679	0.791667	-0.269787	0.542412	0.570941
310	164	punish	48	52	50	3	0	50:50	-0.0227723	-0.215842	-0.0696565	-1	-1	-1	-0.0549273	-1	-1	1	-0.648839	-0.648839	-1	-1
310	165	punish	70	30	30	1.5	0	70:30	-0.00940594	0.027027	-0.0219466	0.421053	-0.368421	0.459459	-0.0250404	-0.308562	-0.0628931	0	0.166667	-0.378483	0.114192	0.114192
310	166	punish	59	41	40	1.5	0	60:40	-0.0160396	-0.10099	-0.0367366	-0.0553435	-0.694737	0.148649	-0.0339257	-0.411955	-0.308176	0.220588	-0.270349	-0.513664	-0.416667	-0.416667
310	167	punish	88	12	50	3	1	90:10	-0.0152475	0.540541	-0.0515267	-0.274809	-0.6	0.918919	-0.0549273	-1	-0.522013	0.441176	0.5	-0.648839	0.342576	0.342576
310	168	punish	69	31	40	3	1	70:30	-0.0140594	-0.0217822	-0.0462786	-0.437023	-0.589474	0.418919	-0.0436187	-0.799677	-0.559748	0.514706	0	-0.513664	0	0
310	169	punish	88	12	50	1.5	0	90:10	-0.0165347	0.189189	-0.0367366	0.842105	-0.605263	0.905405	-0.042811	-0.515347	-0.0566038	-0.0566038	0.479167	-0.662356	0.328302	0.342576
310	170	punish	90	10	30	3	1	90:10	-0.00594059	0.972973	-0.0243321	0.157895	-0.157895	1	-0.0323102	-0.599354	-0.0943396	0	1	-0.378476	0.685152	0.685152
310	171	punish	49	51	40	1.5	0	50:50	-0.0178218	-0.172277	-0.0410305	-0.227099	-0.789474	-0.789474	-0.0339257	-0.411955	-0.421384	0.352941	-0.513664	-0.513664	-0.791667	-0.791667
310	172	punish	68	32	50	3	1	70:30	-0.0192079	-0.0732673	-0.0610687	-0.656489	-0.810526	0.378378	-0.0549273	-1	-0.773585	0.735294	-0.16221	-0.648839	-0.25	-0.25
310	173	punish	52	48	10	3	0	50:50	-0.00257426	-0.0257426	-0.0114504	-0.160305	-0.136842	0	-0.00969305	-0.198708	-0.169811	0.147059	-0.0540699	-0.106195	-0.0833333	-0.0833333
310	174	punish	50	50	30	1.5	0	50:50	-0.0128713	-0.128713	-0.0302958	-0.169847	-0.578947	-0.578947	-0.0250404	-0.308562	-0.314465	0.257353	-0.378489	-0.378489	-0.583333	-0.583333
310	175	punish	71	29	20	1.5	0	70:30	-0.0049505	0.189189	-0.0124046	0.447368	-0.210526	0.337838	-0.0161551	-0.20517	-0.0188679	-0.0188679	0.166667	-0.405143	0.114192	0.285365
310	176	punish	60	40	30	3	0	60:40	-0.0108911	-0.049505	-0.0362595	-0.408397	-0.473684	0.189189	-0.0323102	-0.599354	-0.471698	0.441176	-0.10814	-0.378486	-0.166667	-0.166667
310	177	punish	79	21	40	1.5	0	80:20	-0.0129703	0.108108	-0.0293416	0.631579	-0.484211	0.689189	-0.0339257	-0.411955	-0.0566038	-0.0314465	0.333333	-0.513664	0.228384	0.228384
310	178	punish	58	42	50	1.5	0	60:40	-0.0211881	-0.152475	-0.0479485	-0.131679	-0.915789	0.108108	-0.042811	-0.515347	-0.427673	0.330882	-0.432559	-0.648839	-0.666667	-0.666667
310	179	punish	69	31	40	1.5	0	70:30	-0.0140594	-0.0217822	-0.0319656	0.342105	-0.589474	0.418919	-0.0339257	-0.411955	-0.18239	0.0735294	0	-0.513664	0	0
310	180	punish	89	11	40	1.5	0	90:10	-0.0119802	0.378378	-0.0269561	0.894737	-0.473684	0.716216	-0.0339257	-0.411955	-0.0440252	-0.0440252	0.375	-0.756978	0.256932	0.513864
310	181	punish	68	32	50	1.5	0	70:30	-0.0192079	-0.0732673	-0.0431775	0.131579	-0.810526	0.378378	-0.042811	-0.515347	-0.301887	0.183824	-0.16221	-0.648839	-0.25	-0.25
310	182	punish	82	18	10	3	1	80:20	0	0.486486	-0.00524809	0.210526	0	0.351351	-0.00969305	-0.198708	-0.00628931	-0.00628931	0.375	-0.536614	0.256932	0.72479
310	183	punish	59	41	40	3	0	60:40	-0.0160396	-0.10099	-0.0510496	-0.627863	-0.694737	0.148649	-0.0436187	-0.799677	-0.685535	0.661765	-0.270349	-0.513664	-0.416667	-0.416667
310	184	punish	51	49	20	1.5	0	50:50	-0.00772277	-0.0772277	-0.019084	-0.0935115	-0.357895	0	-0.0161551	-0.20517	-0.194969	0.147059	-0.21628	-0.243296	-0.333333	-0.333333
310	185	punish	89	11	40	3	1	90:10	-0.010099	0.891892	-0.0367366	-0.0553435	-0.378947	0.959459	-0.0436187	-0.799677	-0.308176	0.220588	0.75	-0.513664	0.513864	0.513864
310	186	punish	91	9	20	3	1	90:10	-0.0019802	1	-0.0124046	0.447368	-0.0526316	0.743243	-0.0210016	-0.399031	-0.0188679	-0.0188679	0.791667	-0.539956	0.542412	0.856229
310	187	punish	79	21	40	3	1	80:20	-0.0120792	0.351351	-0.0415076	-0.246183	-0.484211	0.689189	-0.0436187	-0.799677	-0.433962	0.367647	0.333333	-0.513664	0.228384	0.228384
310	188	punish	61	39	20	1.5	0	60:40	-0.00584158	-0.0019802	-0.0145515	0.210526	-0.252632	0.22973	-0.0161551	-0.20517	-0.0691824	0	0	-0.243115	0	0
310	189	punish	58	42	50	3	0	60:40	-0.0211881	-0.152475	-0.0658397	-0.847328	-0.915789	0.108108	-0.0549273	-1	-0.899371	0.882353	-0.432559	-0.648839	-0.666667	-0.666667
310	190	punish	72	28	10	3	1	70:30	0	0.486486	-0.00524809	0.210526	0	0.351351	-0.00969305	-0.198708	-0.00628931	-0.00628931	0.375	-0.275989	0.256932	0.449579
310	191	punish	91	9	20	1.5	0	90:10	-0.0049505	0.189189	-0.0124046	0.447368	-0.210526	0.337838	-0.0161551	-0.20517	-0.0188679	-0.0188679	0.166667	-0.94548	0.114192	0.855942
310	192	punish	71	29	20	3	1	70:30	-0.00386139	0.486486	-0.016937	-0.00763359	-0.147368	0.5	-0.0210016	-0.399031	-0.132075	0.0735294	0.416667	-0.242934	0.28548	0.28548
310	193	punish	82	18	10	1.5	0	80:20	-0.00148515	0.0810811	-0.00524809	0.210526	-0.0789474	0.148649	-0.00726979	-0.101777	-0.00628931	-0.00628931	0.0625	-0.739376	0.042822	0.717088
310	194	punish	78	22	50	1.5	0	80:20	-0.0175248	-0.00594059	-0.0391221	0.578947	-0.705263	0.648649	-0.042811	-0.515347	-0.176101	0.0367647	0.0833333	-0.648839	0.057096	0.057096
310	195	punish	48	52	50	1.5	0	50:50	-0.0227723	-0.215842	-0.0517653	-0.284351	-1	-1	-0.042811	-0.515347	-0.528302	0.448529	-0.648839	-0.648839	-1	-1
310	196	punish	49	51	40	3	0	50:50	-0.0178218	-0.172277	-0.0553435	-0.799618	-0.789474	-0.789474	-0.0436187	-0.799677	-0.798742	0.794118	-0.513664	-0.513664	-0.791667	-0.791667
310	197	punish	80	20	30	3	1	80:20	-0.00693069	0.702703	-0.0267176	-0.0267176	-0.263158	0.72973	-0.0323102	-0.599354	-0.220126	0.147059	0.583333	-0.378479	0.399672	0.399672
310	198	punish	52	48	10	1.5	0	50:50	-0.00257426	-0.0257426	-0.00787214	-0.0171756	-0.136842	0	-0.00726979	-0.101777	-0.0754717	0.0367647	-0.0540699	-0.106195	-0.0833333	-0.0833333
310	199	punish	72	28	10	1.5	0	70:30	-0.00148515	0.0810811	-0.00524809	0.210526	-0.0789474	0.148649	-0.00726979	-0.101777	-0.00628931	-0.00628931	0.0625	-0.478751	0.042822	0.441877
310	200	punish	80	20	30	1.5	0	80:20	-0.00841584	0.297297	-0.0195611	0.684211	-0.342105	0.527027	-0.0250404	-0.308562	-0.0314465	-0.0314465	0.270833	-0.581241	0.185562	0.399669
310	201	help	51	49	20	3	0	50:50	-0.0157426	-0.39802	-0.016937	-0.00763359	-0.357895	0	-0.00161551	0.335878	-0.383648	0.367647	-0.21628	-0.243296	-0.333333	-0.333333
310	202	help	78	22	50	3	0	80:20	-0.039802	-0.89703	-0.0391221	0.578947	-0.705263	0.648649	-0.00646204	1	-0.647799	0.588235	0.0833333	-0.648839	0.057096	0.057096
310	203	help	62	38	10	3	1	60:40	-0.00574257	-0.152475	-0.00477099	0.263158	-0.0315789	0.27027	0	0.114504	-0.0440252	0	0.25	-0.0964696	0.171288	0.171288
310	204	help	70	30	30	1.5	0	70:30	-0.0183168	-0.346535	-0.0219466	0.421053	-0.368421	0.459459	-0.0105008	0.21374	-0.0628931	0	0.166667	-0.378483	0.114192	0.114192
310	205	help	79	21	40	1.5	0	80:20	-0.0248515	-0.453465	-0.0293416	0.631579	-0.484211	0.689189	-0.0145396	0.320611	-0.0566038	-0.0314465	0.333333	-0.513664	0.228384	0.228384
310	206	help	50	50	30	3	0	50:50	-0.0247525	-0.60396	-0.0267176	-0.0267176	-0.578947	-0.578947	-0.00323102	0.557252	-0.597484	0.588235	-0.378489	-0.378489	-0.583333	-0.583333
310	207	help	68	32	50	1.5	0	70:30	-0.0333663	-0.639604	-0.0415076	0.315789	-0.810526	0.378378	-0.0185784	0.427481	-0.301887	0.183824	-0.16221	-0.648839	-0.25	-0.25
310	208	help	89	11	40	1.5	0	90:10	-0.0238614	-0.413861	-0.0269561	0.894737	-0.473684	0.716216	-0.0145396	0.320611	-0.0440252	-0.0440252	0.375	-0.756978	0.256932	0.513864
310	209	help	78	22	50	1.5	0	80:20	-0.0323762	-0.6	-0.0391221	0.578947	-0.705263	0.648649	-0.0185784	0.427481	-0.176101	0.0367647	0.0833333	-0.648839	0.057096	0.057096
310	210	help	92	8	10	1.5	0	90:10	-0.0029703	-0.0415842	-0.00166985	0.605263	-0.0789474	0.148649	-0.00242326	0	-0.00628931	-0.00628931	0.0625	-1	0.042822	0.992298
310	211	help	81	19	20	1.5	0	80:20	-0.00980198	-0.160396	-0.00978053	0.736842	-0.210526	0.337838	-0.00646204	0.10687	-0.0188679	-0.0188679	0.166667	-0.675312	0.114192	0.570653
310	212	help	70	30	30	3	1	70:30	-0.0227723	-0.524752	-0.0219466	0.421053	-0.368421	0.459459	-0.00323102	0.557252	-0.345912	0.294118	0.166667	-0.378483	0.114192	0.114192
310	213	help	49	51	40	3	0	50:50	-0.0335644	-0.80198	-0.036021	-0.0267176	-0.789474	-0.789474	-0.00484653	0.778626	-0.798742	0.794118	-0.513664	-0.513664	-0.791667	-0.791667
310	214	help	58	42	50	3	0	60:40	-0.0417822	-0.976238	-0.0438931	0.0526316	-0.915789	0.108108	-0.00646204	1	-0.899371	0.882353	-0.432559	-0.648839	-0.666667	-0.666667
310	215	help	79	21	40	3	1	80:20	-0.0307921	-0.691089	-0.0293416	0.631579	-0.484211	0.689189	-0.00484653	0.778626	-0.433962	0.367647	0.333333	-0.513664	0.228384	0.228384
310	216	help	60	40	30	1.5	0	60:40	-0.0193069	-0.386139	-0.0243321	0.157895	-0.473684	0.189189	-0.0105008	0.21374	-0.188679	0.110294	-0.10814	-0.378486	-0.166667	-0.166667
310	217	help	48	52	50	1.5	0	50:50	-0.0349505	-0.70297	-0.0453244	-0.0267176	-1	-1	-0.0185784	0.427481	-0.528302	0.448529	-0.648839	-0.648839	-1	-1
310	218	help	89	11	40	3	1	90:10	-0.029802	-0.651485	-0.0269561	0.894737	-0.378947	0.959459	-0.00484653	0.778626	-0.308176	0.220588	0.75	-0.513664	0.513864	0.513864
310	219	help	68	32	50	3	0	70:30	-0.0407921	-0.936634	-0.0415076	0.315789	-0.810526	0.378378	-0.00646204	1	-0.773585	0.735294	-0.16221	-0.648839	-0.25	-0.25
310	220	help	81	19	20	3	1	80:20	-0.0127723	-0.279208	-0.00978053	0.736842	-0.0526316	0.743243	-0.00161551	0.335878	-0.0188679	-0.0188679	0.791667	-0.269787	0.542412	0.570941
310	221	help	90	10	30	3	1	90:10	-0.0207921	-0.445545	-0.0171756	0.947368	-0.157895	1	-0.00323102	0.557252	-0.0943396	0	1	-0.378476	0.685152	0.685152
310	222	help	72	28	10	3	1	70:30	-0.00475248	-0.112871	-0.0023855	0.526316	0	0.351351	0	0.114504	-0.00628931	-0.00628931	0.375	-0.275989	0.256932	0.449579
310	223	help	90	10	30	1.5	0	90:10	-0.0163366	-0.267327	-0.0171756	0.947368	-0.342105	0.527027	-0.0105008	0.21374	-0.0314465	-0.0314465	0.270833	-0.851588	0.185562	0.685145
310	224	help	92	8	10	3	1	90:10	-0.0029703	-0.0415842	0	1	0	0.351351	0	0.114504	-0.00628931	-0.00628931	0.375	-0.797238	0.256932	1
310	225	help	59	41	40	3	0	60:40	-0.0327723	-0.770297	-0.0341126	0.105263	-0.694737	0.148649	-0.00484653	0.778626	-0.685535	0.661765	-0.270349	-0.513664	-0.416667	-0.416667
310	226	help	60	40	30	3	0	60:40	-0.0237624	-0.564356	-0.0243321	0.157895	-0.473684	0.189189	-0.00323102	0.557252	-0.471698	0.441176	-0.10814	-0.378486	-0.166667	-0.166667
310	227	help	82	18	10	1.5	0	80:20	-0.0029703	-0.0415842	-0.00166985	0.605263	-0.0789474	0.148649	-0.00242326	0	-0.00628931	-0.00628931	0.0625	-0.739376	0.042822	0.717088
310	228	help	88	12	50	3	1	90:10	-0.0388119	-0.857426	-0.0367366	0.842105	-0.6	0.918919	-0.00646204	1	-0.522013	0.441176	0.5	-0.648839	0.342576	0.342576
310	229	help	71	29	20	3	1	70:30	-0.0137624	-0.318812	-0.012166	0.473684	-0.147368	0.5	-0.00161551	0.335878	-0.132075	0.0735294	0.416667	-0.242934	0.28548	0.28548
310	230	help	59	41	40	1.5	0	60:40	-0.0268317	-0.532673	-0.0341126	0.105263	-0.694737	0.148649	-0.0145396	0.320611	-0.308176	0.220588	-0.270349	-0.513664	-0.416667	-0.416667
310	231	help	88	12	50	1.5	0	90:10	-0.0313861	-0.560396	-0.0367366	0.842105	-0.605263	0.905405	-0.0185784	0.427481	-0.0566038	-0.0566038	0.479167	-0.662356	0.328302	0.342576
310	232	help	62	38	10	1.5	0	60:40	-0.00425743	-0.0930693	-0.00477099	0.263158	-0.0789474	0.148649	-0.00242326	0	-0.00628931	-0.00628931	0.0625	-0.218127	0.042822	0.166667
310	233	help	51	49	20	1.5	0	50:50	-0.0127723	-0.279208	-0.016937	-0.00763359	-0.357895	0	-0.00646204	0.10687	-0.194969	0.147059	-0.21628	-0.243296	-0.333333	-0.333333
310	234	help	71	29	20	1.5	0	70:30	-0.0107921	-0.2	-0.012166	0.473684	-0.210526	0.337838	-0.00646204	0.10687	-0.0188679	-0.0188679	0.166667	-0.405143	0.114192	0.285365
310	235	help	72	28	10	1.5	0	70:30	-0.00326733	-0.0534653	-0.0023855	0.526316	-0.0789474	0.148649	-0.00242326	0	-0.00628931	-0.00628931	0.0625	-0.478751	0.042822	0.441877
310	236	help	50	50	30	1.5	0	50:50	-0.020297	-0.425743	-0.0267176	-0.0267176	-0.578947	-0.578947	-0.0105008	0.21374	-0.314465	0.257353	-0.378489	-0.378489	-0.583333	-0.583333
310	237	help	49	51	40	1.5	0	50:50	-0.0276238	-0.564356	-0.036021	-0.0267176	-0.789474	-0.789474	-0.0145396	0.320611	-0.421384	0.352941	-0.513664	-0.513664	-0.791667	-0.791667
310	238	help	82	18	10	3	1	80:20	-0.00376238	-0.0732673	0	0.789474	0	0.351351	0	0.114504	-0.00628931	-0.00628931	0.375	-0.536614	0.256932	0.72479
310	239	help	58	42	50	1.5	0	60:40	-0.0343564	-0.679208	-0.0438931	0.0526316	-0.915789	0.108108	-0.0185784	0.427481	-0.427673	0.330882	-0.432559	-0.648839	-0.666667	-0.666667
310	240	help	80	20	30	1.5	0	80:20	-0.0173267	-0.306931	-0.0195611	0.684211	-0.342105	0.527027	-0.0105008	0.21374	-0.0314465	-0.0314465	0.270833	-0.581241	0.185562	0.399669
310	241	help	91	9	20	3	1	90:10	-0.0117822	-0.239604	-0.00739504	1	-0.0526316	0.743243	-0.00161551	0.335878	-0.0188679	-0.0188679	0.791667	-0.539956	0.542412	0.856229
310	242	help	91	9	20	1.5	0	90:10	-0.00881188	-0.120792	-0.00739504	1	-0.210526	0.337838	-0.00646204	0.10687	-0.0188679	-0.0188679	0.166667	-0.94548	0.114192	0.855942
310	243	help	52	48	10	3	0	50:50	-0.00673267	-0.192079	-0.00715649	0	-0.136842	0	0	0.114504	-0.169811	0.147059	-0.0540699	-0.106195	-0.0833333	-0.0833333
310	244	help	80	20	30	3	1	80:20	-0.0217822	-0.485149	-0.0195611	0.684211	-0.263158	0.72973	-0.00323102	0.557252	-0.220126	0.147059	0.583333	-0.378479	0.399672	0.399672
310	245	help	61	39	20	3	0	60:40	-0.0147525	-0.358416	-0.0145515	0.210526	-0.252632	0.22973	-0.00161551	0.335878	-0.257862	0.220588	0	-0.243115	0	0
310	246	help	48	52	50	3	0	50:50	-0.0423762	-1	-0.0453244	-0.0267176	-1	-1	-0.00646204	1	-1	1	-0.648839	-0.648839	-1	-1
310	247	help	61	39	20	1.5	0	60:40	-0.0117822	-0.239604	-0.0145515	0.210526	-0.252632	0.22973	-0.00646204	0.10687	-0.0691824	0	0	-0.243115	0	0
310	248	help	69	31	40	3	1	70:30	-0.0317822	-0.730693	-0.0317271	0.368421	-0.589474	0.418919	-0.00484653	0.778626	-0.559748	0.514706	0	-0.513664	0	0
310	249	help	69	31	40	1.5	0	70:30	-0.0258416	-0.493069	-0.0317271	0.368421	-0.589474	0.418919	-0.0145396	0.320611	-0.18239	0.0735294	0	-0.513664	0	0
310	250	help	52	48	10	1.5	0	50:50	-0.00524752	-0.132673	-0.00715649	0	-0.136842	0	-0.00242326	0	-0.0754717	0.0367647	-0.0540699	-0.106195	-0.0833333	-0.0833333
310	251	help	61	39	20	3	0	60:40	-0.0147525	-0.358416	-0.0145515	0.210526	-0.252632	0.22973	-0.00161551	0.335878	-0.257862	0.220588	0	-0.243115	0	0
310	252	help	72	28	10	1.5	0	70:30	-0.00326733	-0.0534653	-0.0023855	0.526316	-0.0789474	0.148649	-0.00242326	0	-0.00628931	-0.00628931	0.0625	-0.478751	0.042822	0.441877
310	253	help	90	10	30	3	1	90:10	-0.0207921	-0.445545	-0.0171756	0.947368	-0.157895	1	-0.00323102	0.557252	-0.0943396	0	1	-0.378476	0.685152	0.685152
310	254	help	92	8	10	1.5	0	90:10	-0.0029703	-0.0415842	-0.00166985	0.605263	-0.0789474	0.148649	-0.00242326	0	-0.00628931	-0.00628931	0.0625	-1	0.042822	0.992298
310	255	help	82	18	10	1.5	0	80:20	-0.0029703	-0.0415842	-0.00166985	0.605263	-0.0789474	0.148649	-0.00242326	0	-0.00628931	-0.00628931	0.0625	-0.739376	0.042822	0.717088
310	256	help	71	29	20	3	1	70:30	-0.0137624	-0.318812	-0.012166	0.473684	-0.147368	0.5	-0.00161551	0.335878	-0.132075	0.0735294	0.416667	-0.242934	0.28548	0.28548
310	257	help	70	30	30	3	1	70:30	-0.0227723	-0.524752	-0.0219466	0.421053	-0.368421	0.459459	-0.00323102	0.557252	-0.345912	0.294118	0.166667	-0.378483	0.114192	0.114192
310	258	help	52	48	10	3	0	50:50	-0.00673267	-0.192079	-0.00715649	0	-0.136842	0	0	0.114504	-0.169811	0.147059	-0.0540699	-0.106195	-0.0833333	-0.0833333
310	259	help	58	42	50	3	0	60:40	-0.0417822	-0.976238	-0.0438931	0.0526316	-0.915789	0.108108	-0.00646204	1	-0.899371	0.882353	-0.432559	-0.648839	-0.666667	-0.666667
310	260	help	51	49	20	1.5	0	50:50	-0.0127723	-0.279208	-0.016937	-0.00763359	-0.357895	0	-0.00646204	0.10687	-0.194969	0.147059	-0.21628	-0.243296	-0.333333	-0.333333
310	261	help	58	42	50	1.5	0	60:40	-0.0343564	-0.679208	-0.0438931	0.0526316	-0.915789	0.108108	-0.0185784	0.427481	-0.427673	0.330882	-0.432559	-0.648839	-0.666667	-0.666667
310	262	help	82	18	10	3	1	80:20	-0.00376238	-0.0732673	0	0.789474	0	0.351351	0	0.114504	-0.00628931	-0.00628931	0.375	-0.536614	0.256932	0.72479
310	263	help	70	30	30	1.5	0	70:30	-0.0183168	-0.346535	-0.0219466	0.421053	-0.368421	0.459459	-0.0105008	0.21374	-0.0628931	0	0.166667	-0.378483	0.114192	0.114192
310	264	help	49	51	40	1.5	0	50:50	-0.0276238	-0.564356	-0.036021	-0.0267176	-0.789474	-0.789474	-0.0145396	0.320611	-0.421384	0.352941	-0.513664	-0.513664	-0.791667	-0.791667
310	265	help	68	32	50	1.5	0	70:30	-0.0333663	-0.639604	-0.0415076	0.315789	-0.810526	0.378378	-0.0185784	0.427481	-0.301887	0.183824	-0.16221	-0.648839	-0.25	-0.25
310	266	help	62	38	10	1.5	0	60:40	-0.00425743	-0.0930693	-0.00477099	0.263158	-0.0789474	0.148649	-0.00242326	0	-0.00628931	-0.00628931	0.0625	-0.218127	0.042822	0.166667
310	267	help	72	28	10	3	1	70:30	-0.00475248	-0.112871	-0.0023855	0.526316	0	0.351351	0	0.114504	-0.00628931	-0.00628931	0.375	-0.275989	0.256932	0.449579
310	268	help	61	39	20	1.5	0	60:40	-0.0117822	-0.239604	-0.0145515	0.210526	-0.252632	0.22973	-0.00646204	0.10687	-0.0691824	0	0	-0.243115	0	0
310	269	help	69	31	40	1.5	0	70:30	-0.0258416	-0.493069	-0.0317271	0.368421	-0.589474	0.418919	-0.0145396	0.320611	-0.18239	0.0735294	0	-0.513664	0	0
310	270	help	69	31	40	3	1	70:30	-0.0317822	-0.730693	-0.0317271	0.368421	-0.589474	0.418919	-0.00484653	0.778626	-0.559748	0.514706	0	-0.513664	0	0
310	271	help	51	49	20	3	0	50:50	-0.0157426	-0.39802	-0.016937	-0.00763359	-0.357895	0	-0.00161551	0.335878	-0.383648	0.367647	-0.21628	-0.243296	-0.333333	-0.333333
310	272	help	48	52	50	1.5	0	50:50	-0.0349505	-0.70297	-0.0453244	-0.0267176	-1	-1	-0.0185784	0.427481	-0.528302	0.448529	-0.648839	-0.648839	-1	-1
310	273	help	80	20	30	1.5	0	80:20	-0.0173267	-0.306931	-0.0195611	0.684211	-0.342105	0.527027	-0.0105008	0.21374	-0.0314465	-0.0314465	0.270833	-0.581241	0.185562	0.399669
310	274	help	50	50	30	1.5	0	50:50	-0.020297	-0.425743	-0.0267176	-0.0267176	-0.578947	-0.578947	-0.0105008	0.21374	-0.314465	0.257353	-0.378489	-0.378489	-0.583333	-0.583333
310	275	help	48	52	50	3	0	50:50	-0.0423762	-1	-0.0453244	-0.0267176	-1	-1	-0.00646204	1	-1	1	-0.648839	-0.648839	-1	-1
310	276	help	88	12	50	3	1	90:10	-0.0388119	-0.857426	-0.0367366	0.842105	-0.6	0.918919	-0.00646204	1	-0.522013	0.441176	0.5	-0.648839	0.342576	0.342576
310	277	help	91	9	20	1.5	0	90:10	-0.00881188	-0.120792	-0.00739504	1	-0.210526	0.337838	-0.00646204	0.10687	-0.0188679	-0.0188679	0.166667	-0.94548	0.114192	0.855942
310	278	help	79	21	40	1.5	0	80:20	-0.0248515	-0.453465	-0.0293416	0.631579	-0.484211	0.689189	-0.0145396	0.320611	-0.0566038	-0.0314465	0.333333	-0.513664	0.228384	0.228384
310	279	help	52	48	10	1.5	0	50:50	-0.00524752	-0.132673	-0.00715649	0	-0.136842	0	-0.00242326	0	-0.0754717	0.0367647	-0.0540699	-0.106195	-0.0833333	-0.0833333
310	280	help	78	22	50	1.5	0	80:20	-0.0323762	-0.6	-0.0391221	0.578947	-0.705263	0.648649	-0.0185784	0.427481	-0.176101	0.0367647	0.0833333	-0.648839	0.057096	0.057096
310	281	help	91	9	20	3	1	90:10	-0.0117822	-0.239604	-0.00739504	1	-0.0526316	0.743243	-0.00161551	0.335878	-0.0188679	-0.0188679	0.791667	-0.539956	0.542412	0.856229
310	282	help	78	22	50	3	1	80:20	-0.039802	-0.89703	-0.0391221	0.578947	-0.705263	0.648649	-0.00646204	1	-0.647799	0.588235	0.0833333	-0.648839	0.057096	0.057096
310	283	help	60	40	30	1.5	0	60:40	-0.0193069	-0.386139	-0.0243321	0.157895	-0.473684	0.189189	-0.0105008	0.21374	-0.188679	0.110294	-0.10814	-0.378486	-0.166667	-0.166667
310	284	help	89	11	40	3	1	90:10	-0.029802	-0.651485	-0.0269561	0.894737	-0.378947	0.959459	-0.00484653	0.778626	-0.308176	0.220588	0.75	-0.513664	0.513864	0.513864
310	285	help	88	12	50	1.5	0	90:10	-0.0313861	-0.560396	-0.0367366	0.842105	-0.605263	0.905405	-0.0185784	0.427481	-0.0566038	-0.0566038	0.479167	-0.662356	0.328302	0.342576
310	286	help	80	20	30	3	1	80:20	-0.0217822	-0.485149	-0.0195611	0.684211	-0.263158	0.72973	-0.00323102	0.557252	-0.220126	0.147059	0.583333	-0.378479	0.399672	0.399672
310	287	help	60	40	30	3	0	60:40	-0.0237624	-0.564356	-0.0243321	0.157895	-0.473684	0.189189	-0.00323102	0.557252	-0.471698	0.441176	-0.10814	-0.378486	-0.166667	-0.166667
310	288	help	81	19	20	3	1	80:20	-0.0127723	-0.279208	-0.00978053	0.736842	-0.0526316	0.743243	-0.00161551	0.335878	-0.0188679	-0.0188679	0.791667	-0.269787	0.542412	0.570941
310	289	help	68	32	50	3	0	70:30	-0.0407921	-0.936634	-0.0415076	0.315789	-0.810526	0.378378	-0.00646204	1	-0.773585	0.735294	-0.16221	-0.648839	-0.25	-0.25
310	290	help	49	51	40	3	0	50:50	-0.0335644	-0.80198	-0.036021	-0.0267176	-0.789474	-0.789474	-0.00484653	0.778626	-0.798742	0.794118	-0.513664	-0.513664	-0.791667	-0.791667
310	291	help	79	21	40	3	1	80:20	-0.0307921	-0.691089	-0.0293416	0.631579	-0.484211	0.689189	-0.00484653	0.778626	-0.433962	0.367647	0.333333	-0.513664	0.228384	0.228384
310	292	help	71	29	20	1.5	0	70:30	-0.0107921	-0.2	-0.012166	0.473684	-0.210526	0.337838	-0.00646204	0.10687	-0.0188679	-0.0188679	0.166667	-0.405143	0.114192	0.285365
310	293	help	89	11	40	1.5	0	90:10	-0.0238614	-0.413861	-0.0269561	0.894737	-0.473684	0.716216	-0.0145396	0.320611	-0.0440252	-0.0440252	0.375	-0.756978	0.256932	0.513864
310	294	help	59	41	40	1.5	0	60:40	-0.0268317	-0.532673	-0.0341126	0.105263	-0.694737	0.148649	-0.0145396	0.320611	-0.308176	0.220588	-0.270349	-0.513664	-0.416667	-0.416667
310	295	help	59	41	40	3	0	60:40	-0.0327723	-0.770297	-0.0341126	0.105263	-0.694737	0.148649	-0.00484653	0.778626	-0.685535	0.661765	-0.270349	-0.513664	-0.416667	-0.416667
310	296	help	92	8	10	3	1	90:10	-0.0029703	-0.0415842	0	1	0	0.351351	0	0.114504	-0.00628931	-0.00628931	0.375	-0.797238	0.256932	1
310	297	help	81	19	20	1.5	0	80:20	-0.00980198	-0.160396	-0.00978053	0.736842	-0.210526	0.337838	-0.00646204	0.10687	-0.0188679	-0.0188679	0.166667	-0.675312	0.114192	0.570653
310	298	help	62	38	10	3	0	60:40	-0.00574257	-0.152475	-0.00477099	0.263158	-0.0315789	0.27027	0	0.114504	-0.0440252	0	0.25	-0.0964696	0.171288	0.171288
310	299	help	50	50	30	3	0	50:50	-0.0247525	-0.60396	-0.0267176	-0.0267176	-0.578947	-0.578947	-0.00323102	0.557252	-0.597484	0.588235	-0.378489	-0.378489	-0.583333	-0.583333
310	300	help	90	10	30	1.5	0	90:10	-0.0163366	-0.267327	-0.0171756	0.947368	-0.342105	0.527027	-0.0105008	0.21374	-0.0314465	-0.0314465	0.270833	-0.851588	0.185562	0.685145
316	1	help	52	48	10	1.5	0	50:50	-0.00524752	-0.132673	-0.00715649	0	-0.136842	0	-0.00242326	0	-0.0754717	0.0367647	-0.0540699	-0.106195	-0.0833333	-0.0833333
316	2	help	49	51	40	3	0	50:50	-0.0335644	-0.80198	-0.036021	-0.0267176	-0.789474	-0.789474	-0.00484653	0.778626	-0.798742	0.794118	-0.513664	-0.513664	-0.791667	-0.791667
316	3	help	48	52	50	1.5	0	50:50	-0.0349505	-0.70297	-0.0453244	-0.0267176	-1	-1	-0.0185784	0.427481	-0.528302	0.448529	-0.648839	-0.648839	-1	-1
316	4	help	89	11	40	3	0	90:10	-0.029802	-0.651485	-0.0269561	0.894737	-0.378947	0.959459	-0.00484653	0.778626	-0.308176	0.220588	0.75	-0.513664	0.513864	0.513864
316	5	help	72	28	10	3	0	70:30	-0.00475248	-0.112871	-0.0023855	0.526316	0	0.351351	0	0.114504	-0.00628931	-0.00628931	0.375	-0.275989	0.256932	0.449579
316	6	help	62	38	10	3	1	60:40	-0.00574257	-0.152475	-0.00477099	0.263158	-0.0315789	0.27027	0	0.114504	-0.0440252	0	0.25	-0.0964696	0.171288	0.171288
316	7	help	52	48	10	3	0	50:50	-0.00673267	-0.192079	-0.00715649	0	-0.136842	0	0	0.114504	-0.169811	0.147059	-0.0540699	-0.106195	-0.0833333	-0.0833333
316	8	help	50	50	30	3	0	50:50	-0.0247525	-0.60396	-0.0267176	-0.0267176	-0.578947	-0.578947	-0.00323102	0.557252	-0.597484	0.588235	-0.378489	-0.378489	-0.583333	-0.583333
316	9	help	80	20	30	1.5	0	80:20	-0.0173267	-0.306931	-0.0195611	0.684211	-0.342105	0.527027	-0.0105008	0.21374	-0.0314465	-0.0314465	0.270833	-0.581241	0.185562	0.399669
316	10	help	60	40	30	3	0	60:40	-0.0237624	-0.564356	-0.0243321	0.157895	-0.473684	0.189189	-0.00323102	0.557252	-0.471698	0.441176	-0.10814	-0.378486	-0.166667	-0.166667
316	11	help	49	51	40	1.5	0	50:50	-0.0276238	-0.564356	-0.036021	-0.0267176	-0.789474	-0.789474	-0.0145396	0.320611	-0.421384	0.352941	-0.513664	-0.513664	-0.791667	-0.791667
316	12	help	90	10	30	3	0	90:10	-0.0207921	-0.445545	-0.0171756	0.947368	-0.157895	1	-0.00323102	0.557252	-0.0943396	0	1	-0.378476	0.685152	0.685152
316	13	help	81	19	20	3	0	80:20	-0.0127723	-0.279208	-0.00978053	0.736842	-0.0526316	0.743243	-0.00161551	0.335878	-0.0188679	-0.0188679	0.791667	-0.269787	0.542412	0.570941
316	14	help	59	41	40	1.5	0	60:40	-0.0268317	-0.532673	-0.0341126	0.105263	-0.694737	0.148649	-0.0145396	0.320611	-0.308176	0.220588	-0.270349	-0.513664	-0.416667	-0.416667
316	15	help	78	22	50	1.5	0	80:20	-0.0323762	-0.6	-0.0391221	0.578947	-0.705263	0.648649	-0.0185784	0.427481	-0.176101	0.0367647	0.0833333	-0.648839	0.057096	0.057096
316	16	help	68	32	50	1.5	0	70:30	-0.0333663	-0.639604	-0.0415076	0.315789	-0.810526	0.378378	-0.0185784	0.427481	-0.301887	0.183824	-0.16221	-0.648839	-0.25	-0.25
316	17	help	71	29	20	3	0	70:30	-0.0137624	-0.318812	-0.012166	0.473684	-0.147368	0.5	-0.00161551	0.335878	-0.132075	0.0735294	0.416667	-0.242934	0.28548	0.28548
316	18	help	91	9	20	3	0	90:10	-0.0117822	-0.239604	-0.00739504	1	-0.0526316	0.743243	-0.00161551	0.335878	-0.0188679	-0.0188679	0.791667	-0.539956	0.542412	0.856229
316	19	help	71	29	20	1.5	0	70:30	-0.0107921	-0.2	-0.012166	0.473684	-0.210526	0.337838	-0.00646204	0.10687	-0.0188679	-0.0188679	0.166667	-0.405143	0.114192	0.285365
316	20	help	61	39	20	1.5	0	60:40	-0.0117822	-0.239604	-0.0145515	0.210526	-0.252632	0.22973	-0.00646204	0.10687	-0.0691824	0	0	-0.243115	0	0
316	21	help	88	12	50	3	0	90:10	-0.0388119	-0.857426	-0.0367366	0.842105	-0.6	0.918919	-0.00646204	1	-0.522013	0.441176	0.5	-0.648839	0.342576	0.342576
316	22	help	50	50	30	1.5	0	50:50	-0.020297	-0.425743	-0.0267176	-0.0267176	-0.578947	-0.578947	-0.0105008	0.21374	-0.314465	0.257353	-0.378489	-0.378489	-0.583333	-0.583333
316	23	help	48	52	50	3	0	50:50	-0.0423762	-1	-0.0453244	-0.0267176	-1	-1	-0.00646204	1	-1	1	-0.648839	-0.648839	-1	-1
316	24	help	82	18	10	1.5	0	80:20	-0.0029703	-0.0415842	-0.00166985	0.605263	-0.0789474	0.148649	-0.00242326	0	-0.00628931	-0.00628931	0.0625	-0.739376	0.042822	0.717088
316	25	help	88	12	50	1.5	0	90:10	-0.0313861	-0.560396	-0.0367366	0.842105	-0.605263	0.905405	-0.0185784	0.427481	-0.0566038	-0.0566038	0.479167	-0.662356	0.328302	0.342576
316	26	help	60	40	30	1.5	0	60:40	-0.0193069	-0.386139	-0.0243321	0.157895	-0.473684	0.189189	-0.0105008	0.21374	-0.188679	0.110294	-0.10814	-0.378486	-0.166667	-0.166667
316	27	help	62	38	10	1.5	0	60:40	-0.00425743	-0.0930693	-0.00477099	0.263158	-0.0789474	0.148649	-0.00242326	0	-0.00628931	-0.00628931	0.0625	-0.218127	0.042822	0.166667
316	28	help	90	10	30	1.5	0	90:10	-0.0163366	-0.267327	-0.0171756	0.947368	-0.342105	0.527027	-0.0105008	0.21374	-0.0314465	-0.0314465	0.270833	-0.851588	0.185562	0.685145
316	29	help	69	31	40	3	0	70:30	-0.0317822	-0.730693	-0.0317271	0.368421	-0.589474	0.418919	-0.00484653	0.778626	-0.559748	0.514706	0	-0.513664	0	0
316	30	help	79	21	40	1.5	0	80:20	-0.0248515	-0.453465	-0.0293416	0.631579	-0.484211	0.689189	-0.0145396	0.320611	-0.0566038	-0.0314465	0.333333	-0.513664	0.228384	0.228384
316	31	help	70	30	30	3	0	70:30	-0.0227723	-0.524752	-0.0219466	0.421053	-0.368421	0.459459	-0.00323102	0.557252	-0.345912	0.294118	0.166667	-0.378483	0.114192	0.114192
316	32	help	81	19	20	1.5	0	80:20	-0.00980198	-0.160396	-0.00978053	0.736842	-0.210526	0.337838	-0.00646204	0.10687	-0.0188679	-0.0188679	0.166667	-0.675312	0.114192	0.570653
316	33	help	61	39	20	3	0	60:40	-0.0147525	-0.358416	-0.0145515	0.210526	-0.252632	0.22973	-0.00161551	0.335878	-0.257862	0.220588	0	-0.243115	0	0
316	34	help	89	11	40	1.5	0	90:10	-0.0238614	-0.413861	-0.0269561	0.894737	-0.473684	0.716216	-0.0145396	0.320611	-0.0440252	-0.0440252	0.375	-0.756978	0.256932	0.513864
316	35	help	58	42	50	1.5	0	60:40	-0.0343564	-0.679208	-0.0438931	0.0526316	-0.915789	0.108108	-0.0185784	0.427481	-0.427673	0.330882	-0.432559	-0.648839	-0.666667	-0.666667
316	36	help	82	18	10	3	1	80:20	-0.00376238	-0.0732673	0	0.789474	0	0.351351	0	0.114504	-0.00628931	-0.00628931	0.375	-0.536614	0.256932	0.72479
316	37	help	80	20	30	3	0	80:20	-0.0217822	-0.485149	-0.0195611	0.684211	-0.263158	0.72973	-0.00323102	0.557252	-0.220126	0.147059	0.583333	-0.378479	0.399672	0.399672
316	38	help	51	49	20	3	0	50:50	-0.0157426	-0.39802	-0.016937	-0.00763359	-0.357895	0	-0.00161551	0.335878	-0.383648	0.367647	-0.21628	-0.243296	-0.333333	-0.333333
316	39	help	70	30	30	1.5	0	70:30	-0.0183168	-0.346535	-0.0219466	0.421053	-0.368421	0.459459	-0.0105008	0.21374	-0.0628931	0	0.166667	-0.378483	0.114192	0.114192
316	40	help	58	42	50	3	0	60:40	-0.0417822	-0.976238	-0.0438931	0.0526316	-0.915789	0.108108	-0.00646204	1	-0.899371	0.882353	-0.432559	-0.648839	-0.666667	-0.666667
316	41	help	69	31	40	1.5	0	70:30	-0.0258416	-0.493069	-0.0317271	0.368421	-0.589474	0.418919	-0.0145396	0.320611	-0.18239	0.0735294	0	-0.513664	0	0
316	42	help	72	28	10	1.5	0	70:30	-0.00326733	-0.0534653	-0.0023855	0.526316	-0.0789474	0.148649	-0.00242326	0	-0.00628931	-0.00628931	0.0625	-0.478751	0.042822	0.441877
316	43	help	92	8	10	1.5	1	90:10	-0.0029703	-0.0415842	-0.00166985	0.605263	-0.0789474	0.148649	-0.00242326	0	-0.00628931	-0.00628931	0.0625	-1	0.042822	0.992298
316	44	help	51	49	20	1.5	0	50:50	-0.0127723	-0.279208	-0.016937	-0.00763359	-0.357895	0	-0.00646204	0.10687	-0.194969	0.147059	-0.21628	-0.243296	-0.333333	-0.333333
316	45	help	78	22	50	3	0	80:20	-0.039802	-0.89703	-0.0391221	0.578947	-0.705263	0.648649	-0.00646204	1	-0.647799	0.588235	0.0833333	-0.648839	0.057096	0.057096
316	46	help	59	41	40	3	0	60:40	-0.0327723	-0.770297	-0.0341126	0.105263	-0.694737	0.148649	-0.00484653	0.778626	-0.685535	0.661765	-0.270349	-0.513664	-0.416667	-0.416667
316	47	help	68	32	50	3	0	70:30	-0.0407921	-0.936634	-0.0415076	0.315789	-0.810526	0.378378	-0.00646204	1	-0.773585	0.735294	-0.16221	-0.648839	-0.25	-0.25
316	48	help	91	9	20	1.5	0	90:10	-0.00881188	-0.120792	-0.00739504	1	-0.210526	0.337838	-0.00646204	0.10687	-0.0188679	-0.0188679	0.166667	-0.94548	0.114192	0.855942
316	49	help	92	8	10	3	0	90:10	-0.0029703	-0.0415842	0	1	0	0.351351	0	0.114504	-0.00628931	-0.00628931	0.375	-0.797238	0.256932	1
316	50	help	79	21	40	3	0	80:20	-0.0307921	-0.691089	-0.0293416	0.631579	-0.484211	0.689189	-0.00484653	0.778626	-0.433962	0.367647	0.333333	-0.513664	0.228384	0.228384
316	51	help	68	32	50	3	0	70:30	-0.0407921	-0.936634	-0.0415076	0.315789	-0.810526	0.378378	-0.00646204	1	-0.773585	0.735294	-0.16221	-0.648839	-0.25	-0.25
316	52	help	58	42	50	1.5	0	60:40	-0.0343564	-0.679208	-0.0438931	0.0526316	-0.915789	0.108108	-0.0185784	0.427481	-0.427673	0.330882	-0.432559	-0.648839	-0.666667	-0.666667
316	53	help	92	8	10	1.5	1	90:10	-0.0029703	-0.0415842	-0.00166985	0.605263	-0.0789474	0.148649	-0.00242326	0	-0.00628931	-0.00628931	0.0625	-1	0.042822	0.992298
316	54	help	60	40	30	1.5	0	60:40	-0.0193069	-0.386139	-0.0243321	0.157895	-0.473684	0.189189	-0.0105008	0.21374	-0.188679	0.110294	-0.10814	-0.378486	-0.166667	-0.166667
316	55	help	71	29	20	3	0	70:30	-0.0137624	-0.318812	-0.012166	0.473684	-0.147368	0.5	-0.00161551	0.335878	-0.132075	0.0735294	0.416667	-0.242934	0.28548	0.28548
316	56	help	51	49	20	3	0	50:50	-0.0157426	-0.39802	-0.016937	-0.00763359	-0.357895	0	-0.00161551	0.335878	-0.383648	0.367647	-0.21628	-0.243296	-0.333333	-0.333333
316	57	help	68	32	50	1.5	0	70:30	-0.0333663	-0.639604	-0.0415076	0.315789	-0.810526	0.378378	-0.0185784	0.427481	-0.301887	0.183824	-0.16221	-0.648839	-0.25	-0.25
316	58	help	52	48	10	3	0	50:50	-0.00673267	-0.192079	-0.00715649	0	-0.136842	0	0	0.114504	-0.169811	0.147059	-0.0540699	-0.106195	-0.0833333	-0.0833333
316	59	help	81	19	20	3	0	80:20	-0.0127723	-0.279208	-0.00978053	0.736842	-0.0526316	0.743243	-0.00161551	0.335878	-0.0188679	-0.0188679	0.791667	-0.269787	0.542412	0.570941
316	60	help	61	39	20	3	0	60:40	-0.0147525	-0.358416	-0.0145515	0.210526	-0.252632	0.22973	-0.00161551	0.335878	-0.257862	0.220588	0	-0.243115	0	0
316	61	help	72	28	10	1.5	0	70:30	-0.00326733	-0.0534653	-0.0023855	0.526316	-0.0789474	0.148649	-0.00242326	0	-0.00628931	-0.00628931	0.0625	-0.478751	0.042822	0.441877
316	62	help	92	8	10	3	1	90:10	-0.0029703	-0.0415842	0	1	0	0.351351	0	0.114504	-0.00628931	-0.00628931	0.375	-0.797238	0.256932	1
316	63	help	59	41	40	3	0	60:40	-0.0327723	-0.770297	-0.0341126	0.105263	-0.694737	0.148649	-0.00484653	0.778626	-0.685535	0.661765	-0.270349	-0.513664	-0.416667	-0.416667
316	64	help	78	22	50	1.5	0	80:20	-0.0323762	-0.6	-0.0391221	0.578947	-0.705263	0.648649	-0.0185784	0.427481	-0.176101	0.0367647	0.0833333	-0.648839	0.057096	0.057096
316	65	help	91	9	20	1.5	0	90:10	-0.00881188	-0.120792	-0.00739504	1	-0.210526	0.337838	-0.00646204	0.10687	-0.0188679	-0.0188679	0.166667	-0.94548	0.114192	0.855942
316	66	help	70	30	30	3	0	70:30	-0.0227723	-0.524752	-0.0219466	0.421053	-0.368421	0.459459	-0.00323102	0.557252	-0.345912	0.294118	0.166667	-0.378483	0.114192	0.114192
316	67	help	49	51	40	3	0	50:50	-0.0335644	-0.80198	-0.036021	-0.0267176	-0.789474	-0.789474	-0.00484653	0.778626	-0.798742	0.794118	-0.513664	-0.513664	-0.791667	-0.791667
316	68	help	89	11	40	3	0	90:10	-0.029802	-0.651485	-0.0269561	0.894737	-0.378947	0.959459	-0.00484653	0.778626	-0.308176	0.220588	0.75	-0.513664	0.513864	0.513864
316	69	help	50	50	30	3	0	50:50	-0.0247525	-0.60396	-0.0267176	-0.0267176	-0.578947	-0.578947	-0.00323102	0.557252	-0.597484	0.588235	-0.378489	-0.378489	-0.583333	-0.583333
316	70	help	51	49	20	1.5	0	50:50	-0.0127723	-0.279208	-0.016937	-0.00763359	-0.357895	0	-0.00646204	0.10687	-0.194969	0.147059	-0.21628	-0.243296	-0.333333	-0.333333
316	71	help	90	10	30	3	0	90:10	-0.0207921	-0.445545	-0.0171756	0.947368	-0.157895	1	-0.00323102	0.557252	-0.0943396	0	1	-0.378476	0.685152	0.685152
316	72	help	78	22	50	3	0	80:20	-0.039802	-0.89703	-0.0391221	0.578947	-0.705263	0.648649	-0.00646204	1	-0.647799	0.588235	0.0833333	-0.648839	0.057096	0.057096
316	73	help	82	18	10	3	0	80:20	-0.00376238	-0.0732673	0	0.789474	0	0.351351	0	0.114504	-0.00628931	-0.00628931	0.375	-0.536614	0.256932	0.72479
316	74	help	88	12	50	3	0	90:10	-0.0388119	-0.857426	-0.0367366	0.842105	-0.6	0.918919	-0.00646204	1	-0.522013	0.441176	0.5	-0.648839	0.342576	0.342576
316	75	help	52	48	10	1.5	0	50:50	-0.00524752	-0.132673	-0.00715649	0	-0.136842	0	-0.00242326	0	-0.0754717	0.0367647	-0.0540699	-0.106195	-0.0833333	-0.0833333
316	76	help	81	19	20	1.5	0	80:20	-0.00980198	-0.160396	-0.00978053	0.736842	-0.210526	0.337838	-0.00646204	0.10687	-0.0188679	-0.0188679	0.166667	-0.675312	0.114192	0.570653
316	77	help	88	12	50	1.5	0	90:10	-0.0313861	-0.560396	-0.0367366	0.842105	-0.605263	0.905405	-0.0185784	0.427481	-0.0566038	-0.0566038	0.479167	-0.662356	0.328302	0.342576
316	78	help	91	9	20	3	0	90:10	-0.0117822	-0.239604	-0.00739504	1	-0.0526316	0.743243	-0.00161551	0.335878	-0.0188679	-0.0188679	0.791667	-0.539956	0.542412	0.856229
316	79	help	69	31	40	1.5	0	70:30	-0.0258416	-0.493069	-0.0317271	0.368421	-0.589474	0.418919	-0.0145396	0.320611	-0.18239	0.0735294	0	-0.513664	0	0
316	80	help	62	38	10	3	0	60:40	-0.00574257	-0.152475	-0.00477099	0.263158	-0.0315789	0.27027	0	0.114504	-0.0440252	0	0.25	-0.0964696	0.171288	0.171288
316	81	help	50	50	30	1.5	0	50:50	-0.020297	-0.425743	-0.0267176	-0.0267176	-0.578947	-0.578947	-0.0105008	0.21374	-0.314465	0.257353	-0.378489	-0.378489	-0.583333	-0.583333
316	82	help	60	40	30	3	0	60:40	-0.0237624	-0.564356	-0.0243321	0.157895	-0.473684	0.189189	-0.00323102	0.557252	-0.471698	0.441176	-0.10814	-0.378486	-0.166667	-0.166667
316	83	help	79	21	40	3	0	80:20	-0.0307921	-0.691089	-0.0293416	0.631579	-0.484211	0.689189	-0.00484653	0.778626	-0.433962	0.367647	0.333333	-0.513664	0.228384	0.228384
316	84	help	69	31	40	3	0	70:30	-0.0317822	-0.730693	-0.0317271	0.368421	-0.589474	0.418919	-0.00484653	0.778626	-0.559748	0.514706	0	-0.513664	0	0
316	85	help	70	30	30	1.5	0	70:30	-0.0183168	-0.346535	-0.0219466	0.421053	-0.368421	0.459459	-0.0105008	0.21374	-0.0628931	0	0.166667	-0.378483	0.114192	0.114192
316	86	help	48	52	50	3	0	50:50	-0.0423762	-1	-0.0453244	-0.0267176	-1	-1	-0.00646204	1	-1	1	-0.648839	-0.648839	-1	-1
316	87	help	80	20	30	3	0	80:20	-0.0217822	-0.485149	-0.0195611	0.684211	-0.263158	0.72973	-0.00323102	0.557252	-0.220126	0.147059	0.583333	-0.378479	0.399672	0.399672
316	88	help	59	41	40	1.5	0	60:40	-0.0268317	-0.532673	-0.0341126	0.105263	-0.694737	0.148649	-0.0145396	0.320611	-0.308176	0.220588	-0.270349	-0.513664	-0.416667	-0.416667
316	89	help	62	38	10	1.5	0	60:40	-0.00425743	-0.0930693	-0.00477099	0.263158	-0.0789474	0.148649	-0.00242326	0	-0.00628931	-0.00628931	0.0625	-0.218127	0.042822	0.166667
316	90	help	71	29	20	1.5	0	70:30	-0.0107921	-0.2	-0.012166	0.473684	-0.210526	0.337838	-0.00646204	0.10687	-0.0188679	-0.0188679	0.166667	-0.405143	0.114192	0.285365
316	91	help	82	18	10	1.5	0	80:20	-0.0029703	-0.0415842	-0.00166985	0.605263	-0.0789474	0.148649	-0.00242326	0	-0.00628931	-0.00628931	0.0625	-0.739376	0.042822	0.717088
316	92	help	49	51	40	1.5	0	50:50	-0.0276238	-0.564356	-0.036021	-0.0267176	-0.789474	-0.789474	-0.0145396	0.320611	-0.421384	0.352941	-0.513664	-0.513664	-0.791667	-0.791667
316	93	help	79	21	40	1.5	0	80:20	-0.0248515	-0.453465	-0.0293416	0.631579	-0.484211	0.689189	-0.0145396	0.320611	-0.0566038	-0.0314465	0.333333	-0.513664	0.228384	0.228384
316	94	help	89	11	40	1.5	0	90:10	-0.0238614	-0.413861	-0.0269561	0.894737	-0.473684	0.716216	-0.0145396	0.320611	-0.0440252	-0.0440252	0.375	-0.756978	0.256932	0.513864
316	95	help	61	39	20	1.5	0	60:40	-0.0117822	-0.239604	-0.0145515	0.210526	-0.252632	0.22973	-0.00646204	0.10687	-0.0691824	0	0	-0.243115	0	0
316	96	help	72	28	10	3	0	70:30	-0.00475248	-0.112871	-0.0023855	0.526316	0	0.351351	0	0.114504	-0.00628931	-0.00628931	0.375	-0.275989	0.256932	0.449579
316	97	help	90	10	30	1.5	0	90:10	-0.0163366	-0.267327	-0.0171756	0.947368	-0.342105	0.527027	-0.0105008	0.21374	-0.0314465	-0.0314465	0.270833	-0.851588	0.185562	0.685145
316	98	help	80	20	30	1.5	0	80:20	-0.0173267	-0.306931	-0.0195611	0.684211	-0.342105	0.527027	-0.0105008	0.21374	-0.0314465	-0.0314465	0.270833	-0.581241	0.185562	0.399669
316	99	help	58	42	50	3	0	60:40	-0.0417822	-0.976238	-0.0438931	0.0526316	-0.915789	0.108108	-0.00646204	1	-0.899371	0.882353	-0.432559	-0.648839	-0.666667	-0.666667
316	100	help	48	52	50	1.5	0	50:50	-0.0349505	-0.70297	-0.0453244	-0.0267176	-1	-1	-0.0185784	0.427481	-0.528302	0.448529	-0.648839	-0.648839	-1	-1
316	101	punish	68	32	50	3	0	70:30	-0.0192079	-0.0732673	-0.0610687	-0.656489	-0.810526	0.378378	-0.0549273	-1	-0.773585	0.735294	-0.16221	-0.648839	-0.25	-0.25
316	102	punish	58	42	50	1.5	0	60:40	-0.0211881	-0.152475	-0.0479485	-0.131679	-0.915789	0.108108	-0.042811	-0.515347	-0.427673	0.330882	-0.432559	-0.648839	-0.666667	-0.666667
316	103	punish	68	32	50	1.5	0	70:30	-0.0192079	-0.0732673	-0.0431775	0.131579	-0.810526	0.378378	-0.042811	-0.515347	-0.301887	0.183824	-0.16221	-0.648839	-0.25	-0.25
316	104	punish	79	21	40	1.5	0	80:20	-0.0129703	0.108108	-0.0293416	0.631579	-0.484211	0.689189	-0.0339257	-0.411955	-0.0566038	-0.0314465	0.333333	-0.513664	0.228384	0.228384
316	105	punish	78	22	50	1.5	0	80:20	-0.0175248	-0.00594059	-0.0391221	0.578947	-0.705263	0.648649	-0.042811	-0.515347	-0.176101	0.0367647	0.0833333	-0.648839	0.057096	0.057096
316	106	punish	60	40	30	3	0	60:40	-0.0108911	-0.049505	-0.0362595	-0.408397	-0.473684	0.189189	-0.0323102	-0.599354	-0.471698	0.441176	-0.10814	-0.378486	-0.166667	-0.166667
316	107	punish	58	42	50	3	0	60:40	-0.0211881	-0.152475	-0.0658397	-0.847328	-0.915789	0.108108	-0.0549273	-1	-0.899371	0.882353	-0.432559	-0.648839	-0.666667	-0.666667
316	108	punish	51	49	20	3	0	50:50	-0.00772277	-0.0772277	-0.0262405	-0.379771	-0.357895	0	-0.0210016	-0.399031	-0.383648	0.367647	-0.21628	-0.243296	-0.333333	-0.333333
316	109	punish	62	38	10	3	0	60:40	-0.000792079	0.27027	-0.00715649	0	-0.0315789	0.27027	-0.00969305	-0.198708	-0.0440252	0	0.25	-0.0964696	0.171288	0.171288
316	110	punish	69	31	40	3	0	70:30	-0.0140594	-0.0217822	-0.0462786	-0.437023	-0.589474	0.418919	-0.0436187	-0.799677	-0.559748	0.514706	0	-0.513664	0	0
316	111	punish	50	50	30	1.5	0	50:50	-0.0128713	-0.128713	-0.0302958	-0.169847	-0.578947	-0.578947	-0.0250404	-0.308562	-0.314465	0.257353	-0.378489	-0.378489	-0.583333	-0.583333
316	112	punish	89	11	40	3	0	90:10	-0.010099	0.891892	-0.0367366	-0.0553435	-0.378947	0.959459	-0.0436187	-0.799677	-0.308176	0.220588	0.75	-0.513664	0.513864	0.513864
316	113	punish	62	38	10	1.5	0	60:40	-0.00148515	0.0810811	-0.00524809	0.210526	-0.0789474	0.148649	-0.00726979	-0.101777	-0.00628931	-0.00628931	0.0625	-0.218127	0.042822	0.166667
316	114	punish	79	21	40	3	0	80:20	-0.0120792	0.351351	-0.0415076	-0.246183	-0.484211	0.689189	-0.0436187	-0.799677	-0.433962	0.367647	0.333333	-0.513664	0.228384	0.228384
316	115	punish	81	19	20	1.5	0	80:20	-0.0049505	0.189189	-0.0124046	0.447368	-0.210526	0.337838	-0.0161551	-0.20517	-0.0188679	-0.0188679	0.166667	-0.675312	0.114192	0.570653
316	116	punish	48	52	50	3	0	50:50	-0.0227723	-0.215842	-0.0696565	-1	-1	-1	-0.0549273	-1	-1	1	-0.648839	-0.648839	-1	-1
316	117	punish	59	41	40	1.5	0	60:40	-0.0160396	-0.10099	-0.0367366	-0.0553435	-0.694737	0.148649	-0.0339257	-0.411955	-0.308176	0.220588	-0.270349	-0.513664	-0.416667	-0.416667
316	118	punish	72	28	10	3	0	70:30	0	0.486486	-0.00524809	0.210526	0	0.351351	-0.00969305	-0.198708	-0.00628931	-0.00628931	0.375	-0.275989	0.256932	0.449579
316	119	punish	90	10	30	3	0	90:10	-0.00594059	0.972973	-0.0243321	0.157895	-0.157895	1	-0.0323102	-0.599354	-0.0943396	0	1	-0.378476	0.685152	0.685152
316	120	punish	80	20	30	1.5	0	80:20	-0.00841584	0.297297	-0.0195611	0.684211	-0.342105	0.527027	-0.0250404	-0.308562	-0.0314465	-0.0314465	0.270833	-0.581241	0.185562	0.399669
316	121	punish	59	41	40	3	0	60:40	-0.0160396	-0.10099	-0.0510496	-0.627863	-0.694737	0.148649	-0.0436187	-0.799677	-0.685535	0.661765	-0.270349	-0.513664	-0.416667	-0.416667
316	122	punish	61	39	20	3	0	60:40	-0.00574257	0	-0.0214695	-0.188931	-0.252632	0.22973	-0.0210016	-0.399031	-0.257862	0.220588	0	-0.243115	0	0
316	123	punish	49	51	40	3	0	50:50	-0.0178218	-0.172277	-0.0553435	-0.799618	-0.789474	-0.789474	-0.0436187	-0.799677	-0.798742	0.794118	-0.513664	-0.513664	-0.791667	-0.791667
316	124	punish	71	29	20	3	0	70:30	-0.00386139	0.486486	-0.016937	-0.00763359	-0.147368	0.5	-0.0210016	-0.399031	-0.132075	0.0735294	0.416667	-0.242934	0.28548	0.28548
316	125	punish	69	31	40	1.5	0	70:30	-0.0140594	-0.0217822	-0.0319656	0.342105	-0.589474	0.418919	-0.0339257	-0.411955	-0.18239	0.0735294	0	-0.513664	0	0
316	126	punish	78	22	50	3	0	80:20	-0.0172277	0	-0.0562977	-0.465649	-0.705263	0.648649	-0.0549273	-1	-0.647799	0.588235	0.0833333	-0.648839	0.057096	0.057096
316	127	punish	50	50	30	3	0	50:50	-0.0128713	-0.128713	-0.0410305	-0.599237	-0.578947	-0.578947	-0.0323102	-0.599354	-0.597484	0.588235	-0.378489	-0.378489	-0.583333	-0.583333
316	128	punish	91	9	20	3	0	90:10	-0.0019802	1	-0.0124046	0.447368	-0.0526316	0.743243	-0.0210016	-0.399031	-0.0188679	-0.0188679	0.791667	-0.539956	0.542412	0.856229
316	129	punish	82	18	10	3	0	80:20	0	0.486486	-0.00524809	0.210526	0	0.351351	-0.00969305	-0.198708	-0.00628931	-0.00628931	0.375	-0.536614	0.256932	0.72479
316	130	punish	70	30	30	3	0	70:30	-0.00891089	0.162162	-0.0314885	-0.217557	-0.368421	0.459459	-0.0323102	-0.599354	-0.345912	0.294118	0.166667	-0.378483	0.114192	0.114192
316	131	punish	80	20	30	3	0	80:20	-0.00693069	0.702703	-0.0267176	-0.0267176	-0.263158	0.72973	-0.0323102	-0.599354	-0.220126	0.147059	0.583333	-0.378479	0.399672	0.399672
316	132	punish	70	30	30	1.5	0	70:30	-0.00940594	0.027027	-0.0219466	0.421053	-0.368421	0.459459	-0.0250404	-0.308562	-0.0628931	0	0.166667	-0.378483	0.114192	0.114192
316	133	punish	72	28	10	1.5	0	70:30	-0.00148515	0.0810811	-0.00524809	0.210526	-0.0789474	0.148649	-0.00726979	-0.101777	-0.00628931	-0.00628931	0.0625	-0.478751	0.042822	0.441877
316	134	punish	88	12	50	1.5	0	90:10	-0.0165347	0.189189	-0.0367366	0.842105	-0.605263	0.905405	-0.042811	-0.515347	-0.0566038	-0.0566038	0.479167	-0.662356	0.328302	0.342576
316	135	punish	90	10	30	1.5	0	90:10	-0.00841584	0.297297	-0.0195611	0.684211	-0.342105	0.527027	-0.0250404	-0.308562	-0.0314465	-0.0314465	0.270833	-0.851588	0.185562	0.685145
316	136	punish	52	48	10	1.5	0	50:50	-0.00257426	-0.0257426	-0.00787214	-0.0171756	-0.136842	0	-0.00726979	-0.101777	-0.0754717	0.0367647	-0.0540699	-0.106195	-0.0833333	-0.0833333
316	137	punish	60	40	30	1.5	0	60:40	-0.0108911	-0.049505	-0.0255248	0.0263158	-0.473684	0.189189	-0.0250404	-0.308562	-0.188679	0.110294	-0.10814	-0.378486	-0.166667	-0.166667
316	138	punish	48	52	50	1.5	0	50:50	-0.0227723	-0.215842	-0.0517653	-0.284351	-1	-1	-0.042811	-0.515347	-0.528302	0.448529	-0.648839	-0.648839	-1	-1
316	139	punish	92	8	10	3	0	90:10	0	0.486486	-0.00524809	0.210526	0	0.351351	-0.00969305	-0.198708	-0.00628931	-0.00628931	0.375	-0.797238	0.256932	1
316	140	punish	51	49	20	1.5	0	50:50	-0.00772277	-0.0772277	-0.019084	-0.0935115	-0.357895	0	-0.0161551	-0.20517	-0.194969	0.147059	-0.21628	-0.243296	-0.333333	-0.333333
316	141	punish	49	51	40	1.5	0	50:50	-0.0178218	-0.172277	-0.0410305	-0.227099	-0.789474	-0.789474	-0.0339257	-0.411955	-0.421384	0.352941	-0.513664	-0.513664	-0.791667	-0.791667
316	142	punish	61	39	20	1.5	0	60:40	-0.00584158	-0.0019802	-0.0145515	0.210526	-0.252632	0.22973	-0.0161551	-0.20517	-0.0691824	0	0	-0.243115	0	0
316	143	punish	52	48	10	3	0	50:50	-0.00257426	-0.0257426	-0.0114504	-0.160305	-0.136842	0	-0.00969305	-0.198708	-0.169811	0.147059	-0.0540699	-0.106195	-0.0833333	-0.0833333
316	144	punish	92	8	10	1.5	1	90:10	-0.00148515	0.0810811	-0.00524809	0.210526	-0.0789474	0.148649	-0.00726979	-0.101777	-0.00628931	-0.00628931	0.0625	-1	0.042822	0.992298
316	145	punish	71	29	20	1.5	0	70:30	-0.0049505	0.189189	-0.0124046	0.447368	-0.210526	0.337838	-0.0161551	-0.20517	-0.0188679	-0.0188679	0.166667	-0.405143	0.114192	0.285365
316	146	punish	81	19	20	3	0	80:20	-0.00287129	0.756757	-0.0145515	0.210526	-0.0526316	0.743243	-0.0210016	-0.399031	-0.0188679	-0.0188679	0.791667	-0.269787	0.542412	0.570941
316	147	punish	91	9	20	1.5	0	90:10	-0.0049505	0.189189	-0.0124046	0.447368	-0.210526	0.337838	-0.0161551	-0.20517	-0.0188679	-0.0188679	0.166667	-0.94548	0.114192	0.855942
316	148	punish	89	11	40	1.5	0	90:10	-0.0119802	0.378378	-0.0269561	0.894737	-0.473684	0.716216	-0.0339257	-0.411955	-0.0440252	-0.0440252	0.375	-0.756978	0.256932	0.513864
316	149	punish	82	18	10	1.5	0	80:20	-0.00148515	0.0810811	-0.00524809	0.210526	-0.0789474	0.148649	-0.00726979	-0.101777	-0.00628931	-0.00628931	0.0625	-0.739376	0.042822	0.717088
316	150	punish	88	12	50	3	0	90:10	-0.0152475	0.540541	-0.0515267	-0.274809	-0.6	0.918919	-0.0549273	-1	-0.522013	0.441176	0.5	-0.648839	0.342576	0.342576
316	151	punish	82	18	10	1.5	0	80:20	-0.00148515	0.0810811	-0.00524809	0.210526	-0.0789474	0.148649	-0.00726979	-0.101777	-0.00628931	-0.00628931	0.0625	-0.739376	0.042822	0.717088
316	152	punish	91	9	20	1.5	0	90:10	-0.0049505	0.189189	-0.0124046	0.447368	-0.210526	0.337838	-0.0161551	-0.20517	-0.0188679	-0.0188679	0.166667	-0.94548	0.114192	0.855942
316	153	punish	50	50	30	3	0	50:50	-0.0128713	-0.128713	-0.0410305	-0.599237	-0.578947	-0.578947	-0.0323102	-0.599354	-0.597484	0.588235	-0.378489	-0.378489	-0.583333	-0.583333
316	154	punish	92	8	10	3	0	90:10	0	0.486486	-0.00524809	0.210526	0	0.351351	-0.00969305	-0.198708	-0.00628931	-0.00628931	0.375	-0.797238	0.256932	1
316	155	punish	52	48	10	1.5	0	50:50	-0.00257426	-0.0257426	-0.00787214	-0.0171756	-0.136842	0	-0.00726979	-0.101777	-0.0754717	0.0367647	-0.0540699	-0.106195	-0.0833333	-0.0833333
316	156	punish	82	18	10	3	0	80:20	0	0.486486	-0.00524809	0.210526	0	0.351351	-0.00969305	-0.198708	-0.00628931	-0.00628931	0.375	-0.536614	0.256932	0.72479
316	157	punish	71	29	20	1.5	0	70:30	-0.0049505	0.189189	-0.0124046	0.447368	-0.210526	0.337838	-0.0161551	-0.20517	-0.0188679	-0.0188679	0.166667	-0.405143	0.114192	0.285365
316	158	punish	51	49	20	1.5	0	50:50	-0.00772277	-0.0772277	-0.019084	-0.0935115	-0.357895	0	-0.0161551	-0.20517	-0.194969	0.147059	-0.21628	-0.243296	-0.333333	-0.333333
316	159	punish	90	10	30	3	0	90:10	-0.00594059	0.972973	-0.0243321	0.157895	-0.157895	1	-0.0323102	-0.599354	-0.0943396	0	1	-0.378476	0.685152	0.685152
316	160	punish	49	51	40	3	0	50:50	-0.0178218	-0.172277	-0.0553435	-0.799618	-0.789474	-0.789474	-0.0436187	-0.799677	-0.798742	0.794118	-0.513664	-0.513664	-0.791667	-0.791667
316	161	punish	78	22	50	3	0	80:20	-0.0172277	0	-0.0562977	-0.465649	-0.705263	0.648649	-0.0549273	-1	-0.647799	0.588235	0.0833333	-0.648839	0.057096	0.057096
316	162	punish	80	20	30	3	0	80:20	-0.00693069	0.702703	-0.0267176	-0.0267176	-0.263158	0.72973	-0.0323102	-0.599354	-0.220126	0.147059	0.583333	-0.378479	0.399672	0.399672
316	163	punish	70	30	30	3	0	70:30	-0.00891089	0.162162	-0.0314885	-0.217557	-0.368421	0.459459	-0.0323102	-0.599354	-0.345912	0.294118	0.166667	-0.378483	0.114192	0.114192
316	164	punish	79	21	40	3	0	80:20	-0.0120792	0.351351	-0.0415076	-0.246183	-0.484211	0.689189	-0.0436187	-0.799677	-0.433962	0.367647	0.333333	-0.513664	0.228384	0.228384
316	165	punish	70	30	30	1.5	0	70:30	-0.00940594	0.027027	-0.0219466	0.421053	-0.368421	0.459459	-0.0250404	-0.308562	-0.0628931	0	0.166667	-0.378483	0.114192	0.114192
316	166	punish	92	8	10	1.5	0	90:10	-0.00148515	0.0810811	-0.00524809	0.210526	-0.0789474	0.148649	-0.00726979	-0.101777	-0.00628931	-0.00628931	0.0625	-1	0.042822	0.992298
316	167	punish	60	40	30	3	0	60:40	-0.0108911	-0.049505	-0.0362595	-0.408397	-0.473684	0.189189	-0.0323102	-0.599354	-0.471698	0.441176	-0.10814	-0.378486	-0.166667	-0.166667
316	168	punish	69	31	40	1.5	0	70:30	-0.0140594	-0.0217822	-0.0319656	0.342105	-0.589474	0.418919	-0.0339257	-0.411955	-0.18239	0.0735294	0	-0.513664	0	0
316	169	punish	88	12	50	1.5	0	90:10	-0.0165347	0.189189	-0.0367366	0.842105	-0.605263	0.905405	-0.042811	-0.515347	-0.0566038	-0.0566038	0.479167	-0.662356	0.328302	0.342576
316	170	punish	49	51	40	1.5	0	50:50	-0.0178218	-0.172277	-0.0410305	-0.227099	-0.789474	-0.789474	-0.0339257	-0.411955	-0.421384	0.352941	-0.513664	-0.513664	-0.791667	-0.791667
316	171	punish	58	42	50	1.5	0	60:40	-0.0211881	-0.152475	-0.0479485	-0.131679	-0.915789	0.108108	-0.042811	-0.515347	-0.427673	0.330882	-0.432559	-0.648839	-0.666667	-0.666667
316	172	punish	62	38	10	3	0	60:40	-0.000792079	0.27027	-0.00715649	0	-0.0315789	0.27027	-0.00969305	-0.198708	-0.0440252	0	0.25	-0.0964696	0.171288	0.171288
316	173	punish	48	52	50	3	0	50:50	-0.0227723	-0.215842	-0.0696565	-1	-1	-1	-0.0549273	-1	-1	1	-0.648839	-0.648839	-1	-1
316	174	punish	91	9	20	3	0	90:10	-0.0019802	1	-0.0124046	0.447368	-0.0526316	0.743243	-0.0210016	-0.399031	-0.0188679	-0.0188679	0.791667	-0.539956	0.542412	0.856229
316	175	punish	90	10	30	1.5	0	90:10	-0.00841584	0.297297	-0.0195611	0.684211	-0.342105	0.527027	-0.0250404	-0.308562	-0.0314465	-0.0314465	0.270833	-0.851588	0.185562	0.685145
316	176	punish	79	21	40	1.5	0	80:20	-0.0129703	0.108108	-0.0293416	0.631579	-0.484211	0.689189	-0.0339257	-0.411955	-0.0566038	-0.0314465	0.333333	-0.513664	0.228384	0.228384
316	177	punish	60	40	30	1.5	0	60:40	-0.0108911	-0.049505	-0.0255248	0.0263158	-0.473684	0.189189	-0.0250404	-0.308562	-0.188679	0.110294	-0.10814	-0.378486	-0.166667	-0.166667
316	178	punish	89	11	40	1.5	0	90:10	-0.0119802	0.378378	-0.0269561	0.894737	-0.473684	0.716216	-0.0339257	-0.411955	-0.0440252	-0.0440252	0.375	-0.756978	0.256932	0.513864
316	179	punish	81	19	20	3	0	80:20	-0.00287129	0.756757	-0.0145515	0.210526	-0.0526316	0.743243	-0.0210016	-0.399031	-0.0188679	-0.0188679	0.791667	-0.269787	0.542412	0.570941
316	180	punish	59	41	40	3	0	60:40	-0.0160396	-0.10099	-0.0510496	-0.627863	-0.694737	0.148649	-0.0436187	-0.799677	-0.685535	0.661765	-0.270349	-0.513664	-0.416667	-0.416667
316	181	punish	72	28	10	1.5	0	70:30	-0.00148515	0.0810811	-0.00524809	0.210526	-0.0789474	0.148649	-0.00726979	-0.101777	-0.00628931	-0.00628931	0.0625	-0.478751	0.042822	0.441877
316	182	punish	50	50	30	1.5	0	50:50	-0.0128713	-0.128713	-0.0302958	-0.169847	-0.578947	-0.578947	-0.0250404	-0.308562	-0.314465	0.257353	-0.378489	-0.378489	-0.583333	-0.583333
316	183	punish	61	39	20	1.5	0	60:40	-0.00584158	-0.0019802	-0.0145515	0.210526	-0.252632	0.22973	-0.0161551	-0.20517	-0.0691824	0	0	-0.243115	0	0
316	184	punish	48	52	50	1.5	0	50:50	-0.0227723	-0.215842	-0.0517653	-0.284351	-1	-1	-0.042811	-0.515347	-0.528302	0.448529	-0.648839	-0.648839	-1	-1
316	185	punish	69	31	40	3	0	70:30	-0.0140594	-0.0217822	-0.0462786	-0.437023	-0.589474	0.418919	-0.0436187	-0.799677	-0.559748	0.514706	0	-0.513664	0	0
316	186	punish	81	19	20	1.5	0	80:20	-0.0049505	0.189189	-0.0124046	0.447368	-0.210526	0.337838	-0.0161551	-0.20517	-0.0188679	-0.0188679	0.166667	-0.675312	0.114192	0.570653
316	187	punish	80	20	30	1.5	0	80:20	-0.00841584	0.297297	-0.0195611	0.684211	-0.342105	0.527027	-0.0250404	-0.308562	-0.0314465	-0.0314465	0.270833	-0.581241	0.185562	0.399669
316	188	punish	51	49	20	3	0	50:50	-0.00772277	-0.0772277	-0.0262405	-0.379771	-0.357895	0	-0.0210016	-0.399031	-0.383648	0.367647	-0.21628	-0.243296	-0.333333	-0.333333
316	189	punish	72	28	10	3	0	70:30	0	0.486486	-0.00524809	0.210526	0	0.351351	-0.00969305	-0.198708	-0.00628931	-0.00628931	0.375	-0.275989	0.256932	0.449579
316	190	punish	62	38	10	1.5	0	60:40	-0.00148515	0.0810811	-0.00524809	0.210526	-0.0789474	0.148649	-0.00726979	-0.101777	-0.00628931	-0.00628931	0.0625	-0.218127	0.042822	0.166667
316	191	punish	88	12	50	3	0	90:10	-0.0152475	0.540541	-0.0515267	-0.274809	-0.6	0.918919	-0.0549273	-1	-0.522013	0.441176	0.5	-0.648839	0.342576	0.342576
316	192	punish	61	39	20	3	0	60:40	-0.00574257	0	-0.0214695	-0.188931	-0.252632	0.22973	-0.0210016	-0.399031	-0.257862	0.220588	0	-0.243115	0	0
316	193	punish	89	11	40	3	0	90:10	-0.010099	0.891892	-0.0367366	-0.0553435	-0.378947	0.959459	-0.0436187	-0.799677	-0.308176	0.220588	0.75	-0.513664	0.513864	0.513864
316	194	punish	52	48	10	3	0	50:50	-0.00257426	-0.0257426	-0.0114504	-0.160305	-0.136842	0	-0.00969305	-0.198708	-0.169811	0.147059	-0.0540699	-0.106195	-0.0833333	-0.0833333
316	195	punish	58	42	50	3	0	60:40	-0.0211881	-0.152475	-0.0658397	-0.847328	-0.915789	0.108108	-0.0549273	-1	-0.899371	0.882353	-0.432559	-0.648839	-0.666667	-0.666667
316	196	punish	68	32	50	1.5	0	70:30	-0.0192079	-0.0732673	-0.0431775	0.131579	-0.810526	0.378378	-0.042811	-0.515347	-0.301887	0.183824	-0.16221	-0.648839	-0.25	-0.25
316	197	punish	71	29	20	3	0	70:30	-0.00386139	0.486486	-0.016937	-0.00763359	-0.147368	0.5	-0.0210016	-0.399031	-0.132075	0.0735294	0.416667	-0.242934	0.28548	0.28548
316	198	punish	59	41	40	1.5	0	60:40	-0.0160396	-0.10099	-0.0367366	-0.0553435	-0.694737	0.148649	-0.0339257	-0.411955	-0.308176	0.220588	-0.270349	-0.513664	-0.416667	-0.416667
316	199	punish	68	32	50	3	0	70:30	-0.0192079	-0.0732673	-0.0610687	-0.656489	-0.810526	0.378378	-0.0549273	-1	-0.773585	0.735294	-0.16221	-0.648839	-0.25	-0.25
316	200	punish	78	22	50	1.5	0	80:20	-0.0175248	-0.00594059	-0.0391221	0.578947	-0.705263	0.648649	-0.042811	-0.515347	-0.176101	0.0367647	0.0833333	-0.648839	0.057096	0.057096
316	201	punish	90	10	30	1.5	0	90:10	-0.00841584	0.297297	-0.0195611	0.684211	-0.342105	0.527027	-0.0250404	-0.308562	-0.0314465	-0.0314465	0.270833	-0.851588	0.185562	0.685145
316	202	punish	52	48	10	1.5	0	50:50	-0.00257426	-0.0257426	-0.00787214	-0.0171756	-0.136842	0	-0.00726979	-0.101777	-0.0754717	0.0367647	-0.0540699	-0.106195	-0.0833333	-0.0833333
316	203	punish	48	52	50	1.5	0	50:50	-0.0227723	-0.215842	-0.0517653	-0.284351	-1	-1	-0.042811	-0.515347	-0.528302	0.448529	-0.648839	-0.648839	-1	-1
316	204	punish	51	49	20	3	0	50:50	-0.00772277	-0.0772277	-0.0262405	-0.379771	-0.357895	0	-0.0210016	-0.399031	-0.383648	0.367647	-0.21628	-0.243296	-0.333333	-0.333333
316	205	punish	71	29	20	3	0	70:30	-0.00386139	0.486486	-0.016937	-0.00763359	-0.147368	0.5	-0.0210016	-0.399031	-0.132075	0.0735294	0.416667	-0.242934	0.28548	0.28548
316	206	punish	89	11	40	3	0	90:10	-0.010099	0.891892	-0.0367366	-0.0553435	-0.378947	0.959459	-0.0436187	-0.799677	-0.308176	0.220588	0.75	-0.513664	0.513864	0.513864
316	207	punish	82	18	10	1.5	0	80:20	-0.00148515	0.0810811	-0.00524809	0.210526	-0.0789474	0.148649	-0.00726979	-0.101777	-0.00628931	-0.00628931	0.0625	-0.739376	0.042822	0.717088
316	208	punish	62	38	10	3	0	60:40	-0.000792079	0.27027	-0.00715649	0	-0.0315789	0.27027	-0.00969305	-0.198708	-0.0440252	0	0.25	-0.0964696	0.171288	0.171288
316	209	punish	82	18	10	3	0	80:20	0	0.486486	-0.00524809	0.210526	0	0.351351	-0.00969305	-0.198708	-0.00628931	-0.00628931	0.375	-0.536614	0.256932	0.72479
316	210	punish	48	52	50	3	0	50:50	-0.0227723	-0.215842	-0.0696565	-1	-1	-1	-0.0549273	-1	-1	1	-0.648839	-0.648839	-1	-1
316	211	punish	68	32	50	3	0	70:30	-0.0192079	-0.0732673	-0.0610687	-0.656489	-0.810526	0.378378	-0.0549273	-1	-0.773585	0.735294	-0.16221	-0.648839	-0.25	-0.25
316	212	punish	49	51	40	3	0	50:50	-0.0178218	-0.172277	-0.0553435	-0.799618	-0.789474	-0.789474	-0.0436187	-0.799677	-0.798742	0.794118	-0.513664	-0.513664	-0.791667	-0.791667
316	213	punish	58	42	50	1.5	0	60:40	-0.0211881	-0.152475	-0.0479485	-0.131679	-0.915789	0.108108	-0.042811	-0.515347	-0.427673	0.330882	-0.432559	-0.648839	-0.666667	-0.666667
316	214	punish	92	8	10	3	0	90:10	0	0.486486	-0.00524809	0.210526	0	0.351351	-0.00969305	-0.198708	-0.00628931	-0.00628931	0.375	-0.797238	0.256932	1
316	215	punish	88	12	50	3	0	90:10	-0.0152475	0.540541	-0.0515267	-0.274809	-0.6	0.918919	-0.0549273	-1	-0.522013	0.441176	0.5	-0.648839	0.342576	0.342576
316	216	punish	69	31	40	3	0	70:30	-0.0140594	-0.0217822	-0.0462786	-0.437023	-0.589474	0.418919	-0.0436187	-0.799677	-0.559748	0.514706	0	-0.513664	0	0
316	217	punish	81	19	20	3	0	80:20	-0.00287129	0.756757	-0.0145515	0.210526	-0.0526316	0.743243	-0.0210016	-0.399031	-0.0188679	-0.0188679	0.791667	-0.269787	0.542412	0.570941
316	218	punish	91	9	20	1.5	0	90:10	-0.0049505	0.189189	-0.0124046	0.447368	-0.210526	0.337838	-0.0161551	-0.20517	-0.0188679	-0.0188679	0.166667	-0.94548	0.114192	0.855942
316	219	punish	69	31	40	1.5	0	70:30	-0.0140594	-0.0217822	-0.0319656	0.342105	-0.589474	0.418919	-0.0339257	-0.411955	-0.18239	0.0735294	0	-0.513664	0	0
316	220	punish	78	22	50	3	0	80:20	-0.0172277	0	-0.0562977	-0.465649	-0.705263	0.648649	-0.0549273	-1	-0.647799	0.588235	0.0833333	-0.648839	0.057096	0.057096
316	221	punish	88	12	50	1.5	0	90:10	-0.0165347	0.189189	-0.0367366	0.842105	-0.605263	0.905405	-0.042811	-0.515347	-0.0566038	-0.0566038	0.479167	-0.662356	0.328302	0.342576
316	222	punish	89	11	40	1.5	0	90:10	-0.0119802	0.378378	-0.0269561	0.894737	-0.473684	0.716216	-0.0339257	-0.411955	-0.0440252	-0.0440252	0.375	-0.756978	0.256932	0.513864
316	223	punish	58	42	50	3	0	60:40	-0.0211881	-0.152475	-0.0658397	-0.847328	-0.915789	0.108108	-0.0549273	-1	-0.899371	0.882353	-0.432559	-0.648839	-0.666667	-0.666667
316	224	punish	72	28	10	3	0	70:30	0	0.486486	-0.00524809	0.210526	0	0.351351	-0.00969305	-0.198708	-0.00628931	-0.00628931	0.375	-0.275989	0.256932	0.449579
316	225	punish	81	19	20	1.5	0	80:20	-0.0049505	0.189189	-0.0124046	0.447368	-0.210526	0.337838	-0.0161551	-0.20517	-0.0188679	-0.0188679	0.166667	-0.675312	0.114192	0.570653
316	226	punish	80	20	30	3	0	80:20	-0.00693069	0.702703	-0.0267176	-0.0267176	-0.263158	0.72973	-0.0323102	-0.599354	-0.220126	0.147059	0.583333	-0.378479	0.399672	0.399672
316	227	punish	52	48	10	3	0	50:50	-0.00257426	-0.0257426	-0.0114504	-0.160305	-0.136842	0	-0.00969305	-0.198708	-0.169811	0.147059	-0.0540699	-0.106195	-0.0833333	-0.0833333
316	228	punish	61	39	20	3	0	60:40	-0.00574257	0	-0.0214695	-0.188931	-0.252632	0.22973	-0.0210016	-0.399031	-0.257862	0.220588	0	-0.243115	0	0
316	229	punish	78	22	50	1.5	0	80:20	-0.0175248	-0.00594059	-0.0391221	0.578947	-0.705263	0.648649	-0.042811	-0.515347	-0.176101	0.0367647	0.0833333	-0.648839	0.057096	0.057096
316	230	punish	59	41	40	3	0	60:40	-0.0160396	-0.10099	-0.0510496	-0.627863	-0.694737	0.148649	-0.0436187	-0.799677	-0.685535	0.661765	-0.270349	-0.513664	-0.416667	-0.416667
316	231	punish	71	29	20	1.5	0	70:30	-0.0049505	0.189189	-0.0124046	0.447368	-0.210526	0.337838	-0.0161551	-0.20517	-0.0188679	-0.0188679	0.166667	-0.405143	0.114192	0.285365
316	232	punish	60	40	30	1.5	0	60:40	-0.0108911	-0.049505	-0.0255248	0.0263158	-0.473684	0.189189	-0.0250404	-0.308562	-0.188679	0.110294	-0.10814	-0.378486	-0.166667	-0.166667
316	233	punish	79	21	40	1.5	0	80:20	-0.0129703	0.108108	-0.0293416	0.631579	-0.484211	0.689189	-0.0339257	-0.411955	-0.0566038	-0.0314465	0.333333	-0.513664	0.228384	0.228384
316	234	punish	61	39	20	1.5	0	60:40	-0.00584158	-0.0019802	-0.0145515	0.210526	-0.252632	0.22973	-0.0161551	-0.20517	-0.0691824	0	0	-0.243115	0	0
316	235	punish	62	38	10	1.5	0	60:40	-0.00148515	0.0810811	-0.00524809	0.210526	-0.0789474	0.148649	-0.00726979	-0.101777	-0.00628931	-0.00628931	0.0625	-0.218127	0.042822	0.166667
316	236	punish	92	8	10	1.5	1	90:10	-0.00148515	0.0810811	-0.00524809	0.210526	-0.0789474	0.148649	-0.00726979	-0.101777	-0.00628931	-0.00628931	0.0625	-1	0.042822	0.992298
316	237	punish	80	20	30	1.5	0	80:20	-0.00841584	0.297297	-0.0195611	0.684211	-0.342105	0.527027	-0.0250404	-0.308562	-0.0314465	-0.0314465	0.270833	-0.581241	0.185562	0.399669
316	238	punish	51	49	20	1.5	0	50:50	-0.00772277	-0.0772277	-0.019084	-0.0935115	-0.357895	0	-0.0161551	-0.20517	-0.194969	0.147059	-0.21628	-0.243296	-0.333333	-0.333333
316	239	punish	90	10	30	3	0	90:10	-0.00594059	0.972973	-0.0243321	0.157895	-0.157895	1	-0.0323102	-0.599354	-0.0943396	0	1	-0.378476	0.685152	0.685152
316	240	punish	50	50	30	1.5	0	50:50	-0.0128713	-0.128713	-0.0302958	-0.169847	-0.578947	-0.578947	-0.0250404	-0.308562	-0.314465	0.257353	-0.378489	-0.378489	-0.583333	-0.583333
316	241	punish	59	41	40	1.5	0	60:40	-0.0160396	-0.10099	-0.0367366	-0.0553435	-0.694737	0.148649	-0.0339257	-0.411955	-0.308176	0.220588	-0.270349	-0.513664	-0.416667	-0.416667
316	242	punish	91	9	20	3	0	90:10	-0.0019802	1	-0.0124046	0.447368	-0.0526316	0.743243	-0.0210016	-0.399031	-0.0188679	-0.0188679	0.791667	-0.539956	0.542412	0.856229
316	243	punish	50	50	30	3	0	50:50	-0.0128713	-0.128713	-0.0410305	-0.599237	-0.578947	-0.578947	-0.0323102	-0.599354	-0.597484	0.588235	-0.378489	-0.378489	-0.583333	-0.583333
316	244	punish	72	28	10	1.5	0	70:30	-0.00148515	0.0810811	-0.00524809	0.210526	-0.0789474	0.148649	-0.00726979	-0.101777	-0.00628931	-0.00628931	0.0625	-0.478751	0.042822	0.441877
316	245	punish	70	30	30	3	0	70:30	-0.00891089	0.162162	-0.0314885	-0.217557	-0.368421	0.459459	-0.0323102	-0.599354	-0.345912	0.294118	0.166667	-0.378483	0.114192	0.114192
316	246	punish	68	32	50	1.5	0	70:30	-0.0192079	-0.0732673	-0.0431775	0.131579	-0.810526	0.378378	-0.042811	-0.515347	-0.301887	0.183824	-0.16221	-0.648839	-0.25	-0.25
316	247	punish	60	40	30	3	0	60:40	-0.0108911	-0.049505	-0.0362595	-0.408397	-0.473684	0.189189	-0.0323102	-0.599354	-0.471698	0.441176	-0.10814	-0.378486	-0.166667	-0.166667
316	248	punish	79	21	40	3	0	80:20	-0.0120792	0.351351	-0.0415076	-0.246183	-0.484211	0.689189	-0.0436187	-0.799677	-0.433962	0.367647	0.333333	-0.513664	0.228384	0.228384
316	249	punish	49	51	40	1.5	0	50:50	-0.0178218	-0.172277	-0.0410305	-0.227099	-0.789474	-0.789474	-0.0339257	-0.411955	-0.421384	0.352941	-0.513664	-0.513664	-0.791667	-0.791667
316	250	punish	70	30	30	1.5	0	70:30	-0.00940594	0.027027	-0.0219466	0.421053	-0.368421	0.459459	-0.0250404	-0.308562	-0.0628931	0	0.166667	-0.378483	0.114192	0.114192
316	251	help	78	22	50	1.5	0	80:20	-0.0323762	-0.6	-0.0391221	0.578947	-0.705263	0.648649	-0.0185784	0.427481	-0.176101	0.0367647	0.0833333	-0.648839	0.057096	0.057096
316	252	help	82	18	10	3	0	80:20	-0.00376238	-0.0732673	0	0.789474	0	0.351351	0	0.114504	-0.00628931	-0.00628931	0.375	-0.536614	0.256932	0.72479
316	253	help	50	50	30	1.5	0	50:50	-0.020297	-0.425743	-0.0267176	-0.0267176	-0.578947	-0.578947	-0.0105008	0.21374	-0.314465	0.257353	-0.378489	-0.378489	-0.583333	-0.583333
316	254	help	92	8	10	3	0	90:10	-0.0029703	-0.0415842	0	1	0	0.351351	0	0.114504	-0.00628931	-0.00628931	0.375	-0.797238	0.256932	1
316	255	help	90	10	30	1.5	0	90:10	-0.0163366	-0.267327	-0.0171756	0.947368	-0.342105	0.527027	-0.0105008	0.21374	-0.0314465	-0.0314465	0.270833	-0.851588	0.185562	0.685145
316	256	help	79	21	40	1.5	0	80:20	-0.0248515	-0.453465	-0.0293416	0.631579	-0.484211	0.689189	-0.0145396	0.320611	-0.0566038	-0.0314465	0.333333	-0.513664	0.228384	0.228384
316	257	help	58	42	50	3	0	60:40	-0.0417822	-0.976238	-0.0438931	0.0526316	-0.915789	0.108108	-0.00646204	1	-0.899371	0.882353	-0.432559	-0.648839	-0.666667	-0.666667
316	258	help	81	19	20	1.5	0	80:20	-0.00980198	-0.160396	-0.00978053	0.736842	-0.210526	0.337838	-0.00646204	0.10687	-0.0188679	-0.0188679	0.166667	-0.675312	0.114192	0.570653
316	259	help	80	20	30	1.5	0	80:20	-0.0173267	-0.306931	-0.0195611	0.684211	-0.342105	0.527027	-0.0105008	0.21374	-0.0314465	-0.0314465	0.270833	-0.581241	0.185562	0.399669
316	260	help	72	28	10	3	0	70:30	-0.00475248	-0.112871	-0.0023855	0.526316	0	0.351351	0	0.114504	-0.00628931	-0.00628931	0.375	-0.275989	0.256932	0.449579
316	261	help	69	31	40	3	0	70:30	-0.0317822	-0.730693	-0.0317271	0.368421	-0.589474	0.418919	-0.00484653	0.778626	-0.559748	0.514706	0	-0.513664	0	0
316	262	help	70	30	30	1.5	0	70:30	-0.0183168	-0.346535	-0.0219466	0.421053	-0.368421	0.459459	-0.0105008	0.21374	-0.0628931	0	0.166667	-0.378483	0.114192	0.114192
316	263	help	69	31	40	1.5	0	70:30	-0.0258416	-0.493069	-0.0317271	0.368421	-0.589474	0.418919	-0.0145396	0.320611	-0.18239	0.0735294	0	-0.513664	0	0
316	264	help	68	32	50	1.5	0	70:30	-0.0333663	-0.639604	-0.0415076	0.315789	-0.810526	0.378378	-0.0185784	0.427481	-0.301887	0.183824	-0.16221	-0.648839	-0.25	-0.25
316	265	help	71	29	20	3	0	70:30	-0.0137624	-0.318812	-0.012166	0.473684	-0.147368	0.5	-0.00161551	0.335878	-0.132075	0.0735294	0.416667	-0.242934	0.28548	0.28548
316	266	help	51	49	20	1.5	0	50:50	-0.0127723	-0.279208	-0.016937	-0.00763359	-0.357895	0	-0.00646204	0.10687	-0.194969	0.147059	-0.21628	-0.243296	-0.333333	-0.333333
316	267	help	59	41	40	3	0	60:40	-0.0327723	-0.770297	-0.0341126	0.105263	-0.694737	0.148649	-0.00484653	0.778626	-0.685535	0.661765	-0.270349	-0.513664	-0.416667	-0.416667
316	268	help	88	12	50	1.5	0	90:10	-0.0313861	-0.560396	-0.0367366	0.842105	-0.605263	0.905405	-0.0185784	0.427481	-0.0566038	-0.0566038	0.479167	-0.662356	0.328302	0.342576
316	269	help	79	21	40	3	0	80:20	-0.0307921	-0.691089	-0.0293416	0.631579	-0.484211	0.689189	-0.00484653	0.778626	-0.433962	0.367647	0.333333	-0.513664	0.228384	0.228384
316	270	help	89	11	40	1.5	0	90:10	-0.0238614	-0.413861	-0.0269561	0.894737	-0.473684	0.716216	-0.0145396	0.320611	-0.0440252	-0.0440252	0.375	-0.756978	0.256932	0.513864
316	271	help	48	52	50	3	0	50:50	-0.0423762	-1	-0.0453244	-0.0267176	-1	-1	-0.00646204	1	-1	1	-0.648839	-0.648839	-1	-1
316	272	help	48	52	50	1.5	0	50:50	-0.0349505	-0.70297	-0.0453244	-0.0267176	-1	-1	-0.0185784	0.427481	-0.528302	0.448529	-0.648839	-0.648839	-1	-1
316	273	help	60	40	30	1.5	0	60:40	-0.0193069	-0.386139	-0.0243321	0.157895	-0.473684	0.189189	-0.0105008	0.21374	-0.188679	0.110294	-0.10814	-0.378486	-0.166667	-0.166667
316	274	help	61	39	20	3	0	60:40	-0.0147525	-0.358416	-0.0145515	0.210526	-0.252632	0.22973	-0.00161551	0.335878	-0.257862	0.220588	0	-0.243115	0	0
316	275	help	88	12	50	3	0	90:10	-0.0388119	-0.857426	-0.0367366	0.842105	-0.6	0.918919	-0.00646204	1	-0.522013	0.441176	0.5	-0.648839	0.342576	0.342576
316	276	help	82	18	10	1.5	0	80:20	-0.0029703	-0.0415842	-0.00166985	0.605263	-0.0789474	0.148649	-0.00242326	0	-0.00628931	-0.00628931	0.0625	-0.739376	0.042822	0.717088
316	277	help	91	9	20	1.5	0	90:10	-0.00881188	-0.120792	-0.00739504	1	-0.210526	0.337838	-0.00646204	0.10687	-0.0188679	-0.0188679	0.166667	-0.94548	0.114192	0.855942
316	278	help	51	49	20	3	0	50:50	-0.0157426	-0.39802	-0.016937	-0.00763359	-0.357895	0	-0.00161551	0.335878	-0.383648	0.367647	-0.21628	-0.243296	-0.333333	-0.333333
316	279	help	50	50	30	3	0	50:50	-0.0247525	-0.60396	-0.0267176	-0.0267176	-0.578947	-0.578947	-0.00323102	0.557252	-0.597484	0.588235	-0.378489	-0.378489	-0.583333	-0.583333
316	280	help	70	30	30	3	0	70:30	-0.0227723	-0.524752	-0.0219466	0.421053	-0.368421	0.459459	-0.00323102	0.557252	-0.345912	0.294118	0.166667	-0.378483	0.114192	0.114192
316	281	help	90	10	30	3	0	90:10	-0.0207921	-0.445545	-0.0171756	0.947368	-0.157895	1	-0.00323102	0.557252	-0.0943396	0	1	-0.378476	0.685152	0.685152
316	282	help	52	48	10	3	0	50:50	-0.00673267	-0.192079	-0.00715649	0	-0.136842	0	0	0.114504	-0.169811	0.147059	-0.0540699	-0.106195	-0.0833333	-0.0833333
316	283	help	60	40	30	3	0	60:40	-0.0237624	-0.564356	-0.0243321	0.157895	-0.473684	0.189189	-0.00323102	0.557252	-0.471698	0.441176	-0.10814	-0.378486	-0.166667	-0.166667
316	284	help	91	9	20	3	0	90:10	-0.0117822	-0.239604	-0.00739504	1	-0.0526316	0.743243	-0.00161551	0.335878	-0.0188679	-0.0188679	0.791667	-0.539956	0.542412	0.856229
316	285	help	92	8	10	1.5	0	90:10	-0.0029703	-0.0415842	-0.00166985	0.605263	-0.0789474	0.148649	-0.00242326	0	-0.00628931	-0.00628931	0.0625	-1	0.042822	0.992298
316	286	help	58	42	50	1.5	0	60:40	-0.0343564	-0.679208	-0.0438931	0.0526316	-0.915789	0.108108	-0.0185784	0.427481	-0.427673	0.330882	-0.432559	-0.648839	-0.666667	-0.666667
316	287	help	72	28	10	1.5	0	70:30	-0.00326733	-0.0534653	-0.0023855	0.526316	-0.0789474	0.148649	-0.00242326	0	-0.00628931	-0.00628931	0.0625	-0.478751	0.042822	0.441877
316	288	help	49	51	40	3	0	50:50	-0.0335644	-0.80198	-0.036021	-0.0267176	-0.789474	-0.789474	-0.00484653	0.778626	-0.798742	0.794118	-0.513664	-0.513664	-0.791667	-0.791667
316	289	help	89	11	40	3	0	90:10	-0.029802	-0.651485	-0.0269561	0.894737	-0.378947	0.959459	-0.00484653	0.778626	-0.308176	0.220588	0.75	-0.513664	0.513864	0.513864
316	290	help	61	39	20	1.5	0	60:40	-0.0117822	-0.239604	-0.0145515	0.210526	-0.252632	0.22973	-0.00646204	0.10687	-0.0691824	0	0	-0.243115	0	0
316	291	help	78	22	50	3	0	80:20	-0.039802	-0.89703	-0.0391221	0.578947	-0.705263	0.648649	-0.00646204	1	-0.647799	0.588235	0.0833333	-0.648839	0.057096	0.057096
316	292	help	71	29	20	1.5	0	70:30	-0.0107921	-0.2	-0.012166	0.473684	-0.210526	0.337838	-0.00646204	0.10687	-0.0188679	-0.0188679	0.166667	-0.405143	0.114192	0.285365
316	293	help	59	41	40	1.5	0	60:40	-0.0268317	-0.532673	-0.0341126	0.105263	-0.694737	0.148649	-0.0145396	0.320611	-0.308176	0.220588	-0.270349	-0.513664	-0.416667	-0.416667
316	294	help	62	38	10	3	0	60:40	-0.00574257	-0.152475	-0.00477099	0.263158	-0.0315789	0.27027	0	0.114504	-0.0440252	0	0.25	-0.0964696	0.171288	0.171288
316	295	help	49	51	40	1.5	0	50:50	-0.0276238	-0.564356	-0.036021	-0.0267176	-0.789474	-0.789474	-0.0145396	0.320611	-0.421384	0.352941	-0.513664	-0.513664	-0.791667	-0.791667
316	296	help	68	32	50	3	0	70:30	-0.0407921	-0.936634	-0.0415076	0.315789	-0.810526	0.378378	-0.00646204	1	-0.773585	0.735294	-0.16221	-0.648839	-0.25	-0.25
316	297	help	62	38	10	1.5	0	60:40	-0.00425743	-0.0930693	-0.00477099	0.263158	-0.0789474	0.148649	-0.00242326	0	-0.00628931	-0.00628931	0.0625	-0.218127	0.042822	0.166667
316	298	help	52	48	10	1.5	0	50:50	-0.00524752	-0.132673	-0.00715649	0	-0.136842	0	-0.00242326	0	-0.0754717	0.0367647	-0.0540699	-0.106195	-0.0833333	-0.0833333
316	299	help	81	19	20	3	0	80:20	-0.0127723	-0.279208	-0.00978053	0.736842	-0.0526316	0.743243	-0.00161551	0.335878	-0.0188679	-0.0188679	0.791667	-0.269787	0.542412	0.570941
316	300	help	80	20	30	3	0	80:20	-0.0217822	-0.485149	-0.0195611	0.684211	-0.263158	0.72973	-0.00323102	0.557252	-0.220126	0.147059	0.583333	-0.378479	0.399672	0.399672
318	1	punish	58	42	50	1.5	0	60:40	-0.0211881	-0.152475	-0.0479485	-0.131679	-0.915789	0.108108	-0.042811	-0.515347	-0.427673	0.330882	-0.432559	-0.648839	-0.666667	-0.666667
318	2	punish	48	52	50	3	0	50:50	-0.0227723	-0.215842	-0.0696565	-1	-1	-1	-0.0549273	-1	-1	1	-0.648839	-0.648839	-1	-1
318	3	punish	69	31	40	3	0	70:30	-0.0140594	-0.0217822	-0.0462786	-0.437023	-0.589474	0.418919	-0.0436187	-0.799677	-0.559748	0.514706	0	-0.513664	0	0
318	4	punish	50	50	30	3	0	50:50	-0.0128713	-0.128713	-0.0410305	-0.599237	-0.578947	-0.578947	-0.0323102	-0.599354	-0.597484	0.588235	-0.378489	-0.378489	-0.583333	-0.583333
318	5	punish	52	48	10	1.5	1	50:50	-0.00257426	-0.0257426	-0.00787214	-0.0171756	-0.136842	0	-0.00726979	-0.101777	-0.0754717	0.0367647	-0.0540699	-0.106195	-0.0833333	-0.0833333
318	6	punish	62	38	10	3	0	60:40	-0.000792079	0.27027	-0.00715649	0	-0.0315789	0.27027	-0.00969305	-0.198708	-0.0440252	0	0.25	-0.0964696	0.171288	0.171288
318	7	punish	90	10	30	1.5	1	90:10	-0.00841584	0.297297	-0.0195611	0.684211	-0.342105	0.527027	-0.0250404	-0.308562	-0.0314465	-0.0314465	0.270833	-0.851588	0.185562	0.685145
318	8	punish	72	28	10	1.5	1	70:30	-0.00148515	0.0810811	-0.00524809	0.210526	-0.0789474	0.148649	-0.00726979	-0.101777	-0.00628931	-0.00628931	0.0625	-0.478751	0.042822	0.441877
318	9	punish	48	52	50	1.5	1	50:50	-0.0227723	-0.215842	-0.0517653	-0.284351	-1	-1	-0.042811	-0.515347	-0.528302	0.448529	-0.648839	-0.648839	-1	-1
318	10	punish	51	49	20	1.5	0	50:50	-0.00772277	-0.0772277	-0.019084	-0.0935115	-0.357895	0	-0.0161551	-0.20517	-0.194969	0.147059	-0.21628	-0.243296	-0.333333	-0.333333
318	11	punish	61	39	20	3	0	60:40	-0.00574257	0	-0.0214695	-0.188931	-0.252632	0.22973	-0.0210016	-0.399031	-0.257862	0.220588	0	-0.243115	0	0
318	12	punish	68	32	50	1.5	1	70:30	-0.0192079	-0.0732673	-0.0431775	0.131579	-0.810526	0.378378	-0.042811	-0.515347	-0.301887	0.183824	-0.16221	-0.648839	-0.25	-0.25
318	13	punish	82	18	10	1.5	1	80:20	-0.00148515	0.0810811	-0.00524809	0.210526	-0.0789474	0.148649	-0.00726979	-0.101777	-0.00628931	-0.00628931	0.0625	-0.739376	0.042822	0.717088
318	14	punish	51	49	20	3	0	50:50	-0.00772277	-0.0772277	-0.0262405	-0.379771	-0.357895	0	-0.0210016	-0.399031	-0.383648	0.367647	-0.21628	-0.243296	-0.333333	-0.333333
318	15	punish	62	38	10	1.5	1	60:40	-0.00148515	0.0810811	-0.00524809	0.210526	-0.0789474	0.148649	-0.00726979	-0.101777	-0.00628931	-0.00628931	0.0625	-0.218127	0.042822	0.166667
318	16	punish	71	29	20	1.5	1	70:30	-0.0049505	0.189189	-0.0124046	0.447368	-0.210526	0.337838	-0.0161551	-0.20517	-0.0188679	-0.0188679	0.166667	-0.405143	0.114192	0.285365
318	17	punish	92	8	10	3	0	90:10	0	0.486486	-0.00524809	0.210526	0	0.351351	-0.00969305	-0.198708	-0.00628931	-0.00628931	0.375	-0.797238	0.256932	1
318	18	punish	68	32	50	3	0	70:30	-0.0192079	-0.0732673	-0.0610687	-0.656489	-0.810526	0.378378	-0.0549273	-1	-0.773585	0.735294	-0.16221	-0.648839	-0.25	-0.25
318	19	punish	60	40	30	1.5	1	60:40	-0.0108911	-0.049505	-0.0255248	0.0263158	-0.473684	0.189189	-0.0250404	-0.308562	-0.188679	0.110294	-0.10814	-0.378486	-0.166667	-0.166667
318	20	punish	78	22	50	3	0	80:20	-0.0172277	0	-0.0562977	-0.465649	-0.705263	0.648649	-0.0549273	-1	-0.647799	0.588235	0.0833333	-0.648839	0.057096	0.057096
318	21	punish	70	30	30	3	0	70:30	-0.00891089	0.162162	-0.0314885	-0.217557	-0.368421	0.459459	-0.0323102	-0.599354	-0.345912	0.294118	0.166667	-0.378483	0.114192	0.114192
318	22	punish	89	11	40	3	0	90:10	-0.010099	0.891892	-0.0367366	-0.0553435	-0.378947	0.959459	-0.0436187	-0.799677	-0.308176	0.220588	0.75	-0.513664	0.513864	0.513864
318	23	punish	60	40	30	3	0	60:40	-0.0108911	-0.049505	-0.0362595	-0.408397	-0.473684	0.189189	-0.0323102	-0.599354	-0.471698	0.441176	-0.10814	-0.378486	-0.166667	-0.166667
318	24	punish	52	48	10	3	0	50:50	-0.00257426	-0.0257426	-0.0114504	-0.160305	-0.136842	0	-0.00969305	-0.198708	-0.169811	0.147059	-0.0540699	-0.106195	-0.0833333	-0.0833333
318	25	punish	70	30	30	1.5	1	70:30	-0.00940594	0.027027	-0.0219466	0.421053	-0.368421	0.459459	-0.0250404	-0.308562	-0.0628931	0	0.166667	-0.378483	0.114192	0.114192
318	26	punish	50	50	30	1.5	1	50:50	-0.0128713	-0.128713	-0.0302958	-0.169847	-0.578947	-0.578947	-0.0250404	-0.308562	-0.314465	0.257353	-0.378489	-0.378489	-0.583333	-0.583333
318	27	punish	59	41	40	3	0	60:40	-0.0160396	-0.10099	-0.0510496	-0.627863	-0.694737	0.148649	-0.0436187	-0.799677	-0.685535	0.661765	-0.270349	-0.513664	-0.416667	-0.416667
318	28	punish	79	21	40	3	0	80:20	-0.0120792	0.351351	-0.0415076	-0.246183	-0.484211	0.689189	-0.0436187	-0.799677	-0.433962	0.367647	0.333333	-0.513664	0.228384	0.228384
318	29	punish	81	19	20	3	0	80:20	-0.00287129	0.756757	-0.0145515	0.210526	-0.0526316	0.743243	-0.0210016	-0.399031	-0.0188679	-0.0188679	0.791667	-0.269787	0.542412	0.570941
318	30	punish	88	12	50	3	0	90:10	-0.0152475	0.540541	-0.0515267	-0.274809	-0.6	0.918919	-0.0549273	-1	-0.522013	0.441176	0.5	-0.648839	0.342576	0.342576
318	31	punish	69	31	40	1.5	1	70:30	-0.0140594	-0.0217822	-0.0319656	0.342105	-0.589474	0.418919	-0.0339257	-0.411955	-0.18239	0.0735294	0	-0.513664	0	0
318	32	punish	80	20	30	3	0	80:20	-0.00693069	0.702703	-0.0267176	-0.0267176	-0.263158	0.72973	-0.0323102	-0.599354	-0.220126	0.147059	0.583333	-0.378479	0.399672	0.399672
318	33	punish	49	51	40	1.5	1	50:50	-0.0178218	-0.172277	-0.0410305	-0.227099	-0.789474	-0.789474	-0.0339257	-0.411955	-0.421384	0.352941	-0.513664	-0.513664	-0.791667	-0.791667
318	34	punish	90	10	30	3	0	90:10	-0.00594059	0.972973	-0.0243321	0.157895	-0.157895	1	-0.0323102	-0.599354	-0.0943396	0	1	-0.378476	0.685152	0.685152
318	35	punish	92	8	10	1.5	1	90:10	-0.00148515	0.0810811	-0.00524809	0.210526	-0.0789474	0.148649	-0.00726979	-0.101777	-0.00628931	-0.00628931	0.0625	-1	0.042822	0.992298
318	36	punish	82	18	10	3	0	80:20	0	0.486486	-0.00524809	0.210526	0	0.351351	-0.00969305	-0.198708	-0.00628931	-0.00628931	0.375	-0.536614	0.256932	0.72479
318	37	punish	71	29	20	3	0	70:30	-0.00386139	0.486486	-0.016937	-0.00763359	-0.147368	0.5	-0.0210016	-0.399031	-0.132075	0.0735294	0.416667	-0.242934	0.28548	0.28548
318	38	punish	88	12	50	1.5	1	90:10	-0.0165347	0.189189	-0.0367366	0.842105	-0.605263	0.905405	-0.042811	-0.515347	-0.0566038	-0.0566038	0.479167	-0.662356	0.328302	0.342576
318	39	punish	78	22	50	1.5	1	80:20	-0.0175248	-0.00594059	-0.0391221	0.578947	-0.705263	0.648649	-0.042811	-0.515347	-0.176101	0.0367647	0.0833333	-0.648839	0.057096	0.057096
318	40	punish	58	42	50	3	0	60:40	-0.0211881	-0.152475	-0.0658397	-0.847328	-0.915789	0.108108	-0.0549273	-1	-0.899371	0.882353	-0.432559	-0.648839	-0.666667	-0.666667
318	41	punish	72	28	10	3	1	70:30	0	0.486486	-0.00524809	0.210526	0	0.351351	-0.00969305	-0.198708	-0.00628931	-0.00628931	0.375	-0.275989	0.256932	0.449579
318	42	punish	49	51	40	3	0	50:50	-0.0178218	-0.172277	-0.0553435	-0.799618	-0.789474	-0.789474	-0.0436187	-0.799677	-0.798742	0.794118	-0.513664	-0.513664	-0.791667	-0.791667
318	43	punish	59	41	40	1.5	1	60:40	-0.0160396	-0.10099	-0.0367366	-0.0553435	-0.694737	0.148649	-0.0339257	-0.411955	-0.308176	0.220588	-0.270349	-0.513664	-0.416667	-0.416667
318	44	punish	81	19	20	1.5	1	80:20	-0.0049505	0.189189	-0.0124046	0.447368	-0.210526	0.337838	-0.0161551	-0.20517	-0.0188679	-0.0188679	0.166667	-0.675312	0.114192	0.570653
318	45	punish	89	11	40	1.5	1	90:10	-0.0119802	0.378378	-0.0269561	0.894737	-0.473684	0.716216	-0.0339257	-0.411955	-0.0440252	-0.0440252	0.375	-0.756978	0.256932	0.513864
318	46	punish	91	9	20	1.5	1	90:10	-0.0049505	0.189189	-0.0124046	0.447368	-0.210526	0.337838	-0.0161551	-0.20517	-0.0188679	-0.0188679	0.166667	-0.94548	0.114192	0.855942
318	47	punish	91	9	20	3	0	90:10	-0.0019802	1	-0.0124046	0.447368	-0.0526316	0.743243	-0.0210016	-0.399031	-0.0188679	-0.0188679	0.791667	-0.539956	0.542412	0.856229
318	48	punish	61	39	20	1.5	1	60:40	-0.00584158	-0.0019802	-0.0145515	0.210526	-0.252632	0.22973	-0.0161551	-0.20517	-0.0691824	0	0	-0.243115	0	0
318	49	punish	80	20	30	1.5	1	80:20	-0.00841584	0.297297	-0.0195611	0.684211	-0.342105	0.527027	-0.0250404	-0.308562	-0.0314465	-0.0314465	0.270833	-0.581241	0.185562	0.399669
318	50	punish	79	21	40	1.5	1	80:20	-0.0129703	0.108108	-0.0293416	0.631579	-0.484211	0.689189	-0.0339257	-0.411955	-0.0566038	-0.0314465	0.333333	-0.513664	0.228384	0.228384
318	51	punish	89	11	40	1.5	0	90:10	-0.0119802	0.378378	-0.0269561	0.894737	-0.473684	0.716216	-0.0339257	-0.411955	-0.0440252	-0.0440252	0.375	-0.756978	0.256932	0.513864
318	52	punish	79	21	40	1.5	1	80:20	-0.0129703	0.108108	-0.0293416	0.631579	-0.484211	0.689189	-0.0339257	-0.411955	-0.0566038	-0.0314465	0.333333	-0.513664	0.228384	0.228384
318	53	punish	61	39	20	1.5	1	60:40	-0.00584158	-0.0019802	-0.0145515	0.210526	-0.252632	0.22973	-0.0161551	-0.20517	-0.0691824	0	0	-0.243115	0	0
318	54	punish	48	52	50	3	0	50:50	-0.0227723	-0.215842	-0.0696565	-1	-1	-1	-0.0549273	-1	-1	1	-0.648839	-0.648839	-1	-1
318	55	punish	88	12	50	1.5	1	90:10	-0.0165347	0.189189	-0.0367366	0.842105	-0.605263	0.905405	-0.042811	-0.515347	-0.0566038	-0.0566038	0.479167	-0.662356	0.328302	0.342576
318	56	punish	80	20	30	1.5	1	80:20	-0.00841584	0.297297	-0.0195611	0.684211	-0.342105	0.527027	-0.0250404	-0.308562	-0.0314465	-0.0314465	0.270833	-0.581241	0.185562	0.399669
318	57	punish	78	22	50	3	0	80:20	-0.0172277	0	-0.0562977	-0.465649	-0.705263	0.648649	-0.0549273	-1	-0.647799	0.588235	0.0833333	-0.648839	0.057096	0.057096
318	58	punish	52	48	10	1.5	1	50:50	-0.00257426	-0.0257426	-0.00787214	-0.0171756	-0.136842	0	-0.00726979	-0.101777	-0.0754717	0.0367647	-0.0540699	-0.106195	-0.0833333	-0.0833333
318	59	punish	50	50	30	3	0	50:50	-0.0128713	-0.128713	-0.0410305	-0.599237	-0.578947	-0.578947	-0.0323102	-0.599354	-0.597484	0.588235	-0.378489	-0.378489	-0.583333	-0.583333
318	60	punish	72	28	10	3	0	70:30	0	0.486486	-0.00524809	0.210526	0	0.351351	-0.00969305	-0.198708	-0.00628931	-0.00628931	0.375	-0.275989	0.256932	0.449579
318	61	punish	49	51	40	1.5	1	50:50	-0.0178218	-0.172277	-0.0410305	-0.227099	-0.789474	-0.789474	-0.0339257	-0.411955	-0.421384	0.352941	-0.513664	-0.513664	-0.791667	-0.791667
318	62	punish	62	38	10	3	0	60:40	-0.000792079	0.27027	-0.00715649	0	-0.0315789	0.27027	-0.00969305	-0.198708	-0.0440252	0	0.25	-0.0964696	0.171288	0.171288
318	63	punish	71	29	20	1.5	1	70:30	-0.0049505	0.189189	-0.0124046	0.447368	-0.210526	0.337838	-0.0161551	-0.20517	-0.0188679	-0.0188679	0.166667	-0.405143	0.114192	0.285365
318	64	punish	71	29	20	3	0	70:30	-0.00386139	0.486486	-0.016937	-0.00763359	-0.147368	0.5	-0.0210016	-0.399031	-0.132075	0.0735294	0.416667	-0.242934	0.28548	0.28548
318	65	punish	89	11	40	3	0	90:10	-0.010099	0.891892	-0.0367366	-0.0553435	-0.378947	0.959459	-0.0436187	-0.799677	-0.308176	0.220588	0.75	-0.513664	0.513864	0.513864
318	66	punish	48	52	50	1.5	1	50:50	-0.0227723	-0.215842	-0.0517653	-0.284351	-1	-1	-0.042811	-0.515347	-0.528302	0.448529	-0.648839	-0.648839	-1	-1
318	67	punish	91	9	20	1.5	1	90:10	-0.0049505	0.189189	-0.0124046	0.447368	-0.210526	0.337838	-0.0161551	-0.20517	-0.0188679	-0.0188679	0.166667	-0.94548	0.114192	0.855942
318	68	punish	90	10	30	1.5	1	90:10	-0.00841584	0.297297	-0.0195611	0.684211	-0.342105	0.527027	-0.0250404	-0.308562	-0.0314465	-0.0314465	0.270833	-0.851588	0.185562	0.685145
318	69	punish	72	28	10	1.5	1	70:30	-0.00148515	0.0810811	-0.00524809	0.210526	-0.0789474	0.148649	-0.00726979	-0.101777	-0.00628931	-0.00628931	0.0625	-0.478751	0.042822	0.441877
318	70	punish	58	42	50	1.5	1	60:40	-0.0211881	-0.152475	-0.0479485	-0.131679	-0.915789	0.108108	-0.042811	-0.515347	-0.427673	0.330882	-0.432559	-0.648839	-0.666667	-0.666667
318	71	punish	50	50	30	1.5	1	50:50	-0.0128713	-0.128713	-0.0302958	-0.169847	-0.578947	-0.578947	-0.0250404	-0.308562	-0.314465	0.257353	-0.378489	-0.378489	-0.583333	-0.583333
318	72	punish	61	39	20	3	0	60:40	-0.00574257	0	-0.0214695	-0.188931	-0.252632	0.22973	-0.0210016	-0.399031	-0.257862	0.220588	0	-0.243115	0	0
318	73	punish	68	32	50	1.5	1	70:30	-0.0192079	-0.0732673	-0.0431775	0.131579	-0.810526	0.378378	-0.042811	-0.515347	-0.301887	0.183824	-0.16221	-0.648839	-0.25	-0.25
318	74	punish	69	31	40	3	0	70:30	-0.0140594	-0.0217822	-0.0462786	-0.437023	-0.589474	0.418919	-0.0436187	-0.799677	-0.559748	0.514706	0	-0.513664	0	0
318	75	punish	59	41	40	3	0	60:40	-0.0160396	-0.10099	-0.0510496	-0.627863	-0.694737	0.148649	-0.0436187	-0.799677	-0.685535	0.661765	-0.270349	-0.513664	-0.416667	-0.416667
318	76	punish	69	31	40	1.5	1	70:30	-0.0140594	-0.0217822	-0.0319656	0.342105	-0.589474	0.418919	-0.0339257	-0.411955	-0.18239	0.0735294	0	-0.513664	0	0
318	77	punish	81	19	20	3	0	80:20	-0.00287129	0.756757	-0.0145515	0.210526	-0.0526316	0.743243	-0.0210016	-0.399031	-0.0188679	-0.0188679	0.791667	-0.269787	0.542412	0.570941
318	78	punish	58	42	50	3	0	60:40	-0.0211881	-0.152475	-0.0658397	-0.847328	-0.915789	0.108108	-0.0549273	-1	-0.899371	0.882353	-0.432559	-0.648839	-0.666667	-0.666667
318	79	punish	70	30	30	1.5	1	70:30	-0.00940594	0.027027	-0.0219466	0.421053	-0.368421	0.459459	-0.0250404	-0.308562	-0.0628931	0	0.166667	-0.378483	0.114192	0.114192
318	80	punish	92	8	10	3	0	90:10	0	0.486486	-0.00524809	0.210526	0	0.351351	-0.00969305	-0.198708	-0.00628931	-0.00628931	0.375	-0.797238	0.256932	1
318	81	punish	49	51	40	3	0	50:50	-0.0178218	-0.172277	-0.0553435	-0.799618	-0.789474	-0.789474	-0.0436187	-0.799677	-0.798742	0.794118	-0.513664	-0.513664	-0.791667	-0.791667
318	82	punish	80	20	30	3	0	80:20	-0.00693069	0.702703	-0.0267176	-0.0267176	-0.263158	0.72973	-0.0323102	-0.599354	-0.220126	0.147059	0.583333	-0.378479	0.399672	0.399672
318	83	punish	88	12	50	3	0	90:10	-0.0152475	0.540541	-0.0515267	-0.274809	-0.6	0.918919	-0.0549273	-1	-0.522013	0.441176	0.5	-0.648839	0.342576	0.342576
318	84	punish	51	49	20	1.5	1	50:50	-0.00772277	-0.0772277	-0.019084	-0.0935115	-0.357895	0	-0.0161551	-0.20517	-0.194969	0.147059	-0.21628	-0.243296	-0.333333	-0.333333
318	85	punish	78	22	50	1.5	1	80:20	-0.0175248	-0.00594059	-0.0391221	0.578947	-0.705263	0.648649	-0.042811	-0.515347	-0.176101	0.0367647	0.0833333	-0.648839	0.057096	0.057096
318	86	punish	52	48	10	3	0	50:50	-0.00257426	-0.0257426	-0.0114504	-0.160305	-0.136842	0	-0.00969305	-0.198708	-0.169811	0.147059	-0.0540699	-0.106195	-0.0833333	-0.0833333
318	87	punish	82	18	10	1.5	1	80:20	-0.00148515	0.0810811	-0.00524809	0.210526	-0.0789474	0.148649	-0.00726979	-0.101777	-0.00628931	-0.00628931	0.0625	-0.739376	0.042822	0.717088
318	88	punish	91	9	20	3	1	90:10	-0.0019802	1	-0.0124046	0.447368	-0.0526316	0.743243	-0.0210016	-0.399031	-0.0188679	-0.0188679	0.791667	-0.539956	0.542412	0.856229
318	89	punish	79	21	40	3	1	80:20	-0.0120792	0.351351	-0.0415076	-0.246183	-0.484211	0.689189	-0.0436187	-0.799677	-0.433962	0.367647	0.333333	-0.513664	0.228384	0.228384
318	90	punish	60	40	30	3	0	60:40	-0.0108911	-0.049505	-0.0362595	-0.408397	-0.473684	0.189189	-0.0323102	-0.599354	-0.471698	0.441176	-0.10814	-0.378486	-0.166667	-0.166667
318	91	punish	81	19	20	1.5	0	80:20	-0.0049505	0.189189	-0.0124046	0.447368	-0.210526	0.337838	-0.0161551	-0.20517	-0.0188679	-0.0188679	0.166667	-0.675312	0.114192	0.570653
318	92	punish	92	8	10	1.5	0	90:10	-0.00148515	0.0810811	-0.00524809	0.210526	-0.0789474	0.148649	-0.00726979	-0.101777	-0.00628931	-0.00628931	0.0625	-1	0.042822	0.992298
318	93	punish	68	32	50	3	1	70:30	-0.0192079	-0.0732673	-0.0610687	-0.656489	-0.810526	0.378378	-0.0549273	-1	-0.773585	0.735294	-0.16221	-0.648839	-0.25	-0.25
318	94	punish	60	40	30	1.5	0	60:40	-0.0108911	-0.049505	-0.0255248	0.0263158	-0.473684	0.189189	-0.0250404	-0.308562	-0.188679	0.110294	-0.10814	-0.378486	-0.166667	-0.166667
318	95	punish	82	18	10	3	0	80:20	0	0.486486	-0.00524809	0.210526	0	0.351351	-0.00969305	-0.198708	-0.00628931	-0.00628931	0.375	-0.536614	0.256932	0.72479
318	96	punish	62	38	10	1.5	1	60:40	-0.00148515	0.0810811	-0.00524809	0.210526	-0.0789474	0.148649	-0.00726979	-0.101777	-0.00628931	-0.00628931	0.0625	-0.218127	0.042822	0.166667
318	97	punish	51	49	20	3	0	50:50	-0.00772277	-0.0772277	-0.0262405	-0.379771	-0.357895	0	-0.0210016	-0.399031	-0.383648	0.367647	-0.21628	-0.243296	-0.333333	-0.333333
318	98	punish	59	41	40	1.5	0	60:40	-0.0160396	-0.10099	-0.0367366	-0.0553435	-0.694737	0.148649	-0.0339257	-0.411955	-0.308176	0.220588	-0.270349	-0.513664	-0.416667	-0.416667
318	99	punish	70	30	30	3	1	70:30	-0.00891089	0.162162	-0.0314885	-0.217557	-0.368421	0.459459	-0.0323102	-0.599354	-0.345912	0.294118	0.166667	-0.378483	0.114192	0.114192
318	100	punish	90	10	30	3	0	90:10	-0.00594059	0.972973	-0.0243321	0.157895	-0.157895	1	-0.0323102	-0.599354	-0.0943396	0	1	-0.378476	0.685152	0.685152
318	101	help	90	10	30	1.5	0	90:10	-0.0163366	-0.267327	-0.0171756	0.947368	-0.342105	0.527027	-0.0105008	0.21374	-0.0314465	-0.0314465	0.270833	-0.851588	0.185562	0.685145
318	102	help	69	31	40	1.5	0	70:30	-0.0258416	-0.493069	-0.0317271	0.368421	-0.589474	0.418919	-0.0145396	0.320611	-0.18239	0.0735294	0	-0.513664	0	0
318	103	help	70	30	30	3	1	70:30	-0.0227723	-0.524752	-0.0219466	0.421053	-0.368421	0.459459	-0.00323102	0.557252	-0.345912	0.294118	0.166667	-0.378483	0.114192	0.114192
318	104	help	51	49	20	3	1	50:50	-0.0157426	-0.39802	-0.016937	-0.00763359	-0.357895	0	-0.00161551	0.335878	-0.383648	0.367647	-0.21628	-0.243296	-0.333333	-0.333333
318	105	help	92	8	10	3	1	90:10	-0.0029703	-0.0415842	0	1	0	0.351351	0	0.114504	-0.00628931	-0.00628931	0.375	-0.797238	0.256932	1
318	106	help	71	29	20	1.5	0	70:30	-0.0107921	-0.2	-0.012166	0.473684	-0.210526	0.337838	-0.00646204	0.10687	-0.0188679	-0.0188679	0.166667	-0.405143	0.114192	0.285365
318	107	help	80	20	30	1.5	0	80:20	-0.0173267	-0.306931	-0.0195611	0.684211	-0.342105	0.527027	-0.0105008	0.21374	-0.0314465	-0.0314465	0.270833	-0.581241	0.185562	0.399669
318	108	help	52	48	10	3	1	50:50	-0.00673267	-0.192079	-0.00715649	0	-0.136842	0	0	0.114504	-0.169811	0.147059	-0.0540699	-0.106195	-0.0833333	-0.0833333
318	109	help	49	51	40	1.5	0	50:50	-0.0276238	-0.564356	-0.036021	-0.0267176	-0.789474	-0.789474	-0.0145396	0.320611	-0.421384	0.352941	-0.513664	-0.513664	-0.791667	-0.791667
318	110	help	79	21	40	1.5	0	80:20	-0.0248515	-0.453465	-0.0293416	0.631579	-0.484211	0.689189	-0.0145396	0.320611	-0.0566038	-0.0314465	0.333333	-0.513664	0.228384	0.228384
318	111	help	59	41	40	1.5	0	60:40	-0.0268317	-0.532673	-0.0341126	0.105263	-0.694737	0.148649	-0.0145396	0.320611	-0.308176	0.220588	-0.270349	-0.513664	-0.416667	-0.416667
318	112	help	81	19	20	3	1	80:20	-0.0127723	-0.279208	-0.00978053	0.736842	-0.0526316	0.743243	-0.00161551	0.335878	-0.0188679	-0.0188679	0.791667	-0.269787	0.542412	0.570941
318	113	help	91	9	20	3	1	90:10	-0.0117822	-0.239604	-0.00739504	1	-0.0526316	0.743243	-0.00161551	0.335878	-0.0188679	-0.0188679	0.791667	-0.539956	0.542412	0.856229
318	114	help	88	12	50	1.5	0	90:10	-0.0313861	-0.560396	-0.0367366	0.842105	-0.605263	0.905405	-0.0185784	0.427481	-0.0566038	-0.0566038	0.479167	-0.662356	0.328302	0.342576
318	115	help	88	12	50	3	1	90:10	-0.0388119	-0.857426	-0.0367366	0.842105	-0.6	0.918919	-0.00646204	1	-0.522013	0.441176	0.5	-0.648839	0.342576	0.342576
318	116	help	50	50	30	3	1	50:50	-0.0247525	-0.60396	-0.0267176	-0.0267176	-0.578947	-0.578947	-0.00323102	0.557252	-0.597484	0.588235	-0.378489	-0.378489	-0.583333	-0.583333
318	117	help	60	40	30	1.5	0	60:40	-0.0193069	-0.386139	-0.0243321	0.157895	-0.473684	0.189189	-0.0105008	0.21374	-0.188679	0.110294	-0.10814	-0.378486	-0.166667	-0.166667
318	118	help	72	28	10	1.5	0	70:30	-0.00326733	-0.0534653	-0.0023855	0.526316	-0.0789474	0.148649	-0.00242326	0	-0.00628931	-0.00628931	0.0625	-0.478751	0.042822	0.441877
318	119	help	82	18	10	1.5	0	80:20	-0.0029703	-0.0415842	-0.00166985	0.605263	-0.0789474	0.148649	-0.00242326	0	-0.00628931	-0.00628931	0.0625	-0.739376	0.042822	0.717088
318	120	help	52	48	10	1.5	0	50:50	-0.00524752	-0.132673	-0.00715649	0	-0.136842	0	-0.00242326	0	-0.0754717	0.0367647	-0.0540699	-0.106195	-0.0833333	-0.0833333
318	121	help	81	19	20	1.5	0	80:20	-0.00980198	-0.160396	-0.00978053	0.736842	-0.210526	0.337838	-0.00646204	0.10687	-0.0188679	-0.0188679	0.166667	-0.675312	0.114192	0.570653
318	122	help	82	18	10	3	1	80:20	-0.00376238	-0.0732673	0	0.789474	0	0.351351	0	0.114504	-0.00628931	-0.00628931	0.375	-0.536614	0.256932	0.72479
318	123	help	89	11	40	3	1	90:10	-0.029802	-0.651485	-0.0269561	0.894737	-0.378947	0.959459	-0.00484653	0.778626	-0.308176	0.220588	0.75	-0.513664	0.513864	0.513864
318	124	help	78	22	50	1.5	0	80:20	-0.0323762	-0.6	-0.0391221	0.578947	-0.705263	0.648649	-0.0185784	0.427481	-0.176101	0.0367647	0.0833333	-0.648839	0.057096	0.057096
318	125	help	61	39	20	1.5	0	60:40	-0.0117822	-0.239604	-0.0145515	0.210526	-0.252632	0.22973	-0.00646204	0.10687	-0.0691824	0	0	-0.243115	0	0
318	126	help	78	22	50	3	1	80:20	-0.039802	-0.89703	-0.0391221	0.578947	-0.705263	0.648649	-0.00646204	1	-0.647799	0.588235	0.0833333	-0.648839	0.057096	0.057096
318	127	help	58	42	50	1.5	0	60:40	-0.0343564	-0.679208	-0.0438931	0.0526316	-0.915789	0.108108	-0.0185784	0.427481	-0.427673	0.330882	-0.432559	-0.648839	-0.666667	-0.666667
318	128	help	48	52	50	3	1	50:50	-0.0423762	-1	-0.0453244	-0.0267176	-1	-1	-0.00646204	1	-1	1	-0.648839	-0.648839	-1	-1
318	129	help	71	29	20	3	1	70:30	-0.0137624	-0.318812	-0.012166	0.473684	-0.147368	0.5	-0.00161551	0.335878	-0.132075	0.0735294	0.416667	-0.242934	0.28548	0.28548
318	130	help	58	42	50	3	1	60:40	-0.0417822	-0.976238	-0.0438931	0.0526316	-0.915789	0.108108	-0.00646204	1	-0.899371	0.882353	-0.432559	-0.648839	-0.666667	-0.666667
318	131	help	70	30	30	1.5	0	70:30	-0.0183168	-0.346535	-0.0219466	0.421053	-0.368421	0.459459	-0.0105008	0.21374	-0.0628931	0	0.166667	-0.378483	0.114192	0.114192
318	132	help	51	49	20	1.5	0	50:50	-0.0127723	-0.279208	-0.016937	-0.00763359	-0.357895	0	-0.00646204	0.10687	-0.194969	0.147059	-0.21628	-0.243296	-0.333333	-0.333333
318	133	help	91	9	20	1.5	0	90:10	-0.00881188	-0.120792	-0.00739504	1	-0.210526	0.337838	-0.00646204	0.10687	-0.0188679	-0.0188679	0.166667	-0.94548	0.114192	0.855942
318	134	help	89	11	40	1.5	0	90:10	-0.0238614	-0.413861	-0.0269561	0.894737	-0.473684	0.716216	-0.0145396	0.320611	-0.0440252	-0.0440252	0.375	-0.756978	0.256932	0.513864
318	135	help	62	38	10	3	1	60:40	-0.00574257	-0.152475	-0.00477099	0.263158	-0.0315789	0.27027	0	0.114504	-0.0440252	0	0.25	-0.0964696	0.171288	0.171288
318	136	help	68	32	50	1.5	0	70:30	-0.0333663	-0.639604	-0.0415076	0.315789	-0.810526	0.378378	-0.0185784	0.427481	-0.301887	0.183824	-0.16221	-0.648839	-0.25	-0.25
318	137	help	61	39	20	3	1	60:40	-0.0147525	-0.358416	-0.0145515	0.210526	-0.252632	0.22973	-0.00161551	0.335878	-0.257862	0.220588	0	-0.243115	0	0
318	138	help	69	31	40	3	1	70:30	-0.0317822	-0.730693	-0.0317271	0.368421	-0.589474	0.418919	-0.00484653	0.778626	-0.559748	0.514706	0	-0.513664	0	0
318	139	help	60	40	30	3	1	60:40	-0.0237624	-0.564356	-0.0243321	0.157895	-0.473684	0.189189	-0.00323102	0.557252	-0.471698	0.441176	-0.10814	-0.378486	-0.166667	-0.166667
318	140	help	72	28	10	3	1	70:30	-0.00475248	-0.112871	-0.0023855	0.526316	0	0.351351	0	0.114504	-0.00628931	-0.00628931	0.375	-0.275989	0.256932	0.449579
318	141	help	79	21	40	3	1	80:20	-0.0307921	-0.691089	-0.0293416	0.631579	-0.484211	0.689189	-0.00484653	0.778626	-0.433962	0.367647	0.333333	-0.513664	0.228384	0.228384
318	142	help	62	38	10	1.5	0	60:40	-0.00425743	-0.0930693	-0.00477099	0.263158	-0.0789474	0.148649	-0.00242326	0	-0.00628931	-0.00628931	0.0625	-0.218127	0.042822	0.166667
318	143	help	48	52	50	1.5	1	50:50	-0.0349505	-0.70297	-0.0453244	-0.0267176	-1	-1	-0.0185784	0.427481	-0.528302	0.448529	-0.648839	-0.648839	-1	-1
318	144	help	80	20	30	3	1	80:20	-0.0217822	-0.485149	-0.0195611	0.684211	-0.263158	0.72973	-0.00323102	0.557252	-0.220126	0.147059	0.583333	-0.378479	0.399672	0.399672
318	145	help	50	50	30	1.5	0	50:50	-0.020297	-0.425743	-0.0267176	-0.0267176	-0.578947	-0.578947	-0.0105008	0.21374	-0.314465	0.257353	-0.378489	-0.378489	-0.583333	-0.583333
318	146	help	68	32	50	3	1	70:30	-0.0407921	-0.936634	-0.0415076	0.315789	-0.810526	0.378378	-0.00646204	1	-0.773585	0.735294	-0.16221	-0.648839	-0.25	-0.25
318	147	help	90	10	30	3	1	90:10	-0.0207921	-0.445545	-0.0171756	0.947368	-0.157895	1	-0.00323102	0.557252	-0.0943396	0	1	-0.378476	0.685152	0.685152
318	148	help	92	8	10	1.5	0	90:10	-0.0029703	-0.0415842	-0.00166985	0.605263	-0.0789474	0.148649	-0.00242326	0	-0.00628931	-0.00628931	0.0625	-1	0.042822	0.992298
318	149	help	59	41	40	3	1	60:40	-0.0327723	-0.770297	-0.0341126	0.105263	-0.694737	0.148649	-0.00484653	0.778626	-0.685535	0.661765	-0.270349	-0.513664	-0.416667	-0.416667
318	150	help	49	51	40	3	1	50:50	-0.0335644	-0.80198	-0.036021	-0.0267176	-0.789474	-0.789474	-0.00484653	0.778626	-0.798742	0.794118	-0.513664	-0.513664	-0.791667	-0.791667
318	151	help	59	41	40	1.5	0	60:40	-0.0268317	-0.532673	-0.0341126	0.105263	-0.694737	0.148649	-0.0145396	0.320611	-0.308176	0.220588	-0.270349	-0.513664	-0.416667	-0.416667
318	152	help	81	19	20	1.5	0	80:20	-0.00980198	-0.160396	-0.00978053	0.736842	-0.210526	0.337838	-0.00646204	0.10687	-0.0188679	-0.0188679	0.166667	-0.675312	0.114192	0.570653
318	153	help	61	39	20	3	1	60:40	-0.0147525	-0.358416	-0.0145515	0.210526	-0.252632	0.22973	-0.00161551	0.335878	-0.257862	0.220588	0	-0.243115	0	0
318	154	help	91	9	20	3	1	90:10	-0.0117822	-0.239604	-0.00739504	1	-0.0526316	0.743243	-0.00161551	0.335878	-0.0188679	-0.0188679	0.791667	-0.539956	0.542412	0.856229
318	155	help	79	21	40	1.5	0	80:20	-0.0248515	-0.453465	-0.0293416	0.631579	-0.484211	0.689189	-0.0145396	0.320611	-0.0566038	-0.0314465	0.333333	-0.513664	0.228384	0.228384
318	156	help	92	8	10	1.5	0	90:10	-0.0029703	-0.0415842	-0.00166985	0.605263	-0.0789474	0.148649	-0.00242326	0	-0.00628931	-0.00628931	0.0625	-1	0.042822	0.992298
318	157	help	60	40	30	1.5	0	60:40	-0.0193069	-0.386139	-0.0243321	0.157895	-0.473684	0.189189	-0.0105008	0.21374	-0.188679	0.110294	-0.10814	-0.378486	-0.166667	-0.166667
318	158	help	89	11	40	1.5	0	90:10	-0.0238614	-0.413861	-0.0269561	0.894737	-0.473684	0.716216	-0.0145396	0.320611	-0.0440252	-0.0440252	0.375	-0.756978	0.256932	0.513864
318	159	help	48	52	50	3	1	50:50	-0.0423762	-1	-0.0453244	-0.0267176	-1	-1	-0.00646204	1	-1	1	-0.648839	-0.648839	-1	-1
318	160	help	91	9	20	1.5	0	90:10	-0.00881188	-0.120792	-0.00739504	1	-0.210526	0.337838	-0.00646204	0.10687	-0.0188679	-0.0188679	0.166667	-0.94548	0.114192	0.855942
318	161	help	58	42	50	1.5	0	60:40	-0.0343564	-0.679208	-0.0438931	0.0526316	-0.915789	0.108108	-0.0185784	0.427481	-0.427673	0.330882	-0.432559	-0.648839	-0.666667	-0.666667
318	162	help	71	29	20	3	1	70:30	-0.0137624	-0.318812	-0.012166	0.473684	-0.147368	0.5	-0.00161551	0.335878	-0.132075	0.0735294	0.416667	-0.242934	0.28548	0.28548
318	163	help	92	8	10	3	1	90:10	-0.0029703	-0.0415842	0	1	0	0.351351	0	0.114504	-0.00628931	-0.00628931	0.375	-0.797238	0.256932	1
318	164	help	70	30	30	3	1	70:30	-0.0227723	-0.524752	-0.0219466	0.421053	-0.368421	0.459459	-0.00323102	0.557252	-0.345912	0.294118	0.166667	-0.378483	0.114192	0.114192
318	165	help	81	19	20	3	1	80:20	-0.0127723	-0.279208	-0.00978053	0.736842	-0.0526316	0.743243	-0.00161551	0.335878	-0.0188679	-0.0188679	0.791667	-0.269787	0.542412	0.570941
318	166	help	49	51	40	3	1	50:50	-0.0335644	-0.80198	-0.036021	-0.0267176	-0.789474	-0.789474	-0.00484653	0.778626	-0.798742	0.794118	-0.513664	-0.513664	-0.791667	-0.791667
318	167	help	69	31	40	3	1	70:30	-0.0317822	-0.730693	-0.0317271	0.368421	-0.589474	0.418919	-0.00484653	0.778626	-0.559748	0.514706	0	-0.513664	0	0
318	168	help	68	32	50	1.5	0	70:30	-0.0333663	-0.639604	-0.0415076	0.315789	-0.810526	0.378378	-0.0185784	0.427481	-0.301887	0.183824	-0.16221	-0.648839	-0.25	-0.25
318	169	help	51	49	20	3	1	50:50	-0.0157426	-0.39802	-0.016937	-0.00763359	-0.357895	0	-0.00161551	0.335878	-0.383648	0.367647	-0.21628	-0.243296	-0.333333	-0.333333
318	170	help	62	38	10	1.5	0	60:40	-0.00425743	-0.0930693	-0.00477099	0.263158	-0.0789474	0.148649	-0.00242326	0	-0.00628931	-0.00628931	0.0625	-0.218127	0.042822	0.166667
318	171	help	70	30	30	1.5	0	70:30	-0.0183168	-0.346535	-0.0219466	0.421053	-0.368421	0.459459	-0.0105008	0.21374	-0.0628931	0	0.166667	-0.378483	0.114192	0.114192
318	172	help	78	22	50	1.5	0	80:20	-0.0323762	-0.6	-0.0391221	0.578947	-0.705263	0.648649	-0.0185784	0.427481	-0.176101	0.0367647	0.0833333	-0.648839	0.057096	0.057096
318	173	help	60	40	30	3	1	60:40	-0.0237624	-0.564356	-0.0243321	0.157895	-0.473684	0.189189	-0.00323102	0.557252	-0.471698	0.441176	-0.10814	-0.378486	-0.166667	-0.166667
318	174	help	90	10	30	3	1	90:10	-0.0207921	-0.445545	-0.0171756	0.947368	-0.157895	1	-0.00323102	0.557252	-0.0943396	0	1	-0.378476	0.685152	0.685152
318	175	help	49	51	40	1.5	0	50:50	-0.0276238	-0.564356	-0.036021	-0.0267176	-0.789474	-0.789474	-0.0145396	0.320611	-0.421384	0.352941	-0.513664	-0.513664	-0.791667	-0.791667
318	176	help	50	50	30	3	1	50:50	-0.0247525	-0.60396	-0.0267176	-0.0267176	-0.578947	-0.578947	-0.00323102	0.557252	-0.597484	0.588235	-0.378489	-0.378489	-0.583333	-0.583333
318	177	help	78	22	50	3	1	80:20	-0.039802	-0.89703	-0.0391221	0.578947	-0.705263	0.648649	-0.00646204	1	-0.647799	0.588235	0.0833333	-0.648839	0.057096	0.057096
318	178	help	82	18	10	1.5	0	80:20	-0.0029703	-0.0415842	-0.00166985	0.605263	-0.0789474	0.148649	-0.00242326	0	-0.00628931	-0.00628931	0.0625	-0.739376	0.042822	0.717088
318	179	help	79	21	40	3	1	80:20	-0.0307921	-0.691089	-0.0293416	0.631579	-0.484211	0.689189	-0.00484653	0.778626	-0.433962	0.367647	0.333333	-0.513664	0.228384	0.228384
318	180	help	82	18	10	3	1	80:20	-0.00376238	-0.0732673	0	0.789474	0	0.351351	0	0.114504	-0.00628931	-0.00628931	0.375	-0.536614	0.256932	0.72479
318	181	help	71	29	20	1.5	0	70:30	-0.0107921	-0.2	-0.012166	0.473684	-0.210526	0.337838	-0.00646204	0.10687	-0.0188679	-0.0188679	0.166667	-0.405143	0.114192	0.285365
318	182	help	50	50	30	1.5	0	50:50	-0.020297	-0.425743	-0.0267176	-0.0267176	-0.578947	-0.578947	-0.0105008	0.21374	-0.314465	0.257353	-0.378489	-0.378489	-0.583333	-0.583333
318	183	help	59	41	40	3	1	60:40	-0.0327723	-0.770297	-0.0341126	0.105263	-0.694737	0.148649	-0.00484653	0.778626	-0.685535	0.661765	-0.270349	-0.513664	-0.416667	-0.416667
318	184	help	88	12	50	1.5	1	90:10	-0.0313861	-0.560396	-0.0367366	0.842105	-0.605263	0.905405	-0.0185784	0.427481	-0.0566038	-0.0566038	0.479167	-0.662356	0.328302	0.342576
318	185	help	61	39	20	1.5	1	60:40	-0.0117822	-0.239604	-0.0145515	0.210526	-0.252632	0.22973	-0.00646204	0.10687	-0.0691824	0	0	-0.243115	0	0
318	186	help	62	38	10	3	1	60:40	-0.00574257	-0.152475	-0.00477099	0.263158	-0.0315789	0.27027	0	0.114504	-0.0440252	0	0.25	-0.0964696	0.171288	0.171288
318	187	help	80	20	30	1.5	0	80:20	-0.0173267	-0.306931	-0.0195611	0.684211	-0.342105	0.527027	-0.0105008	0.21374	-0.0314465	-0.0314465	0.270833	-0.581241	0.185562	0.399669
318	188	help	48	52	50	1.5	0	50:50	-0.0349505	-0.70297	-0.0453244	-0.0267176	-1	-1	-0.0185784	0.427481	-0.528302	0.448529	-0.648839	-0.648839	-1	-1
318	189	help	51	49	20	1.5	0	50:50	-0.0127723	-0.279208	-0.016937	-0.00763359	-0.357895	0	-0.00646204	0.10687	-0.194969	0.147059	-0.21628	-0.243296	-0.333333	-0.333333
318	190	help	58	42	50	3	1	60:40	-0.0417822	-0.976238	-0.0438931	0.0526316	-0.915789	0.108108	-0.00646204	1	-0.899371	0.882353	-0.432559	-0.648839	-0.666667	-0.666667
318	191	help	69	31	40	1.5	0	70:30	-0.0258416	-0.493069	-0.0317271	0.368421	-0.589474	0.418919	-0.0145396	0.320611	-0.18239	0.0735294	0	-0.513664	0	0
318	192	help	72	28	10	1.5	0	70:30	-0.00326733	-0.0534653	-0.0023855	0.526316	-0.0789474	0.148649	-0.00242326	0	-0.00628931	-0.00628931	0.0625	-0.478751	0.042822	0.441877
318	193	help	52	48	10	1.5	0	50:50	-0.00524752	-0.132673	-0.00715649	0	-0.136842	0	-0.00242326	0	-0.0754717	0.0367647	-0.0540699	-0.106195	-0.0833333	-0.0833333
318	194	help	80	20	30	3	1	80:20	-0.0217822	-0.485149	-0.0195611	0.684211	-0.263158	0.72973	-0.00323102	0.557252	-0.220126	0.147059	0.583333	-0.378479	0.399672	0.399672
318	195	help	68	32	50	3	1	70:30	-0.0407921	-0.936634	-0.0415076	0.315789	-0.810526	0.378378	-0.00646204	1	-0.773585	0.735294	-0.16221	-0.648839	-0.25	-0.25
318	196	help	89	11	40	3	1	90:10	-0.029802	-0.651485	-0.0269561	0.894737	-0.378947	0.959459	-0.00484653	0.778626	-0.308176	0.220588	0.75	-0.513664	0.513864	0.513864
318	197	help	52	48	10	3	1	50:50	-0.00673267	-0.192079	-0.00715649	0	-0.136842	0	0	0.114504	-0.169811	0.147059	-0.0540699	-0.106195	-0.0833333	-0.0833333
318	198	help	90	10	30	1.5	0	90:10	-0.0163366	-0.267327	-0.0171756	0.947368	-0.342105	0.527027	-0.0105008	0.21374	-0.0314465	-0.0314465	0.270833	-0.851588	0.185562	0.685145
318	199	help	72	28	10	3	1	70:30	-0.00475248	-0.112871	-0.0023855	0.526316	0	0.351351	0	0.114504	-0.00628931	-0.00628931	0.375	-0.275989	0.256932	0.449579
318	200	help	88	12	50	3	1	90:10	-0.0388119	-0.857426	-0.0367366	0.842105	-0.6	0.918919	-0.00646204	1	-0.522013	0.441176	0.5	-0.648839	0.342576	0.342576
318	201	punish	88	12	50	3	0	90:10	-0.0152475	0.540541	-0.0515267	-0.274809	-0.6	0.918919	-0.0549273	-1	-0.522013	0.441176	0.5	-0.648839	0.342576	0.342576
318	202	punish	89	11	40	3	0	90:10	-0.010099	0.891892	-0.0367366	-0.0553435	-0.378947	0.959459	-0.0436187	-0.799677	-0.308176	0.220588	0.75	-0.513664	0.513864	0.513864
318	203	punish	89	11	40	1.5	1	90:10	-0.0119802	0.378378	-0.0269561	0.894737	-0.473684	0.716216	-0.0339257	-0.411955	-0.0440252	-0.0440252	0.375	-0.756978	0.256932	0.513864
318	204	punish	70	30	30	1.5	0	70:30	-0.00940594	0.027027	-0.0219466	0.421053	-0.368421	0.459459	-0.0250404	-0.308562	-0.0628931	0	0.166667	-0.378483	0.114192	0.114192
318	205	punish	88	12	50	1.5	1	90:10	-0.0165347	0.189189	-0.0367366	0.842105	-0.605263	0.905405	-0.042811	-0.515347	-0.0566038	-0.0566038	0.479167	-0.662356	0.328302	0.342576
318	206	punish	48	52	50	1.5	0	50:50	-0.0227723	-0.215842	-0.0517653	-0.284351	-1	-1	-0.042811	-0.515347	-0.528302	0.448529	-0.648839	-0.648839	-1	-1
318	207	punish	49	51	40	1.5	1	50:50	-0.0178218	-0.172277	-0.0410305	-0.227099	-0.789474	-0.789474	-0.0339257	-0.411955	-0.421384	0.352941	-0.513664	-0.513664	-0.791667	-0.791667
318	208	punish	82	18	10	3	0	80:20	0	0.486486	-0.00524809	0.210526	0	0.351351	-0.00969305	-0.198708	-0.00628931	-0.00628931	0.375	-0.536614	0.256932	0.72479
318	209	punish	79	21	40	3	0	80:20	-0.0120792	0.351351	-0.0415076	-0.246183	-0.484211	0.689189	-0.0436187	-0.799677	-0.433962	0.367647	0.333333	-0.513664	0.228384	0.228384
318	210	punish	71	29	20	1.5	1	70:30	-0.0049505	0.189189	-0.0124046	0.447368	-0.210526	0.337838	-0.0161551	-0.20517	-0.0188679	-0.0188679	0.166667	-0.405143	0.114192	0.285365
318	211	punish	50	50	30	3	1	50:50	-0.0128713	-0.128713	-0.0410305	-0.599237	-0.578947	-0.578947	-0.0323102	-0.599354	-0.597484	0.588235	-0.378489	-0.378489	-0.583333	-0.583333
318	212	punish	68	32	50	3	0	70:30	-0.0192079	-0.0732673	-0.0610687	-0.656489	-0.810526	0.378378	-0.0549273	-1	-0.773585	0.735294	-0.16221	-0.648839	-0.25	-0.25
318	213	punish	70	30	30	3	1	70:30	-0.00891089	0.162162	-0.0314885	-0.217557	-0.368421	0.459459	-0.0323102	-0.599354	-0.345912	0.294118	0.166667	-0.378483	0.114192	0.114192
318	214	punish	61	39	20	1.5	0	60:40	-0.00584158	-0.0019802	-0.0145515	0.210526	-0.252632	0.22973	-0.0161551	-0.20517	-0.0691824	0	0	-0.243115	0	0
318	215	punish	81	19	20	3	1	80:20	-0.00287129	0.756757	-0.0145515	0.210526	-0.0526316	0.743243	-0.0210016	-0.399031	-0.0188679	-0.0188679	0.791667	-0.269787	0.542412	0.570941
318	216	punish	58	42	50	1.5	0	60:40	-0.0211881	-0.152475	-0.0479485	-0.131679	-0.915789	0.108108	-0.042811	-0.515347	-0.427673	0.330882	-0.432559	-0.648839	-0.666667	-0.666667
318	217	punish	91	9	20	1.5	1	90:10	-0.0049505	0.189189	-0.0124046	0.447368	-0.210526	0.337838	-0.0161551	-0.20517	-0.0188679	-0.0188679	0.166667	-0.94548	0.114192	0.855942
318	218	punish	61	39	20	3	0	60:40	-0.00574257	0	-0.0214695	-0.188931	-0.252632	0.22973	-0.0210016	-0.399031	-0.257862	0.220588	0	-0.243115	0	0
318	219	punish	50	50	30	1.5	1	50:50	-0.0128713	-0.128713	-0.0302958	-0.169847	-0.578947	-0.578947	-0.0250404	-0.308562	-0.314465	0.257353	-0.378489	-0.378489	-0.583333	-0.583333
318	220	punish	71	29	20	3	1	70:30	-0.00386139	0.486486	-0.016937	-0.00763359	-0.147368	0.5	-0.0210016	-0.399031	-0.132075	0.0735294	0.416667	-0.242934	0.28548	0.28548
318	221	punish	90	10	30	3	1	90:10	-0.00594059	0.972973	-0.0243321	0.157895	-0.157895	1	-0.0323102	-0.599354	-0.0943396	0	1	-0.378476	0.685152	0.685152
318	222	punish	82	18	10	1.5	1	80:20	-0.00148515	0.0810811	-0.00524809	0.210526	-0.0789474	0.148649	-0.00726979	-0.101777	-0.00628931	-0.00628931	0.0625	-0.739376	0.042822	0.717088
318	223	punish	72	28	10	1.5	1	70:30	-0.00148515	0.0810811	-0.00524809	0.210526	-0.0789474	0.148649	-0.00726979	-0.101777	-0.00628931	-0.00628931	0.0625	-0.478751	0.042822	0.441877
318	224	punish	51	49	20	1.5	1	50:50	-0.00772277	-0.0772277	-0.019084	-0.0935115	-0.357895	0	-0.0161551	-0.20517	-0.194969	0.147059	-0.21628	-0.243296	-0.333333	-0.333333
318	225	punish	79	21	40	1.5	0	80:20	-0.0129703	0.108108	-0.0293416	0.631579	-0.484211	0.689189	-0.0339257	-0.411955	-0.0566038	-0.0314465	0.333333	-0.513664	0.228384	0.228384
318	226	punish	72	28	10	3	1	70:30	0	0.486486	-0.00524809	0.210526	0	0.351351	-0.00969305	-0.198708	-0.00628931	-0.00628931	0.375	-0.275989	0.256932	0.449579
318	227	punish	80	20	30	3	1	80:20	-0.00693069	0.702703	-0.0267176	-0.0267176	-0.263158	0.72973	-0.0323102	-0.599354	-0.220126	0.147059	0.583333	-0.378479	0.399672	0.399672
318	228	punish	60	40	30	3	1	60:40	-0.0108911	-0.049505	-0.0362595	-0.408397	-0.473684	0.189189	-0.0323102	-0.599354	-0.471698	0.441176	-0.10814	-0.378486	-0.166667	-0.166667
318	229	punish	62	38	10	1.5	1	60:40	-0.00148515	0.0810811	-0.00524809	0.210526	-0.0789474	0.148649	-0.00726979	-0.101777	-0.00628931	-0.00628931	0.0625	-0.218127	0.042822	0.166667
318	230	punish	51	49	20	3	1	50:50	-0.00772277	-0.0772277	-0.0262405	-0.379771	-0.357895	0	-0.0210016	-0.399031	-0.383648	0.367647	-0.21628	-0.243296	-0.333333	-0.333333
318	231	punish	78	22	50	1.5	0	80:20	-0.0175248	-0.00594059	-0.0391221	0.578947	-0.705263	0.648649	-0.042811	-0.515347	-0.176101	0.0367647	0.0833333	-0.648839	0.057096	0.057096
318	232	punish	78	22	50	3	1	80:20	-0.0172277	0	-0.0562977	-0.465649	-0.705263	0.648649	-0.0549273	-1	-0.647799	0.588235	0.0833333	-0.648839	0.057096	0.057096
318	233	punish	52	48	10	1.5	1	50:50	-0.00257426	-0.0257426	-0.00787214	-0.0171756	-0.136842	0	-0.00726979	-0.101777	-0.0754717	0.0367647	-0.0540699	-0.106195	-0.0833333	-0.0833333
318	234	punish	60	40	30	1.5	0	60:40	-0.0108911	-0.049505	-0.0255248	0.0263158	-0.473684	0.189189	-0.0250404	-0.308562	-0.188679	0.110294	-0.10814	-0.378486	-0.166667	-0.166667
318	235	punish	90	10	30	1.5	1	90:10	-0.00841584	0.297297	-0.0195611	0.684211	-0.342105	0.527027	-0.0250404	-0.308562	-0.0314465	-0.0314465	0.270833	-0.851588	0.185562	0.685145
318	236	punish	59	41	40	3	0	60:40	-0.0160396	-0.10099	-0.0510496	-0.627863	-0.694737	0.148649	-0.0436187	-0.799677	-0.685535	0.661765	-0.270349	-0.513664	-0.416667	-0.416667
318	237	punish	81	19	20	1.5	1	80:20	-0.0049505	0.189189	-0.0124046	0.447368	-0.210526	0.337838	-0.0161551	-0.20517	-0.0188679	-0.0188679	0.166667	-0.675312	0.114192	0.570653
318	238	punish	58	42	50	3	1	60:40	-0.0211881	-0.152475	-0.0658397	-0.847328	-0.915789	0.108108	-0.0549273	-1	-0.899371	0.882353	-0.432559	-0.648839	-0.666667	-0.666667
318	239	punish	68	32	50	1.5	0	70:30	-0.0192079	-0.0732673	-0.0431775	0.131579	-0.810526	0.378378	-0.042811	-0.515347	-0.301887	0.183824	-0.16221	-0.648839	-0.25	-0.25
318	240	punish	52	48	10	3	1	50:50	-0.00257426	-0.0257426	-0.0114504	-0.160305	-0.136842	0	-0.00969305	-0.198708	-0.169811	0.147059	-0.0540699	-0.106195	-0.0833333	-0.0833333
318	241	punish	80	20	30	1.5	1	80:20	-0.00841584	0.297297	-0.0195611	0.684211	-0.342105	0.527027	-0.0250404	-0.308562	-0.0314465	-0.0314465	0.270833	-0.581241	0.185562	0.399669
318	242	punish	59	41	40	1.5	0	60:40	-0.0160396	-0.10099	-0.0367366	-0.0553435	-0.694737	0.148649	-0.0339257	-0.411955	-0.308176	0.220588	-0.270349	-0.513664	-0.416667	-0.416667
318	243	punish	62	38	10	3	1	60:40	-0.000792079	0.27027	-0.00715649	0	-0.0315789	0.27027	-0.00969305	-0.198708	-0.0440252	0	0.25	-0.0964696	0.171288	0.171288
318	244	punish	49	51	40	3	1	50:50	-0.0178218	-0.172277	-0.0553435	-0.799618	-0.789474	-0.789474	-0.0436187	-0.799677	-0.798742	0.794118	-0.513664	-0.513664	-0.791667	-0.791667
318	245	punish	48	52	50	3	1	50:50	-0.0227723	-0.215842	-0.0696565	-1	-1	-1	-0.0549273	-1	-1	1	-0.648839	-0.648839	-1	-1
318	246	punish	69	31	40	3	0	70:30	-0.0140594	-0.0217822	-0.0462786	-0.437023	-0.589474	0.418919	-0.0436187	-0.799677	-0.559748	0.514706	0	-0.513664	0	0
318	247	punish	92	8	10	1.5	0	90:10	-0.00148515	0.0810811	-0.00524809	0.210526	-0.0789474	0.148649	-0.00726979	-0.101777	-0.00628931	-0.00628931	0.0625	-1	0.042822	0.992298
318	248	punish	92	8	10	3	1	90:10	0	0.486486	-0.00524809	0.210526	0	0.351351	-0.00969305	-0.198708	-0.00628931	-0.00628931	0.375	-0.797238	0.256932	1
318	249	punish	91	9	20	3	1	90:10	-0.0019802	1	-0.0124046	0.447368	-0.0526316	0.743243	-0.0210016	-0.399031	-0.0188679	-0.0188679	0.791667	-0.539956	0.542412	0.856229
318	250	punish	69	31	40	1.5	0	70:30	-0.0140594	-0.0217822	-0.0319656	0.342105	-0.589474	0.418919	-0.0339257	-0.411955	-0.18239	0.0735294	0	-0.513664	0	0
318	251	help	68	32	50	1.5	1	70:30	-0.0333663	-0.639604	-0.0415076	0.315789	-0.810526	0.378378	-0.0185784	0.427481	-0.301887	0.183824	-0.16221	-0.648839	-0.25	-0.25
318	252	help	52	48	10	3	1	50:50	-0.00673267	-0.192079	-0.00715649	0	-0.136842	0	0	0.114504	-0.169811	0.147059	-0.0540699	-0.106195	-0.0833333	-0.0833333
318	253	help	70	30	30	1.5	1	70:30	-0.0183168	-0.346535	-0.0219466	0.421053	-0.368421	0.459459	-0.0105008	0.21374	-0.0628931	0	0.166667	-0.378483	0.114192	0.114192
318	254	help	88	12	50	3	1	90:10	-0.0388119	-0.857426	-0.0367366	0.842105	-0.6	0.918919	-0.00646204	1	-0.522013	0.441176	0.5	-0.648839	0.342576	0.342576
318	255	help	80	20	30	1.5	0	80:20	-0.0173267	-0.306931	-0.0195611	0.684211	-0.342105	0.527027	-0.0105008	0.21374	-0.0314465	-0.0314465	0.270833	-0.581241	0.185562	0.399669
318	256	help	92	8	10	1.5	0	90:10	-0.0029703	-0.0415842	-0.00166985	0.605263	-0.0789474	0.148649	-0.00242326	0	-0.00628931	-0.00628931	0.0625	-1	0.042822	0.992298
318	257	help	58	42	50	1.5	0	60:40	-0.0343564	-0.679208	-0.0438931	0.0526316	-0.915789	0.108108	-0.0185784	0.427481	-0.427673	0.330882	-0.432559	-0.648839	-0.666667	-0.666667
318	258	help	59	41	40	1.5	0	60:40	-0.0268317	-0.532673	-0.0341126	0.105263	-0.694737	0.148649	-0.0145396	0.320611	-0.308176	0.220588	-0.270349	-0.513664	-0.416667	-0.416667
318	259	help	50	50	30	1.5	0	50:50	-0.020297	-0.425743	-0.0267176	-0.0267176	-0.578947	-0.578947	-0.0105008	0.21374	-0.314465	0.257353	-0.378489	-0.378489	-0.583333	-0.583333
318	260	help	51	49	20	1.5	0	50:50	-0.0127723	-0.279208	-0.016937	-0.00763359	-0.357895	0	-0.00646204	0.10687	-0.194969	0.147059	-0.21628	-0.243296	-0.333333	-0.333333
318	261	help	49	51	40	3	1	50:50	-0.0335644	-0.80198	-0.036021	-0.0267176	-0.789474	-0.789474	-0.00484653	0.778626	-0.798742	0.794118	-0.513664	-0.513664	-0.791667	-0.791667
318	262	help	60	40	30	1.5	0	60:40	-0.0193069	-0.386139	-0.0243321	0.157895	-0.473684	0.189189	-0.0105008	0.21374	-0.188679	0.110294	-0.10814	-0.378486	-0.166667	-0.166667
318	263	help	69	31	40	1.5	0	70:30	-0.0258416	-0.493069	-0.0317271	0.368421	-0.589474	0.418919	-0.0145396	0.320611	-0.18239	0.0735294	0	-0.513664	0	0
318	264	help	89	11	40	1.5	0	90:10	-0.0238614	-0.413861	-0.0269561	0.894737	-0.473684	0.716216	-0.0145396	0.320611	-0.0440252	-0.0440252	0.375	-0.756978	0.256932	0.513864
318	265	help	50	50	30	3	1	50:50	-0.0247525	-0.60396	-0.0267176	-0.0267176	-0.578947	-0.578947	-0.00323102	0.557252	-0.597484	0.588235	-0.378489	-0.378489	-0.583333	-0.583333
318	266	help	70	30	30	3	1	70:30	-0.0227723	-0.524752	-0.0219466	0.421053	-0.368421	0.459459	-0.00323102	0.557252	-0.345912	0.294118	0.166667	-0.378483	0.114192	0.114192
318	267	help	58	42	50	3	1	60:40	-0.0417822	-0.976238	-0.0438931	0.0526316	-0.915789	0.108108	-0.00646204	1	-0.899371	0.882353	-0.432559	-0.648839	-0.666667	-0.666667
318	268	help	82	18	10	3	1	80:20	-0.00376238	-0.0732673	0	0.789474	0	0.351351	0	0.114504	-0.00628931	-0.00628931	0.375	-0.536614	0.256932	0.72479
318	269	help	80	20	30	3	1	80:20	-0.0217822	-0.485149	-0.0195611	0.684211	-0.263158	0.72973	-0.00323102	0.557252	-0.220126	0.147059	0.583333	-0.378479	0.399672	0.399672
318	270	help	91	9	20	1.5	0	90:10	-0.00881188	-0.120792	-0.00739504	1	-0.210526	0.337838	-0.00646204	0.10687	-0.0188679	-0.0188679	0.166667	-0.94548	0.114192	0.855942
318	271	help	88	12	50	1.5	0	90:10	-0.0313861	-0.560396	-0.0367366	0.842105	-0.605263	0.905405	-0.0185784	0.427481	-0.0566038	-0.0566038	0.479167	-0.662356	0.328302	0.342576
318	272	help	78	22	50	1.5	0	80:20	-0.0323762	-0.6	-0.0391221	0.578947	-0.705263	0.648649	-0.0185784	0.427481	-0.176101	0.0367647	0.0833333	-0.648839	0.057096	0.057096
318	273	help	71	29	20	3	1	70:30	-0.0137624	-0.318812	-0.012166	0.473684	-0.147368	0.5	-0.00161551	0.335878	-0.132075	0.0735294	0.416667	-0.242934	0.28548	0.28548
318	274	help	79	21	40	3	1	80:20	-0.0307921	-0.691089	-0.0293416	0.631579	-0.484211	0.689189	-0.00484653	0.778626	-0.433962	0.367647	0.333333	-0.513664	0.228384	0.228384
318	275	help	59	41	40	3	1	60:40	-0.0327723	-0.770297	-0.0341126	0.105263	-0.694737	0.148649	-0.00484653	0.778626	-0.685535	0.661765	-0.270349	-0.513664	-0.416667	-0.416667
318	276	help	52	48	10	1.5	0	50:50	-0.00524752	-0.132673	-0.00715649	0	-0.136842	0	-0.00242326	0	-0.0754717	0.0367647	-0.0540699	-0.106195	-0.0833333	-0.0833333
318	277	help	62	38	10	1.5	0	60:40	-0.00425743	-0.0930693	-0.00477099	0.263158	-0.0789474	0.148649	-0.00242326	0	-0.00628931	-0.00628931	0.0625	-0.218127	0.042822	0.166667
318	278	help	90	10	30	3	1	90:10	-0.0207921	-0.445545	-0.0171756	0.947368	-0.157895	1	-0.00323102	0.557252	-0.0943396	0	1	-0.378476	0.685152	0.685152
318	279	help	79	21	40	1.5	0	80:20	-0.0248515	-0.453465	-0.0293416	0.631579	-0.484211	0.689189	-0.0145396	0.320611	-0.0566038	-0.0314465	0.333333	-0.513664	0.228384	0.228384
318	280	help	78	22	50	3	1	80:20	-0.039802	-0.89703	-0.0391221	0.578947	-0.705263	0.648649	-0.00646204	1	-0.647799	0.588235	0.0833333	-0.648839	0.057096	0.057096
318	281	help	60	40	30	3	1	60:40	-0.0237624	-0.564356	-0.0243321	0.157895	-0.473684	0.189189	-0.00323102	0.557252	-0.471698	0.441176	-0.10814	-0.378486	-0.166667	-0.166667
318	282	help	69	31	40	3	1	70:30	-0.0317822	-0.730693	-0.0317271	0.368421	-0.589474	0.418919	-0.00484653	0.778626	-0.559748	0.514706	0	-0.513664	0	0
318	283	help	72	28	10	3	1	70:30	-0.00475248	-0.112871	-0.0023855	0.526316	0	0.351351	0	0.114504	-0.00628931	-0.00628931	0.375	-0.275989	0.256932	0.449579
318	284	help	61	39	20	1.5	0	60:40	-0.0117822	-0.239604	-0.0145515	0.210526	-0.252632	0.22973	-0.00646204	0.10687	-0.0691824	0	0	-0.243115	0	0
318	285	help	71	29	20	1.5	0	70:30	-0.0107921	-0.2	-0.012166	0.473684	-0.210526	0.337838	-0.00646204	0.10687	-0.0188679	-0.0188679	0.166667	-0.405143	0.114192	0.285365
318	286	help	89	11	40	3	1	90:10	-0.029802	-0.651485	-0.0269561	0.894737	-0.378947	0.959459	-0.00484653	0.778626	-0.308176	0.220588	0.75	-0.513664	0.513864	0.513864
318	287	help	72	28	10	1.5	0	70:30	-0.00326733	-0.0534653	-0.0023855	0.526316	-0.0789474	0.148649	-0.00242326	0	-0.00628931	-0.00628931	0.0625	-0.478751	0.042822	0.441877
318	288	help	61	39	20	3	1	60:40	-0.0147525	-0.358416	-0.0145515	0.210526	-0.252632	0.22973	-0.00161551	0.335878	-0.257862	0.220588	0	-0.243115	0	0
318	289	help	81	19	20	1.5	0	80:20	-0.00980198	-0.160396	-0.00978053	0.736842	-0.210526	0.337838	-0.00646204	0.10687	-0.0188679	-0.0188679	0.166667	-0.675312	0.114192	0.570653
318	290	help	68	32	50	3	1	70:30	-0.0407921	-0.936634	-0.0415076	0.315789	-0.810526	0.378378	-0.00646204	1	-0.773585	0.735294	-0.16221	-0.648839	-0.25	-0.25
318	291	help	48	52	50	3	1	50:50	-0.0423762	-1	-0.0453244	-0.0267176	-1	-1	-0.00646204	1	-1	1	-0.648839	-0.648839	-1	-1
318	292	help	82	18	10	1.5	0	80:20	-0.0029703	-0.0415842	-0.00166985	0.605263	-0.0789474	0.148649	-0.00242326	0	-0.00628931	-0.00628931	0.0625	-0.739376	0.042822	0.717088
318	293	help	49	51	40	1.5	0	50:50	-0.0276238	-0.564356	-0.036021	-0.0267176	-0.789474	-0.789474	-0.0145396	0.320611	-0.421384	0.352941	-0.513664	-0.513664	-0.791667	-0.791667
318	294	help	81	19	20	3	1	80:20	-0.0127723	-0.279208	-0.00978053	0.736842	-0.0526316	0.743243	-0.00161551	0.335878	-0.0188679	-0.0188679	0.791667	-0.269787	0.542412	0.570941
318	295	help	91	9	20	3	1	90:10	-0.0117822	-0.239604	-0.00739504	1	-0.0526316	0.743243	-0.00161551	0.335878	-0.0188679	-0.0188679	0.791667	-0.539956	0.542412	0.856229
318	296	help	62	38	10	3	1	60:40	-0.00574257	-0.152475	-0.00477099	0.263158	-0.0315789	0.27027	0	0.114504	-0.0440252	0	0.25	-0.0964696	0.171288	0.171288
318	297	help	51	49	20	3	1	50:50	-0.0157426	-0.39802	-0.016937	-0.00763359	-0.357895	0	-0.00161551	0.335878	-0.383648	0.367647	-0.21628	-0.243296	-0.333333	-0.333333
318	298	help	90	10	30	1.5	0	90:10	-0.0163366	-0.267327	-0.0171756	0.947368	-0.342105	0.527027	-0.0105008	0.21374	-0.0314465	-0.0314465	0.270833	-0.851588	0.185562	0.685145
318	299	help	48	52	50	1.5	0	50:50	-0.0349505	-0.70297	-0.0453244	-0.0267176	-1	-1	-0.0185784	0.427481	-0.528302	0.448529	-0.648839	-0.648839	-1	-1
318	300	help	92	8	10	3	1	90:10	-0.0029703	-0.0415842	0	1	0	0.351351	0	0.114504	-0.00628931	-0.00628931	0.375	-0.797238	0.256932	1
320	1	punish	90	10	30	3	0	90:10	-0.00594059	0.972973	-0.0243321	0.157895	-0.157895	1	-0.0323102	-0.599354	-0.0943396	0	1	-0.378476	0.685152	0.685152
320	2	punish	82	18	10	1.5	0	80:20	-0.00148515	0.0810811	-0.00524809	0.210526	-0.0789474	0.148649	-0.00726979	-0.101777	-0.00628931	-0.00628931	0.0625	-0.739376	0.042822	0.717088
320	3	punish	59	41	40	3	0	60:40	-0.0160396	-0.10099	-0.0510496	-0.627863	-0.694737	0.148649	-0.0436187	-0.799677	-0.685535	0.661765	-0.270349	-0.513664	-0.416667	-0.416667
320	4	punish	52	48	10	1.5	0	50:50	-0.00257426	-0.0257426	-0.00787214	-0.0171756	-0.136842	0	-0.00726979	-0.101777	-0.0754717	0.0367647	-0.0540699	-0.106195	-0.0833333	-0.0833333
320	5	punish	48	52	50	3	0	50:50	-0.0227723	-0.215842	-0.0696565	-1	-1	-1	-0.0549273	-1	-1	1	-0.648839	-0.648839	-1	-1
320	6	punish	69	31	40	3	0	70:30	-0.0140594	-0.0217822	-0.0462786	-0.437023	-0.589474	0.418919	-0.0436187	-0.799677	-0.559748	0.514706	0	-0.513664	0	0
320	7	punish	69	31	40	1.5	0	70:30	-0.0140594	-0.0217822	-0.0319656	0.342105	-0.589474	0.418919	-0.0339257	-0.411955	-0.18239	0.0735294	0	-0.513664	0	0
320	8	punish	51	49	20	1.5	0	50:50	-0.00772277	-0.0772277	-0.019084	-0.0935115	-0.357895	0	-0.0161551	-0.20517	-0.194969	0.147059	-0.21628	-0.243296	-0.333333	-0.333333
320	9	punish	89	11	40	3	0	90:10	-0.010099	0.891892	-0.0367366	-0.0553435	-0.378947	0.959459	-0.0436187	-0.799677	-0.308176	0.220588	0.75	-0.513664	0.513864	0.513864
320	10	punish	88	12	50	1.5	0	90:10	-0.0165347	0.189189	-0.0367366	0.842105	-0.605263	0.905405	-0.042811	-0.515347	-0.0566038	-0.0566038	0.479167	-0.662356	0.328302	0.342576
320	11	punish	89	11	40	1.5	0	90:10	-0.0119802	0.378378	-0.0269561	0.894737	-0.473684	0.716216	-0.0339257	-0.411955	-0.0440252	-0.0440252	0.375	-0.756978	0.256932	0.513864
320	12	punish	50	50	30	1.5	0	50:50	-0.0128713	-0.128713	-0.0302958	-0.169847	-0.578947	-0.578947	-0.0250404	-0.308562	-0.314465	0.257353	-0.378489	-0.378489	-0.583333	-0.583333
320	13	punish	62	38	10	3	0	60:40	-0.000792079	0.27027	-0.00715649	0	-0.0315789	0.27027	-0.00969305	-0.198708	-0.0440252	0	0.25	-0.0964696	0.171288	0.171288
320	14	punish	78	22	50	3	0	80:20	-0.0172277	0	-0.0562977	-0.465649	-0.705263	0.648649	-0.0549273	-1	-0.647799	0.588235	0.0833333	-0.648839	0.057096	0.057096
320	15	punish	60	40	30	1.5	0	60:40	-0.0108911	-0.049505	-0.0255248	0.0263158	-0.473684	0.189189	-0.0250404	-0.308562	-0.188679	0.110294	-0.10814	-0.378486	-0.166667	-0.166667
320	16	punish	52	48	10	3	0	50:50	-0.00257426	-0.0257426	-0.0114504	-0.160305	-0.136842	0	-0.00969305	-0.198708	-0.169811	0.147059	-0.0540699	-0.106195	-0.0833333	-0.0833333
320	17	punish	72	28	10	3	0	70:30	0	0.486486	-0.00524809	0.210526	0	0.351351	-0.00969305	-0.198708	-0.00628931	-0.00628931	0.375	-0.275989	0.256932	0.449579
320	18	punish	92	8	10	3	1	90:10	0	0.486486	-0.00524809	0.210526	0	0.351351	-0.00969305	-0.198708	-0.00628931	-0.00628931	0.375	-0.797238	0.256932	1
320	19	punish	71	29	20	3	0	70:30	-0.00386139	0.486486	-0.016937	-0.00763359	-0.147368	0.5	-0.0210016	-0.399031	-0.132075	0.0735294	0.416667	-0.242934	0.28548	0.28548
320	20	punish	58	42	50	3	0	60:40	-0.0211881	-0.152475	-0.0658397	-0.847328	-0.915789	0.108108	-0.0549273	-1	-0.899371	0.882353	-0.432559	-0.648839	-0.666667	-0.666667
320	21	punish	60	40	30	3	0	60:40	-0.0108911	-0.049505	-0.0362595	-0.408397	-0.473684	0.189189	-0.0323102	-0.599354	-0.471698	0.441176	-0.10814	-0.378486	-0.166667	-0.166667
320	22	punish	61	39	20	3	0	60:40	-0.00574257	0	-0.0214695	-0.188931	-0.252632	0.22973	-0.0210016	-0.399031	-0.257862	0.220588	0	-0.243115	0	0
320	23	punish	62	38	10	1.5	0	60:40	-0.00148515	0.0810811	-0.00524809	0.210526	-0.0789474	0.148649	-0.00726979	-0.101777	-0.00628931	-0.00628931	0.0625	-0.218127	0.042822	0.166667
320	24	punish	72	28	10	1.5	1	70:30	-0.00148515	0.0810811	-0.00524809	0.210526	-0.0789474	0.148649	-0.00726979	-0.101777	-0.00628931	-0.00628931	0.0625	-0.478751	0.042822	0.441877
320	25	punish	82	18	10	3	0	80:20	0	0.486486	-0.00524809	0.210526	0	0.351351	-0.00969305	-0.198708	-0.00628931	-0.00628931	0.375	-0.536614	0.256932	0.72479
320	26	punish	50	50	30	3	0	50:50	-0.0128713	-0.128713	-0.0410305	-0.599237	-0.578947	-0.578947	-0.0323102	-0.599354	-0.597484	0.588235	-0.378489	-0.378489	-0.583333	-0.583333
320	27	punish	51	49	20	3	0	50:50	-0.00772277	-0.0772277	-0.0262405	-0.379771	-0.357895	0	-0.0210016	-0.399031	-0.383648	0.367647	-0.21628	-0.243296	-0.333333	-0.333333
320	28	punish	81	19	20	3	0	80:20	-0.00287129	0.756757	-0.0145515	0.210526	-0.0526316	0.743243	-0.0210016	-0.399031	-0.0188679	-0.0188679	0.791667	-0.269787	0.542412	0.570941
320	29	punish	61	39	20	1.5	0	60:40	-0.00584158	-0.0019802	-0.0145515	0.210526	-0.252632	0.22973	-0.0161551	-0.20517	-0.0691824	0	0	-0.243115	0	0
320	30	punish	81	19	20	1.5	0	80:20	-0.0049505	0.189189	-0.0124046	0.447368	-0.210526	0.337838	-0.0161551	-0.20517	-0.0188679	-0.0188679	0.166667	-0.675312	0.114192	0.570653
320	31	punish	88	12	50	3	0	90:10	-0.0152475	0.540541	-0.0515267	-0.274809	-0.6	0.918919	-0.0549273	-1	-0.522013	0.441176	0.5	-0.648839	0.342576	0.342576
320	32	punish	90	10	30	1.5	0	90:10	-0.00841584	0.297297	-0.0195611	0.684211	-0.342105	0.527027	-0.0250404	-0.308562	-0.0314465	-0.0314465	0.270833	-0.851588	0.185562	0.685145
320	33	punish	79	21	40	3	0	80:20	-0.0120792	0.351351	-0.0415076	-0.246183	-0.484211	0.689189	-0.0436187	-0.799677	-0.433962	0.367647	0.333333	-0.513664	0.228384	0.228384
320	34	punish	71	29	20	1.5	0	70:30	-0.0049505	0.189189	-0.0124046	0.447368	-0.210526	0.337838	-0.0161551	-0.20517	-0.0188679	-0.0188679	0.166667	-0.405143	0.114192	0.285365
320	35	punish	58	42	50	1.5	0	60:40	-0.0211881	-0.152475	-0.0479485	-0.131679	-0.915789	0.108108	-0.042811	-0.515347	-0.427673	0.330882	-0.432559	-0.648839	-0.666667	-0.666667
320	36	punish	80	20	30	3	0	80:20	-0.00693069	0.702703	-0.0267176	-0.0267176	-0.263158	0.72973	-0.0323102	-0.599354	-0.220126	0.147059	0.583333	-0.378479	0.399672	0.399672
320	37	punish	91	9	20	3	0	90:10	-0.0019802	1	-0.0124046	0.447368	-0.0526316	0.743243	-0.0210016	-0.399031	-0.0188679	-0.0188679	0.791667	-0.539956	0.542412	0.856229
320	38	punish	80	20	30	1.5	0	80:20	-0.00841584	0.297297	-0.0195611	0.684211	-0.342105	0.527027	-0.0250404	-0.308562	-0.0314465	-0.0314465	0.270833	-0.581241	0.185562	0.399669
320	39	punish	49	51	40	1.5	0	50:50	-0.0178218	-0.172277	-0.0410305	-0.227099	-0.789474	-0.789474	-0.0339257	-0.411955	-0.421384	0.352941	-0.513664	-0.513664	-0.791667	-0.791667
320	40	punish	70	30	30	1.5	0	70:30	-0.00940594	0.027027	-0.0219466	0.421053	-0.368421	0.459459	-0.0250404	-0.308562	-0.0628931	0	0.166667	-0.378483	0.114192	0.114192
320	41	punish	49	51	40	3	0	50:50	-0.0178218	-0.172277	-0.0553435	-0.799618	-0.789474	-0.789474	-0.0436187	-0.799677	-0.798742	0.794118	-0.513664	-0.513664	-0.791667	-0.791667
320	42	punish	92	8	10	1.5	1	90:10	-0.00148515	0.0810811	-0.00524809	0.210526	-0.0789474	0.148649	-0.00726979	-0.101777	-0.00628931	-0.00628931	0.0625	-1	0.042822	0.992298
320	43	punish	68	32	50	1.5	0	70:30	-0.0192079	-0.0732673	-0.0431775	0.131579	-0.810526	0.378378	-0.042811	-0.515347	-0.301887	0.183824	-0.16221	-0.648839	-0.25	-0.25
320	44	punish	70	30	30	3	0	70:30	-0.00891089	0.162162	-0.0314885	-0.217557	-0.368421	0.459459	-0.0323102	-0.599354	-0.345912	0.294118	0.166667	-0.378483	0.114192	0.114192
320	45	punish	48	52	50	1.5	0	50:50	-0.0227723	-0.215842	-0.0517653	-0.284351	-1	-1	-0.042811	-0.515347	-0.528302	0.448529	-0.648839	-0.648839	-1	-1
320	46	punish	78	22	50	1.5	0	80:20	-0.0175248	-0.00594059	-0.0391221	0.578947	-0.705263	0.648649	-0.042811	-0.515347	-0.176101	0.0367647	0.0833333	-0.648839	0.057096	0.057096
320	47	punish	91	9	20	1.5	0	90:10	-0.0049505	0.189189	-0.0124046	0.447368	-0.210526	0.337838	-0.0161551	-0.20517	-0.0188679	-0.0188679	0.166667	-0.94548	0.114192	0.855942
320	48	punish	68	32	50	3	0	70:30	-0.0192079	-0.0732673	-0.0610687	-0.656489	-0.810526	0.378378	-0.0549273	-1	-0.773585	0.735294	-0.16221	-0.648839	-0.25	-0.25
320	49	punish	79	21	40	1.5	0	80:20	-0.0129703	0.108108	-0.0293416	0.631579	-0.484211	0.689189	-0.0339257	-0.411955	-0.0566038	-0.0314465	0.333333	-0.513664	0.228384	0.228384
320	50	punish	59	41	40	1.5	0	60:40	-0.0160396	-0.10099	-0.0367366	-0.0553435	-0.694737	0.148649	-0.0339257	-0.411955	-0.308176	0.220588	-0.270349	-0.513664	-0.416667	-0.416667
320	51	punish	69	31	40	3	0	70:30	-0.0140594	-0.0217822	-0.0462786	-0.437023	-0.589474	0.418919	-0.0436187	-0.799677	-0.559748	0.514706	0	-0.513664	0	0
320	52	punish	62	38	10	1.5	0	60:40	-0.00148515	0.0810811	-0.00524809	0.210526	-0.0789474	0.148649	-0.00726979	-0.101777	-0.00628931	-0.00628931	0.0625	-0.218127	0.042822	0.166667
320	53	punish	71	29	20	3	0	70:30	-0.00386139	0.486486	-0.016937	-0.00763359	-0.147368	0.5	-0.0210016	-0.399031	-0.132075	0.0735294	0.416667	-0.242934	0.28548	0.28548
320	54	punish	79	21	40	3	0	80:20	-0.0120792	0.351351	-0.0415076	-0.246183	-0.484211	0.689189	-0.0436187	-0.799677	-0.433962	0.367647	0.333333	-0.513664	0.228384	0.228384
320	55	punish	50	50	30	1.5	0	50:50	-0.0128713	-0.128713	-0.0302958	-0.169847	-0.578947	-0.578947	-0.0250404	-0.308562	-0.314465	0.257353	-0.378489	-0.378489	-0.583333	-0.583333
320	56	punish	81	19	20	1.5	0	80:20	-0.0049505	0.189189	-0.0124046	0.447368	-0.210526	0.337838	-0.0161551	-0.20517	-0.0188679	-0.0188679	0.166667	-0.675312	0.114192	0.570653
320	57	punish	49	51	40	3	0	50:50	-0.0178218	-0.172277	-0.0553435	-0.799618	-0.789474	-0.789474	-0.0436187	-0.799677	-0.798742	0.794118	-0.513664	-0.513664	-0.791667	-0.791667
320	58	punish	78	22	50	3	0	80:20	-0.0172277	0	-0.0562977	-0.465649	-0.705263	0.648649	-0.0549273	-1	-0.647799	0.588235	0.0833333	-0.648839	0.057096	0.057096
320	59	punish	71	29	20	1.5	0	70:30	-0.0049505	0.189189	-0.0124046	0.447368	-0.210526	0.337838	-0.0161551	-0.20517	-0.0188679	-0.0188679	0.166667	-0.405143	0.114192	0.285365
320	60	punish	70	30	30	3	0	70:30	-0.00891089	0.162162	-0.0314885	-0.217557	-0.368421	0.459459	-0.0323102	-0.599354	-0.345912	0.294118	0.166667	-0.378483	0.114192	0.114192
320	61	punish	90	10	30	3	0	90:10	-0.00594059	0.972973	-0.0243321	0.157895	-0.157895	1	-0.0323102	-0.599354	-0.0943396	0	1	-0.378476	0.685152	0.685152
320	62	punish	89	11	40	3	0	90:10	-0.010099	0.891892	-0.0367366	-0.0553435	-0.378947	0.959459	-0.0436187	-0.799677	-0.308176	0.220588	0.75	-0.513664	0.513864	0.513864
320	63	punish	80	20	30	1.5	0	80:20	-0.00841584	0.297297	-0.0195611	0.684211	-0.342105	0.527027	-0.0250404	-0.308562	-0.0314465	-0.0314465	0.270833	-0.581241	0.185562	0.399669
320	64	punish	90	10	30	1.5	0	90:10	-0.00841584	0.297297	-0.0195611	0.684211	-0.342105	0.527027	-0.0250404	-0.308562	-0.0314465	-0.0314465	0.270833	-0.851588	0.185562	0.685145
320	65	punish	68	32	50	1.5	0	70:30	-0.0192079	-0.0732673	-0.0431775	0.131579	-0.810526	0.378378	-0.042811	-0.515347	-0.301887	0.183824	-0.16221	-0.648839	-0.25	-0.25
320	66	punish	60	40	30	3	0	60:40	-0.0108911	-0.049505	-0.0362595	-0.408397	-0.473684	0.189189	-0.0323102	-0.599354	-0.471698	0.441176	-0.10814	-0.378486	-0.166667	-0.166667
320	67	punish	91	9	20	1.5	0	90:10	-0.0049505	0.189189	-0.0124046	0.447368	-0.210526	0.337838	-0.0161551	-0.20517	-0.0188679	-0.0188679	0.166667	-0.94548	0.114192	0.855942
320	68	punish	62	38	10	3	1	60:40	-0.000792079	0.27027	-0.00715649	0	-0.0315789	0.27027	-0.00969305	-0.198708	-0.0440252	0	0.25	-0.0964696	0.171288	0.171288
320	69	punish	68	32	50	3	0	70:30	-0.0192079	-0.0732673	-0.0610687	-0.656489	-0.810526	0.378378	-0.0549273	-1	-0.773585	0.735294	-0.16221	-0.648839	-0.25	-0.25
320	70	punish	91	9	20	3	0	90:10	-0.0019802	1	-0.0124046	0.447368	-0.0526316	0.743243	-0.0210016	-0.399031	-0.0188679	-0.0188679	0.791667	-0.539956	0.542412	0.856229
320	71	punish	88	12	50	1.5	0	90:10	-0.0165347	0.189189	-0.0367366	0.842105	-0.605263	0.905405	-0.042811	-0.515347	-0.0566038	-0.0566038	0.479167	-0.662356	0.328302	0.342576
320	72	punish	82	18	10	3	1	80:20	0	0.486486	-0.00524809	0.210526	0	0.351351	-0.00969305	-0.198708	-0.00628931	-0.00628931	0.375	-0.536614	0.256932	0.72479
320	73	punish	70	30	30	1.5	0	70:30	-0.00940594	0.027027	-0.0219466	0.421053	-0.368421	0.459459	-0.0250404	-0.308562	-0.0628931	0	0.166667	-0.378483	0.114192	0.114192
320	74	punish	69	31	40	1.5	0	70:30	-0.0140594	-0.0217822	-0.0319656	0.342105	-0.589474	0.418919	-0.0339257	-0.411955	-0.18239	0.0735294	0	-0.513664	0	0
320	75	punish	52	48	10	1.5	0	50:50	-0.00257426	-0.0257426	-0.00787214	-0.0171756	-0.136842	0	-0.00726979	-0.101777	-0.0754717	0.0367647	-0.0540699	-0.106195	-0.0833333	-0.0833333
320	76	punish	61	39	20	1.5	0	60:40	-0.00584158	-0.0019802	-0.0145515	0.210526	-0.252632	0.22973	-0.0161551	-0.20517	-0.0691824	0	0	-0.243115	0	0
320	77	punish	72	28	10	1.5	0	70:30	-0.00148515	0.0810811	-0.00524809	0.210526	-0.0789474	0.148649	-0.00726979	-0.101777	-0.00628931	-0.00628931	0.0625	-0.478751	0.042822	0.441877
320	78	punish	78	22	50	1.5	0	80:20	-0.0175248	-0.00594059	-0.0391221	0.578947	-0.705263	0.648649	-0.042811	-0.515347	-0.176101	0.0367647	0.0833333	-0.648839	0.057096	0.057096
320	79	punish	88	12	50	3	0	90:10	-0.0152475	0.540541	-0.0515267	-0.274809	-0.6	0.918919	-0.0549273	-1	-0.522013	0.441176	0.5	-0.648839	0.342576	0.342576
320	80	punish	80	20	30	3	0	80:20	-0.00693069	0.702703	-0.0267176	-0.0267176	-0.263158	0.72973	-0.0323102	-0.599354	-0.220126	0.147059	0.583333	-0.378479	0.399672	0.399672
320	81	punish	48	52	50	1.5	0	50:50	-0.0227723	-0.215842	-0.0517653	-0.284351	-1	-1	-0.042811	-0.515347	-0.528302	0.448529	-0.648839	-0.648839	-1	-1
320	82	punish	82	18	10	1.5	0	80:20	-0.00148515	0.0810811	-0.00524809	0.210526	-0.0789474	0.148649	-0.00726979	-0.101777	-0.00628931	-0.00628931	0.0625	-0.739376	0.042822	0.717088
320	83	punish	51	49	20	3	0	50:50	-0.00772277	-0.0772277	-0.0262405	-0.379771	-0.357895	0	-0.0210016	-0.399031	-0.383648	0.367647	-0.21628	-0.243296	-0.333333	-0.333333
320	84	punish	59	41	40	1.5	0	60:40	-0.0160396	-0.10099	-0.0367366	-0.0553435	-0.694737	0.148649	-0.0339257	-0.411955	-0.308176	0.220588	-0.270349	-0.513664	-0.416667	-0.416667
320	85	punish	60	40	30	1.5	0	60:40	-0.0108911	-0.049505	-0.0255248	0.0263158	-0.473684	0.189189	-0.0250404	-0.308562	-0.188679	0.110294	-0.10814	-0.378486	-0.166667	-0.166667
320	86	punish	92	8	10	1.5	1	90:10	-0.00148515	0.0810811	-0.00524809	0.210526	-0.0789474	0.148649	-0.00726979	-0.101777	-0.00628931	-0.00628931	0.0625	-1	0.042822	0.992298
320	87	punish	92	8	10	3	1	90:10	0	0.486486	-0.00524809	0.210526	0	0.351351	-0.00969305	-0.198708	-0.00628931	-0.00628931	0.375	-0.797238	0.256932	1
320	88	punish	51	49	20	1.5	0	50:50	-0.00772277	-0.0772277	-0.019084	-0.0935115	-0.357895	0	-0.0161551	-0.20517	-0.194969	0.147059	-0.21628	-0.243296	-0.333333	-0.333333
320	89	punish	50	50	30	3	0	50:50	-0.0128713	-0.128713	-0.0410305	-0.599237	-0.578947	-0.578947	-0.0323102	-0.599354	-0.597484	0.588235	-0.378489	-0.378489	-0.583333	-0.583333
320	90	punish	61	39	20	3	0	60:40	-0.00574257	0	-0.0214695	-0.188931	-0.252632	0.22973	-0.0210016	-0.399031	-0.257862	0.220588	0	-0.243115	0	0
320	91	punish	79	21	40	1.5	0	80:20	-0.0129703	0.108108	-0.0293416	0.631579	-0.484211	0.689189	-0.0339257	-0.411955	-0.0566038	-0.0314465	0.333333	-0.513664	0.228384	0.228384
320	92	punish	58	42	50	1.5	0	60:40	-0.0211881	-0.152475	-0.0479485	-0.131679	-0.915789	0.108108	-0.042811	-0.515347	-0.427673	0.330882	-0.432559	-0.648839	-0.666667	-0.666667
320	93	punish	72	28	10	3	1	70:30	0	0.486486	-0.00524809	0.210526	0	0.351351	-0.00969305	-0.198708	-0.00628931	-0.00628931	0.375	-0.275989	0.256932	0.449579
320	94	punish	52	48	10	3	0	50:50	-0.00257426	-0.0257426	-0.0114504	-0.160305	-0.136842	0	-0.00969305	-0.198708	-0.169811	0.147059	-0.0540699	-0.106195	-0.0833333	-0.0833333
320	95	punish	49	51	40	1.5	0	50:50	-0.0178218	-0.172277	-0.0410305	-0.227099	-0.789474	-0.789474	-0.0339257	-0.411955	-0.421384	0.352941	-0.513664	-0.513664	-0.791667	-0.791667
320	96	punish	81	19	20	3	0	80:20	-0.00287129	0.756757	-0.0145515	0.210526	-0.0526316	0.743243	-0.0210016	-0.399031	-0.0188679	-0.0188679	0.791667	-0.269787	0.542412	0.570941
320	97	punish	58	42	50	3	0	60:40	-0.0211881	-0.152475	-0.0658397	-0.847328	-0.915789	0.108108	-0.0549273	-1	-0.899371	0.882353	-0.432559	-0.648839	-0.666667	-0.666667
320	98	punish	59	41	40	3	0	60:40	-0.0160396	-0.10099	-0.0510496	-0.627863	-0.694737	0.148649	-0.0436187	-0.799677	-0.685535	0.661765	-0.270349	-0.513664	-0.416667	-0.416667
320	99	punish	48	52	50	3	0	50:50	-0.0227723	-0.215842	-0.0696565	-1	-1	-1	-0.0549273	-1	-1	1	-0.648839	-0.648839	-1	-1
320	100	punish	89	11	40	1.5	0	90:10	-0.0119802	0.378378	-0.0269561	0.894737	-0.473684	0.716216	-0.0339257	-0.411955	-0.0440252	-0.0440252	0.375	-0.756978	0.256932	0.513864
320	101	help	92	8	10	3	1	90:10	-0.0029703	-0.0415842	0	1	0	0.351351	0	0.114504	-0.00628931	-0.00628931	0.375	-0.797238	0.256932	1
320	102	help	89	11	40	3	0	90:10	-0.029802	-0.651485	-0.0269561	0.894737	-0.378947	0.959459	-0.00484653	0.778626	-0.308176	0.220588	0.75	-0.513664	0.513864	0.513864
320	103	help	52	48	10	1.5	0	50:50	-0.00524752	-0.132673	-0.00715649	0	-0.136842	0	-0.00242326	0	-0.0754717	0.0367647	-0.0540699	-0.106195	-0.0833333	-0.0833333
320	104	help	51	49	20	1.5	0	50:50	-0.0127723	-0.279208	-0.016937	-0.00763359	-0.357895	0	-0.00646204	0.10687	-0.194969	0.147059	-0.21628	-0.243296	-0.333333	-0.333333
320	105	help	70	30	30	1.5	0	70:30	-0.0183168	-0.346535	-0.0219466	0.421053	-0.368421	0.459459	-0.0105008	0.21374	-0.0628931	0	0.166667	-0.378483	0.114192	0.114192
320	106	help	68	32	50	3	0	70:30	-0.0407921	-0.936634	-0.0415076	0.315789	-0.810526	0.378378	-0.00646204	1	-0.773585	0.735294	-0.16221	-0.648839	-0.25	-0.25
320	107	help	91	9	20	3	0	90:10	-0.0117822	-0.239604	-0.00739504	1	-0.0526316	0.743243	-0.00161551	0.335878	-0.0188679	-0.0188679	0.791667	-0.539956	0.542412	0.856229
320	108	help	49	51	40	3	0	50:50	-0.0335644	-0.80198	-0.036021	-0.0267176	-0.789474	-0.789474	-0.00484653	0.778626	-0.798742	0.794118	-0.513664	-0.513664	-0.791667	-0.791667
320	109	help	72	28	10	3	1	70:30	-0.00475248	-0.112871	-0.0023855	0.526316	0	0.351351	0	0.114504	-0.00628931	-0.00628931	0.375	-0.275989	0.256932	0.449579
320	110	help	89	11	40	1.5	0	90:10	-0.0238614	-0.413861	-0.0269561	0.894737	-0.473684	0.716216	-0.0145396	0.320611	-0.0440252	-0.0440252	0.375	-0.756978	0.256932	0.513864
320	111	help	62	38	10	1.5	0	60:40	-0.00425743	-0.0930693	-0.00477099	0.263158	-0.0789474	0.148649	-0.00242326	0	-0.00628931	-0.00628931	0.0625	-0.218127	0.042822	0.166667
320	112	help	78	22	50	1.5	0	80:20	-0.0323762	-0.6	-0.0391221	0.578947	-0.705263	0.648649	-0.0185784	0.427481	-0.176101	0.0367647	0.0833333	-0.648839	0.057096	0.057096
320	113	help	69	31	40	3	0	70:30	-0.0317822	-0.730693	-0.0317271	0.368421	-0.589474	0.418919	-0.00484653	0.778626	-0.559748	0.514706	0	-0.513664	0	0
320	114	help	80	20	30	3	0	80:20	-0.0217822	-0.485149	-0.0195611	0.684211	-0.263158	0.72973	-0.00323102	0.557252	-0.220126	0.147059	0.583333	-0.378479	0.399672	0.399672
320	115	help	88	12	50	1.5	0	90:10	-0.0313861	-0.560396	-0.0367366	0.842105	-0.605263	0.905405	-0.0185784	0.427481	-0.0566038	-0.0566038	0.479167	-0.662356	0.328302	0.342576
320	116	help	62	38	10	3	1	60:40	-0.00574257	-0.152475	-0.00477099	0.263158	-0.0315789	0.27027	0	0.114504	-0.0440252	0	0.25	-0.0964696	0.171288	0.171288
320	117	help	91	9	20	1.5	0	90:10	-0.00881188	-0.120792	-0.00739504	1	-0.210526	0.337838	-0.00646204	0.10687	-0.0188679	-0.0188679	0.166667	-0.94548	0.114192	0.855942
320	118	help	90	10	30	1.5	0	90:10	-0.0163366	-0.267327	-0.0171756	0.947368	-0.342105	0.527027	-0.0105008	0.21374	-0.0314465	-0.0314465	0.270833	-0.851588	0.185562	0.685145
320	119	help	61	39	20	1.5	0	60:40	-0.0117822	-0.239604	-0.0145515	0.210526	-0.252632	0.22973	-0.00646204	0.10687	-0.0691824	0	0	-0.243115	0	0
320	120	help	51	49	20	3	0	50:50	-0.0157426	-0.39802	-0.016937	-0.00763359	-0.357895	0	-0.00161551	0.335878	-0.383648	0.367647	-0.21628	-0.243296	-0.333333	-0.333333
320	121	help	59	41	40	1.5	0	60:40	-0.0268317	-0.532673	-0.0341126	0.105263	-0.694737	0.148649	-0.0145396	0.320611	-0.308176	0.220588	-0.270349	-0.513664	-0.416667	-0.416667
320	122	help	80	20	30	1.5	0	80:20	-0.0173267	-0.306931	-0.0195611	0.684211	-0.342105	0.527027	-0.0105008	0.21374	-0.0314465	-0.0314465	0.270833	-0.581241	0.185562	0.399669
320	123	help	81	19	20	3	0	80:20	-0.0127723	-0.279208	-0.00978053	0.736842	-0.0526316	0.743243	-0.00161551	0.335878	-0.0188679	-0.0188679	0.791667	-0.269787	0.542412	0.570941
320	124	help	58	42	50	1.5	0	60:40	-0.0343564	-0.679208	-0.0438931	0.0526316	-0.915789	0.108108	-0.0185784	0.427481	-0.427673	0.330882	-0.432559	-0.648839	-0.666667	-0.666667
320	125	help	79	21	40	1.5	0	80:20	-0.0248515	-0.453465	-0.0293416	0.631579	-0.484211	0.689189	-0.0145396	0.320611	-0.0566038	-0.0314465	0.333333	-0.513664	0.228384	0.228384
320	126	help	72	28	10	1.5	0	70:30	-0.00326733	-0.0534653	-0.0023855	0.526316	-0.0789474	0.148649	-0.00242326	0	-0.00628931	-0.00628931	0.0625	-0.478751	0.042822	0.441877
320	127	help	92	8	10	1.5	1	90:10	-0.0029703	-0.0415842	-0.00166985	0.605263	-0.0789474	0.148649	-0.00242326	0	-0.00628931	-0.00628931	0.0625	-1	0.042822	0.992298
320	128	help	79	21	40	3	0	80:20	-0.0307921	-0.691089	-0.0293416	0.631579	-0.484211	0.689189	-0.00484653	0.778626	-0.433962	0.367647	0.333333	-0.513664	0.228384	0.228384
320	129	help	48	52	50	3	0	50:50	-0.0423762	-1	-0.0453244	-0.0267176	-1	-1	-0.00646204	1	-1	1	-0.648839	-0.648839	-1	-1
320	130	help	81	19	20	1.5	0	80:20	-0.00980198	-0.160396	-0.00978053	0.736842	-0.210526	0.337838	-0.00646204	0.10687	-0.0188679	-0.0188679	0.166667	-0.675312	0.114192	0.570653
320	131	help	71	29	20	1.5	0	70:30	-0.0107921	-0.2	-0.012166	0.473684	-0.210526	0.337838	-0.00646204	0.10687	-0.0188679	-0.0188679	0.166667	-0.405143	0.114192	0.285365
320	132	help	52	48	10	3	1	50:50	-0.00673267	-0.192079	-0.00715649	0	-0.136842	0	0	0.114504	-0.169811	0.147059	-0.0540699	-0.106195	-0.0833333	-0.0833333
320	133	help	71	29	20	3	0	70:30	-0.0137624	-0.318812	-0.012166	0.473684	-0.147368	0.5	-0.00161551	0.335878	-0.132075	0.0735294	0.416667	-0.242934	0.28548	0.28548
320	134	help	49	51	40	1.5	0	50:50	-0.0276238	-0.564356	-0.036021	-0.0267176	-0.789474	-0.789474	-0.0145396	0.320611	-0.421384	0.352941	-0.513664	-0.513664	-0.791667	-0.791667
320	135	help	82	18	10	1.5	0	80:20	-0.0029703	-0.0415842	-0.00166985	0.605263	-0.0789474	0.148649	-0.00242326	0	-0.00628931	-0.00628931	0.0625	-0.739376	0.042822	0.717088
320	136	help	90	10	30	3	0	90:10	-0.0207921	-0.445545	-0.0171756	0.947368	-0.157895	1	-0.00323102	0.557252	-0.0943396	0	1	-0.378476	0.685152	0.685152
320	137	help	58	42	50	3	0	60:40	-0.0417822	-0.976238	-0.0438931	0.0526316	-0.915789	0.108108	-0.00646204	1	-0.899371	0.882353	-0.432559	-0.648839	-0.666667	-0.666667
320	138	help	82	18	10	3	0	80:20	-0.00376238	-0.0732673	0	0.789474	0	0.351351	0	0.114504	-0.00628931	-0.00628931	0.375	-0.536614	0.256932	0.72479
320	139	help	78	22	50	3	0	80:20	-0.039802	-0.89703	-0.0391221	0.578947	-0.705263	0.648649	-0.00646204	1	-0.647799	0.588235	0.0833333	-0.648839	0.057096	0.057096
320	140	help	50	50	30	3	0	50:50	-0.0247525	-0.60396	-0.0267176	-0.0267176	-0.578947	-0.578947	-0.00323102	0.557252	-0.597484	0.588235	-0.378489	-0.378489	-0.583333	-0.583333
320	141	help	60	40	30	3	0	60:40	-0.0237624	-0.564356	-0.0243321	0.157895	-0.473684	0.189189	-0.00323102	0.557252	-0.471698	0.441176	-0.10814	-0.378486	-0.166667	-0.166667
320	142	help	70	30	30	3	0	70:30	-0.0227723	-0.524752	-0.0219466	0.421053	-0.368421	0.459459	-0.00323102	0.557252	-0.345912	0.294118	0.166667	-0.378483	0.114192	0.114192
320	143	help	68	32	50	1.5	0	70:30	-0.0333663	-0.639604	-0.0415076	0.315789	-0.810526	0.378378	-0.0185784	0.427481	-0.301887	0.183824	-0.16221	-0.648839	-0.25	-0.25
320	144	help	69	31	40	1.5	0	70:30	-0.0258416	-0.493069	-0.0317271	0.368421	-0.589474	0.418919	-0.0145396	0.320611	-0.18239	0.0735294	0	-0.513664	0	0
320	145	help	50	50	30	1.5	0	50:50	-0.020297	-0.425743	-0.0267176	-0.0267176	-0.578947	-0.578947	-0.0105008	0.21374	-0.314465	0.257353	-0.378489	-0.378489	-0.583333	-0.583333
320	146	help	60	40	30	1.5	0	60:40	-0.0193069	-0.386139	-0.0243321	0.157895	-0.473684	0.189189	-0.0105008	0.21374	-0.188679	0.110294	-0.10814	-0.378486	-0.166667	-0.166667
320	147	help	88	12	50	3	0	90:10	-0.0388119	-0.857426	-0.0367366	0.842105	-0.6	0.918919	-0.00646204	1	-0.522013	0.441176	0.5	-0.648839	0.342576	0.342576
320	148	help	61	39	20	3	0	60:40	-0.0147525	-0.358416	-0.0145515	0.210526	-0.252632	0.22973	-0.00161551	0.335878	-0.257862	0.220588	0	-0.243115	0	0
320	149	help	59	41	40	3	0	60:40	-0.0327723	-0.770297	-0.0341126	0.105263	-0.694737	0.148649	-0.00484653	0.778626	-0.685535	0.661765	-0.270349	-0.513664	-0.416667	-0.416667
320	150	help	48	52	50	1.5	0	50:50	-0.0349505	-0.70297	-0.0453244	-0.0267176	-1	-1	-0.0185784	0.427481	-0.528302	0.448529	-0.648839	-0.648839	-1	-1
320	151	help	80	20	30	3	0	80:20	-0.0217822	-0.485149	-0.0195611	0.684211	-0.263158	0.72973	-0.00323102	0.557252	-0.220126	0.147059	0.583333	-0.378479	0.399672	0.399672
320	152	help	59	41	40	3	0	60:40	-0.0327723	-0.770297	-0.0341126	0.105263	-0.694737	0.148649	-0.00484653	0.778626	-0.685535	0.661765	-0.270349	-0.513664	-0.416667	-0.416667
320	153	help	49	51	40	1.5	0	50:50	-0.0276238	-0.564356	-0.036021	-0.0267176	-0.789474	-0.789474	-0.0145396	0.320611	-0.421384	0.352941	-0.513664	-0.513664	-0.791667	-0.791667
320	154	help	58	42	50	1.5	0	60:40	-0.0343564	-0.679208	-0.0438931	0.0526316	-0.915789	0.108108	-0.0185784	0.427481	-0.427673	0.330882	-0.432559	-0.648839	-0.666667	-0.666667
320	155	help	69	31	40	3	0	70:30	-0.0317822	-0.730693	-0.0317271	0.368421	-0.589474	0.418919	-0.00484653	0.778626	-0.559748	0.514706	0	-0.513664	0	0
320	156	help	68	32	50	1.5	0	70:30	-0.0333663	-0.639604	-0.0415076	0.315789	-0.810526	0.378378	-0.0185784	0.427481	-0.301887	0.183824	-0.16221	-0.648839	-0.25	-0.25
320	157	help	62	38	10	3	1	60:40	-0.00574257	-0.152475	-0.00477099	0.263158	-0.0315789	0.27027	0	0.114504	-0.0440252	0	0.25	-0.0964696	0.171288	0.171288
320	158	help	50	50	30	1.5	0	50:50	-0.020297	-0.425743	-0.0267176	-0.0267176	-0.578947	-0.578947	-0.0105008	0.21374	-0.314465	0.257353	-0.378489	-0.378489	-0.583333	-0.583333
320	159	help	71	29	20	1.5	0	70:30	-0.0107921	-0.2	-0.012166	0.473684	-0.210526	0.337838	-0.00646204	0.10687	-0.0188679	-0.0188679	0.166667	-0.405143	0.114192	0.285365
320	160	help	72	28	10	3	1	70:30	-0.00475248	-0.112871	-0.0023855	0.526316	0	0.351351	0	0.114504	-0.00628931	-0.00628931	0.375	-0.275989	0.256932	0.449579
320	161	help	92	8	10	3	1	90:10	-0.0029703	-0.0415842	0	1	0	0.351351	0	0.114504	-0.00628931	-0.00628931	0.375	-0.797238	0.256932	1
320	162	help	70	30	30	1.5	0	70:30	-0.0183168	-0.346535	-0.0219466	0.421053	-0.368421	0.459459	-0.0105008	0.21374	-0.0628931	0	0.166667	-0.378483	0.114192	0.114192
320	163	help	90	10	30	1.5	0	90:10	-0.0163366	-0.267327	-0.0171756	0.947368	-0.342105	0.527027	-0.0105008	0.21374	-0.0314465	-0.0314465	0.270833	-0.851588	0.185562	0.685145
320	164	help	61	39	20	1.5	0	60:40	-0.0117822	-0.239604	-0.0145515	0.210526	-0.252632	0.22973	-0.00646204	0.10687	-0.0691824	0	0	-0.243115	0	0
320	165	help	80	20	30	1.5	0	80:20	-0.0173267	-0.306931	-0.0195611	0.684211	-0.342105	0.527027	-0.0105008	0.21374	-0.0314465	-0.0314465	0.270833	-0.581241	0.185562	0.399669
320	166	help	58	42	50	3	0	60:40	-0.0417822	-0.976238	-0.0438931	0.0526316	-0.915789	0.108108	-0.00646204	1	-0.899371	0.882353	-0.432559	-0.648839	-0.666667	-0.666667
320	167	help	60	40	30	3	0	60:40	-0.0237624	-0.564356	-0.0243321	0.157895	-0.473684	0.189189	-0.00323102	0.557252	-0.471698	0.441176	-0.10814	-0.378486	-0.166667	-0.166667
320	168	help	88	12	50	3	0	90:10	-0.0388119	-0.857426	-0.0367366	0.842105	-0.6	0.918919	-0.00646204	1	-0.522013	0.441176	0.5	-0.648839	0.342576	0.342576
320	169	help	91	9	20	1.5	0	90:10	-0.00881188	-0.120792	-0.00739504	1	-0.210526	0.337838	-0.00646204	0.10687	-0.0188679	-0.0188679	0.166667	-0.94548	0.114192	0.855942
320	170	help	79	21	40	1.5	0	80:20	-0.0248515	-0.453465	-0.0293416	0.631579	-0.484211	0.689189	-0.0145396	0.320611	-0.0566038	-0.0314465	0.333333	-0.513664	0.228384	0.228384
320	171	help	70	30	30	3	0	70:30	-0.0227723	-0.524752	-0.0219466	0.421053	-0.368421	0.459459	-0.00323102	0.557252	-0.345912	0.294118	0.166667	-0.378483	0.114192	0.114192
320	172	help	71	29	20	3	0	70:30	-0.0137624	-0.318812	-0.012166	0.473684	-0.147368	0.5	-0.00161551	0.335878	-0.132075	0.0735294	0.416667	-0.242934	0.28548	0.28548
320	173	help	50	50	30	3	0	50:50	-0.0247525	-0.60396	-0.0267176	-0.0267176	-0.578947	-0.578947	-0.00323102	0.557252	-0.597484	0.588235	-0.378489	-0.378489	-0.583333	-0.583333
320	174	help	79	21	40	3	0	80:20	-0.0307921	-0.691089	-0.0293416	0.631579	-0.484211	0.689189	-0.00484653	0.778626	-0.433962	0.367647	0.333333	-0.513664	0.228384	0.228384
320	175	help	51	49	20	3	0	50:50	-0.0157426	-0.39802	-0.016937	-0.00763359	-0.357895	0	-0.00161551	0.335878	-0.383648	0.367647	-0.21628	-0.243296	-0.333333	-0.333333
320	176	help	59	41	40	1.5	0	60:40	-0.0268317	-0.532673	-0.0341126	0.105263	-0.694737	0.148649	-0.0145396	0.320611	-0.308176	0.220588	-0.270349	-0.513664	-0.416667	-0.416667
320	177	help	88	12	50	1.5	0	90:10	-0.0313861	-0.560396	-0.0367366	0.842105	-0.605263	0.905405	-0.0185784	0.427481	-0.0566038	-0.0566038	0.479167	-0.662356	0.328302	0.342576
320	178	help	48	52	50	1.5	0	50:50	-0.0349505	-0.70297	-0.0453244	-0.0267176	-1	-1	-0.0185784	0.427481	-0.528302	0.448529	-0.648839	-0.648839	-1	-1
320	179	help	89	11	40	3	0	90:10	-0.029802	-0.651485	-0.0269561	0.894737	-0.378947	0.959459	-0.00484653	0.778626	-0.308176	0.220588	0.75	-0.513664	0.513864	0.513864
320	180	help	82	18	10	1.5	0	80:20	-0.0029703	-0.0415842	-0.00166985	0.605263	-0.0789474	0.148649	-0.00242326	0	-0.00628931	-0.00628931	0.0625	-0.739376	0.042822	0.717088
320	181	help	78	22	50	1.5	0	80:20	-0.0323762	-0.6	-0.0391221	0.578947	-0.705263	0.648649	-0.0185784	0.427481	-0.176101	0.0367647	0.0833333	-0.648839	0.057096	0.057096
320	182	help	49	51	40	3	0	50:50	-0.0335644	-0.80198	-0.036021	-0.0267176	-0.789474	-0.789474	-0.00484653	0.778626	-0.798742	0.794118	-0.513664	-0.513664	-0.791667	-0.791667
320	183	help	90	10	30	3	0	90:10	-0.0207921	-0.445545	-0.0171756	0.947368	-0.157895	1	-0.00323102	0.557252	-0.0943396	0	1	-0.378476	0.685152	0.685152
320	184	help	52	48	10	1.5	0	50:50	-0.00524752	-0.132673	-0.00715649	0	-0.136842	0	-0.00242326	0	-0.0754717	0.0367647	-0.0540699	-0.106195	-0.0833333	-0.0833333
320	185	help	51	49	20	1.5	0	50:50	-0.0127723	-0.279208	-0.016937	-0.00763359	-0.357895	0	-0.00646204	0.10687	-0.194969	0.147059	-0.21628	-0.243296	-0.333333	-0.333333
320	186	help	48	52	50	3	0	50:50	-0.0423762	-1	-0.0453244	-0.0267176	-1	-1	-0.00646204	1	-1	1	-0.648839	-0.648839	-1	-1
320	187	help	89	11	40	1.5	0	90:10	-0.0238614	-0.413861	-0.0269561	0.894737	-0.473684	0.716216	-0.0145396	0.320611	-0.0440252	-0.0440252	0.375	-0.756978	0.256932	0.513864
320	188	help	61	39	20	3	0	60:40	-0.0147525	-0.358416	-0.0145515	0.210526	-0.252632	0.22973	-0.00161551	0.335878	-0.257862	0.220588	0	-0.243115	0	0
320	189	help	91	9	20	3	0	90:10	-0.0117822	-0.239604	-0.00739504	1	-0.0526316	0.743243	-0.00161551	0.335878	-0.0188679	-0.0188679	0.791667	-0.539956	0.542412	0.856229
320	190	help	78	22	50	3	0	80:20	-0.039802	-0.89703	-0.0391221	0.578947	-0.705263	0.648649	-0.00646204	1	-0.647799	0.588235	0.0833333	-0.648839	0.057096	0.057096
320	191	help	62	38	10	1.5	0	60:40	-0.00425743	-0.0930693	-0.00477099	0.263158	-0.0789474	0.148649	-0.00242326	0	-0.00628931	-0.00628931	0.0625	-0.218127	0.042822	0.166667
320	192	help	68	32	50	3	0	70:30	-0.0407921	-0.936634	-0.0415076	0.315789	-0.810526	0.378378	-0.00646204	1	-0.773585	0.735294	-0.16221	-0.648839	-0.25	-0.25
320	193	help	60	40	30	1.5	0	60:40	-0.0193069	-0.386139	-0.0243321	0.157895	-0.473684	0.189189	-0.0105008	0.21374	-0.188679	0.110294	-0.10814	-0.378486	-0.166667	-0.166667
320	194	help	92	8	10	1.5	1	90:10	-0.0029703	-0.0415842	-0.00166985	0.605263	-0.0789474	0.148649	-0.00242326	0	-0.00628931	-0.00628931	0.0625	-1	0.042822	0.992298
320	195	help	82	18	10	3	0	80:20	-0.00376238	-0.0732673	0	0.789474	0	0.351351	0	0.114504	-0.00628931	-0.00628931	0.375	-0.536614	0.256932	0.72479
320	196	help	72	28	10	1.5	0	70:30	-0.00326733	-0.0534653	-0.0023855	0.526316	-0.0789474	0.148649	-0.00242326	0	-0.00628931	-0.00628931	0.0625	-0.478751	0.042822	0.441877
320	197	help	69	31	40	1.5	0	70:30	-0.0258416	-0.493069	-0.0317271	0.368421	-0.589474	0.418919	-0.0145396	0.320611	-0.18239	0.0735294	0	-0.513664	0	0
320	198	help	52	48	10	3	1	50:50	-0.00673267	-0.192079	-0.00715649	0	-0.136842	0	0	0.114504	-0.169811	0.147059	-0.0540699	-0.106195	-0.0833333	-0.0833333
320	199	help	81	19	20	3	0	80:20	-0.0127723	-0.279208	-0.00978053	0.736842	-0.0526316	0.743243	-0.00161551	0.335878	-0.0188679	-0.0188679	0.791667	-0.269787	0.542412	0.570941
[truncated: 45,101 more rows]
