# Supplementary material for: The motive cocktail in altruistic behaviors
Source: Nat Comput Sci. 2024 Sep 12;4(9):659–76. doi: 10.1038/s43588-024-00685-6 (PMC11422170; doi:10.1038/s43588-024-00685-6)
Supplement: Supplementary file 6 — Excel file containing all of the data used to generate the model recovery, model comparisons and model predictions in Fig. 3. [file 43588_2024_685_MOESM6_ESM.xlsx]

## Sheet: Figure3a
Model	Baseline	SI	SI+SCI	SI+SIC+VCI	SI+SIC+VCI+EC	SI+SIC+VCI+EC+RP	SI+SIC+VCI+EC+RP+ID
SI+SIC+VCI+EC+RP+ID	0	0	0	0	0	0	0.77
SI+SIC+VCI+EC+RP	0	0	0	0	0	0.27	0.02
SI+SIC+VCI+EC	0	0	0	0	0.48	0.32	0.14
SI+SIC+VCI	0	0	0.01	0.91	0.38	0.3	0.03
SI+SCI	0	0	0.99	0.09	0.14	0.08	0.02
SI	0.05	0.99	0	0	0	0	0.02
Baseline	0.95	0	0	0	0	0.03	0

## Sheet: Figure3b
Model	mean_deltaAICc	PEP		subid	Baseline	SI	SI+SCI	SI+SIC+VCI	SI+SIC+VCI+EC	SI+SIC+VCI+EC+RP	SI+SIC+VCI+EC+RP+II
Baseline	132.439	0		302	85.7427	82.0701	85.2066	80.1529	72.7808	0	1.90458
SI	101.591	0		306	153.488	87.5968	6.79382	3.61927	5.68775	7.75376	0
SI+SCI	49.5572	0		308	200.436	125.274	12.5175	14.5721	16.6405	15.6449	0
SI+SIC+VCI	37.9207	0		310	206.966	206.641	197.72	86.6013	88.6698	0	4.20816
SI+SIC+VCI+EC	27.2345	0		316	23.1921	1.74424	0	2.05451	4.123	6.11667	1.75623
SI+SIC+VCI+EC+RP	14.7501	0		318	71.956	73.0367	65.3568	67.4058	61.9085	10.6601	0
SI+SIC+VCI+EC+RP+II	2.97228	1		320	115.767	41.1733	30.1699	29.6761	31.7446	29.7821	0
				324	13.877	26.4097	21.8289	23.5357	1.89443	0	2.68935
				326	50.9341	18.262	0	2.05451	4.123	5.95043	10.1586
				328	157.718	76.9876	20.9838	23.0383	25.1068	17.9859	0
				330	73.6848	24.3683	16.0241	0.435126	2.43737	0	0.000226593
				332	112.037	95.7359	32.4566	0.99013	3.05862	1.65269	0
				334	194.216	183.611	53.5823	50.3821	5.88801	0	1.14179
				336	0	26.5466	30.6143	32.6688	6.99412	3.38958	1.43269
				340	6.71503e-06	0	4.06766	6.12217	8.19066	10.2733	14.4814
				342	113.412	61.3313	60.6051	50.0091	52.0776	18.0807	0
				344	4.87851e-06	0	4.06766	6.12217	8.19066	10.2733	14.4814
				346	134.508	64.8915	13.1333	14.972	17.0405	18.9626	0
				348	6.09387e-06	0	4.06766	6.12217	8.19066	10.2733	14.4814
				350	240.666	249.205	231.314	233.369	4.07951	4.61589	0
				352	186.124	115.213	41.3401	21.323	23.3915	12.2099	0
				354	47.9462	18.7261	12.7121	8.06909	10.1376	0	3.85128
				356	187.909	186.419	149.734	54.9173	56.5834	0	2.81085
				358	72.213	47.3073	29.0192	0	2.06849	3.59913	2.78389
				360	55.1509	1.61884	0	2.05451	4.123	6.10798	8.76683
				362	72.8228	27.1552	14.5597	16.6142	18.6827	16.8938	0
				364	90.3614	41.8426	22.5801	0	2.06849	2.75504	1.07927
				366	132.762	136.842	125.673	100.597	65.1227	0	2.55723
				368	205.254	200.672	187.563	189.617	17.0039	15.8962	0
				370	292.362	295.782	163.571	4.54693	6.61542	2.16682	0
				372	173.171	104.7	34.431	34.132	36.2005	28.1841	0
				374	54.8731	33.4569	18.3394	6.06454	6.13145	0	25.6249
				376	113.766	68.6625	59.9462	60.8628	34.5619	11.3071	0
				378	284.436	288.561	233.372	235.427	9.58472	11.4601	0
				382	19.6607	10.9654	0	2.05451	4.123	3.13338	6.12507
				384	186.482	136.332	84.1931	51.4596	53.344	16.5065	0
				386	104.376	104.352	86.2031	84.8535	86.907	52.9162	0
				388	276.917	197.867	108.077	104.365	106.433	108.498	0
				390	206.411	166.559	99.1668	99.1911	16.7987	18.5136	0
				392	167.857	119.96	10.6358	12.6859	14.7544	8.58032	0
				394	279.944	267.258	146.649	148.704	63.9776	0	1.13382
				396	183.788	140.823	35.4549	28.2822	30.3507	20.2251	0
				400	185.37	136.081	67.2314	69.2859	48.7118	24.0682	0
				402	123.992	73.9297	32.0237	23.086	24.5927	16.5151	0
				404	98.8657	91.3784	88.6064	56.2598	51.8743	0	2.46722
				406	191.758	125.89	46.8016	28.0717	30.1402	23.2296	0
				408	150.808	105.455	38.6543	6.55259	8.62108	9.95997	0
				410	145.858	82.5492	43.9422	42.6307	44.6992	40.9702	0
				412	0	11.2792	15.3468	17.3562	11.631	13.707	13.4182
				416	80.1689	35.1734	1.60743	3.66194	5.73043	7.52763	0
				418	73.0774	34.4675	10.9242	1.29463	0	2.04648	4.08931
				301	6.42264e-06	0	4.06766	6.12217	8.19066	10.2733	14.4814
				303	22.1356	17.6422	1.0495	0	2.06849	4.0866	6.89912
				304	239.682	185.828	102.006	97.666	98.4025	93.1484	0
				305	194.662	128.514	82.5439	56.6452	58.7137	48.3359	0
				307	138.143	145.846	137.173	48.0873	50.1558	0	4.20816
				309	178.786	116.956	0.722393	0	2.06849	4.12784	0.584386
				315	193.622	144.581	102.202	17.6359	18.8959	2.87437	0
				317	136.144	104.311	28.5938	20.0667	15.8195	6.57663	0
				319	210.281	174.472	50.2775	35.1455	37.214	38.6511	0
				321	108.932	109.77	113.838	110.769	108.903	2.64532	0
				323	34.1417	15.0432	0	1.85518	3.92367	4.02292	2.28458
				325	309.504	284.163	40.6387	20.4943	22.5628	15.9546	0
				327	180.532	99.7446	51.137	17.869	19.9375	15.1882	0
				329	187.507	130.102	71.057	34.3172	36.3857	18.0151	0
				331	189.291	112.073	71.3551	62.3572	64.4257	60.6713	0
				333	5.69808e-06	0	4.06766	6.12217	8.19066	10.2733	14.4814
				335	83.1811	51.8615	55.456	44.4685	45.1658	11.9992	0
				339	305.027	314.086	227.518	229.572	17.6715	2.78389	0
				341	274.99	236.649	113.903	69.069	71.1375	66.966	0
				343	79.8624	51.6323	9.98527	11.2758	13.3443	4.51812	0
				345	71.2982	24.2735	7.95486	2.87905	4.94753	0	2.23545
				347	282.245	229.545	102.769	79.297	81.3655	74.8052	0
				349	186.927	195.299	199.367	201.421	203.49	31.6897	0
				351	136.264	117.448	39.9209	17.6168	19.6853	21.7081	0
				353	65.2121	54.8561	34.6222	30.3917	32.4602	34.5052	0
				3551	148.604	107.015	56.2551	25.2321	27.3005	14.3292	0
				3552	5.55382e-06	0	4.06766	6.12217	8.19066	10.2733	14.4814
				357	286.843	212.118	62.8808	47.3042	49.3727	50.0529	0
				359	407.698	407.698	329.011	331.065	0	2.08261	6.29076
				361	39.3055	72.2117	39.7127	41.7672	43.8357	0	6.10376
				363	0	6.96313	8.31812	10.3726	12.4411	4.64705	8.81759
				365	259.539	176.651	88.2028	90.2573	92.3258	92.9213	0
				367	67.4089	32.4678	0	2.05451	4.123	1.03443	3.51911
				369	214.038	130.598	20.44	13.073	15.1415	11.7382	0
				371	19.6264	9.06692	8.00007	0	2.04495	4.12755	4.87191
				373	308.183	289.074	37.8425	39.8624	41.9309	36.0711	0
				375	4.89366	0	0.903727	0.946747	3.01523	0.512234	9.12041
				377	88.2684	39.5592	34.4624	36.5169	38.5854	35.5527	0
				379	300.787	248.363	62.6066	63.6987	65.7672	43.9229	0
				381	159.175	119.711	18.1785	0.957946	3.02643	4.69715	0
				383	178.476	96.0476	37.7253	9.16512	11.2336	12.9563	0
				385	96.096	68.732	48.2886	39.4091	37.4174	20.863	0
				387	293.447	286.821	171.873	173.927	28.5658	0	3.21699
				389	249.672	228.05	30.2925	32.347	34.4155	36.0747	0
				391	35.8885	8.11219	9.03959	7.15991	9.08591	0	11.0973
				393	351.659	328.936	30.2561	26.2491	28.3175	5.63213	0
				395	119.444	69.5433	7.20744	1.85651	3.90844	0	1.97244
				397	236.227	161.363	55.4212	26.1143	28.1828	25.4568	0
				398	259.347	230.553	26.606	22.9782	25.0466	26.0235	0
				399	7.15541	0.800975	0	0.205395	1.30863	3.39124	7.14237
				401	150.417	96.8798	33.9477	35.8069	10.6834	11.5927	0
				403	7.73397	1.37954	0	0.412289	1.71752	3.80013	2.0053
				405	183.337	183.643	187.71	183.215	185.283	0	2.31509
				407	257.093	243.422	21.544	23.5985	25.667	24.5379	0
				413	177.999	129.282	34.926	36.9805	4.41418	1.7978	0
				417	48.7241	24.3994	5.80193	7.69396	9.76245	11.7714	0
				419	315.701	295.413	41.7399	34.3415	36.41	5.6076	0
				471	94.6917	58.3128	31.3473	0	1.1916	3.05854	1.42618
				469	3.49556	29.6924	28.6532	7.16479	3.95193	0	4.19864
				467	14.7593	41.306	45.3736	47.4281	21.7535	0	2.14255
				465	260.281	233.398	35.5939	7.11824	9.18673	10.8815	0
				463	229.75	147.186	58.5221	58.8643	60.9328	47.2616	0
				461	116.831	99.0076	20.3041	5.00082	2.88271	0.293749	0
				459	11.4526	10.412	13.4037	7.75102	3.79699	0	13.2006
				457	31.5575	16.0062	1.58136	0	1.33575	3.41835	6.63658
				455	146.104	75.3903	28.9138	30.9683	4.50089	6.53751	0
				453	94.1727	69.4239	17.6385	13.8883	3.82517	0	3.84021
				451	102.028	65.536	18.2061	20.0317	0	2.08134	6.28806
				449	130.539	80.6695	56.4483	8.22908	10.1911	1.10029	0
				447	114.532	65.5976	0	0.225013	2.2935	4.29225	7.74517
				443	23.3874	15.6988	19.7665	21.821	12.9364	0	3.75817
				441	124.099	85.5645	8.96462	5.05921	0.833835	2.06817	0
				439	159.631	110.748	86.869	55.6963	36.4338	8.5508	0
				437	192.325	180.902	120.16	49.8105	43.4196	1.94074	0
				435	0	12.3387	16.3938	15.2842	17.3527	15.3928	20.7364
				433	205.581	181.267	14.6197	16.6742	18.7427	14.936	0
				431	187.616	189.538	193.605	177.517	178.271	0	4.20816
				429	150.413	74.0772	36.2497	36.6972	38.7657	40.4761	0
				427	5.51622e-06	0	4.06766	6.12217	8.19066	10.2733	14.4814
				425	81.2571	38.1462	40.2702	16.6844	18.7529	6.23808	0
				472	73.1665	33.5678	3.01676	2.2318	4.24462	6.27259	0
				468	0	12.8161	12.379	14.4335	16.502	18.3053	19.4995
				466	178.665	154.774	48.9358	50.9889	17.9419	14.1074	0
				464	189.94	132.666	14.2393	16.2516	18.32	4.91369	0
				462	138.929	67.43	47.0651	29.795	31.8635	22.7451	0
				460	204.642	95.5219	74.0454	75.9652	78.0337	72.8122	0
				458	195.893	169.758	38.2547	5.13414	7.20263	6.9158	0
				456	4.61609	61.8898	65.9575	68.012	70.0653	0	15.6017
				454	184.078	142.801	133.089	40.076	41.2172	27.0104	0
				452	7.25134e-06	0	4.06766	6.12217	8.19066	10.2733	14.4814
				450	64.5603	14.6107	0	1.22154	1.98516	4.01938	0.127099
				448	178.75	116.309	49.016	27.3483	29.4168	31.3733	0
				446	215.802	162.861	15.6321	17.6866	19.7551	15.5659	0
				444	150.017	80.6095	20.7891	16.5394	18.2673	18.6998	0
				442	41.1272	16.8024	0.651918	0	2.06849	3.99237	0.946999
				440	3.57641e-06	0	4.06766	6.12217	8.19066	10.2733	14.4814
				438	5.9067e-06	0	4.06766	6.12217	8.19066	10.2733	14.4814
				436	5.58087e-06	0	4.06766	6.12217	8.19066	10.2733	14.4814
				434	4.38889e-06	0	4.06766	6.12217	8.19066	10.2733	14.4814
				432	196.048	114.243	19.0489	4.89074	6.95923	8.30815	0
				430	231.506	173.859	147.092	24.1221	26.1906	16.0352	0
				428	133.01	58.758	12.8909	12.7328	14.8013	15.845	0
				426	54.792	10.8495	11.4107	12.4123	14.4808	12.0011	0
				424	218.141	128.613	42.3611	36.0591	38.1276	38.9779	0
				422	23.0705	24.3745	20.3944	5.19818	4.33799	0	1.83014
				470	167.46	94.7577	22.5623	14.0376	16.1061	14.0166	0

## Sheet: Figure3c-i
subid	trialn	Block	violator	victim	cost	ratio	action	inequality	model1_prediction	model2_prediction	model3_prediction	model4_prediction	model5_prediction	model6_prediction	model7_prediction
302	1	punish	52	48	10	1.5	1	50:50	0	0	1	0	0	0	0
302	2	punish	90	10	30	3	1	90:10	0	0	0	0	1	1	1
302	3	punish	92	8	10	1.5	1	90:10	1	1	0	1	0	0	0
302	4	punish	79	21	40	1.5	0	80:20	0	1	0	0	0	0	0
302	5	punish	71	29	20	3	1	70:30	0	1	1	1	0	0	1
302	6	punish	70	30	30	3	1	70:30	1	0	0	1	0	1	0
302	7	punish	62	38	10	3	1	60:40	1	1	1	1	1	0	0
302	8	punish	81	19	20	3	1	80:20	0	0	1	0	0	0	1
302	9	punish	50	50	30	1.5	0	50:50	0	1	0	0	0	0	0
302	10	punish	68	32	50	3	0	70:30	0	0	1	0	0	0	1
302	11	punish	81	19	20	1.5	0	80:20	1	1	1	0	0	0	1
302	12	punish	90	10	30	1.5	1	90:10	0	0	1	0	0	0	0
302	13	punish	89	11	40	1.5	0	90:10	0	1	1	0	1	0	0
302	14	punish	72	28	10	3	1	70:30	0	1	1	1	1	1	1
302	15	punish	49	51	40	1.5	1	50:50	0	0	1	0	0	0	0
302	16	punish	88	12	50	1.5	1	90:10	1	1	0	0	1	0	0
302	17	punish	71	29	20	1.5	0	70:30	1	1	1	0	1	1	0
302	18	punish	82	18	10	3	1	80:20	0	0	1	1	0	1	1
302	19	punish	88	12	50	3	0	90:10	0	0	1	0	0	0	1
302	20	punish	50	50	30	3	0	50:50	0	1	0	0	1	0	0
302	21	punish	59	41	40	3	0	60:40	0	1	0	0	0	1	0
302	22	punish	91	9	20	1.5	1	90:10	1	0	1	1	1	0	1
302	23	punish	80	20	30	3	0	80:20	0	0	1	1	0	0	0
302	24	punish	78	22	50	3	1	80:20	0	0	0	1	1	1	0
302	25	punish	80	20	30	1.5	0	80:20	0	1	1	0	0	0	0
302	26	punish	69	31	40	3	1	70:30	0	0	0	0	1	1	0
302	27	punish	60	40	30	3	0	60:40	0	0	0	1	0	0	0
302	28	punish	51	49	20	3	0	50:50	1	0	0	0	1	0	0
302	29	punish	79	21	40	3	0	80:20	0	0	0	0	0	0	0
302	30	punish	60	40	30	1.5	1	60:40	1	0	1	1	0	0	1
302	31	punish	62	38	10	1.5	1	60:40	0	0	0	1	0	1	1
302	32	punish	51	49	20	1.5	0	50:50	1	0	0	0	0	0	0
302	33	punish	59	41	40	1.5	1	60:40	1	0	0	0	0	0	1
302	34	punish	72	28	10	1.5	0	70:30	1	0	0	0	1	0	0
302	35	punish	48	52	50	3	1	50:50	1	1	0	1	0	1	0
302	36	punish	68	32	50	1.5	1	70:30	0	1	1	0	0	0	0
302	37	punish	92	8	10	3	1	90:10	0	0	0	1	1	0	0
302	38	punish	58	42	50	3	1	60:40	1	0	0	0	0	1	0
302	39	punish	78	22	50	1.5	0	80:20	0	0	0	0	1	0	1
302	40	punish	69	31	40	1.5	0	70:30	1	1	0	0	1	1	0
302	41	punish	49	51	40	3	0	50:50	1	1	0	0	0	1	0
302	42	punish	61	39	20	1.5	1	60:40	1	1	1	0	1	0	0
302	43	punish	70	30	30	1.5	0	70:30	0	0	1	0	0	0	0
302	44	punish	48	52	50	1.5	0	50:50	0	0	0	1	0	0	0
302	45	punish	58	42	50	1.5	0	60:40	1	1	0	1	1	0	0
302	46	punish	61	39	20	3	0	60:40	0	0	0	0	1	1	0
302	47	punish	91	9	20	3	1	90:10	1	0	0	1	1	0	1
302	48	punish	82	18	10	1.5	0	80:20	0	0	1	0	0	0	0
302	49	punish	89	11	40	3	0	90:10	0	1	1	0	0	1	1
302	50	punish	52	48	10	3	0	50:50	0	1	0	1	1	0	1
302	51	punish	68	32	50	3	0	70:30	1	0	0	0	0	0	0
302	52	punish	71	29	20	1.5	0	70:30	0	1	1	0	1	1	0
302	53	punish	81	19	20	3	0	80:20	0	0	1	1	1	1	1
302	54	punish	59	41	40	1.5	0	60:40	1	1	0	1	0	0	0
302	55	punish	70	30	30	3	0	70:30	1	0	1	0	1	0	1
302	56	punish	79	21	40	3	0	80:20	0	0	1	1	1	1	0
302	57	punish	51	49	20	3	0	50:50	0	1	0	1	0	0	1
302	58	punish	78	22	50	3	0	80:20	1	0	1	0	0	1	0
302	59	punish	60	40	30	3	0	60:40	0	0	0	0	0	0	0
302	60	punish	61	39	20	3	1	60:40	1	1	0	0	0	0	1
302	61	punish	50	50	30	3	0	50:50	0	0	0	0	0	1	1
302	62	punish	89	11	40	1.5	0	90:10	1	1	0	1	1	0	0
302	63	punish	51	49	20	1.5	1	50:50	0	1	1	0	0	1	0
302	64	punish	62	38	10	1.5	0	60:40	0	0	0	0	0	0	0
302	65	punish	80	20	30	3	0	80:20	0	0	0	1	0	1	0
302	66	punish	72	28	10	1.5	1	70:30	0	0	1	1	0	1	1
302	67	punish	70	30	30	1.5	0	70:30	0	0	0	0	0	0	0
302	68	punish	81	19	20	1.5	1	80:20	1	1	1	1	0	0	1
302	69	punish	82	18	10	3	1	80:20	1	1	1	1	0	0	1
302	70	punish	48	52	50	1.5	0	50:50	1	0	1	0	0	0	0
302	71	punish	52	48	10	3	0	50:50	0	0	1	1	0	0	0
302	72	punish	88	12	50	1.5	0	90:10	1	1	1	1	1	0	0
302	73	punish	91	9	20	1.5	1	90:10	0	0	0	0	0	0	1
302	74	punish	68	32	50	1.5	0	70:30	1	1	0	1	0	0	0
302	75	punish	52	48	10	1.5	0	50:50	0	0	0	0	0	1	0
302	76	punish	69	31	40	3	0	70:30	1	0	1	1	1	1	1
302	77	punish	61	39	20	1.5	0	60:40	1	0	1	0	0	0	0
302	78	punish	92	8	10	3	1	90:10	1	1	0	1	0	1	0
302	79	punish	78	22	50	1.5	0	80:20	0	0	0	0	1	0	0
302	80	punish	48	52	50	3	1	50:50	0	1	0	0	0	0	1
302	81	punish	89	11	40	3	1	90:10	1	0	0	1	0	1	0
302	82	punish	62	38	10	3	1	60:40	0	0	1	0	1	1	0
302	83	punish	79	21	40	1.5	0	80:20	0	1	0	1	1	0	0
302	84	punish	60	40	30	1.5	0	60:40	0	1	0	1	0	0	1
302	85	punish	88	12	50	3	1	90:10	0	1	0	1	0	0	0
302	86	punish	58	42	50	1.5	0	60:40	1	0	0	0	0	0	0
302	87	punish	72	28	10	3	0	70:30	0	0	1	0	0	1	1
302	88	punish	59	41	40	3	0	60:40	0	0	0	1	1	1	0
302	89	punish	90	10	30	3	0	90:10	1	1	0	1	1	0	0
302	90	punish	90	10	30	1.5	0	90:10	0	1	1	1	0	1	1
302	91	punish	49	51	40	3	0	50:50	1	1	0	0	0	1	1
302	92	punish	91	9	20	3	1	90:10	1	0	0	1	1	1	1
302	93	punish	82	18	10	1.5	1	80:20	0	1	1	1	0	1	1
302	94	punish	80	20	30	1.5	0	80:20	0	0	0	0	0	0	1
302	95	punish	92	8	10	1.5	1	90:10	0	0	0	1	0	1	1
302	96	punish	50	50	30	1.5	0	50:50	1	0	0	0	0	0	0
302	97	punish	58	42	50	3	0	60:40	0	1	1	0	0	0	0
302	98	punish	69	31	40	1.5	0	70:30	0	0	0	0	0	0	0
302	99	punish	71	29	20	3	1	70:30	1	0	0	0	1	1	1
302	100	punish	49	51	40	1.5	0	50:50	1	1	0	1	0	0	0
302	101	help	61	39	20	1.5	0	60:40	1	1	0	0	0	0	0
302	102	help	82	18	10	3	1	80:20	0	0	0	0	0	1	1
302	103	help	51	49	20	3	1	50:50	1	1	0	0	0	1	0
302	104	help	70	30	30	3	1	70:30	0	1	1	0	1	1	0
302	105	help	70	30	30	1.5	0	70:30	1	1	0	1	1	0	0
302	106	help	79	21	40	3	1	80:20	0	0	0	1	0	1	1
302	107	help	92	8	10	3	1	90:10	1	1	1	0	1	1	1
302	108	help	59	41	40	3	1	60:40	0	0	0	0	0	1	1
302	109	help	90	10	30	1.5	0	90:10	0	1	0	1	0	0	0
302	110	help	89	11	40	1.5	0	90:10	0	1	0	0	1	0	0
302	111	help	51	49	20	1.5	1	50:50	0	1	0	1	0	0	0
302	112	help	72	28	10	3	0	70:30	1	0	0	1	0	0	1
302	113	help	80	20	30	1.5	0	80:20	1	1	1	1	1	0	0
302	114	help	62	38	10	1.5	0	60:40	0	1	0	0	1	1	0
302	115	help	71	29	20	3	1	70:30	1	0	0	0	1	1	1
302	116	help	92	8	10	1.5	1	90:10	0	1	1	1	0	1	1
302	117	help	82	18	10	1.5	1	80:20	0	1	1	1	0	1	1
302	118	help	48	52	50	3	1	50:50	0	0	0	0	0	1	1
302	119	help	78	22	50	1.5	0	80:20	1	1	1	1	0	0	0
302	120	help	71	29	20	1.5	0	70:30	1	0	1	1	1	1	0
302	121	help	58	42	50	1.5	0	60:40	1	0	0	0	0	1	0
302	122	help	88	12	50	3	0	90:10	0	1	0	0	1	1	1
302	123	help	50	50	30	1.5	0	50:50	1	0	0	0	0	0	0
302	124	help	68	32	50	3	0	70:30	0	0	0	0	0	1	1
302	125	help	50	50	30	3	0	50:50	0	1	0	0	0	1	1
302	126	help	59	41	40	1.5	0	60:40	0	1	0	1	1	0	0
302	127	help	78	22	50	3	1	80:20	1	1	0	1	1	1	0
302	128	help	52	48	10	3	1	50:50	1	0	0	0	1	0	1
302	129	help	88	12	50	1.5	0	90:10	1	1	1	1	1	0	0
302	130	help	72	28	10	1.5	1	70:30	0	0	1	0	0	0	0
302	131	help	81	19	20	3	1	80:20	1	0	0	1	1	0	1
302	132	help	69	31	40	1.5	0	70:30	0	0	1	0	0	0	0
302	133	help	48	52	50	1.5	0	50:50	1	0	0	1	1	0	0
302	134	help	69	31	40	3	1	70:30	1	0	1	1	1	1	1
302	135	help	68	32	50	1.5	0	70:30	1	0	0	1	0	0	0
302	136	help	52	48	10	1.5	1	50:50	1	0	0	0	0	0	1
302	137	help	49	51	40	1.5	0	50:50	0	0	1	1	0	0	0
302	138	help	61	39	20	3	1	60:40	0	0	0	0	1	1	1
302	139	help	58	42	50	3	1	60:40	0	1	0	0	1	1	1
302	140	help	60	40	30	1.5	0	60:40	1	0	1	0	0	0	0
302	141	help	91	9	20	3	1	90:10	0	1	1	0	1	1	0
302	142	help	90	10	30	3	1	90:10	0	1	0	1	0	0	1
302	143	help	80	20	30	3	1	80:20	1	0	0	1	1	0	0
302	144	help	79	21	40	1.5	0	80:20	0	0	0	1	1	0	0
302	145	help	49	51	40	3	1	50:50	1	0	0	0	1	1	1
302	146	help	89	11	40	3	1	90:10	1	0	0	1	0	1	1
302	147	help	91	9	20	1.5	0	90:10	1	0	0	0	1	1	1
302	148	help	60	40	30	3	1	60:40	1	1	1	0	1	1	0
302	149	help	81	19	20	1.5	1	80:20	1	1	1	1	1	1	1
302	150	help	62	38	10	3	1	60:40	1	0	1	1	1	0	1
302	151	help	82	18	10	1.5	1	80:20	1	1	1	0	0	1	1
302	152	help	50	50	30	3	1	50:50	1	1	0	0	0	1	1
302	153	help	50	50	30	1.5	0	50:50	0	0	0	0	0	0	0
302	154	help	71	29	20	3	1	70:30	0	0	0	1	1	1	1
302	155	help	51	49	20	1.5	0	50:50	0	0	0	0	0	0	0
302	156	help	52	48	10	1.5	0	50:50	0	0	1	1	1	0	0
302	157	help	88	12	50	1.5	0	90:10	1	1	0	1	1	0	0
302	158	help	82	18	10	3	1	80:20	0	1	1	1	0	1	1
302	159	help	48	52	50	1.5	0	50:50	1	1	0	0	0	0	0
302	160	help	69	31	40	3	1	70:30	1	0	1	1	0	1	1
302	161	help	70	30	30	1.5	1	70:30	0	0	1	0	1	0	0
302	162	help	79	21	40	1.5	0	80:20	1	1	1	1	1	1	0
302	163	help	78	22	50	3	1	80:20	1	0	0	1	0	1	1
302	164	help	72	28	10	3	1	70:30	1	1	0	0	1	1	1
302	165	help	60	40	30	3	1	60:40	1	0	0	1	0	1	1
302	166	help	71	29	20	1.5	1	70:30	1	0	0	1	0	0	0
302	167	help	79	21	40	3	1	80:20	0	0	0	0	0	1	1
302	168	help	89	11	40	3	1	90:10	0	0	1	1	0	1	1
302	169	help	81	19	20	3	1	80:20	0	0	1	1	1	0	1
302	170	help	48	52	50	3	1	50:50	1	1	1	0	0	1	1
302	171	help	91	9	20	3	1	90:10	1	0	0	1	0	1	0
302	172	help	51	49	20	3	0	50:50	1	1	0	0	0	1	1
302	173	help	52	48	10	3	0	50:50	0	1	1	1	0	1	1
302	174	help	58	42	50	1.5	0	60:40	1	1	1	0	0	0	0
302	175	help	62	38	10	3	0	60:40	1	0	0	0	1	1	1
302	176	help	68	32	50	1.5	0	70:30	1	0	0	0	1	0	0
302	177	help	81	19	20	1.5	0	80:20	0	0	0	1	0	0	1
302	178	help	70	30	30	3	1	70:30	0	0	0	0	1	1	0
302	179	help	62	38	10	1.5	0	60:40	0	1	1	1	1	1	0
302	180	help	80	20	30	1.5	0	80:20	0	0	1	0	0	0	0
302	181	help	89	11	40	1.5	0	90:10	0	1	1	1	0	0	0
302	182	help	49	51	40	3	1	50:50	1	1	0	0	0	1	1
302	183	help	60	40	30	1.5	1	60:40	0	1	1	0	0	0	0
302	184	help	90	10	30	1.5	0	90:10	1	1	0	1	1	0	1
302	185	help	68	32	50	3	1	70:30	0	1	0	1	0	1	1
302	186	help	88	12	50	3	1	90:10	1	1	0	1	1	1	1
302	187	help	91	9	20	1.5	1	90:10	1	1	1	0	0	1	1
302	188	help	49	51	40	1.5	0	50:50	0	0	1	0	1	0	0
302	189	help	78	22	50	1.5	0	80:20	0	0	0	0	1	0	0
302	190	help	69	31	40	1.5	0	70:30	1	1	0	1	1	0	0
302	191	help	72	28	10	1.5	0	70:30	0	1	0	0	0	1	0
302	192	help	59	41	40	1.5	0	60:40	0	0	1	0	1	0	0
302	193	help	92	8	10	1.5	0	90:10	0	0	1	0	1	0	1
302	194	help	61	39	20	3	1	60:40	1	1	0	1	0	0	1
302	195	help	59	41	40	3	1	60:40	1	0	0	0	0	1	1
302	196	help	92	8	10	3	1	90:10	1	1	1	1	0	1	0
302	197	help	58	42	50	3	1	60:40	0	0	0	1	1	0	1
302	198	help	61	39	20	1.5	0	60:40	0	0	1	0	1	1	0
302	199	help	90	10	30	3	0	90:10	0	0	0	0	1	1	0
302	200	help	80	20	30	3	1	80:20	0	0	0	1	1	1	1
302	201	help	82	18	10	3	1	80:20	0	0	0	0	0	1	1
302	202	help	71	29	20	1.5	0	70:30	1	1	1	1	1	0	1
302	203	help	91	9	20	3	1	90:10	0	1	1	0	0	1	1
302	204	help	78	22	50	3	1	80:20	0	0	0	1	1	1	0
302	205	help	60	40	30	3	1	60:40	1	0	0	0	0	1	0
302	206	help	90	10	30	3	1	90:10	0	1	0	1	0	0	1
302	207	help	69	31	40	1.5	0	70:30	0	1	1	1	0	0	0
302	208	help	92	8	10	3	1	90:10	0	0	0	0	0	1	1
302	209	help	88	12	50	3	1	90:10	0	0	0	0	1	1	1
302	210	help	51	49	20	1.5	0	50:50	0	1	0	0	1	0	0
302	211	help	61	39	20	3	0	60:40	1	0	1	0	1	1	1
302	212	help	81	19	20	1.5	0	80:20	1	0	0	1	1	0	1
302	213	help	71	29	20	3	1	70:30	0	1	0	1	1	1	1
302	214	help	58	42	50	3	0	60:40	1	0	1	1	0	1	1
302	215	help	62	38	10	3	1	60:40	0	0	1	1	1	1	0
302	216	help	88	12	50	1.5	0	90:10	1	0	0	1	1	0	0
302	217	help	72	28	10	3	1	70:30	1	1	1	0	0	1	1
302	218	help	48	52	50	1.5	0	50:50	1	0	1	0	1	0	0
302	219	help	60	40	30	1.5	0	60:40	1	1	0	1	0	1	0
302	220	help	49	51	40	3	1	50:50	1	0	1	0	1	1	1
302	221	help	78	22	50	1.5	1	80:20	1	1	0	0	1	0	0
302	222	help	50	50	30	3	0	50:50	0	1	0	1	0	1	1
302	223	help	89	11	40	3	1	90:10	1	1	0	1	1	1	1
302	224	help	50	50	30	1.5	0	50:50	1	1	1	0	0	0	1
302	225	help	70	30	30	1.5	0	70:30	0	1	1	0	0	0	0
302	226	help	70	30	30	3	0	70:30	0	1	1	1	1	0	0
302	227	help	48	52	50	3	1	50:50	1	0	1	0	0	1	1
302	228	help	51	49	20	3	1	50:50	1	0	0	0	1	1	1
302	229	help	79	21	40	1.5	0	80:20	1	0	0	0	1	0	0
302	230	help	90	10	30	1.5	0	90:10	1	1	1	0	0	0	1
302	231	help	59	41	40	1.5	0	60:40	0	0	0	0	0	0	0
302	232	help	82	18	10	1.5	0	80:20	1	0	1	1	0	0	1
302	233	help	92	8	10	1.5	0	90:10	0	0	0	1	1	1	1
302	234	help	80	20	30	1.5	0	80:20	0	0	1	1	0	0	1
302	235	help	68	32	50	3	1	70:30	1	0	1	1	1	1	1
302	236	help	68	32	50	1.5	0	70:30	1	0	0	0	1	0	0
302	237	help	72	28	10	1.5	0	70:30	1	1	1	1	1	0	0
302	238	help	52	48	10	1.5	0	50:50	1	0	0	1	1	0	0
302	239	help	91	9	20	1.5	1	90:10	1	1	0	1	0	0	0
302	240	help	58	42	50	1.5	0	60:40	0	0	1	0	1	0	0
302	241	help	52	48	10	3	1	50:50	1	1	1	1	1	1	0
302	242	help	79	21	40	3	1	80:20	1	1	0	1	1	1	1
302	243	help	49	51	40	1.5	0	50:50	0	0	0	0	1	0	0
302	244	help	89	11	40	1.5	0	90:10	1	1	1	0	0	1	0
302	245	help	62	38	10	1.5	0	60:40	0	1	1	1	0	0	1
302	246	help	69	31	40	3	1	70:30	0	1	1	0	0	1	1
302	247	help	61	39	20	1.5	0	60:40	0	1	0	0	0	1	0
302	248	help	80	20	30	3	1	80:20	0	0	0	1	1	1	1
302	249	help	81	19	20	3	0	80:20	1	0	0	1	0	1	1
302	250	help	59	41	40	3	1	60:40	0	0	1	0	1	1	1
302	251	punish	90	10	30	3	1	90:10	0	0	0	1	0	1	1
302	252	punish	71	29	20	1.5	0	70:30	0	0	1	1	1	0	0
302	253	punish	80	20	30	3	1	80:20	0	1	0	0	1	1	1
302	254	punish	58	42	50	1.5	0	60:40	1	0	1	0	0	0	1
302	255	punish	91	9	20	1.5	0	90:10	0	1	1	1	1	1	0
302	256	punish	81	19	20	3	1	80:20	0	0	1	1	0	1	1
302	257	punish	61	39	20	1.5	0	60:40	0	1	0	1	1	1	0
302	258	punish	52	48	10	3	0	50:50	1	0	1	1	0	0	0
302	259	punish	82	18	10	1.5	0	80:20	1	0	0	1	1	0	0
302	260	punish	72	28	10	1.5	0	70:30	0	0	1	0	0	1	0
302	261	punish	50	50	30	1.5	0	50:50	1	1	0	0	0	0	1
302	262	punish	48	52	50	1.5	0	50:50	0	0	0	1	0	0	0
302	263	punish	89	11	40	3	1	90:10	0	0	0	1	0	1	0
302	264	punish	51	49	20	1.5	0	50:50	0	0	0	1	1	0	0
302	265	punish	60	40	30	3	1	60:40	1	1	0	0	0	1	1
302	266	punish	52	48	10	1.5	0	50:50	1	0	1	1	1	1	0
302	267	punish	82	18	10	3	1	80:20	1	0	1	1	1	1	1
302	268	punish	88	12	50	3	0	90:10	0	0	0	0	1	1	1
302	269	punish	59	41	40	1.5	0	60:40	1	0	1	0	0	0	0
302	270	punish	88	12	50	1.5	0	90:10	0	1	1	0	0	0	0
302	271	punish	79	21	40	1.5	0	80:20	1	0	0	0	0	0	0
302	272	punish	62	38	10	1.5	1	60:40	0	1	0	0	1	1	0
302	273	punish	91	9	20	3	0	90:10	0	0	1	1	0	1	1
302	274	punish	60	40	30	1.5	1	60:40	0	0	1	0	1	0	0
302	275	punish	92	8	10	1.5	1	90:10	0	0	1	1	1	1	1
302	276	punish	48	52	50	3	1	50:50	0	0	1	0	0	0	0
302	277	punish	61	39	20	3	1	60:40	0	0	0	1	1	1	1
302	278	punish	79	21	40	3	1	80:20	1	0	0	0	0	1	0
302	279	punish	70	30	30	1.5	1	70:30	0	1	0	0	1	0	1
302	280	punish	78	22	50	1.5	0	80:20	1	1	0	0	1	0	0
302	281	punish	49	51	40	1.5	0	50:50	1	0	1	0	1	0	0
302	282	punish	78	22	50	3	1	80:20	0	0	0	0	1	1	0
302	283	punish	58	42	50	3	0	60:40	0	0	0	0	1	1	0
302	284	punish	69	31	40	1.5	0	70:30	0	1	0	1	0	0	0
302	285	punish	70	30	30	3	0	70:30	0	1	1	0	0	1	1
302	286	punish	50	50	30	3	0	50:50	0	1	0	1	1	1	0
302	287	punish	69	31	40	3	1	70:30	0	1	0	1	1	1	1
302	288	punish	80	20	30	1.5	0	80:20	0	0	1	1	1	1	0
302	289	punish	81	19	20	1.5	0	80:20	0	0	0	1	1	0	0
302	290	punish	71	29	20	3	1	70:30	0	1	0	0	1	0	0
302	291	punish	49	51	40	3	1	50:50	1	0	1	0	0	1	0
302	292	punish	72	28	10	3	1	70:30	1	1	1	0	1	1	0
302	293	punish	59	41	40	3	1	60:40	0	0	0	0	0	0	1
302	294	punish	89	11	40	1.5	0	90:10	1	1	0	0	0	0	1
302	295	punish	51	49	20	3	0	50:50	0	1	1	1	0	1	1
302	296	punish	92	8	10	3	0	90:10	1	1	0	1	1	1	0
302	297	punish	68	32	50	1.5	0	70:30	0	1	1	0	0	0	0
302	298	punish	68	32	50	3	1	70:30	0	0	1	0	0	1	0
302	299	punish	62	38	10	3	0	60:40	0	0	1	1	0	1	1
302	300	punish	90	10	30	1.5	1	90:10	0	1	1	1	1	1	0
306	1	help	60	40	30	1.5	0	60:40	1	0	0	0	0	0	0
306	2	help	72	28	10	1.5	0	70:30	0	0	1	1	1	0	1
306	3	help	61	39	20	1.5	0	60:40	1	1	0	0	0	0	0
306	4	help	59	41	40	3	0	60:40	1	1	0	0	0	0	0
306	5	help	52	48	10	1.5	0	50:50	0	0	0	0	0	0	0
306	6	help	69	31	40	3	0	70:30	1	0	0	0	0	0	0
306	7	help	88	12	50	3	0	90:10	0	0	0	0	0	0	0
306	8	help	92	8	10	3	1	90:10	0	1	1	1	1	1	1
306	9	help	81	19	20	3	0	80:20	0	0	0	1	0	0	1
306	10	help	89	11	40	3	0	90:10	1	0	0	0	0	0	0
306	11	help	81	19	20	1.5	0	80:20	0	0	0	0	1	0	1
306	12	help	82	18	10	3	1	80:20	0	1	1	1	1	1	1
306	13	help	51	49	20	3	0	50:50	0	0	0	0	0	0	0
306	14	help	50	50	30	1.5	0	50:50	0	0	0	0	0	0	0
306	15	help	90	10	30	3	0	90:10	0	0	0	0	0	0	1
306	16	help	49	51	40	3	0	50:50	0	0	0	0	0	0	0
306	17	help	68	32	50	3	0	70:30	0	0	0	0	0	0	0
306	18	help	51	49	20	1.5	0	50:50	0	0	0	0	0	0	0
306	19	help	71	29	20	3	0	70:30	1	0	0	0	0	0	0
306	20	help	52	48	10	3	0	50:50	1	0	0	0	0	0	0
306	21	help	82	18	10	1.5	0	80:20	0	0	1	1	1	1	1
306	22	help	78	22	50	1.5	0	80:20	0	0	0	0	0	0	0
306	23	help	80	20	30	3	0	80:20	0	0	0	0	0	0	0
306	24	help	70	30	30	1.5	0	70:30	0	0	0	0	0	0	0
306	25	help	62	38	10	3	0	60:40	1	1	0	0	0	0	0
306	26	help	58	42	50	3	0	60:40	0	0	0	0	0	0	0
306	27	help	90	10	30	1.5	0	90:10	0	0	0	0	0	0	0
306	28	help	60	40	30	3	0	60:40	0	0	0	0	0	0	0
306	29	help	49	51	40	1.5	0	50:50	0	0	0	0	0	0	0
306	30	help	58	42	50	1.5	0	60:40	0	0	0	0	0	0	0
306	31	help	68	32	50	1.5	0	70:30	0	0	0	0	0	0	0
306	32	help	62	38	10	1.5	0	60:40	0	0	0	0	1	0	1
306	33	help	48	52	50	1.5	0	50:50	1	0	0	0	0	0	0
306	34	help	71	29	20	1.5	0	70:30	0	0	0	0	0	0	0
306	35	help	88	12	50	1.5	0	90:10	0	0	0	0	0	0	0
306	36	help	79	21	40	3	0	80:20	1	0	0	0	0	0	0
306	37	help	70	30	30	3	0	70:30	0	0	0	0	0	0	0
306	38	help	91	9	20	1.5	1	90:10	0	0	1	1	1	1	0
306	39	help	80	20	30	1.5	0	80:20	0	0	0	0	0	0	0
306	40	help	91	9	20	3	1	90:10	0	0	0	1	1	1	1
306	41	help	48	52	50	3	0	50:50	0	0	0	0	0	0	0
306	42	help	59	41	40	1.5	0	60:40	0	0	0	0	0	0	0
306	43	help	78	22	50	3	0	80:20	1	0	0	0	0	0	0
306	44	help	72	28	10	3	1	70:30	0	0	1	1	0	1	1
306	45	help	92	8	10	1.5	1	90:10	0	0	0	1	0	0	1
306	46	help	50	50	30	3	0	50:50	0	0	0	0	0	0	0
306	47	help	61	39	20	3	0	60:40	0	1	0	0	0	0	0
306	48	help	89	11	40	1.5	0	90:10	0	0	0	0	0	0	0
306	49	help	79	21	40	1.5	0	80:20	0	0	0	0	0	0	0
306	50	help	69	31	40	1.5	0	70:30	0	0	0	0	0	0	0
306	51	punish	92	8	10	3	1	90:10	0	0	1	1	1	1	1
306	52	punish	81	19	20	1.5	0	80:20	0	0	1	0	0	0	1
306	53	punish	69	31	40	3	0	70:30	0	0	0	0	0	0	0
306	54	punish	68	32	50	1.5	0	70:30	0	0	0	0	0	0	0
306	55	punish	90	10	30	3	0	90:10	0	1	0	0	0	1	0
306	56	punish	70	30	30	1.5	0	70:30	0	1	0	0	0	0	0
306	57	punish	61	39	20	3	0	60:40	0	1	0	0	0	0	0
306	58	punish	89	11	40	3	0	90:10	1	0	0	0	0	0	0
306	59	punish	48	52	50	3	0	50:50	0	0	0	0	0	0	0
306	60	punish	91	9	20	1.5	1	90:10	0	1	0	0	0	0	1
306	61	punish	50	50	30	3	0	50:50	1	0	0	0	0	0	0
306	62	punish	59	41	40	3	0	60:40	0	0	0	0	0	0	0
306	63	punish	49	51	40	1.5	0	50:50	0	0	0	0	0	0	0
306	64	punish	49	51	40	3	0	50:50	0	0	0	0	0	0	0
306	65	punish	52	48	10	3	0	50:50	0	0	0	0	0	0	0
306	66	punish	52	48	10	1.5	0	50:50	0	0	0	0	0	0	0
306	67	punish	88	12	50	1.5	0	90:10	0	0	0	0	0	0	0
306	68	punish	78	22	50	3	0	80:20	0	0	0	0	0	0	0
306	69	punish	80	20	30	3	0	80:20	0	0	0	0	0	0	0
306	70	punish	58	42	50	1.5	0	60:40	0	0	0	0	0	0	0
306	71	punish	60	40	30	1.5	0	60:40	0	0	0	0	0	0	0
306	72	punish	89	11	40	1.5	0	90:10	0	0	0	0	0	0	0
306	73	punish	72	28	10	3	1	70:30	0	0	0	1	1	1	0
306	74	punish	71	29	20	1.5	0	70:30	0	0	1	0	0	0	0
306	75	punish	58	42	50	3	0	60:40	0	0	0	0	0	0	0
306	76	punish	48	52	50	1.5	0	50:50	1	0	0	0	0	0	0
306	77	punish	59	41	40	1.5	0	60:40	0	0	0	0	0	0	0
306	78	punish	62	38	10	1.5	0	60:40	0	0	0	0	1	0	0
306	79	punish	79	21	40	3	0	80:20	0	0	0	0	0	0	0
306	80	punish	78	22	50	1.5	0	80:20	0	0	0	0	0	0	0
306	81	punish	69	31	40	1.5	0	70:30	0	0	0	0	0	0	0
306	82	punish	72	28	10	1.5	1	70:30	0	1	1	0	0	1	1
306	83	punish	68	32	50	3	0	70:30	0	0	0	0	0	0	0
306	84	punish	90	10	30	1.5	0	90:10	0	0	1	0	0	1	1
306	85	punish	70	30	30	3	0	70:30	0	0	0	0	0	0	0
306	86	punish	61	39	20	1.5	0	60:40	0	1	0	0	0	0	0
306	87	punish	51	49	20	3	0	50:50	0	0	0	0	0	0	0
306	88	punish	50	50	30	1.5	0	50:50	0	0	0	0	0	0	0
306	89	punish	51	49	20	1.5	0	50:50	0	0	0	0	0	0	0
306	90	punish	92	8	10	1.5	1	90:10	1	0	0	1	0	0	1
306	91	punish	82	18	10	1.5	1	80:20	0	0	1	0	0	1	1
306	92	punish	60	40	30	3	0	60:40	0	0	0	0	0	0	0
306	93	punish	88	12	50	3	0	90:10	0	0	0	0	0	0	0
306	94	punish	79	21	40	1.5	0	80:20	0	0	0	0	0	0	0
306	95	punish	80	20	30	1.5	0	80:20	0	0	1	0	0	1	0
306	96	punish	82	18	10	3	1	80:20	1	0	1	1	1	1	1
306	97	punish	81	19	20	3	0	80:20	0	0	0	1	0	0	0
306	98	punish	62	38	10	3	0	60:40	0	0	0	0	0	1	0
306	99	punish	71	29	20	3	0	70:30	0	1	0	0	0	0	0
306	100	punish	91	9	20	3	1	90:10	0	1	1	1	0	0	0
306	101	help	52	48	10	1.5	0	50:50	0	1	0	0	0	0	0
306	102	help	89	11	40	3	0	90:10	1	0	0	0	0	0	0
306	103	help	68	32	50	3	0	70:30	0	0	0	0	0	0	0
306	104	help	69	31	40	3	0	70:30	0	0	0	0	0	0	0
306	105	help	72	28	10	3	1	70:30	0	1	1	1	1	0	1
306	106	help	80	20	30	1.5	0	80:20	0	0	0	0	0	0	0
306	107	help	62	38	10	1.5	0	60:40	0	0	0	0	0	0	1
306	108	help	51	49	20	3	0	50:50	1	0	0	0	0	0	0
306	109	help	50	50	30	3	0	50:50	1	0	0	0	0	0	0
306	110	help	71	29	20	1.5	0	70:30	0	0	0	0	0	0	0
306	111	help	68	32	50	1.5	0	70:30	0	0	0	0	0	0	0
306	112	help	82	18	10	1.5	0	80:20	0	1	1	1	1	1	1
306	113	help	90	10	30	3	0	90:10	0	1	0	0	0	1	1
306	114	help	82	18	10	3	1	80:20	0	0	1	1	1	1	1
306	115	help	70	30	30	3	0	70:30	0	0	0	0	0	0	0
306	116	help	88	12	50	3	0	90:10	0	0	0	0	0	0	0
306	117	help	89	11	40	1.5	0	90:10	0	0	0	0	0	0	0
306	118	help	81	19	20	1.5	0	80:20	0	0	0	1	1	0	1
306	119	help	49	51	40	1.5	0	50:50	1	0	0	0	0	0	0
306	120	help	71	29	20	3	0	70:30	0	0	0	0	0	0	0
306	121	help	70	30	30	1.5	0	70:30	0	1	0	0	0	0	0
306	122	help	60	40	30	1.5	0	60:40	0	0	0	0	0	0	0
306	123	help	92	8	10	3	1	90:10	1	0	1	1	1	1	1
306	124	help	52	48	10	3	0	50:50	0	0	0	0	0	0	0
306	125	help	92	8	10	1.5	1	90:10	0	0	1	1	1	1	1
306	126	help	90	10	30	1.5	0	90:10	0	0	1	1	0	0	0
306	127	help	48	52	50	3	0	50:50	0	0	0	0	0	0	0
306	128	help	72	28	10	1.5	1	70:30	0	0	1	0	1	1	1
306	129	help	59	41	40	1.5	0	60:40	0	0	0	0	0	0	0
306	130	help	49	51	40	3	0	50:50	0	0	0	0	0	0	0
306	131	help	62	38	10	3	0	60:40	0	0	0	0	0	0	0
306	132	help	51	49	20	1.5	0	50:50	0	0	0	0	0	0	0
306	133	help	91	9	20	3	1	90:10	0	0	0	1	1	1	1
306	134	help	78	22	50	1.5	0	80:20	0	0	0	0	0	0	0
306	135	help	69	31	40	1.5	0	70:30	0	0	0	0	0	0	0
306	136	help	60	40	30	3	0	60:40	0	0	0	0	0	0	0
306	137	help	58	42	50	3	0	60:40	0	0	0	0	0	0	0
306	138	help	79	21	40	3	0	80:20	0	0	0	0	0	0	0
306	139	help	58	42	50	1.5	0	60:40	0	0	0	0	0	0	0
306	140	help	88	12	50	1.5	0	90:10	1	0	0	0	0	0	0
306	141	help	59	41	40	3	0	60:40	0	0	0	0	0	0	0
306	142	help	78	22	50	3	0	80:20	0	0	0	0	0	0	0
306	143	help	61	39	20	3	0	60:40	0	0	0	0	0	0	0
306	144	help	50	50	30	1.5	0	50:50	0	0	0	0	0	0	0
306	145	help	91	9	20	1.5	1	90:10	0	0	0	0	1	1	1
306	146	help	79	21	40	1.5	0	80:20	0	0	0	0	0	0	0
306	147	help	80	20	30	3	0	80:20	0	0	0	0	0	0	0
306	148	help	81	19	20	3	1	80:20	1	0	0	0	0	0	0
306	149	help	48	52	50	1.5	0	50:50	0	0	0	0	0	0	0
306	150	help	61	39	20	1.5	0	60:40	0	0	0	0	0	0	0
306	151	punish	82	18	10	1.5	1	80:20	0	0	0	0	0	0	1
306	152	punish	69	31	40	3	0	70:30	1	0	0	0	0	0	0
306	153	punish	70	30	30	3	0	70:30	0	0	0	0	0	0	0
306	154	punish	68	32	50	3	0	70:30	0	0	0	0	0	0	0
306	155	punish	48	52	50	1.5	0	50:50	0	0	0	0	0	0	0
306	156	punish	59	41	40	3	0	60:40	0	0	0	0	0	0	0
306	157	punish	80	20	30	3	0	80:20	0	0	0	0	0	0	0
306	158	punish	52	48	10	3	0	50:50	0	0	0	0	0	0	0
306	159	punish	61	39	20	3	0	60:40	0	0	0	0	0	0	0
306	160	punish	78	22	50	3	0	80:20	1	0	0	0	0	0	0
306	161	punish	69	31	40	1.5	0	70:30	0	0	0	0	0	0	0
306	162	punish	81	19	20	1.5	1	80:20	0	0	1	0	0	0	0
306	163	punish	52	48	10	1.5	0	50:50	0	1	0	0	0	0	0
306	164	punish	58	42	50	3	0	60:40	1	0	0	0	0	0	0
306	165	punish	48	52	50	3	0	50:50	0	0	0	0	0	0	0
306	166	punish	90	10	30	3	0	90:10	0	0	0	0	0	0	0
306	167	punish	68	32	50	1.5	0	70:30	0	0	0	0	0	0	0
306	168	punish	62	38	10	1.5	0	60:40	0	1	1	0	0	0	0
306	169	punish	49	51	40	3	0	50:50	0	0	0	0	0	0	0
306	170	punish	90	10	30	1.5	0	90:10	0	1	0	0	1	0	0
306	171	punish	79	21	40	1.5	0	80:20	0	0	0	0	0	0	0
306	172	punish	51	49	20	1.5	0	50:50	0	0	0	0	0	0	0
306	173	punish	49	51	40	1.5	0	50:50	0	0	0	0	0	0	0
306	174	punish	72	28	10	1.5	0	70:30	0	1	0	1	0	1	1
306	175	punish	81	19	20	3	0	80:20	1	1	1	1	0	1	0
306	176	punish	72	28	10	3	1	70:30	0	0	0	1	1	1	1
306	177	punish	70	30	30	1.5	0	70:30	0	0	0	0	0	0	0
306	178	punish	59	41	40	1.5	0	60:40	0	0	0	0	0	0	0
306	179	punish	60	40	30	1.5	0	60:40	0	0	0	0	0	0	0
306	180	punish	71	29	20	1.5	0	70:30	0	0	0	0	0	0	0
306	181	punish	88	12	50	3	0	90:10	0	0	0	0	0	0	0
306	182	punish	79	21	40	3	0	80:20	0	0	0	0	0	0	0
306	183	punish	60	40	30	3	0	60:40	0	1	0	0	0	0	0
306	184	punish	91	9	20	1.5	1	90:10	0	0	1	0	0	0	1
306	185	punish	51	49	20	3	0	50:50	0	0	0	0	0	0	0
306	186	punish	50	50	30	3	0	50:50	0	0	0	0	0	0	0
306	187	punish	58	42	50	1.5	0	60:40	0	0	0	0	0	0	0
306	188	punish	92	8	10	1.5	1	90:10	1	0	0	0	0	1	1
306	189	punish	50	50	30	1.5	0	50:50	0	0	0	0	0	0	0
306	190	punish	61	39	20	1.5	0	60:40	0	0	0	0	0	0	0
306	191	punish	92	8	10	3	0	90:10	0	0	1	1	0	1	1
306	192	punish	89	11	40	3	0	90:10	0	0	0	0	0	0	0
306	193	punish	80	20	30	1.5	0	80:20	0	0	0	1	0	1	0
306	194	punish	82	18	10	3	1	80:20	0	0	0	0	1	0	1
306	195	punish	91	9	20	3	1	90:10	0	0	1	0	1	1	0
306	196	punish	62	38	10	3	0	60:40	0	1	0	0	1	0	0
306	197	punish	89	11	40	1.5	0	90:10	0	0	0	0	0	0	0
306	198	punish	88	12	50	1.5	0	90:10	0	0	0	0	0	0	0
306	199	punish	78	22	50	1.5	0	80:20	0	0	0	0	0	0	0
306	200	punish	71	29	20	3	0	70:30	0	0	0	0	0	0	0
306	201	help	51	49	20	1.5	0	50:50	0	0	0	0	0	0	0
306	202	help	48	52	50	1.5	0	50:50	0	0	0	0	0	0	0
306	203	help	71	29	20	1.5	0	70:30	0	1	0	0	0	0	1
306	204	help	80	20	30	3	0	80:20	0	0	0	0	0	0	0
306	205	help	59	41	40	3	0	60:40	0	0	0	0	0	0	0
306	206	help	52	48	10	1.5	0	50:50	1	0	0	0	0	0	0
306	207	help	68	32	50	3	0	70:30	0	0	0	0	0	0	0
306	208	help	61	39	20	3	0	60:40	0	0	0	0	0	0	0
306	209	help	78	22	50	3	0	80:20	0	0	0	0	0	0	0
306	210	help	81	19	20	1.5	0	80:20	0	0	1	0	0	1	0
306	211	help	61	39	20	1.5	0	60:40	0	0	0	0	0	0	0
306	212	help	91	9	20	3	1	90:10	0	1	1	1	1	1	1
306	213	help	71	29	20	3	0	70:30	0	1	0	0	0	0	0
306	214	help	69	31	40	3	0	70:30	0	0	0	0	0	0	0
306	215	help	52	48	10	3	0	50:50	0	1	0	0	0	0	0
306	216	help	72	28	10	1.5	1	70:30	0	0	1	0	0	1	0
306	217	help	80	20	30	1.5	0	80:20	0	0	0	0	0	0	0
306	218	help	69	31	40	1.5	0	70:30	1	0	0	0	0	0	0
306	219	help	50	50	30	1.5	0	50:50	1	0	0	0	0	0	0
306	220	help	90	10	30	1.5	0	90:10	1	0	0	0	0	0	0
306	221	help	89	11	40	1.5	0	90:10	0	0	0	0	0	0	0
306	222	help	89	11	40	3	0	90:10	0	0	0	0	0	0	0
306	223	help	79	21	40	1.5	0	80:20	0	0	0	0	0	0	0
306	224	help	59	41	40	1.5	0	60:40	0	0	0	0	0	0	0
306	225	help	50	50	30	3	0	50:50	0	0	0	0	0	0	0
306	226	help	82	18	10	1.5	1	80:20	0	1	1	1	1	1	1
306	227	help	92	8	10	1.5	1	90:10	0	0	1	1	1	0	1
306	228	help	79	21	40	3	0	80:20	0	0	0	0	0	0	0
306	229	help	92	8	10	3	1	90:10	0	1	1	1	1	1	1
306	230	help	78	22	50	1.5	0	80:20	1	0	0	0	0	0	0
306	231	help	49	51	40	3	0	50:50	0	0	0	0	0	0	0
306	232	help	70	30	30	3	0	70:30	1	0	0	0	0	0	0
306	233	help	49	51	40	1.5	0	50:50	0	0	0	0	0	0	0
306	234	help	58	42	50	3	0	60:40	0	0	0	0	0	0	0
306	235	help	82	18	10	3	1	80:20	0	0	1	1	1	1	1
306	236	help	60	40	30	3	0	60:40	0	0	0	0	0	0	0
306	237	help	58	42	50	1.5	0	60:40	0	0	0	0	0	0	0
306	238	help	51	49	20	3	0	50:50	0	0	0	0	0	0	0
306	239	help	70	30	30	1.5	0	70:30	0	0	0	0	0	0	0
306	240	help	81	19	20	3	1	80:20	0	0	0	0	1	0	1
306	241	help	88	12	50	1.5	0	90:10	0	0	0	0	0	0	0
306	242	help	90	10	30	3	0	90:10	1	0	0	0	0	0	0
306	243	help	62	38	10	1.5	0	60:40	0	1	0	0	0	0	1
306	244	help	60	40	30	1.5	0	60:40	0	0	0	0	0	0	0
306	245	help	48	52	50	3	0	50:50	1	0	0	0	0	0	0
306	246	help	68	32	50	1.5	0	70:30	0	0	0	0	0	0	0
306	247	help	91	9	20	1.5	1	90:10	0	1	1	1	0	1	1
306	248	help	72	28	10	3	0	70:30	0	0	1	1	1	1	0
306	249	help	62	38	10	3	0	60:40	0	0	0	0	0	0	0
306	250	help	88	12	50	3	0	90:10	0	0	0	0	0	0	0
306	251	punish	58	42	50	1.5	0	60:40	0	0	0	0	0	0	0
306	252	punish	80	20	30	1.5	0	80:20	0	0	0	1	0	1	0
306	253	punish	91	9	20	1.5	1	90:10	0	0	0	0	0	0	1
306	254	punish	49	51	40	1.5	0	50:50	0	0	0	0	0	0	0
306	255	punish	90	10	30	3	0	90:10	0	0	0	0	0	0	0
306	256	punish	62	38	10	1.5	0	60:40	1	0	1	0	1	0	0
306	257	punish	60	40	30	3	0	60:40	0	0	0	0	0	0	0
306	258	punish	92	8	10	1.5	1	90:10	0	1	1	1	1	1	1
306	259	punish	81	19	20	3	1	80:20	0	0	0	1	1	0	1
306	260	punish	90	10	30	1.5	0	90:10	0	1	1	1	1	1	0
306	261	punish	89	11	40	1.5	0	90:10	0	0	0	0	0	0	0
306	262	punish	49	51	40	3	0	50:50	0	0	0	0	0	0	0
306	263	punish	48	52	50	1.5	0	50:50	0	0	0	0	0	0	0
306	264	punish	71	29	20	3	0	70:30	0	1	0	0	0	0	0
306	265	punish	79	21	40	3	0	80:20	0	0	0	0	0	0	0
306	266	punish	70	30	30	3	0	70:30	0	0	0	0	0	0	0
306	267	punish	79	21	40	1.5	0	80:20	0	0	0	0	0	0	0
306	268	punish	82	18	10	3	1	80:20	0	0	1	0	0	0	0
306	269	punish	88	12	50	1.5	0	90:10	0	0	0	0	0	0	0
306	270	punish	69	31	40	1.5	0	70:30	0	0	0	0	0	0	0
306	271	punish	52	48	10	3	0	50:50	0	0	0	0	0	0	0
306	272	punish	88	12	50	3	0	90:10	0	0	0	0	0	0	0
306	273	punish	60	40	30	1.5	0	60:40	0	0	0	0	0	0	0
306	274	punish	72	28	10	3	0	70:30	0	1	1	1	0	1	0
306	275	punish	59	41	40	3	0	60:40	0	0	0	0	0	0	0
306	276	punish	62	38	10	3	0	60:40	0	0	0	0	0	1	0
306	277	punish	82	18	10	1.5	1	80:20	0	1	0	1	0	0	1
306	278	punish	51	49	20	1.5	0	50:50	0	0	0	0	0	0	0
306	279	punish	80	20	30	3	0	80:20	0	0	0	0	0	0	0
306	280	punish	72	28	10	1.5	0	70:30	0	0	0	0	1	1	0
306	281	punish	71	29	20	1.5	0	70:30	0	0	0	0	1	0	0
306	282	punish	81	19	20	1.5	1	80:20	0	0	0	0	0	1	1
306	283	punish	50	50	30	1.5	0	50:50	0	0	0	0	0	0	0
306	284	punish	50	50	30	3	0	50:50	0	1	0	0	0	0	0
306	285	punish	78	22	50	3	0	80:20	0	1	0	0	0	0	0
306	286	punish	89	11	40	3	0	90:10	0	0	0	0	0	0	0
306	287	punish	69	31	40	3	0	70:30	0	0	0	0	0	0	0
306	288	punish	61	39	20	3	0	60:40	0	0	0	0	0	0	0
306	289	punish	48	52	50	3	0	50:50	0	0	0	0	0	0	0
306	290	punish	52	48	10	1.5	0	50:50	0	0	0	0	0	0	0
306	291	punish	70	30	30	1.5	0	70:30	0	0	0	0	0	0	0
306	292	punish	91	9	20	3	1	90:10	1	0	1	1	1	1	1
306	293	punish	68	32	50	1.5	0	70:30	1	0	0	0	0	0	0
306	294	punish	78	22	50	1.5	1	80:20	1	0	0	0	0	0	0
306	295	punish	68	32	50	3	0	70:30	0	0	0	0	0	0	0
306	296	punish	59	41	40	1.5	0	60:40	0	0	0	0	0	0	0
306	297	punish	92	8	10	3	1	90:10	0	0	1	0	1	1	1
306	298	punish	61	39	20	1.5	0	60:40	0	0	0	0	0	1	0
306	299	punish	51	49	20	3	0	50:50	1	0	0	0	0	0	0
306	300	punish	58	42	50	3	0	60:40	1	0	0	0	0	0	0
308	1	punish	49	51	40	3	0	50:50	0	0	0	0	0	0	0
308	2	punish	69	31	40	1.5	0	70:30	0	0	0	0	0	0	0
308	3	punish	88	12	50	1.5	0	90:10	0	0	0	0	0	0	0
308	4	punish	70	30	30	3	0	70:30	0	0	0	0	0	0	0
308	5	punish	59	41	40	1.5	0	60:40	0	0	0	0	0	0	0
308	6	punish	78	22	50	1.5	0	80:20	0	0	0	0	0	0	0
308	7	punish	71	29	20	3	0	70:30	0	0	0	0	0	0	0
308	8	punish	69	31	40	3	0	70:30	0	0	0	0	0	0	0
308	9	punish	51	49	20	3	0	50:50	1	0	0	0	0	0	0
308	10	punish	82	18	10	3	1	80:20	0	1	1	1	0	1	1
308	11	punish	60	40	30	1.5	0	60:40	0	0	0	0	0	0	0
308	12	punish	50	50	30	1.5	0	50:50	0	0	0	0	0	0	0
308	13	punish	81	19	20	1.5	0	80:20	0	0	1	1	0	0	1
308	14	punish	72	28	10	1.5	1	70:30	0	0	1	0	1	0	1
308	15	punish	48	52	50	3	0	50:50	0	0	0	0	0	0	0
308	16	punish	58	42	50	3	0	60:40	0	0	0	0	0	0	0
308	17	punish	68	32	50	3	0	70:30	0	0	0	0	0	0	0
308	18	punish	72	28	10	3	0	70:30	0	0	1	1	1	1	1
308	19	punish	88	12	50	3	0	90:10	0	0	0	0	0	0	0
308	20	punish	52	48	10	1.5	0	50:50	0	0	0	0	0	0	0
308	21	punish	61	39	20	1.5	0	60:40	0	0	0	1	0	0	0
308	22	punish	91	9	20	3	0	90:10	0	0	1	1	1	1	1
308	23	punish	52	48	10	3	0	50:50	0	0	0	0	0	0	0
308	24	punish	71	29	20	1.5	1	70:30	0	0	0	1	1	1	1
308	25	punish	58	42	50	1.5	0	60:40	1	0	0	0	0	0	0
308	26	punish	89	11	40	3	0	90:10	0	1	0	0	0	0	0
308	27	punish	50	50	30	3	0	50:50	0	0	0	0	0	0	0
308	28	punish	60	40	30	3	0	60:40	0	0	0	0	0	0	0
308	29	punish	81	19	20	3	0	80:20	0	0	0	0	1	0	1
308	30	punish	78	22	50	3	0	80:20	0	0	0	0	0	0	0
308	31	punish	48	52	50	1.5	0	50:50	0	1	0	0	0	0	0
308	32	punish	92	8	10	3	1	90:10	0	1	1	1	1	1	1
308	33	punish	90	10	30	3	0	90:10	0	0	0	0	1	0	0
308	34	punish	82	18	10	1.5	1	80:20	0	0	0	1	0	0	1
308	35	punish	49	51	40	1.5	0	50:50	1	0	0	0	0	0	0
308	36	punish	90	10	30	1.5	0	90:10	1	1	0	1	1	1	0
308	37	punish	70	30	30	1.5	0	70:30	0	0	0	0	0	0	0
308	38	punish	51	49	20	1.5	0	50:50	0	1	0	0	0	0	0
308	39	punish	80	20	30	3	0	80:20	0	0	0	0	0	0	0
308	40	punish	92	8	10	1.5	1	90:10	1	0	1	1	0	0	1
308	41	punish	61	39	20	3	0	60:40	0	1	0	0	0	0	0
308	42	punish	80	20	30	1.5	0	80:20	0	0	1	1	0	0	0
308	43	punish	62	38	10	3	1	60:40	1	0	1	0	1	0	0
308	44	punish	62	38	10	1.5	1	60:40	0	0	0	0	0	0	0
308	45	punish	59	41	40	3	0	60:40	0	0	0	0	0	0	0
308	46	punish	79	21	40	1.5	0	80:20	1	0	1	1	0	0	0
308	47	punish	89	11	40	1.5	1	90:10	0	0	1	0	1	1	0
308	48	punish	68	32	50	1.5	0	70:30	1	0	0	0	0	0	0
308	49	punish	91	9	20	1.5	1	90:10	1	1	1	1	1	1	1
308	50	punish	79	21	40	3	0	80:20	1	0	0	0	0	0	0
308	51	punish	49	51	40	1.5	0	50:50	1	0	0	0	0	0	0
308	52	punish	80	20	30	3	0	80:20	1	0	0	0	0	0	0
308	53	punish	78	22	50	3	0	80:20	1	0	0	0	0	0	0
308	54	punish	59	41	40	3	0	60:40	0	0	0	0	0	0	0
308	55	punish	78	22	50	1.5	0	80:20	0	0	0	0	0	0	0
308	56	punish	61	39	20	1.5	1	60:40	0	1	0	0	0	1	0
308	57	punish	72	28	10	3	1	70:30	0	0	1	1	0	1	1
308	58	punish	68	32	50	3	0	70:30	0	1	0	0	0	0	0
308	59	punish	82	18	10	3	1	80:20	0	0	1	1	0	1	1
308	60	punish	52	48	10	3	0	50:50	0	0	0	0	0	0	0
308	61	punish	88	12	50	1.5	0	90:10	1	0	0	0	0	0	0
308	62	punish	48	52	50	1.5	0	50:50	0	0	0	0	0	0	0
308	63	punish	79	21	40	3	0	80:20	0	0	0	0	0	0	0
308	64	punish	51	49	20	1.5	0	50:50	0	0	0	0	0	0	0
308	65	punish	79	21	40	1.5	0	80:20	0	0	0	1	0	0	0
308	66	punish	61	39	20	3	0	60:40	1	1	0	0	0	0	0
308	67	punish	50	50	30	1.5	0	50:50	0	1	0	0	0	0	0
308	68	punish	90	10	30	3	0	90:10	0	0	0	0	0	0	0
308	69	punish	58	42	50	1.5	0	60:40	0	0	0	0	0	0	0
308	70	punish	91	9	20	3	1	90:10	1	0	1	0	1	1	1
308	71	punish	58	42	50	3	0	60:40	0	0	0	0	0	0	0
308	72	punish	69	31	40	1.5	0	70:30	1	0	0	0	0	0	0
308	73	punish	70	30	30	1.5	0	70:30	1	0	0	0	0	0	0
308	74	punish	81	19	20	3	1	80:20	1	0	0	0	0	1	1
308	75	punish	88	12	50	3	0	90:10	1	0	0	0	0	0	0
308	76	punish	81	19	20	1.5	1	80:20	0	0	1	0	1	0	1
308	77	punish	50	50	30	3	0	50:50	0	0	0	0	0	0	0
308	78	punish	62	38	10	1.5	0	60:40	1	0	1	1	1	0	1
308	79	punish	70	30	30	3	0	70:30	0	0	0	0	0	0	0
308	80	punish	91	9	20	1.5	1	90:10	0	0	1	0	1	1	1
308	81	punish	89	11	40	3	0	90:10	0	0	0	0	0	0	0
308	82	punish	59	41	40	1.5	0	60:40	1	0	0	0	0	0	0
308	83	punish	60	40	30	3	0	60:40	0	0	0	0	0	0	0
308	84	punish	72	28	10	1.5	1	70:30	0	0	0	1	0	1	1
308	85	punish	51	49	20	3	0	50:50	0	0	0	0	0	0	0
308	86	punish	69	31	40	3	0	70:30	0	0	0	0	0	0	0
308	87	punish	52	48	10	1.5	0	50:50	0	0	0	0	0	0	0
308	88	punish	92	8	10	3	1	90:10	0	0	0	1	1	0	1
308	89	punish	48	52	50	3	0	50:50	1	0	0	0	0	0	0
308	90	punish	89	11	40	1.5	0	90:10	0	0	0	0	1	0	0
308	91	punish	71	29	20	1.5	1	70:30	1	1	0	0	1	0	0
308	92	punish	68	32	50	1.5	0	70:30	1	0	0	0	0	0	0
308	93	punish	82	18	10	1.5	1	80:20	0	0	1	1	1	0	1
308	94	punish	60	40	30	1.5	0	60:40	0	0	0	0	0	0	0
308	95	punish	71	29	20	3	0	70:30	0	0	0	0	0	0	0
308	96	punish	62	38	10	3	0	60:40	0	0	0	1	0	0	0
308	97	punish	92	8	10	1.5	1	90:10	0	0	0	1	1	0	1
308	98	punish	90	10	30	1.5	1	90:10	0	0	0	0	1	0	0
308	99	punish	80	20	30	1.5	0	80:20	1	1	1	0	1	0	0
308	100	punish	49	51	40	3	0	50:50	0	1	0	0	0	0	0
308	101	help	61	39	20	1.5	0	60:40	0	0	0	0	0	0	0
308	102	help	90	10	30	3	0	90:10	0	0	0	0	0	1	0
308	103	help	51	49	20	3	0	50:50	0	1	0	0	0	0	0
308	104	help	68	32	50	1.5	0	70:30	0	0	0	0	0	0	0
308	105	help	78	22	50	3	0	80:20	1	0	0	0	0	0	0
308	106	help	81	19	20	3	1	80:20	1	0	0	1	0	1	0
308	107	help	82	18	10	1.5	1	80:20	0	1	1	1	1	1	1
308	108	help	80	20	30	1.5	1	80:20	0	0	0	0	0	0	1
308	109	help	89	11	40	3	0	90:10	0	0	0	0	0	0	0
308	110	help	51	49	20	1.5	0	50:50	1	0	0	0	0	0	0
308	111	help	68	32	50	3	0	70:30	0	0	0	0	0	0	0
308	112	help	69	31	40	1.5	0	70:30	0	0	0	0	0	0	0
308	113	help	82	18	10	3	1	80:20	0	1	1	1	1	1	1
308	114	help	89	11	40	1.5	1	90:10	0	0	0	0	0	0	0
308	115	help	61	39	20	3	0	60:40	0	0	0	0	0	0	0
308	116	help	81	19	20	1.5	0	80:20	0	0	1	0	1	1	1
308	117	help	70	30	30	1.5	0	70:30	0	0	0	0	0	0	0
308	118	help	92	8	10	1.5	1	90:10	0	1	1	1	1	1	1
308	119	help	50	50	30	3	0	50:50	0	0	0	0	0	0	0
308	120	help	88	12	50	3	0	90:10	1	0	0	0	0	0	0
308	121	help	90	10	30	1.5	1	90:10	1	0	1	1	0	1	0
308	122	help	71	29	20	1.5	1	70:30	0	0	0	0	0	1	1
308	123	help	79	21	40	3	0	80:20	1	1	0	0	0	0	0
308	124	help	70	30	30	3	0	70:30	0	0	0	0	0	0	0
308	125	help	52	48	10	3	0	50:50	0	0	1	0	0	0	0
308	126	help	72	28	10	1.5	1	70:30	1	1	1	0	1	1	1
308	127	help	58	42	50	1.5	0	60:40	1	0	0	0	0	0	0
308	128	help	49	51	40	3	0	50:50	0	0	0	0	0	0	0
308	129	help	91	9	20	3	1	90:10	0	0	1	1	1	0	0
308	130	help	78	22	50	1.5	0	80:20	0	0	0	0	0	0	0
308	131	help	88	12	50	1.5	0	90:10	0	0	0	0	0	0	0
308	132	help	71	29	20	3	0	70:30	1	0	0	0	0	0	0
308	133	help	80	20	30	3	0	80:20	0	0	0	0	0	0	0
308	134	help	58	42	50	3	0	60:40	0	0	0	0	0	0	0
308	135	help	59	41	40	3	0	60:40	0	0	0	0	0	0	0
308	136	help	79	21	40	1.5	0	80:20	1	0	0	0	0	0	0
308	137	help	60	40	30	1.5	0	60:40	0	0	0	0	0	0	0
308	138	help	62	38	10	1.5	1	60:40	0	0	1	1	0	1	1
308	139	help	60	40	30	3	0	60:40	1	0	0	0	0	0	0
308	140	help	48	52	50	1.5	0	50:50	1	0	0	0	0	0	0
308	141	help	72	28	10	3	1	70:30	0	0	1	1	1	1	1
308	142	help	92	8	10	3	1	90:10	1	1	1	1	0	1	1
308	143	help	50	50	30	1.5	0	50:50	0	0	0	0	0	0	0
308	144	help	69	31	40	3	0	70:30	1	1	0	0	0	0	0
308	145	help	59	41	40	1.5	0	60:40	0	0	0	0	0	0	0
308	146	help	52	48	10	1.5	0	50:50	1	1	0	0	0	0	0
308	147	help	91	9	20	1.5	1	90:10	0	1	1	0	1	1	0
308	148	help	62	38	10	3	0	60:40	1	0	0	0	0	0	0
308	149	help	48	52	50	3	0	50:50	1	0	0	0	0	0	0
308	150	help	49	51	40	1.5	0	50:50	0	0	0	0	0	0	0
308	151	punish	62	38	10	1.5	1	60:40	0	0	0	0	0	0	1
308	152	punish	81	19	20	3	0	80:20	1	1	0	0	0	0	0
308	153	punish	68	32	50	3	0	70:30	0	0	0	0	0	0	0
308	154	punish	62	38	10	3	0	60:40	0	0	0	1	0	0	1
308	155	punish	48	52	50	1.5	0	50:50	0	0	0	0	0	0	0
308	156	punish	58	42	50	3	0	60:40	1	0	0	0	0	0	0
308	157	punish	79	21	40	1.5	0	80:20	0	0	0	0	0	0	1
308	158	punish	80	20	30	1.5	0	80:20	1	0	1	1	1	1	0
308	159	punish	49	51	40	1.5	0	50:50	0	0	0	0	0	0	0
308	160	punish	81	19	20	1.5	1	80:20	0	0	0	1	0	0	1
308	161	punish	50	50	30	1.5	0	50:50	0	0	0	0	0	0	0
308	162	punish	61	39	20	3	0	60:40	1	1	0	0	0	0	0
308	163	punish	71	29	20	3	0	70:30	1	1	0	0	0	0	0
308	164	punish	92	8	10	1.5	1	90:10	0	0	1	0	0	1	1
308	165	punish	59	41	40	3	0	60:40	0	1	0	0	0	0	0
308	166	punish	79	21	40	3	0	80:20	0	0	0	0	0	0	0
308	167	punish	69	31	40	1.5	0	70:30	1	0	0	0	0	0	0
308	168	punish	89	11	40	3	0	90:10	0	0	0	0	0	0	0
308	169	punish	51	49	20	3	0	50:50	0	0	0	0	0	0	0
308	170	punish	80	20	30	3	0	80:20	0	0	0	0	1	0	0
308	171	punish	82	18	10	3	1	80:20	0	1	1	1	1	1	1
308	172	punish	50	50	30	3	0	50:50	1	0	0	0	0	0	0
308	173	punish	68	32	50	1.5	0	70:30	1	0	0	0	0	0	0
308	174	punish	72	28	10	1.5	1	70:30	0	1	0	1	0	0	1
308	175	punish	78	22	50	3	0	80:20	0	0	0	0	0	0	0
308	176	punish	89	11	40	1.5	0	90:10	0	0	0	0	1	0	0
308	177	punish	70	30	30	1.5	0	70:30	0	0	0	0	0	0	0
308	178	punish	90	10	30	3	0	90:10	0	0	0	0	0	0	0
308	179	punish	91	9	20	3	1	90:10	0	0	1	1	1	1	0
308	180	punish	49	51	40	3	0	50:50	0	0	0	0	0	0	0
308	181	punish	91	9	20	1.5	1	90:10	0	1	1	1	0	1	0
308	182	punish	88	12	50	1.5	0	90:10	0	0	1	0	0	0	0
308	183	punish	52	48	10	1.5	0	50:50	0	0	0	0	0	0	0
308	184	punish	59	41	40	1.5	0	60:40	1	0	0	0	0	0	0
308	185	punish	90	10	30	1.5	1	90:10	0	0	1	0	1	1	0
308	186	punish	70	30	30	3	0	70:30	0	0	0	0	0	0	0
308	187	punish	60	40	30	3	0	60:40	0	0	0	0	0	0	0
308	188	punish	88	12	50	3	0	90:10	0	1	0	0	0	0	0
308	189	punish	78	22	50	1.5	0	80:20	1	0	0	0	0	0	0
308	190	punish	61	39	20	1.5	0	60:40	1	0	0	1	0	1	0
308	191	punish	52	48	10	3	0	50:50	0	1	0	0	0	0	0
308	192	punish	92	8	10	3	1	90:10	0	1	1	1	1	1	1
308	193	punish	71	29	20	1.5	0	70:30	0	0	1	1	1	0	1
308	194	punish	82	18	10	1.5	1	80:20	0	0	0	0	0	0	0
308	195	punish	72	28	10	3	1	70:30	0	1	1	0	0	0	1
308	196	punish	48	52	50	3	0	50:50	1	0	0	0	0	0	0
308	197	punish	60	40	30	1.5	0	60:40	1	0	0	0	0	0	0
308	198	punish	69	31	40	3	0	70:30	1	0	0	0	0	0	0
308	199	punish	58	42	50	1.5	0	60:40	0	0	0	0	0	0	0
308	200	punish	51	49	20	1.5	0	50:50	0	0	0	0	0	0	0
308	201	help	72	28	10	3	1	70:30	0	1	1	0	1	0	1
308	202	help	70	30	30	1.5	0	70:30	1	0	0	0	0	0	0
308	203	help	68	32	50	1.5	0	70:30	0	0	0	0	0	0	0
308	204	help	58	42	50	3	0	60:40	1	0	0	0	0	0	0
308	205	help	50	50	30	3	0	50:50	1	0	0	0	0	0	0
308	206	help	78	22	50	1.5	0	80:20	0	0	0	0	0	0	0
308	207	help	82	18	10	1.5	1	80:20	0	0	1	1	1	1	1
308	208	help	79	21	40	1.5	0	80:20	0	0	0	0	0	0	0
308	209	help	80	20	30	3	0	80:20	0	0	0	0	0	0	0
308	210	help	69	31	40	3	0	70:30	0	0	0	0	0	0	0
308	211	help	91	9	20	1.5	1	90:10	0	0	1	1	1	1	1
308	212	help	81	19	20	3	0	80:20	0	1	0	1	1	1	1
308	213	help	91	9	20	3	1	90:10	0	0	1	1	1	1	0
308	214	help	48	52	50	1.5	0	50:50	0	0	0	0	0	0	0
308	215	help	60	40	30	1.5	0	60:40	0	0	0	0	0	0	0
308	216	help	81	19	20	1.5	0	80:20	1	0	1	1	1	0	1
308	217	help	69	31	40	1.5	0	70:30	0	0	0	0	0	0	0
308	218	help	90	10	30	1.5	1	90:10	0	0	0	0	0	1	0
308	219	help	62	38	10	1.5	0	60:40	0	1	1	0	1	0	0
308	220	help	71	29	20	3	0	70:30	0	0	0	0	0	0	0
308	221	help	80	20	30	1.5	0	80:20	0	0	0	0	1	0	0
308	222	help	72	28	10	1.5	1	70:30	0	0	0	1	1	1	1
308	223	help	71	29	20	1.5	0	70:30	1	0	1	1	0	0	0
308	224	help	82	18	10	3	1	80:20	1	0	1	1	1	1	1
308	225	help	51	49	20	1.5	0	50:50	0	0	0	0	0	0	0
308	226	help	49	51	40	1.5	0	50:50	1	0	0	0	0	0	0
308	227	help	89	11	40	1.5	0	90:10	0	0	0	0	0	0	0
308	228	help	90	10	30	3	0	90:10	0	0	0	0	0	0	0
308	229	help	59	41	40	3	0	60:40	0	0	0	0	0	0	0
308	230	help	60	40	30	3	0	60:40	0	0	0	0	0	0	0
308	231	help	89	11	40	3	0	90:10	0	1	0	0	0	0	0
308	232	help	62	38	10	3	0	60:40	1	1	1	0	0	0	1
308	233	help	49	51	40	3	0	50:50	0	0	0	0	0	0	0
308	234	help	61	39	20	1.5	0	60:40	1	0	0	0	0	1	0
308	235	help	79	21	40	3	0	80:20	0	0	0	0	0	0	0
308	236	help	52	48	10	1.5	0	50:50	0	1	0	0	0	0	0
308	237	help	92	8	10	3	1	90:10	0	1	1	1	1	1	1
308	238	help	78	22	50	3	0	80:20	1	0	0	0	0	0	0
308	239	help	52	48	10	3	0	50:50	0	0	0	0	0	0	0
308	240	help	51	49	20	3	0	50:50	1	0	0	0	0	0	0
308	241	help	48	52	50	3	0	50:50	1	0	0	0	0	0	0
308	242	help	88	12	50	1.5	0	90:10	0	0	0	0	0	0	0
308	243	help	88	12	50	3	0	90:10	0	0	0	0	0	0	0
308	244	help	61	39	20	3	0	60:40	0	0	0	0	0	0	0
308	245	help	92	8	10	1.5	1	90:10	0	0	1	1	1	1	1
308	246	help	68	32	50	3	0	70:30	0	0	0	0	0	0	0
308	247	help	58	42	50	1.5	0	60:40	0	0	0	0	0	0	0
308	248	help	70	30	30	3	0	70:30	0	0	0	0	0	0	0
308	249	help	50	50	30	1.5	0	50:50	0	0	0	0	0	0	0
308	250	help	59	41	40	1.5	0	60:40	0	0	0	0	0	0	0
308	251	help	91	9	20	1.5	1	90:10	1	0	1	1	1	1	1
308	252	help	60	40	30	3	0	60:40	0	0	0	0	0	0	0
308	253	help	68	32	50	3	0	70:30	1	0	0	0	0	0	0
308	254	help	81	19	20	3	0	80:20	0	0	1	0	0	0	1
308	255	help	51	49	20	3	0	50:50	0	0	0	0	0	0	0
308	256	help	48	52	50	3	0	50:50	0	0	0	0	0	0	0
308	257	help	91	9	20	3	0	90:10	0	0	1	1	1	1	1
308	258	help	52	48	10	3	0	50:50	0	1	0	0	0	0	0
308	259	help	72	28	10	1.5	1	70:30	0	0	1	1	1	1	1
308	260	help	79	21	40	3	0	80:20	1	0	0	0	0	0	0
308	261	help	81	19	20	1.5	0	80:20	0	1	0	0	1	1	1
308	262	help	69	31	40	3	0	70:30	0	0	0	0	0	0	0
308	263	help	58	42	50	1.5	0	60:40	0	0	0	0	0	0	0
308	264	help	60	40	30	1.5	0	60:40	0	0	0	0	0	0	0
308	265	help	49	51	40	3	0	50:50	1	0	0	0	0	0	0
308	266	help	59	41	40	1.5	0	60:40	0	0	0	0	0	0	0
308	267	help	82	18	10	3	1	80:20	0	0	1	1	1	1	1
308	268	help	71	29	20	1.5	0	70:30	0	0	1	1	0	1	0
308	269	help	58	42	50	3	0	60:40	1	0	0	0	0	0	0
308	270	help	89	11	40	1.5	0	90:10	1	0	1	0	0	0	0
308	271	help	70	30	30	1.5	0	70:30	1	0	0	0	0	0	0
308	272	help	78	22	50	1.5	0	80:20	1	0	0	0	0	0	0
308	273	help	82	18	10	1.5	1	80:20	0	0	1	1	1	1	1
308	274	help	69	31	40	1.5	0	70:30	0	0	0	0	0	0	0
308	275	help	61	39	20	3	0	60:40	0	0	0	0	0	0	0
308	276	help	78	22	50	3	0	80:20	0	0	0	0	0	0	0
308	277	help	92	8	10	3	1	90:10	1	1	1	1	1	1	1
308	278	help	49	51	40	1.5	0	50:50	0	0	0	0	0	0	0
308	279	help	90	10	30	3	0	90:10	1	0	0	0	1	0	0
308	280	help	79	21	40	1.5	0	80:20	1	0	0	0	0	0	0
308	281	help	88	12	50	3	0	90:10	1	0	0	0	0	0	0
308	282	help	61	39	20	1.5	0	60:40	1	0	0	0	0	0	0
308	283	help	59	41	40	3	0	60:40	1	0	0	0	0	0	0
308	284	help	50	50	30	1.5	0	50:50	1	0	0	0	0	0	0
308	285	help	72	28	10	3	1	70:30	0	0	0	1	1	1	1
308	286	help	52	48	10	1.5	0	50:50	0	0	0	0	0	0	0
308	287	help	62	38	10	1.5	0	60:40	0	0	0	0	1	0	1
308	288	help	68	32	50	1.5	0	70:30	0	0	0	0	0	0	0
308	289	help	80	20	30	1.5	0	80:20	0	0	0	0	0	0	0
308	290	help	62	38	10	3	0	60:40	0	1	1	1	0	0	0
308	291	help	71	29	20	3	0	70:30	0	0	0	0	1	0	0
308	292	help	89	11	40	3	0	90:10	1	0	0	0	0	0	0
308	293	help	48	52	50	1.5	0	50:50	1	0	0	0	0	0	0
308	294	help	88	12	50	1.5	0	90:10	1	0	0	0	0	0	0
308	295	help	70	30	30	3	0	70:30	0	0	0	0	0	0	0
308	296	help	50	50	30	3	0	50:50	0	1	0	0	0	0	0
308	297	help	80	20	30	3	0	80:20	0	0	0	0	0	0	0
308	298	help	92	8	10	1.5	1	90:10	0	1	1	1	1	1	1
308	299	help	51	49	20	1.5	0	50:50	1	0	0	0	0	0	0
308	300	help	90	10	30	1.5	0	90:10	0	1	0	1	1	0	0
310	1	punish	48	52	50	3	0	50:50	0	0	0	0	0	0	0
310	2	punish	58	42	50	1.5	0	60:40	1	0	0	0	0	0	0
310	3	punish	68	32	50	1.5	0	70:30	1	0	0	0	0	0	0
310	4	punish	79	21	40	3	1	80:20	0	0	0	1	0	1	1
310	5	punish	72	28	10	3	1	70:30	1	1	0	1	1	1	1
310	6	punish	90	10	30	1.5	1	90:10	0	0	1	0	1	0	0
310	7	punish	58	42	50	3	0	60:40	0	0	0	0	0	0	0
310	8	punish	62	38	10	1.5	0	60:40	0	1	0	0	0	1	0
310	9	punish	71	29	20	3	1	70:30	0	0	1	1	1	1	1
310	10	punish	48	52	50	1.5	0	50:50	0	0	0	0	0	0	0
310	11	punish	90	10	30	3	1	90:10	1	1	0	1	1	1	1
310	12	punish	70	30	30	3	1	70:30	0	1	1	1	0	1	1
310	13	punish	88	12	50	1.5	1	90:10	1	0	0	1	0	0	0
310	14	punish	59	41	40	1.5	0	60:40	0	1	0	0	0	0	0
310	15	punish	59	41	40	3	0	60:40	0	0	0	0	0	0	0
310	16	punish	49	51	40	1.5	0	50:50	0	0	0	0	0	0	0
310	17	punish	50	50	30	1.5	0	50:50	0	0	0	0	0	0	0
310	18	punish	51	49	20	3	0	50:50	1	0	1	0	0	0	0
310	19	punish	61	39	20	1.5	0	60:40	0	0	0	1	1	0	0
310	20	punish	69	31	40	3	1	70:30	0	0	0	0	0	0	1
310	21	punish	62	38	10	3	0	60:40	0	0	0	0	0	1	1
310	22	punish	82	18	10	1.5	0	80:20	0	1	1	0	1	1	0
310	23	punish	72	28	10	1.5	0	70:30	1	1	0	1	0	1	1
310	24	punish	88	12	50	3	1	90:10	0	0	0	1	1	1	1
310	25	punish	91	9	20	1.5	1	90:10	0	0	1	0	0	1	0
310	26	punish	60	40	30	1.5	0	60:40	0	0	1	0	0	0	0
310	27	punish	81	19	20	1.5	1	80:20	0	1	1	0	0	0	0
310	28	punish	69	31	40	1.5	0	70:30	0	0	1	0	1	0	0
310	29	punish	61	39	20	3	0	60:40	0	1	0	1	1	0	1
310	30	punish	79	21	40	1.5	0	80:20	0	0	0	1	1	0	0
310	31	punish	51	49	20	1.5	0	50:50	1	1	0	0	0	0	0
310	32	punish	71	29	20	1.5	0	70:30	1	1	0	1	1	1	0
310	33	punish	92	8	10	1.5	0	90:10	1	0	0	1	1	0	0
310	34	punish	60	40	30	3	0	60:40	0	0	0	0	0	1	0
310	35	punish	89	11	40	3	1	90:10	0	0	1	1	1	1	1
310	36	punish	92	8	10	3	1	90:10	0	0	1	1	1	1	1
310	37	punish	52	48	10	3	0	50:50	0	1	1	0	0	1	0
310	38	punish	81	19	20	3	1	80:20	0	0	1	1	1	1	1
310	39	punish	80	20	30	1.5	1	80:20	1	0	0	0	0	1	0
310	40	punish	50	50	30	3	0	50:50	0	1	1	0	0	0	0
310	41	punish	52	48	10	1.5	0	50:50	0	0	0	1	0	0	0
310	42	punish	89	11	40	1.5	1	90:10	0	0	1	1	1	0	0
310	43	punish	78	22	50	1.5	1	80:20	0	0	1	0	0	0	0
310	44	punish	49	51	40	3	0	50:50	1	0	0	0	0	0	0
310	45	punish	78	22	50	3	1	80:20	0	0	1	1	0	1	1
310	46	punish	80	20	30	3	1	80:20	0	1	0	1	1	1	1
310	47	punish	70	30	30	1.5	0	70:30	1	0	1	0	1	0	0
310	48	punish	82	18	10	3	1	80:20	1	0	1	1	1	1	1
310	49	punish	68	32	50	3	0	70:30	0	0	0	0	0	1	0
310	50	punish	91	9	20	3	1	90:10	1	0	0	1	1	1	1
310	51	punish	91	9	20	3	1	90:10	1	0	1	1	1	1	1
310	52	punish	51	49	20	1.5	0	50:50	0	0	0	0	0	0	0
310	53	punish	50	50	30	1.5	0	50:50	0	0	0	0	1	0	0
310	54	punish	72	28	10	1.5	0	70:30	0	1	1	0	0	1	1
310	55	punish	48	52	50	3	0	50:50	0	0	0	0	0	0	0
310	56	punish	62	38	10	3	0	60:40	1	1	1	0	1	1	1
310	57	punish	91	9	20	1.5	0	90:10	0	0	1	0	0	1	0
310	58	punish	68	32	50	3	1	70:30	0	0	0	0	0	1	0
310	59	punish	92	8	10	3	1	90:10	0	0	0	1	1	1	1
310	60	punish	88	12	50	3	1	90:10	1	0	1	1	1	1	1
310	61	punish	68	32	50	1.5	0	70:30	0	0	1	0	0	0	0
310	62	punish	52	48	10	3	0	50:50	0	0	0	1	0	0	0
310	63	punish	81	19	20	3	1	80:20	1	0	0	1	1	1	1
310	64	punish	60	40	30	1.5	0	60:40	0	0	0	0	0	0	0
310	65	punish	81	19	20	1.5	0	80:20	0	1	0	1	1	0	0
310	66	punish	90	10	30	1.5	0	90:10	0	0	0	0	0	0	0
310	67	punish	69	31	40	3	1	70:30	0	0	1	0	0	0	0
310	68	punish	61	39	20	1.5	0	60:40	0	1	0	0	0	0	0
310	69	punish	49	51	40	1.5	0	50:50	1	0	1	0	0	0	0
310	70	punish	50	50	30	3	0	50:50	1	0	0	0	0	0	0
310	71	punish	89	11	40	3	1	90:10	1	0	1	1	1	1	1
310	72	punish	78	22	50	3	1	80:20	0	0	1	0	0	1	1
310	73	punish	89	11	40	1.5	0	90:10	0	1	0	1	0	0	0
310	74	punish	48	52	50	1.5	0	50:50	0	1	0	0	0	0	0
310	75	punish	52	48	10	1.5	0	50:50	1	0	1	1	0	0	0
310	76	punish	51	49	20	3	0	50:50	0	0	0	0	0	0	0
310	77	punish	88	12	50	1.5	0	90:10	0	0	0	0	0	0	0
310	78	punish	59	41	40	3	0	60:40	0	1	0	1	0	0	0
310	79	punish	49	51	40	3	0	50:50	0	1	0	0	0	0	0
310	80	punish	69	31	40	1.5	0	70:30	1	1	0	0	0	0	0
310	81	punish	60	40	30	3	0	60:40	0	1	0	0	0	0	0
310	82	punish	62	38	10	1.5	0	60:40	1	0	0	1	1	0	0
310	83	punish	70	30	30	1.5	0	70:30	1	0	1	1	0	0	0
310	84	punish	58	42	50	1.5	0	60:40	0	1	0	0	0	0	0
310	85	punish	58	42	50	3	0	60:40	0	1	0	0	0	0	0
310	86	punish	70	30	30	3	1	70:30	0	0	1	1	1	0	1
310	87	punish	71	29	20	3	0	70:30	0	0	1	1	1	1	1
310	88	punish	82	18	10	1.5	0	80:20	0	0	0	1	0	0	0
310	89	punish	92	8	10	1.5	0	90:10	0	0	0	0	0	0	0
310	90	punish	79	21	40	3	1	80:20	0	1	0	0	1	1	1
310	91	punish	90	10	30	3	1	90:10	0	1	0	1	1	1	1
310	92	punish	79	21	40	1.5	0	80:20	0	0	1	1	0	1	0
310	93	punish	80	20	30	3	1	80:20	0	0	1	0	1	1	1
310	94	punish	61	39	20	3	0	60:40	0	1	0	0	1	1	1
310	95	punish	78	22	50	1.5	0	80:20	0	0	0	0	0	0	0
310	96	punish	71	29	20	1.5	0	70:30	0	1	0	0	1	1	0
310	97	punish	82	18	10	3	1	80:20	0	1	0	1	0	1	1
310	98	punish	80	20	30	1.5	0	80:20	0	0	1	1	1	0	0
310	99	punish	72	28	10	3	1	70:30	1	0	1	1	1	1	1
310	100	punish	59	41	40	1.5	0	60:40	0	0	0	0	0	0	0
310	101	help	50	50	30	1.5	0	50:50	0	1	0	0	0	0	0
310	102	help	82	18	10	1.5	0	80:20	0	0	1	0	1	1	0
310	103	help	52	48	10	3	0	50:50	0	1	0	0	0	0	1
310	104	help	62	38	10	1.5	0	60:40	1	0	1	1	1	1	0
310	105	help	90	10	30	3	1	90:10	0	1	1	1	1	1	1
310	106	help	79	21	40	3	1	80:20	0	0	1	0	1	1	1
310	107	help	80	20	30	3	1	80:20	0	0	1	1	1	1	1
310	108	help	59	41	40	1.5	0	60:40	1	1	0	0	0	0	0
310	109	help	88	12	50	3	1	90:10	1	0	0	0	1	1	1
310	110	help	59	41	40	3	0	60:40	0	0	0	0	0	0	0
310	111	help	61	39	20	1.5	0	60:40	1	0	0	1	1	0	1
310	112	help	70	30	30	1.5	0	70:30	0	0	0	1	0	0	0
310	113	help	60	40	30	1.5	0	60:40	0	0	0	0	0	0	0
310	114	help	90	10	30	1.5	0	90:10	0	0	0	1	1	0	0
310	115	help	49	51	40	3	0	50:50	0	0	0	0	0	0	0
310	116	help	68	32	50	3	0	70:30	0	0	0	0	0	0	0
310	117	help	60	40	30	3	0	60:40	1	1	1	0	0	0	0
310	118	help	80	20	30	1.5	0	80:20	0	0	0	0	0	1	0
310	119	help	58	42	50	1.5	0	60:40	1	0	1	0	0	0	0
310	120	help	88	12	50	1.5	0	90:10	0	0	1	1	1	0	0
310	121	help	79	21	40	1.5	0	80:20	1	0	0	0	0	0	0
310	122	help	50	50	30	3	0	50:50	0	1	0	0	0	0	0
310	123	help	92	8	10	1.5	0	90:10	1	1	1	0	1	1	0
310	124	help	51	49	20	3	0	50:50	0	1	0	0	0	0	0
310	125	help	62	38	10	3	1	60:40	1	0	1	1	0	0	1
310	126	help	72	28	10	1.5	0	70:30	1	1	1	0	0	0	0
310	127	help	89	11	40	1.5	0	90:10	0	1	0	0	1	0	0
310	128	help	82	18	10	3	1	80:20	0	0	0	1	1	1	1
310	129	help	52	48	10	1.5	0	50:50	0	1	1	0	0	1	0
310	130	help	71	29	20	3	1	70:30	0	0	0	1	0	1	1
310	131	help	78	22	50	1.5	0	80:20	0	0	1	1	0	0	0
310	132	help	48	52	50	3	0	50:50	1	0	0	0	0	0	0
310	133	help	71	29	20	1.5	1	70:30	0	0	1	0	1	0	0
310	134	help	89	11	40	3	1	90:10	0	1	0	1	1	1	1
310	135	help	61	39	20	3	0	60:40	0	1	0	0	0	1	0
310	136	help	81	19	20	3	1	80:20	0	0	1	1	1	1	1
310	137	help	58	42	50	3	0	60:40	0	0	0	0	0	0	0
310	138	help	68	32	50	1.5	0	70:30	0	0	0	0	0	0	0
310	139	help	91	9	20	3	1	90:10	0	0	1	1	1	1	1
310	140	help	49	51	40	1.5	0	50:50	0	1	0	0	0	0	0
310	141	help	78	22	50	3	0	80:20	1	0	0	1	0	0	1
310	142	help	72	28	10	3	1	70:30	1	0	1	1	1	1	1
310	143	help	81	19	20	1.5	0	80:20	0	0	1	0	1	1	0
310	144	help	91	9	20	1.5	1	90:10	1	1	1	0	0	0	0
310	145	help	70	30	30	3	1	70:30	0	0	1	0	0	1	1
310	146	help	51	49	20	1.5	0	50:50	0	0	0	0	0	0	0
310	147	help	92	8	10	3	1	90:10	1	0	1	1	1	1	1
310	148	help	69	31	40	3	1	70:30	0	1	0	0	0	0	0
310	149	help	69	31	40	1.5	0	70:30	1	0	0	0	0	0	0
310	150	help	48	52	50	1.5	0	50:50	0	0	0	0	0	0	0
310	151	punish	62	38	10	1.5	0	60:40	0	1	0	1	0	0	1
310	152	punish	62	38	10	3	0	60:40	1	1	0	1	1	1	1
310	153	punish	50	50	30	3	0	50:50	0	1	0	0	0	0	0
310	154	punish	78	22	50	3	0	80:20	1	0	0	0	0	1	1
310	155	punish	51	49	20	3	0	50:50	0	1	0	0	0	0	0
310	156	punish	61	39	20	3	0	60:40	0	1	1	0	0	0	1
310	157	punish	92	8	10	1.5	0	90:10	0	1	0	1	1	0	1
310	158	punish	90	10	30	1.5	0	90:10	0	1	1	0	0	0	0
310	159	punish	81	19	20	1.5	1	80:20	0	1	1	1	0	0	0
310	160	punish	60	40	30	1.5	0	60:40	0	1	0	0	0	0	0
310	161	punish	70	30	30	3	1	70:30	1	1	1	0	1	1	0
310	162	punish	92	8	10	3	1	90:10	1	0	1	1	1	1	1
310	163	punish	81	19	20	3	1	80:20	1	0	1	1	1	1	1
310	164	punish	48	52	50	3	0	50:50	1	0	0	0	0	0	0
310	165	punish	70	30	30	1.5	0	70:30	1	0	1	0	1	0	0
310	166	punish	59	41	40	1.5	0	60:40	0	0	0	0	0	0	0
310	167	punish	88	12	50	3	1	90:10	0	0	1	1	1	1	1
310	168	punish	69	31	40	3	1	70:30	0	0	1	0	0	1	1
310	169	punish	88	12	50	1.5	0	90:10	0	0	1	1	0	0	0
310	170	punish	90	10	30	3	1	90:10	0	0	0	1	1	1	1
310	171	punish	49	51	40	1.5	0	50:50	0	0	1	0	0	0	0
310	172	punish	68	32	50	3	1	70:30	0	1	0	0	0	0	0
310	173	punish	52	48	10	3	0	50:50	0	1	0	1	1	0	1
310	174	punish	50	50	30	1.5	0	50:50	0	0	0	0	0	0	0
310	175	punish	71	29	20	1.5	0	70:30	0	0	0	1	0	0	0
310	176	punish	60	40	30	3	0	60:40	0	0	0	0	0	0	0
310	177	punish	79	21	40	1.5	0	80:20	1	0	0	0	1	1	0
310	178	punish	58	42	50	1.5	0	60:40	1	0	0	0	0	0	0
310	179	punish	69	31	40	1.5	0	70:30	0	0	0	0	0	0	0
310	180	punish	89	11	40	1.5	0	90:10	0	0	0	0	0	1	0
310	181	punish	68	32	50	1.5	0	70:30	0	1	1	0	0	0	0
310	182	punish	82	18	10	3	1	80:20	0	0	1	1	1	1	1
310	183	punish	59	41	40	3	0	60:40	0	0	1	0	0	0	0
310	184	punish	51	49	20	1.5	0	50:50	0	1	1	0	0	0	0
310	185	punish	89	11	40	3	1	90:10	0	0	1	1	1	1	1
310	186	punish	91	9	20	3	1	90:10	0	0	0	1	1	1	1
310	187	punish	79	21	40	3	1	80:20	0	0	0	0	0	1	1
310	188	punish	61	39	20	1.5	0	60:40	1	0	0	0	1	0	1
310	189	punish	58	42	50	3	0	60:40	0	0	0	0	0	0	0
310	190	punish	72	28	10	3	1	70:30	0	0	1	1	1	1	1
310	191	punish	91	9	20	1.5	0	90:10	0	1	0	0	0	0	0
310	192	punish	71	29	20	3	1	70:30	0	0	0	1	1	1	1
310	193	punish	82	18	10	1.5	0	80:20	0	1	0	1	1	1	0
310	194	punish	78	22	50	1.5	0	80:20	0	0	0	1	0	0	0
310	195	punish	48	52	50	1.5	0	50:50	0	0	1	0	0	0	0
310	196	punish	49	51	40	3	0	50:50	0	1	1	0	0	0	0
310	197	punish	80	20	30	3	1	80:20	1	0	0	1	1	1	1
310	198	punish	52	48	10	1.5	0	50:50	1	0	0	0	0	0	0
310	199	punish	72	28	10	1.5	0	70:30	1	1	1	0	1	0	1
310	200	punish	80	20	30	1.5	0	80:20	0	1	1	1	1	0	0
310	201	help	51	49	20	3	0	50:50	0	0	0	0	0	0	0
310	202	help	78	22	50	3	0	80:20	0	0	0	0	1	1	0
310	203	help	62	38	10	3	1	60:40	1	0	0	1	1	1	1
310	204	help	70	30	30	1.5	0	70:30	0	0	0	1	0	0	0
310	205	help	79	21	40	1.5	0	80:20	0	0	0	1	1	0	0
310	206	help	50	50	30	3	0	50:50	0	0	0	0	0	0	0
310	207	help	68	32	50	1.5	0	70:30	1	0	0	0	0	0	0
310	208	help	89	11	40	1.5	0	90:10	0	0	0	0	0	0	0
310	209	help	78	22	50	1.5	0	80:20	0	1	1	0	0	0	0
310	210	help	92	8	10	1.5	0	90:10	0	1	1	0	1	1	1
310	211	help	81	19	20	1.5	0	80:20	1	0	0	0	0	0	0
310	212	help	70	30	30	3	1	70:30	1	0	1	0	1	1	0
310	213	help	49	51	40	3	0	50:50	0	0	0	0	0	0	0
310	214	help	58	42	50	3	0	60:40	0	0	0	0	0	0	0
310	215	help	79	21	40	3	1	80:20	0	0	0	0	1	1	1
310	216	help	60	40	30	1.5	0	60:40	1	1	1	0	0	0	0
310	217	help	48	52	50	1.5	0	50:50	1	0	0	0	0	0	0
310	218	help	89	11	40	3	1	90:10	0	1	1	0	0	1	1
310	219	help	68	32	50	3	0	70:30	0	0	0	0	1	0	0
310	220	help	81	19	20	3	1	80:20	0	1	0	1	1	1	1
310	221	help	90	10	30	3	1	90:10	1	0	0	1	1	1	1
310	222	help	72	28	10	3	1	70:30	1	0	1	1	1	1	1
310	223	help	90	10	30	1.5	0	90:10	1	0	1	0	1	0	0
310	224	help	92	8	10	3	1	90:10	0	1	1	1	0	1	1
310	225	help	59	41	40	3	0	60:40	1	1	0	0	0	0	0
310	226	help	60	40	30	3	0	60:40	0	0	0	0	0	0	0
310	227	help	82	18	10	1.5	0	80:20	1	1	0	1	0	1	0
310	228	help	88	12	50	3	1	90:10	1	0	0	1	0	1	1
310	229	help	71	29	20	3	1	70:30	0	1	1	1	1	1	1
310	230	help	59	41	40	1.5	0	60:40	0	0	1	0	1	0	0
310	231	help	88	12	50	1.5	0	90:10	1	1	0	1	1	0	0
310	232	help	62	38	10	1.5	0	60:40	1	1	1	0	1	1	0
310	233	help	51	49	20	1.5	0	50:50	0	0	1	0	0	0	0
310	234	help	71	29	20	1.5	0	70:30	1	1	0	1	0	0	0
310	235	help	72	28	10	1.5	0	70:30	0	1	0	1	0	1	0
310	236	help	50	50	30	1.5	0	50:50	0	0	1	0	0	0	0
310	237	help	49	51	40	1.5	0	50:50	0	1	0	0	0	0	0
310	238	help	82	18	10	3	1	80:20	1	1	1	1	1	1	1
310	239	help	58	42	50	1.5	0	60:40	0	1	0	0	0	0	0
310	240	help	80	20	30	1.5	0	80:20	1	0	0	0	1	0	0
310	241	help	91	9	20	3	1	90:10	0	1	1	1	1	1	1
310	242	help	91	9	20	1.5	0	90:10	0	0	0	1	0	0	0
310	243	help	52	48	10	3	0	50:50	0	0	1	0	0	0	1
310	244	help	80	20	30	3	1	80:20	0	0	1	1	1	1	1
310	245	help	61	39	20	3	0	60:40	0	1	0	0	0	1	0
310	246	help	48	52	50	3	0	50:50	0	1	0	0	0	0	0
310	247	help	61	39	20	1.5	0	60:40	1	0	0	0	0	0	0
310	248	help	69	31	40	3	1	70:30	0	0	1	0	0	0	0
310	249	help	69	31	40	1.5	0	70:30	0	0	0	0	0	0	0
310	250	help	52	48	10	1.5	0	50:50	0	0	0	1	0	1	0
310	251	help	61	39	20	3	0	60:40	0	1	0	1	0	0	0
310	252	help	72	28	10	1.5	0	70:30	0	0	0	1	1	1	0
310	253	help	90	10	30	3	1	90:10	0	0	0	1	1	1	1
310	254	help	92	8	10	1.5	0	90:10	0	0	0	1	0	0	0
310	255	help	82	18	10	1.5	0	80:20	1	0	1	0	1	0	0
310	256	help	71	29	20	3	1	70:30	0	0	0	1	1	1	1
310	257	help	70	30	30	3	1	70:30	0	0	0	1	0	0	1
310	258	help	52	48	10	3	0	50:50	0	0	0	0	0	1	1
310	259	help	58	42	50	3	0	60:40	0	0	0	0	0	0	0
310	260	help	51	49	20	1.5	0	50:50	0	1	1	0	0	0	0
310	261	help	58	42	50	1.5	0	60:40	0	0	1	0	0	0	0
310	262	help	82	18	10	3	1	80:20	0	0	1	1	1	1	1
310	263	help	70	30	30	1.5	0	70:30	0	0	0	0	0	0	0
310	264	help	49	51	40	1.5	0	50:50	0	0	0	0	0	0	0
310	265	help	68	32	50	1.5	0	70:30	0	1	0	0	0	0	0
310	266	help	62	38	10	1.5	0	60:40	0	0	1	1	1	0	1
310	267	help	72	28	10	3	1	70:30	0	0	1	1	1	1	1
310	268	help	61	39	20	1.5	0	60:40	0	0	0	0	0	0	0
310	269	help	69	31	40	1.5	0	70:30	0	0	1	0	0	0	0
310	270	help	69	31	40	3	1	70:30	0	0	0	0	0	1	1
310	271	help	51	49	20	3	0	50:50	0	1	0	0	0	0	0
310	272	help	48	52	50	1.5	0	50:50	0	0	0	0	0	0	0
310	273	help	80	20	30	1.5	0	80:20	0	0	0	0	0	0	0
310	274	help	50	50	30	1.5	0	50:50	0	1	1	0	0	0	0
310	275	help	48	52	50	3	0	50:50	0	0	0	0	0	0	0
310	276	help	88	12	50	3	1	90:10	0	0	1	1	1	1	1
310	277	help	91	9	20	1.5	0	90:10	0	1	1	1	0	1	0
310	278	help	79	21	40	1.5	0	80:20	1	0	0	1	1	0	0
310	279	help	52	48	10	1.5	0	50:50	0	0	1	0	0	0	0
310	280	help	78	22	50	1.5	0	80:20	0	0	0	0	0	0	0
310	281	help	91	9	20	3	1	90:10	1	0	0	1	1	1	1
310	282	help	78	22	50	3	1	80:20	1	1	0	0	0	0	0
310	283	help	60	40	30	1.5	0	60:40	0	0	0	0	0	0	0
310	284	help	89	11	40	3	1	90:10	0	0	0	1	1	1	1
310	285	help	88	12	50	1.5	0	90:10	0	0	0	0	0	0	0
310	286	help	80	20	30	3	1	80:20	0	0	0	1	0	1	1
310	287	help	60	40	30	3	0	60:40	1	0	1	0	0	0	0
310	288	help	81	19	20	3	1	80:20	0	0	0	1	1	1	1
310	289	help	68	32	50	3	0	70:30	0	0	0	0	0	0	0
310	290	help	49	51	40	3	0	50:50	1	0	0	0	0	0	0
310	291	help	79	21	40	3	1	80:20	0	1	0	0	0	1	1
310	292	help	71	29	20	1.5	0	70:30	0	0	1	1	1	1	1
310	293	help	89	11	40	1.5	0	90:10	1	0	0	0	1	0	0
310	294	help	59	41	40	1.5	0	60:40	0	0	0	0	0	0	0
310	295	help	59	41	40	3	0	60:40	1	0	0	0	0	0	0
310	296	help	92	8	10	3	1	90:10	0	1	1	1	0	1	1
310	297	help	81	19	20	1.5	0	80:20	1	0	0	0	1	1	0
310	298	help	62	38	10	3	0	60:40	0	0	0	0	0	1	0
310	299	help	50	50	30	3	0	50:50	0	1	0	0	0	1	0
310	300	help	90	10	30	1.5	0	90:10	0	0	1	0	0	0	0
316	1	help	52	48	10	1.5	0	50:50	0	0	0	0	0	0	0
316	2	help	49	51	40	3	0	50:50	0	0	0	0	0	0	0
316	3	help	48	52	50	1.5	0	50:50	0	0	0	0	0	0	0
316	4	help	89	11	40	3	0	90:10	0	0	0	0	0	0	0
316	5	help	72	28	10	3	0	70:30	0	1	0	0	0	0	0
316	6	help	62	38	10	3	1	60:40	0	0	0	0	0	0	0
316	7	help	52	48	10	3	0	50:50	0	0	0	0	0	0	0
316	8	help	50	50	30	3	0	50:50	0	0	0	0	0	0	0
316	9	help	80	20	30	1.5	0	80:20	0	0	0	0	0	0	0
316	10	help	60	40	30	3	0	60:40	0	0	0	0	0	0	0
316	11	help	49	51	40	1.5	0	50:50	0	0	0	0	0	0	0
316	12	help	90	10	30	3	0	90:10	0	0	0	0	0	0	0
316	13	help	81	19	20	3	0	80:20	0	0	0	0	0	0	0
316	14	help	59	41	40	1.5	0	60:40	0	0	0	0	0	0	0
316	15	help	78	22	50	1.5	0	80:20	0	0	0	0	0	0	0
316	16	help	68	32	50	1.5	0	70:30	1	0	0	0	0	0	0
316	17	help	71	29	20	3	0	70:30	0	1	0	0	0	0	0
316	18	help	91	9	20	3	0	90:10	0	0	0	0	0	0	0
316	19	help	71	29	20	1.5	0	70:30	0	0	0	0	0	0	0
316	20	help	61	39	20	1.5	0	60:40	0	0	0	0	0	0	0
316	21	help	88	12	50	3	0	90:10	0	0	0	0	0	0	0
316	22	help	50	50	30	1.5	0	50:50	0	0	0	0	0	0	0
316	23	help	48	52	50	3	0	50:50	0	0	0	0	0	0	0
316	24	help	82	18	10	1.5	0	80:20	0	0	0	0	0	0	0
316	25	help	88	12	50	1.5	0	90:10	0	0	0	0	0	0	0
316	26	help	60	40	30	1.5	0	60:40	0	0	0	0	0	0	0
316	27	help	62	38	10	1.5	0	60:40	0	0	0	0	0	1	0
316	28	help	90	10	30	1.5	0	90:10	0	0	0	0	0	0	0
316	29	help	69	31	40	3	0	70:30	0	0	0	0	0	0	0
316	30	help	79	21	40	1.5	0	80:20	0	0	0	0	0	0	0
316	31	help	70	30	30	3	0	70:30	0	0	0	0	0	0	0
316	32	help	81	19	20	1.5	0	80:20	0	0	0	0	0	0	0
316	33	help	61	39	20	3	0	60:40	0	0	0	0	0	0	0
316	34	help	89	11	40	1.5	0	90:10	0	0	0	0	0	0	0
316	35	help	58	42	50	1.5	0	60:40	0	0	0	0	0	0	0
316	36	help	82	18	10	3	1	80:20	0	0	0	1	0	1	0
316	37	help	80	20	30	3	0	80:20	0	0	0	0	0	0	0
316	38	help	51	49	20	3	0	50:50	0	0	0	0	0	0	0
316	39	help	70	30	30	1.5	0	70:30	0	0	0	0	0	0	0
316	40	help	58	42	50	3	0	60:40	0	0	0	0	0	0	0
316	41	help	69	31	40	1.5	0	70:30	0	0	0	0	0	0	0
316	42	help	72	28	10	1.5	0	70:30	0	0	0	0	0	0	0
316	43	help	92	8	10	1.5	1	90:10	0	0	0	0	0	0	1
316	44	help	51	49	20	1.5	0	50:50	0	0	0	0	0	0	0
316	45	help	78	22	50	3	0	80:20	0	0	0	0	0	0	0
316	46	help	59	41	40	3	0	60:40	0	0	0	0	0	0	0
316	47	help	68	32	50	3	0	70:30	0	0	0	0	0	0	0
316	48	help	91	9	20	1.5	0	90:10	0	0	0	0	0	0	0
316	49	help	92	8	10	3	0	90:10	0	0	0	1	1	1	1
316	50	help	79	21	40	3	0	80:20	0	0	0	0	0	0	0
316	51	help	68	32	50	3	0	70:30	0	0	0	0	0	0	0
316	52	help	58	42	50	1.5	0	60:40	0	0	0	0	0	0	0
316	53	help	92	8	10	1.5	1	90:10	0	0	0	0	0	0	1
316	54	help	60	40	30	1.5	0	60:40	0	0	0	0	0	0	0
316	55	help	71	29	20	3	0	70:30	0	0	0	0	0	0	0
316	56	help	51	49	20	3	0	50:50	0	0	0	0	0	0	0
316	57	help	68	32	50	1.5	0	70:30	0	0	0	0	0	0	0
316	58	help	52	48	10	3	0	50:50	0	0	0	0	0	0	0
316	59	help	81	19	20	3	0	80:20	0	0	0	0	0	0	0
316	60	help	61	39	20	3	0	60:40	0	0	0	0	0	0	0
316	61	help	72	28	10	1.5	0	70:30	0	0	0	0	0	0	0
316	62	help	92	8	10	3	1	90:10	0	0	0	0	1	1	0
316	63	help	59	41	40	3	0	60:40	0	0	0	0	0	0	0
316	64	help	78	22	50	1.5	0	80:20	0	0	0	0	0	0	0
316	65	help	91	9	20	1.5	0	90:10	0	0	0	0	0	0	0
316	66	help	70	30	30	3	0	70:30	0	0	0	0	0	0	0
316	67	help	49	51	40	3	0	50:50	0	0	0	0	0	0	0
316	68	help	89	11	40	3	0	90:10	0	0	0	0	0	0	0
316	69	help	50	50	30	3	0	50:50	0	0	0	0	0	0	0
316	70	help	51	49	20	1.5	0	50:50	0	0	0	0	0	0	0
316	71	help	90	10	30	3	0	90:10	1	0	0	0	0	0	0
316	72	help	78	22	50	3	0	80:20	0	0	0	0	0	0	0
316	73	help	82	18	10	3	0	80:20	0	0	1	0	1	0	0
316	74	help	88	12	50	3	0	90:10	0	0	0	0	0	0	0
316	75	help	52	48	10	1.5	0	50:50	0	0	0	0	0	0	0
316	76	help	81	19	20	1.5	0	80:20	0	0	0	0	0	0	0
316	77	help	88	12	50	1.5	0	90:10	0	0	0	0	0	0	0
316	78	help	91	9	20	3	0	90:10	0	0	0	0	0	0	0
316	79	help	69	31	40	1.5	0	70:30	0	0	0	0	0	0	0
316	80	help	62	38	10	3	0	60:40	0	0	0	0	0	0	0
316	81	help	50	50	30	1.5	0	50:50	0	0	0	0	0	0	0
316	82	help	60	40	30	3	0	60:40	0	0	0	0	0	0	0
316	83	help	79	21	40	3	0	80:20	0	0	0	0	0	0	0
316	84	help	69	31	40	3	0	70:30	0	0	0	0	0	0	0
316	85	help	70	30	30	1.5	0	70:30	0	0	0	0	0	0	0
316	86	help	48	52	50	3	0	50:50	0	0	0	0	0	0	0
316	87	help	80	20	30	3	0	80:20	0	0	0	0	0	0	0
316	88	help	59	41	40	1.5	0	60:40	0	0	0	0	0	0	0
316	89	help	62	38	10	1.5	0	60:40	0	0	0	0	0	0	0
316	90	help	71	29	20	1.5	0	70:30	0	0	0	0	0	0	0
316	91	help	82	18	10	1.5	0	80:20	0	0	0	1	0	0	1
316	92	help	49	51	40	1.5	0	50:50	0	0	0	0	0	0	0
316	93	help	79	21	40	1.5	0	80:20	0	0	0	0	0	0	0
316	94	help	89	11	40	1.5	0	90:10	0	0	0	0	0	0	0
316	95	help	61	39	20	1.5	0	60:40	0	0	0	0	0	0	0
316	96	help	72	28	10	3	0	70:30	0	0	1	0	0	0	0
316	97	help	90	10	30	1.5	0	90:10	0	0	0	0	0	0	0
316	98	help	80	20	30	1.5	0	80:20	0	0	0	0	0	0	0
316	99	help	58	42	50	3	0	60:40	0	0	0	0	0	0	0
316	100	help	48	52	50	1.5	0	50:50	0	0	0	0	0	0	0
316	101	punish	68	32	50	3	0	70:30	0	0	0	0	0	0	0
316	102	punish	58	42	50	1.5	0	60:40	0	0	0	0	0	0	0
316	103	punish	68	32	50	1.5	0	70:30	0	0	0	0	0	0	0
316	104	punish	79	21	40	1.5	0	80:20	0	0	0	0	0	0	0
316	105	punish	78	22	50	1.5	0	80:20	0	0	0	0	0	0	0
316	106	punish	60	40	30	3	0	60:40	0	0	0	0	0	0	0
316	107	punish	58	42	50	3	0	60:40	0	0	0	0	0	0	0
316	108	punish	51	49	20	3	0	50:50	0	0	0	0	0	0	0
316	109	punish	62	38	10	3	0	60:40	0	0	0	0	0	0	0
316	110	punish	69	31	40	3	0	70:30	0	0	0	0	0	0	0
316	111	punish	50	50	30	1.5	0	50:50	0	0	0	0	0	0	0
316	112	punish	89	11	40	3	0	90:10	0	0	0	0	0	0	0
316	113	punish	62	38	10	1.5	0	60:40	0	0	0	0	0	0	0
316	114	punish	79	21	40	3	0	80:20	0	0	0	0	0	0	0
316	115	punish	81	19	20	1.5	0	80:20	0	0	0	0	0	0	0
316	116	punish	48	52	50	3	0	50:50	0	0	0	0	0	0	0
316	117	punish	59	41	40	1.5	0	60:40	0	0	0	0	0	0	0
316	118	punish	72	28	10	3	0	70:30	0	0	0	0	0	0	0
316	119	punish	90	10	30	3	0	90:10	0	0	0	0	0	0	0
316	120	punish	80	20	30	1.5	0	80:20	0	0	0	0	0	0	0
316	121	punish	59	41	40	3	0	60:40	0	0	0	0	0	0	0
316	122	punish	61	39	20	3	0	60:40	0	0	0	0	0	0	0
316	123	punish	49	51	40	3	0	50:50	0	0	0	0	0	0	0
316	124	punish	71	29	20	3	0	70:30	0	0	0	0	0	0	0
316	125	punish	69	31	40	1.5	0	70:30	0	0	0	0	0	0	0
316	126	punish	78	22	50	3	0	80:20	0	0	0	0	0	0	0
316	127	punish	50	50	30	3	0	50:50	0	0	0	0	0	0	0
316	128	punish	91	9	20	3	0	90:10	0	0	0	0	0	0	0
316	129	punish	82	18	10	3	0	80:20	0	0	0	0	0	0	0
316	130	punish	70	30	30	3	0	70:30	0	0	0	0	0	0	0
316	131	punish	80	20	30	3	0	80:20	0	0	0	0	0	0	0
316	132	punish	70	30	30	1.5	0	70:30	0	0	0	0	0	0	0
316	133	punish	72	28	10	1.5	0	70:30	0	0	0	0	0	0	0
316	134	punish	88	12	50	1.5	0	90:10	0	0	0	0	0	0	0
316	135	punish	90	10	30	1.5	0	90:10	0	0	0	0	0	0	0
316	136	punish	52	48	10	1.5	0	50:50	0	0	0	0	0	0	0
316	137	punish	60	40	30	1.5	0	60:40	0	0	0	0	0	0	0
316	138	punish	48	52	50	1.5	0	50:50	0	0	0	0	0	0	0
316	139	punish	92	8	10	3	0	90:10	0	0	0	0	1	0	1
316	140	punish	51	49	20	1.5	0	50:50	0	0	0	0	0	0	0
316	141	punish	49	51	40	1.5	0	50:50	0	0	0	0	0	0	0
316	142	punish	61	39	20	1.5	0	60:40	0	0	0	0	0	0	0
316	143	punish	52	48	10	3	0	50:50	0	0	0	0	0	0	0
316	144	punish	92	8	10	1.5	1	90:10	0	0	0	0	0	0	0
316	145	punish	71	29	20	1.5	0	70:30	0	0	0	0	0	0	0
316	146	punish	81	19	20	3	0	80:20	0	0	0	0	0	0	0
316	147	punish	91	9	20	1.5	0	90:10	1	0	0	0	0	0	0
316	148	punish	89	11	40	1.5	0	90:10	0	0	0	0	0	0	0
316	149	punish	82	18	10	1.5	0	80:20	0	1	1	0	1	0	0
316	150	punish	88	12	50	3	0	90:10	0	0	0	0	0	0	0
316	151	punish	82	18	10	1.5	0	80:20	0	1	0	0	0	0	0
316	152	punish	91	9	20	1.5	0	90:10	0	0	0	0	0	0	0
316	153	punish	50	50	30	3	0	50:50	0	0	0	0	0	0	0
316	154	punish	92	8	10	3	0	90:10	0	0	0	0	0	0	1
316	155	punish	52	48	10	1.5	0	50:50	0	0	0	0	0	0	0
316	156	punish	82	18	10	3	0	80:20	0	0	0	0	0	0	0
316	157	punish	71	29	20	1.5	0	70:30	0	0	0	0	0	0	0
316	158	punish	51	49	20	1.5	0	50:50	0	0	0	0	0	0	0
316	159	punish	90	10	30	3	0	90:10	0	0	0	0	0	0	0
316	160	punish	49	51	40	3	0	50:50	0	0	0	0	0	0	0
316	161	punish	78	22	50	3	0	80:20	0	0	0	0	0	0	0
316	162	punish	80	20	30	3	0	80:20	0	0	0	0	0	0	0
316	163	punish	70	30	30	3	0	70:30	0	0	0	0	0	0	0
316	164	punish	79	21	40	3	0	80:20	0	0	0	0	0	0	0
316	165	punish	70	30	30	1.5	0	70:30	0	0	0	0	0	0	0
316	166	punish	92	8	10	1.5	0	90:10	0	1	0	0	0	0	1
316	167	punish	60	40	30	3	0	60:40	0	0	0	0	0	0	0
316	168	punish	69	31	40	1.5	0	70:30	0	0	0	0	0	0	0
316	169	punish	88	12	50	1.5	0	90:10	0	0	0	0	0	0	0
316	170	punish	49	51	40	1.5	0	50:50	0	0	0	0	0	0	0
316	171	punish	58	42	50	1.5	0	60:40	0	0	0	0	0	0	0
316	172	punish	62	38	10	3	0	60:40	0	1	0	0	0	0	0
316	173	punish	48	52	50	3	0	50:50	1	0	0	0	0	0	0
316	174	punish	91	9	20	3	0	90:10	0	0	0	0	0	0	0
316	175	punish	90	10	30	1.5	0	90:10	0	0	0	0	0	0	0
316	176	punish	79	21	40	1.5	0	80:20	0	0	0	0	0	0	0
316	177	punish	60	40	30	1.5	0	60:40	0	0	0	0	0	0	0
316	178	punish	89	11	40	1.5	0	90:10	0	0	0	0	0	0	0
316	179	punish	81	19	20	3	0	80:20	0	0	0	0	0	0	0
316	180	punish	59	41	40	3	0	60:40	0	0	0	0	0	0	0
316	181	punish	72	28	10	1.5	0	70:30	0	0	0	0	0	0	0
316	182	punish	50	50	30	1.5	0	50:50	0	0	0	0	0	0	0
316	183	punish	61	39	20	1.5	0	60:40	0	0	0	0	0	0	0
316	184	punish	48	52	50	1.5	0	50:50	0	0	0	0	0	0	0
316	185	punish	69	31	40	3	0	70:30	0	0	0	0	0	0	0
316	186	punish	81	19	20	1.5	0	80:20	0	0	0	0	0	0	0
316	187	punish	80	20	30	1.5	0	80:20	0	0	0	0	0	0	0
316	188	punish	51	49	20	3	0	50:50	0	0	0	0	0	0	0
316	189	punish	72	28	10	3	0	70:30	0	0	0	0	0	0	0
316	190	punish	62	38	10	1.5	0	60:40	0	0	0	0	0	0	0
316	191	punish	88	12	50	3	0	90:10	0	0	0	0	0	0	0
316	192	punish	61	39	20	3	0	60:40	0	0	0	0	0	0	0
316	193	punish	89	11	40	3	0	90:10	0	0	0	0	0	0	0
316	194	punish	52	48	10	3	0	50:50	0	0	0	0	0	0	0
316	195	punish	58	42	50	3	0	60:40	0	0	0	0	0	0	0
316	196	punish	68	32	50	1.5	0	70:30	0	0	0	0	0	0	0
316	197	punish	71	29	20	3	0	70:30	0	0	0	0	0	0	0
316	198	punish	59	41	40	1.5	0	60:40	0	0	0	0	0	0	0
316	199	punish	68	32	50	3	0	70:30	0	0	0	0	0	0	0
316	200	punish	78	22	50	1.5	0	80:20	0	0	0	0	0	0	0
316	201	punish	90	10	30	1.5	0	90:10	0	0	0	0	0	0	0
316	202	punish	52	48	10	1.5	0	50:50	0	0	0	0	0	0	0
316	203	punish	48	52	50	1.5	0	50:50	0	0	0	0	0	0	0
316	204	punish	51	49	20	3	0	50:50	0	0	0	0	0	0	0
316	205	punish	71	29	20	3	0	70:30	0	0	0	0	0	0	0
316	206	punish	89	11	40	3	0	90:10	0	0	0	0	0	0	0
316	207	punish	82	18	10	1.5	0	80:20	0	1	0	0	0	0	0
316	208	punish	62	38	10	3	0	60:40	0	0	0	0	0	0	0
316	209	punish	82	18	10	3	0	80:20	0	0	0	0	0	0	0
316	210	punish	48	52	50	3	0	50:50	0	0	0	0	0	0	0
316	211	punish	68	32	50	3	0	70:30	0	0	0	0	0	0	0
316	212	punish	49	51	40	3	0	50:50	0	0	0	0	0	0	0
316	213	punish	58	42	50	1.5	0	60:40	0	0	0	0	0	0	0
316	214	punish	92	8	10	3	0	90:10	0	0	0	0	0	0	0
316	215	punish	88	12	50	3	0	90:10	0	0	0	0	0	0	0
316	216	punish	69	31	40	3	0	70:30	0	0	0	0	0	0	0
316	217	punish	81	19	20	3	0	80:20	0	0	0	0	0	0	0
316	218	punish	91	9	20	1.5	0	90:10	0	0	0	0	0	0	0
316	219	punish	69	31	40	1.5	0	70:30	0	0	0	0	0	0	0
316	220	punish	78	22	50	3	0	80:20	0	0	0	0	0	0	0
316	221	punish	88	12	50	1.5	0	90:10	0	0	0	0	0	0	0
316	222	punish	89	11	40	1.5	0	90:10	0	0	0	0	0	0	0
316	223	punish	58	42	50	3	0	60:40	0	0	0	0	0	0	0
316	224	punish	72	28	10	3	0	70:30	0	0	0	0	0	0	0
316	225	punish	81	19	20	1.5	0	80:20	0	0	0	0	0	0	0
316	226	punish	80	20	30	3	0	80:20	0	0	0	0	0	0	0
316	227	punish	52	48	10	3	0	50:50	0	0	0	0	0	0	0
316	228	punish	61	39	20	3	0	60:40	0	0	0	0	0	0	0
316	229	punish	78	22	50	1.5	0	80:20	0	0	0	0	0	0	0
316	230	punish	59	41	40	3	0	60:40	0	0	0	0	0	0	0
316	231	punish	71	29	20	1.5	0	70:30	0	0	0	0	0	0	0
316	232	punish	60	40	30	1.5	0	60:40	0	0	0	0	0	0	0
316	233	punish	79	21	40	1.5	0	80:20	0	0	0	0	0	0	0
316	234	punish	61	39	20	1.5	0	60:40	0	0	0	0	0	0	0
316	235	punish	62	38	10	1.5	0	60:40	0	0	0	0	0	0	0
316	236	punish	92	8	10	1.5	1	90:10	0	0	0	0	0	0	0
316	237	punish	80	20	30	1.5	0	80:20	0	0	0	0	0	0	0
316	238	punish	51	49	20	1.5	0	50:50	1	0	0	0	0	0	0
316	239	punish	90	10	30	3	0	90:10	0	0	0	0	0	0	0
316	240	punish	50	50	30	1.5	0	50:50	0	0	0	0	0	0	0
316	241	punish	59	41	40	1.5	0	60:40	0	0	0	0	0	0	0
316	242	punish	91	9	20	3	0	90:10	0	0	0	0	0	0	0
316	243	punish	50	50	30	3	0	50:50	0	0	0	0	0	0	0
316	244	punish	72	28	10	1.5	0	70:30	0	0	0	0	0	1	0
316	245	punish	70	30	30	3	0	70:30	0	0	0	0	0	0	0
316	246	punish	68	32	50	1.5	0	70:30	0	0	0	0	0	0	0
316	247	punish	60	40	30	3	0	60:40	0	0	0	0	0	0	0
316	248	punish	79	21	40	3	0	80:20	0	0	0	0	0	0	0
316	249	punish	49	51	40	1.5	0	50:50	0	0	0	0	0	0	0
316	250	punish	70	30	30	1.5	0	70:30	0	0	0	0	0	0	0
316	251	help	78	22	50	1.5	0	80:20	1	0	0	0	0	0	0
316	252	help	82	18	10	3	0	80:20	0	0	1	0	0	0	0
316	253	help	50	50	30	1.5	0	50:50	0	0	0	0	0	0	0
316	254	help	92	8	10	3	0	90:10	0	0	0	0	0	0	1
316	255	help	90	10	30	1.5	0	90:10	0	0	0	0	0	0	0
316	256	help	79	21	40	1.5	0	80:20	0	0	0	0	0	0	0
316	257	help	58	42	50	3	0	60:40	0	0	0	0	0	0	0
316	258	help	81	19	20	1.5	0	80:20	0	0	0	0	0	0	0
316	259	help	80	20	30	1.5	0	80:20	0	0	0	0	0	0	0
316	260	help	72	28	10	3	0	70:30	0	0	0	0	0	0	0
316	261	help	69	31	40	3	0	70:30	0	0	0	0	0	0	0
316	262	help	70	30	30	1.5	0	70:30	0	0	0	0	0	0	0
316	263	help	69	31	40	1.5	0	70:30	1	0	0	0	0	0	0
316	264	help	68	32	50	1.5	0	70:30	0	0	0	0	0	0	0
316	265	help	71	29	20	3	0	70:30	0	0	0	0	0	0	0
316	266	help	51	49	20	1.5	0	50:50	0	0	0	0	0	0	0
316	267	help	59	41	40	3	0	60:40	0	0	0	0	0	0	0
316	268	help	88	12	50	1.5	0	90:10	0	0	0	0	0	0	0
316	269	help	79	21	40	3	0	80:20	0	0	0	0	0	0	0
316	270	help	89	11	40	1.5	0	90:10	0	0	0	0	0	0	0
316	271	help	48	52	50	3	0	50:50	0	0	0	0	0	0	0
316	272	help	48	52	50	1.5	0	50:50	0	0	0	0	0	0	0
316	273	help	60	40	30	1.5	0	60:40	0	0	0	0	0	0	0
316	274	help	61	39	20	3	0	60:40	0	0	0	0	0	0	0
316	275	help	88	12	50	3	0	90:10	0	0	0	0	0	0	0
316	276	help	82	18	10	1.5	0	80:20	0	0	0	1	1	0	0
316	277	help	91	9	20	1.5	0	90:10	0	0	0	0	0	0	0
316	278	help	51	49	20	3	0	50:50	0	0	0	0	0	0	0
316	279	help	50	50	30	3	0	50:50	0	0	0	0	0	0	0
316	280	help	70	30	30	3	0	70:30	0	0	0	0	0	0	0
316	281	help	90	10	30	3	0	90:10	0	0	0	0	0	0	0
316	282	help	52	48	10	3	0	50:50	0	0	0	0	0	0	0
316	283	help	60	40	30	3	0	60:40	0	0	0	0	0	0	0
316	284	help	91	9	20	3	0	90:10	0	0	0	0	0	0	0
316	285	help	92	8	10	1.5	0	90:10	0	0	1	0	0	1	1
316	286	help	58	42	50	1.5	0	60:40	0	0	0	0	0	0	0
316	287	help	72	28	10	1.5	0	70:30	0	0	0	1	0	0	1
316	288	help	49	51	40	3	0	50:50	0	0	0	0	0	0	0
316	289	help	89	11	40	3	0	90:10	0	0	0	0	0	0	0
316	290	help	61	39	20	1.5	0	60:40	0	0	0	0	0	0	0
316	291	help	78	22	50	3	0	80:20	0	0	0	0	0	0	0
316	292	help	71	29	20	1.5	0	70:30	0	0	0	0	0	0	0
316	293	help	59	41	40	1.5	0	60:40	0	0	0	0	0	0	0
316	294	help	62	38	10	3	0	60:40	0	0	0	0	0	0	0
316	295	help	49	51	40	1.5	0	50:50	0	0	0	0	0	0	0
316	296	help	68	32	50	3	0	70:30	0	0	0	0	0	0	0
316	297	help	62	38	10	1.5	0	60:40	0	1	1	0	0	0	0
316	298	help	52	48	10	1.5	0	50:50	0	0	0	0	0	0	0
316	299	help	81	19	20	3	0	80:20	0	0	0	0	0	0	0
316	300	help	80	20	30	3	0	80:20	0	0	0	0	0	0	0
318	1	punish	58	42	50	1.5	0	60:40	1	0	0	0	0	1	0
318	2	punish	48	52	50	3	0	50:50	1	1	0	1	0	1	0
318	3	punish	69	31	40	3	0	70:30	1	1	0	0	0	0	0
318	4	punish	50	50	30	3	0	50:50	1	1	0	0	0	0	0
318	5	punish	52	48	10	1.5	1	50:50	1	1	1	0	0	0	0
318	6	punish	62	38	10	3	0	60:40	1	1	1	0	1	1	1
318	7	punish	90	10	30	1.5	1	90:10	1	0	1	1	1	0	1
318	8	punish	72	28	10	1.5	1	70:30	1	1	1	0	0	0	0
318	9	punish	48	52	50	1.5	1	50:50	1	1	1	1	0	0	1
318	10	punish	51	49	20	1.5	0	50:50	0	1	1	1	0	0	1
318	11	punish	61	39	20	3	0	60:40	1	1	1	0	1	1	0
318	12	punish	68	32	50	1.5	1	70:30	0	1	0	0	0	0	1
318	13	punish	82	18	10	1.5	1	80:20	1	0	1	1	0	1	0
318	14	punish	51	49	20	3	0	50:50	1	1	1	0	0	1	0
318	15	punish	62	38	10	1.5	1	60:40	1	0	1	1	1	1	1
318	16	punish	71	29	20	1.5	1	70:30	1	1	1	1	1	0	1
318	17	punish	92	8	10	3	0	90:10	1	0	0	0	1	1	1
318	18	punish	68	32	50	3	0	70:30	1	1	1	1	0	1	1
318	19	punish	60	40	30	1.5	1	60:40	1	1	0	1	0	1	0
318	20	punish	78	22	50	3	0	80:20	1	0	0	1	0	0	0
318	21	punish	70	30	30	3	0	70:30	1	1	0	1	1	0	1
318	22	punish	89	11	40	3	0	90:10	1	1	1	0	1	0	1
318	23	punish	60	40	30	3	0	60:40	0	0	0	0	1	1	0
318	24	punish	52	48	10	3	0	50:50	0	0	0	1	1	0	1
318	25	punish	70	30	30	1.5	1	70:30	0	1	1	1	0	0	1
318	26	punish	50	50	30	1.5	1	50:50	1	0	0	0	0	0	0
318	27	punish	59	41	40	3	0	60:40	1	1	0	0	1	1	0
318	28	punish	79	21	40	3	0	80:20	1	1	0	0	1	1	1
318	29	punish	81	19	20	3	0	80:20	1	1	0	1	0	0	0
318	30	punish	88	12	50	3	0	90:10	1	1	1	0	1	1	1
318	31	punish	69	31	40	1.5	1	70:30	1	0	1	1	0	1	1
318	32	punish	80	20	30	3	0	80:20	1	0	1	1	1	1	1
318	33	punish	49	51	40	1.5	1	50:50	1	1	1	0	0	0	0
318	34	punish	90	10	30	3	0	90:10	1	0	1	0	0	1	0
318	35	punish	92	8	10	1.5	1	90:10	0	0	1	1	0	1	0
318	36	punish	82	18	10	3	0	80:20	1	1	0	0	1	1	1
318	37	punish	71	29	20	3	0	70:30	0	0	1	1	0	1	1
318	38	punish	88	12	50	1.5	1	90:10	0	1	1	1	1	0	1
318	39	punish	78	22	50	1.5	1	80:20	1	1	0	1	0	0	1
318	40	punish	58	42	50	3	0	60:40	0	1	0	0	0	0	0
318	41	punish	72	28	10	3	1	70:30	0	0	0	0	0	1	0
318	42	punish	49	51	40	3	0	50:50	0	1	0	0	0	0	0
318	43	punish	59	41	40	1.5	1	60:40	0	0	1	1	1	1	0
318	44	punish	81	19	20	1.5	1	80:20	1	1	0	1	0	0	0
318	45	punish	89	11	40	1.5	1	90:10	0	1	1	1	1	1	0
318	46	punish	91	9	20	1.5	1	90:10	1	0	1	0	1	0	0
318	47	punish	91	9	20	3	0	90:10	1	1	0	0	0	0	1
318	48	punish	61	39	20	1.5	1	60:40	0	0	1	0	0	0	0
318	49	punish	80	20	30	1.5	1	80:20	0	0	1	1	0	1	0
318	50	punish	79	21	40	1.5	1	80:20	1	1	0	0	0	1	0
318	51	punish	89	11	40	1.5	0	90:10	1	1	1	1	1	1	1
318	52	punish	79	21	40	1.5	1	80:20	0	0	1	0	0	1	0
318	53	punish	61	39	20	1.5	1	60:40	0	1	0	1	1	0	1
318	54	punish	48	52	50	3	0	50:50	0	1	0	0	1	0	0
318	55	punish	88	12	50	1.5	1	90:10	0	0	0	1	1	0	1
318	56	punish	80	20	30	1.5	1	80:20	1	0	0	1	0	0	0
318	57	punish	78	22	50	3	0	80:20	0	0	1	0	1	1	0
318	58	punish	52	48	10	1.5	1	50:50	1	0	1	1	1	0	0
318	59	punish	50	50	30	3	0	50:50	0	0	0	0	0	0	0
318	60	punish	72	28	10	3	0	70:30	1	0	1	0	1	1	0
318	61	punish	49	51	40	1.5	1	50:50	0	0	1	0	0	1	0
318	62	punish	62	38	10	3	0	60:40	0	1	1	1	0	0	1
318	63	punish	71	29	20	1.5	1	70:30	1	0	1	0	1	0	1
318	64	punish	71	29	20	3	0	70:30	1	0	1	0	0	1	1
318	65	punish	89	11	40	3	0	90:10	1	0	0	0	0	1	1
318	66	punish	48	52	50	1.5	1	50:50	1	0	0	1	0	0	0
318	67	punish	91	9	20	1.5	1	90:10	1	0	0	0	1	1	1
318	68	punish	90	10	30	1.5	1	90:10	0	1	1	1	1	0	0
318	69	punish	72	28	10	1.5	1	70:30	1	1	0	1	1	0	1
318	70	punish	58	42	50	1.5	1	60:40	0	1	0	0	1	0	0
318	71	punish	50	50	30	1.5	1	50:50	1	0	0	0	0	0	1
318	72	punish	61	39	20	3	0	60:40	1	0	0	0	0	0	0
318	73	punish	68	32	50	1.5	1	70:30	1	1	1	1	1	0	0
318	74	punish	69	31	40	3	0	70:30	1	0	0	1	0	1	0
318	75	punish	59	41	40	3	0	60:40	0	1	0	0	0	1	0
318	76	punish	69	31	40	1.5	1	70:30	0	1	1	1	1	0	0
318	77	punish	81	19	20	3	0	80:20	0	1	0	1	0	0	0
318	78	punish	58	42	50	3	0	60:40	0	1	0	1	0	0	0
318	79	punish	70	30	30	1.5	1	70:30	1	1	0	1	0	1	0
318	80	punish	92	8	10	3	0	90:10	1	1	1	1	0	0	0
318	81	punish	49	51	40	3	0	50:50	1	1	0	0	0	0	1
318	82	punish	80	20	30	3	0	80:20	1	0	1	0	0	1	1
318	83	punish	88	12	50	3	0	90:10	1	1	1	0	1	0	1
318	84	punish	51	49	20	1.5	1	50:50	0	0	0	0	1	1	0
318	85	punish	78	22	50	1.5	1	80:20	0	0	1	0	0	0	0
318	86	punish	52	48	10	3	0	50:50	0	1	1	0	0	1	1
318	87	punish	82	18	10	1.5	1	80:20	1	1	0	1	1	0	0
318	88	punish	91	9	20	3	1	90:10	1	0	0	1	1	0	1
318	89	punish	79	21	40	3	1	80:20	1	0	0	0	1	1	1
318	90	punish	60	40	30	3	0	60:40	0	0	1	0	0	0	0
318	91	punish	81	19	20	1.5	0	80:20	0	0	1	0	1	1	0
318	92	punish	92	8	10	1.5	0	90:10	0	0	1	1	1	0	0
318	93	punish	68	32	50	3	1	70:30	0	0	0	0	1	1	1
318	94	punish	60	40	30	1.5	0	60:40	0	0	0	0	0	1	1
318	95	punish	82	18	10	3	0	80:20	1	1	0	1	1	1	0
318	96	punish	62	38	10	1.5	1	60:40	1	1	0	0	0	1	1
318	97	punish	51	49	20	3	0	50:50	1	0	0	0	1	0	0
318	98	punish	59	41	40	1.5	0	60:40	1	1	1	1	0	1	0
318	99	punish	70	30	30	3	1	70:30	1	0	1	0	0	1	0
318	100	punish	90	10	30	3	0	90:10	1	0	0	1	1	1	1
318	101	help	90	10	30	1.5	0	90:10	0	1	1	1	0	0	1
318	102	help	69	31	40	1.5	0	70:30	1	1	1	1	0	1	0
318	103	help	70	30	30	3	1	70:30	0	0	0	0	1	1	1
318	104	help	51	49	20	3	1	50:50	1	0	1	0	1	1	1
318	105	help	92	8	10	3	1	90:10	1	1	1	1	0	1	1
318	106	help	71	29	20	1.5	0	70:30	0	0	1	1	1	0	0
318	107	help	80	20	30	1.5	0	80:20	1	1	0	0	1	0	0
318	108	help	52	48	10	3	1	50:50	0	1	0	0	0	1	1
318	109	help	49	51	40	1.5	0	50:50	0	1	0	0	0	1	1
318	110	help	79	21	40	1.5	0	80:20	1	1	1	0	1	0	0
318	111	help	59	41	40	1.5	0	60:40	1	1	0	0	1	0	0
318	112	help	81	19	20	3	1	80:20	0	1	1	0	1	1	1
318	113	help	91	9	20	3	1	90:10	0	1	0	0	0	1	1
318	114	help	88	12	50	1.5	0	90:10	0	1	1	0	1	0	0
318	115	help	88	12	50	3	1	90:10	1	1	0	1	1	1	1
318	116	help	50	50	30	3	1	50:50	1	1	1	1	1	1	1
318	117	help	60	40	30	1.5	0	60:40	0	1	1	1	1	0	0
318	118	help	72	28	10	1.5	0	70:30	0	1	0	0	1	1	0
318	119	help	82	18	10	1.5	0	80:20	0	0	1	0	1	1	0
318	120	help	52	48	10	1.5	0	50:50	0	1	0	0	1	1	0
318	121	help	81	19	20	1.5	0	80:20	0	0	1	1	1	1	0
318	122	help	82	18	10	3	1	80:20	1	0	1	0	0	1	1
318	123	help	89	11	40	3	1	90:10	0	1	1	1	1	1	1
318	124	help	78	22	50	1.5	0	80:20	1	1	0	0	1	0	1
318	125	help	61	39	20	1.5	0	60:40	1	0	0	0	0	1	0
318	126	help	78	22	50	3	1	80:20	0	0	1	1	1	1	1
318	127	help	58	42	50	1.5	0	60:40	1	1	0	0	1	1	0
318	128	help	48	52	50	3	1	50:50	0	0	0	1	0	1	1
318	129	help	71	29	20	3	1	70:30	0	0	0	1	1	1	1
318	130	help	58	42	50	3	1	60:40	1	0	1	1	0	1	1
318	131	help	70	30	30	1.5	0	70:30	1	0	0	1	1	0	0
318	132	help	51	49	20	1.5	0	50:50	1	1	1	0	0	0	0
318	133	help	91	9	20	1.5	0	90:10	0	0	0	1	0	0	1
318	134	help	89	11	40	1.5	0	90:10	1	1	1	0	1	1	0
318	135	help	62	38	10	3	1	60:40	1	0	0	1	1	1	1
318	136	help	68	32	50	1.5	0	70:30	1	1	0	1	1	0	0
318	137	help	61	39	20	3	1	60:40	1	1	0	1	1	1	1
318	138	help	69	31	40	3	1	70:30	1	0	0	0	1	1	1
318	139	help	60	40	30	3	1	60:40	1	0	1	1	1	1	1
318	140	help	72	28	10	3	1	70:30	1	0	1	1	0	0	1
318	141	help	79	21	40	3	1	80:20	1	1	1	1	1	1	1
318	142	help	62	38	10	1.5	0	60:40	0	1	1	1	1	0	0
318	143	help	48	52	50	1.5	1	50:50	1	0	0	0	1	1	0
318	144	help	80	20	30	3	1	80:20	0	1	0	0	1	0	1
318	145	help	50	50	30	1.5	0	50:50	0	0	1	1	0	0	0
318	146	help	68	32	50	3	1	70:30	1	1	1	1	1	1	1
318	147	help	90	10	30	3	1	90:10	1	1	0	1	1	1	1
318	148	help	92	8	10	1.5	0	90:10	0	1	0	0	1	1	0
318	149	help	59	41	40	3	1	60:40	1	0	1	1	1	1	1
318	150	help	49	51	40	3	1	50:50	1	0	0	1	1	1	1
318	151	help	59	41	40	1.5	0	60:40	0	1	0	0	0	1	1
318	152	help	81	19	20	1.5	0	80:20	1	1	0	1	0	1	0
318	153	help	61	39	20	3	1	60:40	0	0	0	1	1	0	1
318	154	help	91	9	20	3	1	90:10	0	1	1	0	1	0	1
318	155	help	79	21	40	1.5	0	80:20	0	1	0	0	1	0	0
318	156	help	92	8	10	1.5	0	90:10	1	0	0	0	0	1	1
318	157	help	60	40	30	1.5	0	60:40	1	0	0	0	0	0	1
318	158	help	89	11	40	1.5	0	90:10	0	0	0	1	0	1	0
318	159	help	48	52	50	3	1	50:50	1	0	0	0	1	1	1
318	160	help	91	9	20	1.5	0	90:10	0	0	1	1	1	1	1
318	161	help	58	42	50	1.5	0	60:40	0	0	1	0	0	1	1
318	162	help	71	29	20	3	1	70:30	0	1	0	1	1	1	1
318	163	help	92	8	10	3	1	90:10	1	0	1	1	0	1	1
318	164	help	70	30	30	3	1	70:30	1	1	0	1	1	1	0
318	165	help	81	19	20	3	1	80:20	1	1	0	1	0	0	1
318	166	help	49	51	40	3	1	50:50	0	0	1	1	1	1	1
318	167	help	69	31	40	3	1	70:30	0	0	1	1	1	1	1
318	168	help	68	32	50	1.5	0	70:30	0	1	0	0	1	0	0
318	169	help	51	49	20	3	1	50:50	0	1	1	1	0	1	0
318	170	help	62	38	10	1.5	0	60:40	1	1	0	0	0	0	1
318	171	help	70	30	30	1.5	0	70:30	0	0	1	0	1	0	0
318	172	help	78	22	50	1.5	0	80:20	0	0	0	0	1	0	0
318	173	help	60	40	30	3	1	60:40	1	1	1	1	0	1	1
318	174	help	90	10	30	3	1	90:10	0	1	1	0	1	0	1
318	175	help	49	51	40	1.5	0	50:50	1	0	1	0	1	0	1
318	176	help	50	50	30	3	1	50:50	1	1	1	0	1	1	1
318	177	help	78	22	50	3	1	80:20	1	0	1	1	1	1	1
318	178	help	82	18	10	1.5	0	80:20	1	0	1	1	1	1	1
318	179	help	79	21	40	3	1	80:20	0	0	0	1	0	1	1
318	180	help	82	18	10	3	1	80:20	0	1	0	0	1	1	1
318	181	help	71	29	20	1.5	0	70:30	1	0	0	1	1	0	0
318	182	help	50	50	30	1.5	0	50:50	0	1	0	1	1	0	0
318	183	help	59	41	40	3	1	60:40	0	0	0	0	1	1	1
318	184	help	88	12	50	1.5	1	90:10	0	0	0	0	0	1	0
318	185	help	61	39	20	1.5	1	60:40	1	1	0	1	1	0	0
318	186	help	62	38	10	3	1	60:40	1	0	1	0	1	0	0
318	187	help	80	20	30	1.5	0	80:20	0	0	1	0	1	0	0
318	188	help	48	52	50	1.5	0	50:50	1	0	0	1	0	0	0
318	189	help	51	49	20	1.5	0	50:50	1	1	0	1	0	0	1
318	190	help	58	42	50	3	1	60:40	1	1	0	1	1	1	1
318	191	help	69	31	40	1.5	0	70:30	1	1	1	1	1	1	1
318	192	help	72	28	10	1.5	0	70:30	0	1	0	0	1	1	0
318	193	help	52	48	10	1.5	0	50:50	0	1	0	1	1	1	1
318	194	help	80	20	30	3	1	80:20	1	0	1	1	1	1	1
318	195	help	68	32	50	3	1	70:30	1	1	0	1	1	1	1
318	196	help	89	11	40	3	1	90:10	0	0	1	1	0	0	1
318	197	help	52	48	10	3	1	50:50	0	0	0	0	1	0	1
318	198	help	90	10	30	1.5	0	90:10	0	1	1	1	0	1	0
318	199	help	72	28	10	3	1	70:30	1	1	1	0	1	1	1
318	200	help	88	12	50	3	1	90:10	1	0	0	0	0	1	1
318	201	punish	88	12	50	3	0	90:10	0	1	0	0	1	1	1
318	202	punish	89	11	40	3	0	90:10	0	0	0	1	0	0	1
318	203	punish	89	11	40	1.5	1	90:10	0	0	0	0	1	1	1
318	204	punish	70	30	30	1.5	0	70:30	1	1	1	0	0	1	1
318	205	punish	88	12	50	1.5	1	90:10	0	1	0	0	1	1	0
318	206	punish	48	52	50	1.5	0	50:50	1	0	1	1	0	1	0
318	207	punish	49	51	40	1.5	1	50:50	0	1	1	1	0	0	0
318	208	punish	82	18	10	3	0	80:20	1	0	0	1	0	1	0
318	209	punish	79	21	40	3	0	80:20	1	1	0	0	1	1	1
318	210	punish	71	29	20	1.5	1	70:30	1	0	1	0	0	1	0
318	211	punish	50	50	30	3	1	50:50	0	1	0	1	0	1	0
318	212	punish	68	32	50	3	0	70:30	0	1	0	0	0	0	0
318	213	punish	70	30	30	3	1	70:30	1	1	0	1	0	0	1
318	214	punish	61	39	20	1.5	0	60:40	1	1	1	1	1	1	1
318	215	punish	81	19	20	3	1	80:20	1	1	0	1	0	1	0
318	216	punish	58	42	50	1.5	0	60:40	0	1	1	0	0	1	0
318	217	punish	91	9	20	1.5	1	90:10	0	0	1	1	1	1	1
318	218	punish	61	39	20	3	0	60:40	1	0	0	1	1	1	1
318	219	punish	50	50	30	1.5	1	50:50	1	1	0	1	1	1	0
318	220	punish	71	29	20	3	1	70:30	1	1	0	1	0	1	0
318	221	punish	90	10	30	3	1	90:10	0	1	0	1	1	0	1
318	222	punish	82	18	10	1.5	1	80:20	0	1	1	0	1	1	0
318	223	punish	72	28	10	1.5	1	70:30	1	0	1	0	1	1	0
318	224	punish	51	49	20	1.5	1	50:50	1	0	0	0	1	0	1
318	225	punish	79	21	40	1.5	0	80:20	0	0	0	1	1	0	1
318	226	punish	72	28	10	3	1	70:30	1	1	1	1	1	0	1
318	227	punish	80	20	30	3	1	80:20	1	0	0	1	1	0	0
318	228	punish	60	40	30	3	1	60:40	0	1	0	1	0	1	0
318	229	punish	62	38	10	1.5	1	60:40	1	0	0	1	1	0	0
318	230	punish	51	49	20	3	1	50:50	0	0	1	0	0	0	1
318	231	punish	78	22	50	1.5	0	80:20	0	0	0	1	0	1	1
318	232	punish	78	22	50	3	1	80:20	0	1	0	1	1	0	0
318	233	punish	52	48	10	1.5	1	50:50	1	0	0	1	0	1	0
318	234	punish	60	40	30	1.5	0	60:40	0	0	1	1	0	0	1
318	235	punish	90	10	30	1.5	1	90:10	0	1	0	1	1	1	0
318	236	punish	59	41	40	3	0	60:40	1	1	1	0	0	0	0
318	237	punish	81	19	20	1.5	1	80:20	0	0	0	0	0	0	1
318	238	punish	58	42	50	3	1	60:40	1	1	0	0	1	0	0
318	239	punish	68	32	50	1.5	0	70:30	1	0	0	0	1	1	0
318	240	punish	52	48	10	3	1	50:50	1	1	0	1	1	1	0
318	241	punish	80	20	30	1.5	1	80:20	0	0	1	1	0	1	0
318	242	punish	59	41	40	1.5	0	60:40	0	0	0	0	0	0	0
318	243	punish	62	38	10	3	1	60:40	1	1	1	0	1	1	1
318	244	punish	49	51	40	3	1	50:50	0	1	0	1	0	0	0
318	245	punish	48	52	50	3	1	50:50	1	0	0	1	0	0	1
318	246	punish	69	31	40	3	0	70:30	0	0	0	1	1	1	0
318	247	punish	92	8	10	1.5	0	90:10	0	0	1	1	1	1	0
318	248	punish	92	8	10	3	1	90:10	1	0	0	0	1	1	1
318	249	punish	91	9	20	3	1	90:10	0	0	1	0	1	1	1
318	250	punish	69	31	40	1.5	0	70:30	1	0	1	1	1	0	1
318	251	help	68	32	50	1.5	1	70:30	0	0	0	0	1	0	0
318	252	help	52	48	10	3	1	50:50	1	1	0	0	1	1	1
318	253	help	70	30	30	1.5	1	70:30	1	0	0	1	1	0	0
318	254	help	88	12	50	3	1	90:10	0	1	1	1	1	1	1
318	255	help	80	20	30	1.5	0	80:20	0	0	1	1	0	0	0
318	256	help	92	8	10	1.5	0	90:10	1	0	0	0	0	1	1
318	257	help	58	42	50	1.5	0	60:40	1	0	0	1	1	0	0
318	258	help	59	41	40	1.5	0	60:40	0	1	0	1	0	1	1
318	259	help	50	50	30	1.5	0	50:50	1	0	0	0	1	1	1
318	260	help	51	49	20	1.5	0	50:50	0	1	1	1	1	0	1
318	261	help	49	51	40	3	1	50:50	0	1	1	1	0	1	1
318	262	help	60	40	30	1.5	0	60:40	0	0	1	1	0	0	0
318	263	help	69	31	40	1.5	0	70:30	1	0	0	0	0	0	0
318	264	help	89	11	40	1.5	0	90:10	1	0	1	1	1	0	1
318	265	help	50	50	30	3	1	50:50	1	1	1	0	1	1	1
318	266	help	70	30	30	3	1	70:30	0	0	0	1	1	1	0
318	267	help	58	42	50	3	1	60:40	0	1	0	0	0	1	1
318	268	help	82	18	10	3	1	80:20	0	0	1	1	1	0	1
318	269	help	80	20	30	3	1	80:20	0	0	1	0	0	1	0
318	270	help	91	9	20	1.5	0	90:10	1	1	1	0	0	1	0
318	271	help	88	12	50	1.5	0	90:10	0	0	0	0	0	0	0
318	272	help	78	22	50	1.5	0	80:20	1	1	1	0	0	0	0
318	273	help	71	29	20	3	1	70:30	1	0	0	1	0	1	1
318	274	help	79	21	40	3	1	80:20	1	1	1	1	1	1	1
318	275	help	59	41	40	3	1	60:40	0	1	1	1	1	1	1
318	276	help	52	48	10	1.5	0	50:50	0	0	1	0	1	0	0
318	277	help	62	38	10	1.5	0	60:40	0	0	0	1	1	0	1
318	278	help	90	10	30	3	1	90:10	0	1	0	1	0	0	1
318	279	help	79	21	40	1.5	0	80:20	0	0	1	1	1	0	0
318	280	help	78	22	50	3	1	80:20	0	1	1	1	1	1	1
318	281	help	60	40	30	3	1	60:40	0	1	1	0	1	1	0
318	282	help	69	31	40	3	1	70:30	1	1	1	0	1	1	1
318	283	help	72	28	10	3	1	70:30	1	0	1	0	0	0	0
318	284	help	61	39	20	1.5	0	60:40	1	1	0	0	1	0	0
318	285	help	71	29	20	1.5	0	70:30	0	0	1	1	1	1	1
318	286	help	89	11	40	3	1	90:10	0	1	0	1	1	1	1
318	287	help	72	28	10	1.5	0	70:30	0	1	1	1	1	1	1
318	288	help	61	39	20	3	1	60:40	0	1	0	0	0	1	0
318	289	help	81	19	20	1.5	0	80:20	1	1	0	1	1	0	0
318	290	help	68	32	50	3	1	70:30	0	1	1	1	1	1	1
318	291	help	48	52	50	3	1	50:50	0	0	0	1	1	1	1
318	292	help	82	18	10	1.5	0	80:20	1	1	1	0	0	1	0
318	293	help	49	51	40	1.5	0	50:50	0	0	1	1	1	0	0
318	294	help	81	19	20	3	1	80:20	1	1	1	0	0	0	0
318	295	help	91	9	20	3	1	90:10	1	0	1	1	0	1	1
318	296	help	62	38	10	3	1	60:40	1	1	0	1	0	1	0
318	297	help	51	49	20	3	1	50:50	1	0	0	0	0	1	1
318	298	help	90	10	30	1.5	0	90:10	0	0	1	1	0	1	0
318	299	help	48	52	50	1.5	0	50:50	1	1	1	1	0	0	0
318	300	help	92	8	10	3	1	90:10	1	1	0	1	0	1	1
320	1	punish	90	10	30	3	0	90:10	0	0	0	0	0	0	0
320	2	punish	82	18	10	1.5	0	80:20	0	0	0	1	1	0	0
320	3	punish	59	41	40	3	0	60:40	0	0	0	0	0	0	0
320	4	punish	52	48	10	1.5	0	50:50	0	0	0	0	0	0	0
320	5	punish	48	52	50	3	0	50:50	0	0	0	0	0	0	0
320	6	punish	69	31	40	3	0	70:30	0	0	0	0	0	0	0
320	7	punish	69	31	40	1.5	0	70:30	0	0	0	0	0	0	0
320	8	punish	51	49	20	1.5	0	50:50	0	0	0	0	0	0	0
320	9	punish	89	11	40	3	0	90:10	0	0	0	0	0	0	0
320	10	punish	88	12	50	1.5	0	90:10	0	0	0	0	0	0	0
320	11	punish	89	11	40	1.5	0	90:10	0	0	0	0	0	0	0
320	12	punish	50	50	30	1.5	0	50:50	0	0	0	0	0	0	0
320	13	punish	62	38	10	3	0	60:40	0	0	0	0	1	0	0
320	14	punish	78	22	50	3	0	80:20	0	0	0	0	0	0	0
320	15	punish	60	40	30	1.5	0	60:40	0	0	0	0	0	0	0
320	16	punish	52	48	10	3	0	50:50	0	0	0	0	0	0	0
320	17	punish	72	28	10	3	0	70:30	0	0	0	1	0	0	1
320	18	punish	92	8	10	3	1	90:10	0	0	1	0	0	0	1
320	19	punish	71	29	20	3	0	70:30	0	1	0	1	0	0	0
320	20	punish	58	42	50	3	0	60:40	0	0	0	0	0	0	0
320	21	punish	60	40	30	3	0	60:40	0	0	0	0	0	0	0
320	22	punish	61	39	20	3	0	60:40	0	0	0	0	0	1	0
320	23	punish	62	38	10	1.5	0	60:40	0	0	0	0	0	0	0
320	24	punish	72	28	10	1.5	1	70:30	0	0	0	0	1	0	0
320	25	punish	82	18	10	3	0	80:20	0	0	0	0	1	0	1
320	26	punish	50	50	30	3	0	50:50	0	0	0	0	0	0	0
320	27	punish	51	49	20	3	0	50:50	0	0	0	0	0	0	0
320	28	punish	81	19	20	3	0	80:20	0	0	0	0	0	0	0
320	29	punish	61	39	20	1.5	0	60:40	1	0	0	1	0	0	0
320	30	punish	81	19	20	1.5	0	80:20	0	0	0	0	0	0	0
320	31	punish	88	12	50	3	0	90:10	1	0	0	0	0	0	0
320	32	punish	90	10	30	1.5	0	90:10	0	0	0	0	0	0	0
320	33	punish	79	21	40	3	0	80:20	1	0	0	0	0	0	0
320	34	punish	71	29	20	1.5	0	70:30	0	0	0	0	0	0	0
320	35	punish	58	42	50	1.5	0	60:40	0	0	0	0	0	0	0
320	36	punish	80	20	30	3	0	80:20	1	0	0	0	0	0	0
320	37	punish	91	9	20	3	0	90:10	1	0	0	0	1	0	0
320	38	punish	80	20	30	1.5	0	80:20	0	0	0	0	0	0	0
320	39	punish	49	51	40	1.5	0	50:50	0	0	0	0	0	0	0
320	40	punish	70	30	30	1.5	0	70:30	0	0	0	0	0	0	0
320	41	punish	49	51	40	3	0	50:50	1	0	0	0	0	0	0
320	42	punish	92	8	10	1.5	1	90:10	0	0	0	0	0	0	1
320	43	punish	68	32	50	1.5	0	70:30	0	0	0	0	0	0	0
320	44	punish	70	30	30	3	0	70:30	0	0	0	0	0	0	0
320	45	punish	48	52	50	1.5	0	50:50	0	0	0	0	0	0	0
320	46	punish	78	22	50	1.5	0	80:20	0	0	0	0	0	0	0
320	47	punish	91	9	20	1.5	0	90:10	1	0	1	0	0	0	0
320	48	punish	68	32	50	3	0	70:30	1	0	0	0	0	0	0
320	49	punish	79	21	40	1.5	0	80:20	1	0	0	0	0	0	0
320	50	punish	59	41	40	1.5	0	60:40	0	0	0	0	0	0	0
320	51	punish	69	31	40	3	0	70:30	0	0	0	0	0	0	0
320	52	punish	62	38	10	1.5	0	60:40	0	0	0	0	0	1	0
320	53	punish	71	29	20	3	0	70:30	0	0	1	0	0	0	0
320	54	punish	79	21	40	3	0	80:20	0	0	0	0	0	0	0
320	55	punish	50	50	30	1.5	0	50:50	0	0	0	0	0	0	0
320	56	punish	81	19	20	1.5	0	80:20	0	0	0	0	0	0	0
320	57	punish	49	51	40	3	0	50:50	0	0	0	0	0	0	0
320	58	punish	78	22	50	3	0	80:20	0	0	0	0	0	0	0
320	59	punish	71	29	20	1.5	0	70:30	0	0	0	0	0	0	0
320	60	punish	70	30	30	3	0	70:30	0	1	0	0	0	0	0
320	61	punish	90	10	30	3	0	90:10	0	0	0	0	0	0	0
320	62	punish	89	11	40	3	0	90:10	0	0	0	0	0	0	0
320	63	punish	80	20	30	1.5	0	80:20	0	0	0	1	0	0	0
320	64	punish	90	10	30	1.5	0	90:10	0	0	0	0	0	0	0
320	65	punish	68	32	50	1.5	0	70:30	0	0	0	0	0	0	0
320	66	punish	60	40	30	3	0	60:40	0	0	0	0	0	0	0
320	67	punish	91	9	20	1.5	0	90:10	0	0	0	0	0	0	0
320	68	punish	62	38	10	3	1	60:40	0	1	0	0	0	0	0
320	69	punish	68	32	50	3	0	70:30	0	0	0	0	0	0	0
320	70	punish	91	9	20	3	0	90:10	0	1	0	0	1	0	0
320	71	punish	88	12	50	1.5	0	90:10	0	0	0	0	0	0	0
320	72	punish	82	18	10	3	1	80:20	0	1	0	0	0	0	1
320	73	punish	70	30	30	1.5	0	70:30	0	0	0	0	0	0	0
320	74	punish	69	31	40	1.5	0	70:30	0	0	0	0	0	0	0
320	75	punish	52	48	10	1.5	0	50:50	0	0	0	0	0	0	0
320	76	punish	61	39	20	1.5	0	60:40	0	0	0	0	0	0	0
320	77	punish	72	28	10	1.5	0	70:30	0	0	1	0	0	0	0
320	78	punish	78	22	50	1.5	0	80:20	0	0	0	0	0	0	0
320	79	punish	88	12	50	3	0	90:10	1	0	0	0	0	0	0
320	80	punish	80	20	30	3	0	80:20	0	0	0	0	0	0	0
320	81	punish	48	52	50	1.5	0	50:50	0	0	0	0	0	0	0
320	82	punish	82	18	10	1.5	0	80:20	0	0	0	0	1	1	0
320	83	punish	51	49	20	3	0	50:50	0	0	0	0	0	0	0
320	84	punish	59	41	40	1.5	0	60:40	0	0	0	0	0	0	0
320	85	punish	60	40	30	1.5	0	60:40	0	0	0	0	0	0	0
320	86	punish	92	8	10	1.5	1	90:10	0	1	0	0	0	0	1
320	87	punish	92	8	10	3	1	90:10	0	0	0	0	1	0	1
320	88	punish	51	49	20	1.5	0	50:50	0	0	0	0	0	0	0
320	89	punish	50	50	30	3	0	50:50	0	0	0	0	0	0	0
320	90	punish	61	39	20	3	0	60:40	0	0	0	0	0	0	0
320	91	punish	79	21	40	1.5	0	80:20	0	0	0	0	0	0	0
320	92	punish	58	42	50	1.5	0	60:40	1	0	0	0	0	0	0
320	93	punish	72	28	10	3	1	70:30	0	0	1	0	1	1	1
320	94	punish	52	48	10	3	0	50:50	0	0	0	1	0	0	0
320	95	punish	49	51	40	1.5	0	50:50	0	0	0	0	0	0	0
320	96	punish	81	19	20	3	0	80:20	0	0	0	0	0	0	0
320	97	punish	58	42	50	3	0	60:40	0	0	0	0	0	0	0
320	98	punish	59	41	40	3	0	60:40	0	0	0	0	0	0	0
320	99	punish	48	52	50	3	0	50:50	0	0	0	0	0	0	0
320	100	punish	89	11	40	1.5	0	90:10	0	0	0	0	0	0	0
320	101	help	92	8	10	3	1	90:10	0	1	0	0	1	1	1
320	102	help	89	11	40	3	0	90:10	0	0	0	0	0	0	0
320	103	help	52	48	10	1.5	0	50:50	0	0	0	0	0	0	0
320	104	help	51	49	20	1.5	0	50:50	0	0	0	0	0	0	0
320	105	help	70	30	30	1.5	0	70:30	0	0	0	0	0	0	0
320	106	help	68	32	50	3	0	70:30	0	1	0	0	0	0	0
320	107	help	91	9	20	3	0	90:10	0	0	0	0	1	0	0
320	108	help	49	51	40	3	0	50:50	0	0	0	0	0	0	0
320	109	help	72	28	10	3	1	70:30	0	0	0	0	0	1	1
320	110	help	89	11	40	1.5	0	90:10	1	0	0	0	0	0	0
320	111	help	62	38	10	1.5	0	60:40	0	0	0	0	0	0	0
320	112	help	78	22	50	1.5	0	80:20	0	0	0	0	0	0	0
320	113	help	69	31	40	3	0	70:30	0	0	0	0	0	0	0
320	114	help	80	20	30	3	0	80:20	0	0	0	0	0	0	0
320	115	help	88	12	50	1.5	0	90:10	0	0	0	0	0	0	0
320	116	help	62	38	10	3	1	60:40	0	1	0	0	0	0	0
320	117	help	91	9	20	1.5	0	90:10	0	1	0	0	1	0	0
320	118	help	90	10	30	1.5	0	90:10	0	0	0	0	0	0	0
320	119	help	61	39	20	1.5	0	60:40	0	0	0	0	0	0	0
320	120	help	51	49	20	3	0	50:50	0	0	1	0	0	0	0
320	121	help	59	41	40	1.5	0	60:40	0	0	0	0	0	0	0
320	122	help	80	20	30	1.5	0	80:20	0	0	0	0	0	0	0
320	123	help	81	19	20	3	0	80:20	0	1	0	0	0	0	0
320	124	help	58	42	50	1.5	0	60:40	0	0	0	0	0	0	0
320	125	help	79	21	40	1.5	0	80:20	1	0	0	0	0	0	0
320	126	help	72	28	10	1.5	0	70:30	0	0	1	0	0	0	0
320	127	help	92	8	10	1.5	1	90:10	0	0	1	0	1	0	1
320	128	help	79	21	40	3	0	80:20	1	0	0	0	0	0	0
320	129	help	48	52	50	3	0	50:50	0	0	0	0	0	0	0
320	130	help	81	19	20	1.5	0	80:20	0	0	0	0	0	0	0
320	131	help	71	29	20	1.5	0	70:30	0	0	0	0	0	0	0
320	132	help	52	48	10	3	1	50:50	0	0	0	0	0	0	0
320	133	help	71	29	20	3	0	70:30	0	0	0	0	0	0	0
320	134	help	49	51	40	1.5	0	50:50	0	0	0	0	0	0	0
320	135	help	82	18	10	1.5	0	80:20	0	0	1	1	0	0	0
320	136	help	90	10	30	3	0	90:10	0	0	0	0	0	0	0
320	137	help	58	42	50	3	0	60:40	0	0	0	0	0	0	0
320	138	help	82	18	10	3	0	80:20	0	0	0	1	1	1	1
320	139	help	78	22	50	3	0	80:20	0	0	0	0	0	0	0
320	140	help	50	50	30	3	0	50:50	0	1	0	0	0	0	0
320	141	help	60	40	30	3	0	60:40	1	0	0	0	0	0	0
320	142	help	70	30	30	3	0	70:30	0	0	0	0	0	0	0
320	143	help	68	32	50	1.5	0	70:30	0	0	0	0	0	0	0
320	144	help	69	31	40	1.5	0	70:30	0	0	0	0	0	0	0
320	145	help	50	50	30	1.5	0	50:50	0	0	0	0	0	0	0
320	146	help	60	40	30	1.5	0	60:40	0	0	0	0	0	0	0
320	147	help	88	12	50	3	0	90:10	0	0	0	0	0	0	0
320	148	help	61	39	20	3	0	60:40	0	0	0	0	0	0	0
320	149	help	59	41	40	3	0	60:40	0	0	0	0	0	0	0
320	150	help	48	52	50	1.5	0	50:50	0	0	0	0	0	0	0
320	151	help	80	20	30	3	0	80:20	0	0	0	0	0	0	0
320	152	help	59	41	40	3	0	60:40	0	0	0	0	0	0	0
320	153	help	49	51	40	1.5	0	50:50	0	0	0	0	0	0	0
320	154	help	58	42	50	1.5	0	60:40	0	0	0	0	0	0	0
320	155	help	69	31	40	3	0	70:30	0	0	0	0	0	0	0
320	156	help	68	32	50	1.5	0	70:30	0	0	0	0	0	0	0
320	157	help	62	38	10	3	1	60:40	0	0	0	1	0	0	0
320	158	help	50	50	30	1.5	0	50:50	0	0	0	0	0	0	0
320	159	help	71	29	20	1.5	0	70:30	0	0	0	0	0	0	0
320	160	help	72	28	10	3	1	70:30	0	0	1	0	1	0	1
320	161	help	92	8	10	3	1	90:10	0	0	0	0	0	0	1
320	162	help	70	30	30	1.5	0	70:30	0	0	0	0	0	0	0
320	163	help	90	10	30	1.5	0	90:10	0	0	0	0	0	0	0
320	164	help	61	39	20	1.5	0	60:40	0	0	0	0	0	0	0
320	165	help	80	20	30	1.5	0	80:20	0	0	0	0	0	0	0
320	166	help	58	42	50	3	0	60:40	0	0	0	0	0	0	0
320	167	help	60	40	30	3	0	60:40	1	0	0	0	0	0	0
320	168	help	88	12	50	3	0	90:10	0	0	0	0	0	0	0
320	169	help	91	9	20	1.5	0	90:10	0	0	1	0	0	0	0
320	170	help	79	21	40	1.5	0	80:20	0	0	0	0	0	0	0
320	171	help	70	30	30	3	0	70:30	0	0	0	0	0	0	0
320	172	help	71	29	20	3	0	70:30	0	0	0	0	0	1	0
320	173	help	50	50	30	3	0	50:50	0	0	0	0	0	0	0
320	174	help	79	21	40	3	0	80:20	1	0	0	0	0	0	0
320	175	help	51	49	20	3	0	50:50	0	1	0	0	0	0	0
320	176	help	59	41	40	1.5	0	60:40	0	0	0	0	0	0	0
320	177	help	88	12	50	1.5	0	90:10	0	0	0	0	0	0	0
320	178	help	48	52	50	1.5	0	50:50	0	0	0	0	0	0	0
320	179	help	89	11	40	3	0	90:10	1	0	0	0	0	0	0
320	180	help	82	18	10	1.5	0	80:20	0	0	0	0	1	0	0
320	181	help	78	22	50	1.5	0	80:20	0	0	0	0	0	0	0
320	182	help	49	51	40	3	0	50:50	0	0	0	0	0	0	0
320	183	help	90	10	30	3	0	90:10	0	0	0	0	0	0	0
320	184	help	52	48	10	1.5	0	50:50	0	0	0	0	0	0	0
320	185	help	51	49	20	1.5	0	50:50	0	0	0	0	0	0	0
320	186	help	48	52	50	3	0	50:50	0	0	0	0	0	0	0
320	187	help	89	11	40	1.5	0	90:10	0	0	0	0	0	0	0
320	188	help	61	39	20	3	0	60:40	0	1	0	0	0	0	0
320	189	help	91	9	20	3	0	90:10	0	0	0	0	0	0	0
320	190	help	78	22	50	3	0	80:20	0	0	0	0	0	0	0
320	191	help	62	38	10	1.5	0	60:40	0	0	0	0	0	0	0
320	192	help	68	32	50	3	0	70:30	0	0	0	0	0	0	0
320	193	help	60	40	30	1.5	0	60:40	0	0	0	0	0	0	0
320	194	help	92	8	10	1.5	1	90:10	0	1	0	1	1	1	1
320	195	help	82	18	10	3	0	80:20	0	0	1	1	1	0	1
320	196	help	72	28	10	1.5	0	70:30	1	0	0	1	0	0	0
320	197	help	69	31	40	1.5	0	70:30	0	0	0	0	0	0	0
320	198	help	52	48	10	3	1	50:50	0	0	0	0	0	0	0
320	199	help	81	19	20	3	0	80:20	0	0	0	0	0	0	0
[truncated: 45,101 more rows]
