# Supplementary material for: The motive cocktail in altruistic behaviors
Source: Nat Comput Sci. 2024 Sep 12;4(9):659–76. doi: 10.1038/s43588-024-00685-6 (PMC11422170; doi:10.1038/s43588-024-00685-6)
Supplement: Supplementary file 7 — Excel file containing all of the data for clustering analysis in Fig. 4. [file 43588_2024_685_MOESM7_ESM.xlsx]

## Sheet: Figure4b
Number of Cluster	silhouette value		subid	Cluster	D1	D2	D3	D4	D5	D6	D7	D8	D9	D10	D11	D12	D13	D14	D15	D16	D17	D18	D19	D20	D21	D22	D23	D24	D25	D26	D27	D28	D29	D30	D31	D32	D33	D34	D35	D36	D37	D38	D39	D40	D41	D42	D43	D44	D45
2	0.396841		302	Pragmatic helpers	0.333333	0.333333	0	0.333333	0	0.666667	0.333333	0.666667	0.333333	0	0.333333	0	0.333333	0	0.333333	0.333333	0.333333	0	0	0	1	0.666667	0.666667	0	0.333333	0	0	0	0.333333	1	0.666667	0.666667	0.333333	0.333333	0.333333	0.666667	1	0.333333	0.666667	0.333333	1	0.666667	0.333333	0.333333	0.666667
3	0.414178		306	Rational moralists	0	0	0	0	0	0	0	0	0	0	0.333333	0	0	0	0	1	0.666667	0	0	0.333333	1	1	0	0	0	0	0	0	0	0	0	0	0	0	0	0.666667	0	0	0	0	1	0.333333	0	0	0
4	0.317259		308	Justice warriors	0	0	0	0	0	0.666667	0.333333	0	0	0	1	0.666667	0	0	0	1	0.666667	0	0	0	1	1	0.666667	0.333333	0	0	0	0	0	0	0.333333	0	0	0	0	0.666667	0	0	0	0	1	0.333333	0	0	0
5	0.368094		310	Pragmatic helpers	0	0	0	0	0	0	0	0	0	0	0	0	0	0	0	0	0.666667	0.333333	0	0.333333	0	0.333333	0.333333	0.333333	0.333333	0	0	0	0	0	0	0	0	0	0	1	0.666667	1	1	0.666667	1	1	1	1	0.666667
6	0.373199		316	Rational moralists	0	0	0	0	0	0	0	0	0	0	0	0	0	0	0	0	0	0	0	0	0.666667	0	0	0	0	0	0	0	0	0	0	0	0	0	0	0	0	0	0	0	0	0	0	0	0
7	0.296763		318	Pragmatic helpers	1	0.666667	1	1	0.666667	1	0.666667	0.333333	0.333333	0.333333	1	1	0.666667	0.666667	0.666667	1	0.666667	1	0.666667	0.666667	0.333333	1	1	0.666667	1	0.333333	0.333333	0.333333	0.333333	0.333333	0.333333	0	0.333333	0	0.333333	0.666667	0.333333	0.666667	0	0.333333	0	0.333333	0.333333	0.333333	0.333333
8	0.278801		320	Rational moralists	0	0	0	0	0	0	0	0	0	0	0.333333	0	0	0	0	0.333333	0	0	0	0	1	0	0	0	0	0	0	0	0	0	0.666667	0	0	0	0	0.666667	0	0	0	0	0.666667	0	0	0	0
9	0.267141		324	Rational moralists	0	0	0	0	0	0	0	0	0	0	0	0	0	0	0	0	0	0	0	0	0	0	0	0	0	0	0	0	0	0	0	0	0	0	0	0	0	0	0	0	0	0	0	0	0
			326	Rational moralists	0	0	0	0	0	0	0	0	0	0	0	0	0	0	0	0	0	0	0	0	0.666667	0	0	0	0	0	0	0	0	0	0	0	0	0	0	0	0	0	0	0	0	0	0	0	0
			328	Justice warriors	0.333333	0.333333	0	0	0	1	0	0	0	0	1	0.333333	0.333333	0	0	1	1	0	0	0	1	0.666667	1	0	0	0.333333	0.333333	0	0	0	0.666667	0	0	0	0	1	0	0	0	0	1	0.666667	0	0	0
			330	Rational moralists	0	0	0	0	0	0.333333	0	0	0	0	0	0	0	0	0	0	0	0	0	0	0.333333	0	0	0	0	0	0	0	0	0	0.666667	0	0	0	0	0.666667	0	0	0	0	0.666667	0.333333	0	0	0
			332	Justice warriors	0	0	0	0	0	0	0	0	0	0	0.333333	0.333333	0	0	0	0.666667	1	0.666667	0	0	0.666667	0.666667	1	0.666667	0.666667	0	0	0	0	0	0	0	0	0	0	0.333333	0.666667	0.333333	0	0	1	1	0.666667	0.333333	0
			334	Pragmatic helpers	0	0	0	0	0	0	0	0	0	0	0	0	0	0	0	0.333333	0	0	0	0	0.666667	0.333333	0.333333	0.333333	0	0	0	0	0	0	0	0	0	0	0	0	0	0	0	0	0.333333	0	0	0	0
			336	Rational moralists	0	0	0	0	0	0	0	0	0	0	0	0	0	0	0	0	0	0	0	0	0	0	0	0	0	0	0	0	0	0	0	0	0	0	0	0	0	0	0	0	0	0	0	0	0
			340	Rational moralists	0	0	0	0	0	0	0	0	0	0	0	0	0	0	0	0	0	0	0	0	0	0	0	0	0	0	0	0	0	0	0	0	0	0	0	0	0	0	0	0	0	0	0	0	0
			342	Pragmatic helpers	0.666667	0	0	0	0	0.666667	0	0	0	0	0	0.666667	0	0	0	0.333333	0	0.333333	0	0	0.666667	0.333333	0	0	0	0.666667	1	0	0.333333	0	0.666667	0.666667	0.333333	0.666667	0.333333	0.666667	0.333333	0.333333	0.333333	0	1	0.666667	0.333333	0.666667	0
			344	Rational moralists	0	0	0	0	0	0	0	0	0	0	0	0	0	0	0	0	0	0	0	0	0	0	0	0	0	0	0	0	0	0	0	0	0	0	0	0	0	0	0	0	0	0	0	0	0
			346	Justice warriors	0.333333	0	0	0.333333	0	0.333333	0	0	0	0	1	0	0	0	0	1	0.666667	0	0	0	1	1	0.666667	0	0	0	0	0	0	0	0	0	0	0	0	1	0	0	0	0	0.666667	0.666667	0	0	0
			348	Rational moralists	0	0	0	0	0	0	0	0	0	0	0	0	0	0	0	0	0	0	0	0	0	0	0	0	0	0	0	0	0	0	0	0	0	0	0	0	0	0	0	0	0	0	0	0	0
			350	Pragmatic helpers	0	0	0	0	0	0	0	0	0	0	0	0	0	0	0	0	0	0	0	0	0	0	0	0	0	0	0	0	0	0	0	0	0	0	0	0	0	0	0	0	0	0	0	0	0
			352	Rational moralists	0	0	0	0	0	0	0	0	0	0	0.666667	0	0	0	0	0.666667	0.333333	0	0	0	0.666667	1	0	0	0	0	0	0	0	0	0	0	0	0	0	1	0	0	0	0	1	1	0	0	0
			354	Rational moralists	0	0	0	0	0	0	0	0	0	0	0	0	0	0	0	0.333333	0.333333	0	0	0	0	0	0	0	0	0	0	0	0	0	0.333333	0	0	0	0	0.333333	0.666667	0.333333	0	0.333333	0.333333	0.666667	0	0.333333	0
			356	Pragmatic helpers	0.333333	0	0	0	0	0	0	0	0	0	0.333333	0.333333	1	0.333333	0	0.333333	0.333333	1	0.666667	0.333333	0.666667	0.666667	1	0.666667	0.333333	0	0	0	0	0	0.333333	0	0	0	0.333333	1	1	1	0.666667	0.666667	1	1	1	1	1
			358	Rational moralists	0	0	0	0	0	0	0	0	0	0	0	0	0	0	0	0	0	0	0	0	0.333333	0	0	0	0	0	0	0	0	0	0	0	0	0	0	0	0	0	0	0	0	0	0	0	0
			360	Rational moralists	0.333333	0	0	0	0	0.333333	0.333333	0	0	0	0.666667	0	0	0	0	0.666667	0.333333	0	0	0	0	0	0	0	0	0	0	0	0	0	0.333333	0	0	0	0	0.333333	0	0	0	0	0.333333	0	0	0	0
			362	Rational moralists	0	0	0	0	0	0	0	0	0	0	0	0	0	0	0	0.333333	0	0	0	0	0.666667	0	0	0	0	0.333333	0	0	0	0	0	0	0	0	0	0	0	0	0	0	0.333333	0	0	0	0
			364	Rational moralists	0	0	0	0	0	0	0	0	0	0	0.666667	0	0	0	0	0.333333	0	0	0	0	0.333333	0	0.333333	0	0	0	0	0	0	0	0.333333	0	0	0	0	0.666667	0.333333	0	0	0	1	0.333333	0	0	0
			366	Pragmatic helpers	0	0	0	0	0	0	0	0	0	0	0	0	0	0	0	0	0	0	0	0	0	0	0	0	0	0	0	0	0	0	0	0	0	0	0	0	0	0	0	0	0.333333	0.666667	0.333333	0.333333	0.333333
			368	Pragmatic helpers	0	0	0	0	0	0	0	0	0	0	0	0	0	0	0	0	0	0	0	0	0	0	0	0	0	0	0	0	0	0	0	0	0	0	0	0	0	0	0	0	0	0	0	0	0
			370	Justice warriors	0	0	0	0	0	0.666667	0.333333	0	0	0	1	1	1	1	0.666667	1	1	1	1	1	1	1	1	1	1	0	0	0	0	0	1	0.333333	0	0	0	1	1	1	1	0.666667	1	1	1	1	1
			372	Justice warriors	0	0	0	0	0	0.666667	0	0	0	0	1	0.333333	0	0	0	1	1	0.333333	0	0	1	1	0	0.333333	0.333333	0.333333	0	0	0	0	0	0	0	0	0	1	0.333333	0	0	0	1	0	0.333333	0.333333	0.666667
			374	Rational moralists	0	0	0	0	0	0	0	0	0	0	0	0	0	0	0	0	0	0	0	0	0	0	0	0	0	0	0	0	0	0	0	0	0	0	0	0	0	0	0	0	0	0	0	0	0
			376	Rational moralists	0	0	0	0	0	0	0	0	0	0	0	0	0	0	0	0	0	0	0	0	0.333333	0.333333	0	0	0	0	0	0	0	0	0	0	0	0	0	0	0	0	0	0	0.666667	0	0	0	0
			378	Pragmatic helpers	0	0	0	0	0	0	0	0	0	0	0	0	0	0	0	0	0	0	0	0	0	0.333333	0	0	0	0	0	0	0	0	0	0	0	0	0	0	0	0	0	0	0	0	0	0	0
			382	Rational moralists	0	0	0	0	0	0.333333	0	0	0	0	0.333333	0	0	0	0	0.333333	0	0	0	0	0	0.333333	0	0	0	0	0	0	0	0	0	0	0	0	0	0	0	0	0	0	0	0	0	0	0
			384	Justice warriors	0	0	0	0	0	0	0.333333	0	0	0	1	0.333333	0	0	0	1	1	0	0	0	1	1	0.333333	0.666667	0	0	0	0	0	0	1	0.333333	0	0	0	1	1	0	0	0	1	1	0.666667	0	0
			386	Pragmatic helpers	0	0.333333	0	0.333333	0	0.333333	1	0.333333	0	0	0	1	0.666667	0.333333	0	0	0.333333	0.333333	1	0.333333	0	0	0.333333	0.666667	0.666667	0.333333	0	0.333333	0	0	1	0.333333	0	0	0	0	0.333333	0	0	0	0.333333	0.666667	0	0	0
			388	Justice warriors	0	0	0	0	0	1	0.666667	0	0	0	1	1	0	0	0	1	1	0	0	0	1	1	0	0	0	0	0.333333	0	0	0	1	0	0	0	0	1	1	0	0	0	1	1	0	0	0
			390	Pragmatic helpers	0	0	0	0	0	0	0	0	0	0	0	0	0	0	0	0	0	0	0	0	0.333333	0	0	0	0	0	0	0	0	0	0	0	0	0	0	0	0	0	0	0	0.333333	0	0	0	0
			392	Justice warriors	0	0	0	0	0	0.666667	1	0	0	0	0.666667	1	0.333333	0	0	0.666667	1	1	0.333333	0	0.333333	0.666667	0.666667	0.333333	0	0	0	0	0	0	0.666667	0	0	0	0	0.666667	0	0	0	0	0.333333	0.666667	0	0	0
			394	Pragmatic helpers	0	0	0	0	0	0	0	0	0	0	0	0	0	0	0	0	0	0	0	0	0	0	0	0	0	0	0	0	0	0	0	0	0	0	0	0	0	0	0	0	0	0	0	0	0
			396	Justice warriors	0.333333	0	0	0	0	0.666667	0.666667	0	0	0	0.666667	1	0.666667	0.333333	0.333333	0.333333	0.666667	0.666667	0	0	0.666667	0.666667	0.333333	0.333333	0.666667	0	0	0	0	0	1	0	0	0	0	1	0.666667	0	0	0	1	1	0	0	0
			400	Justice warriors	0.333333	0	0	0	0	0.666667	0	0	0	0	1	0.333333	0	0	0	1	0.333333	0	0	0	1	1	0.666667	0	0	0	0	0	0	0	0	0.333333	0	0	0	1	0.333333	0	0	0	1	0	0	0	0
			402	Rational moralists	0	0	0	0	0	0.333333	0	0	0	0	0.666667	0	0	0	0	0.666667	0.333333	0	0	0	1	1	0	0	0	0	0	0	0	0	0	0	0	0	0	0.666667	0	0	0	0	0.333333	0.333333	0	0	0
			404	Pragmatic helpers	0	0	0	0	0	0.333333	0	0	0	0.333333	0.666667	0	0	0	0	0.333333	0	0	0	0	0	0.666667	0.666667	0.333333	0.333333	0.333333	0.333333	0	0.333333	0.333333	0.333333	0.333333	0	0	0	0.666667	0.666667	1	0.333333	0	0.666667	1	0	0	0.333333
			406	Justice warriors	0	0	0	0	0	0.333333	0	0	0	0	0.333333	0	0	0	0	0.666667	0.666667	0	0	0	1	1	0.333333	0	0	0	0	0	0	0	0	0	0	0	0	1	0.333333	0	0	0	1	1	0	0	0
			408	Justice warriors	0	0	0	0	0	0.666667	0.666667	0	0	0	0.666667	0.333333	1	0.333333	0.333333	0	0.333333	0.333333	0.666667	0	0.333333	0.333333	0.666667	0.666667	0	0	0.333333	0	0	0	1	0.333333	0	0	0	1	0.666667	0	0	0	1	1	0.666667	0	0
			410	Justice warriors	0.666667	0	0.333333	0	0.333333	0.666667	1	0	0	0	1	1	0	0	0	1	0.666667	0	0.333333	0	1	0.666667	1	0	0	0.333333	0	0.333333	0.333333	0	0.666667	0.333333	0	0	0	1	0.333333	0	0	0	0.666667	0.666667	0	0	0.333333
			412	Rational moralists	0	0	0	0	0	0	0	0	0	0	0	0	0	0	0	0	0	0	0	0	0	0	0	0	0	0	0	0	0	0	0	0	0	0	0	0	0	0	0	0	0	0	0	0	0
			416	Rational moralists	0	0	0	0	0	0	0	0	0	0	0	0	0	0	0	0	0	0	0	0	1	0	0	0	0	0	0	0	0	0	0	0	0	0	0	0	0	0	0	0	0	0	0	0	0
			418	Rational moralists	0	0	0	0	0	0.333333	0	0	0	0	0	0	0	0	0	0.333333	0	0	0	0	0.333333	0	0	0	0	0	0	0	0	0	0	0	0	0	0	0	0	0	0	0	0	0	0	0	0
			301	Rational moralists	0	0	0	0	0	0	0	0	0	0	0	0	0	0	0	0	0	0	0	0	0	0	0	0	0	0	0	0	0	0	0	0	0	0	0	0	0	0	0	0	0	0	0	0	0
			303	Justice warriors	0	0.333333	0	0	0	0.333333	0.666667	0	0	0	1	0.666667	0.333333	0	0.333333	0.666667	0.666667	1	0.333333	0.333333	0.666667	0.333333	0.666667	1	0.666667	0	0	0	0.333333	0.333333	0.333333	0.666667	0	0	0	0	0	0.333333	0	0.333333	1	1	0.333333	0	0
			304	Justice warriors	0.666667	0.333333	0	0	0	1	0.333333	0	0	0	1	1	0	0	0	1	0.666667	0.666667	0	0	1	0.666667	0.333333	0	0	0.666667	0.666667	0	0	0	1	0.333333	0	0	0	1	0.333333	0	0	0	1	1	0	0	0
			305	Justice warriors	0	0	0	0	0	0.333333	0.333333	0	0	0	1	1	0	0	0	1	1	0	0	0	0.666667	1	0.333333	0	0	0	0	0	0	0	0.666667	0	0	0	0.333333	1	1	0	0.333333	0.333333	1	1	0.333333	0.333333	0
			307	Pragmatic helpers	0	0	0	0	0	0	0	0	0.333333	0.333333	0.333333	0	0	0	0	0	0	0	0.333333	0	0	0	0.333333	0.333333	0.333333	0	0	0	0.333333	0	0	0	0	0	0	1	0.666667	0	0	0	1	1	1	1	1
			309	Justice warriors	0.333333	0	0	0	0	0.666667	0	0	0	0	0.666667	1	0	0	0	1	0.666667	0.666667	0	0	0.666667	0.666667	0.666667	0.666667	0.333333	0	0	0	0	0	0.333333	0.333333	0	0	0	0.666667	0	0	0	0	0.666667	0.666667	0.333333	0	0
			315	Justice warriors	0.333333	0	0	0	0	0	0	0	0	0	0.333333	0.333333	0	0	0	0.666667	0.333333	0	0	0	1	0.666667	0	0.333333	0	0.333333	0	0	0	0	0.333333	0.333333	0	0	0	1	1	0.333333	0	0	1	1	1	0	0
			317	Justice warriors	0	0	0	0	0	0	0.333333	0	0	0	0.333333	0.333333	0.333333	0	0	0	0	0	0.333333	0	0.333333	0	0	0.666667	0	0	0	0	0	0	0.333333	0	0	0	0	1	0	0	0	0.333333	1	1	0	0	0
			319	Justice warriors	0	0	0	0	0	0.666667	0	0	0	0	1	0.333333	0.333333	0	0	1	1	1	0.666667	0.333333	1	1	1	1	0.666667	0	0	0	0	0.333333	0.333333	0	0	0	0.333333	1	0	0	0	0.333333	1	1	0.666667	0	0
			321	Pragmatic helpers	0	0	0	0	0	0	0	0	0	0	0	0	0	0	0	0	0	0	0	0	0	0	0	0	0	0.333333	0	0	0.333333	0.333333	0.666667	0.333333	0	0.666667	0	0.666667	0.333333	0	0	0	1	0.333333	0	0.333333	0.666667
			323	Rational moralists	0	0	0	0	0	0	0	0	0	0	0	0	0	0	0	0	0	0	0	0	1	0.666667	0	0	0.333333	0.333333	0	0	0	0	0	0	0	0	0	0	0	0	0	0	0.333333	0	0	0	0
			325	Justice warriors	0	0	0	0	0	1	1	0	0	0	1	1	1	0	0	1	1	1	1	0	1	1	1	1	1	0	0	0	0	0	1	0	0	0	0	1	1	0	0	0	1	1	1	0	0
			327	Rational moralists	0	0	0	0	0	0	0	0	0	0	0.333333	0	0	0	0	0	0	0	0	0	0.333333	0	0	0	0	0.333333	0	0	0	0	1	0	0	0	0	1	0.333333	0	0	0	1	0.666667	0	0	0
			329	Justice warriors	0	0	0	0	0	0	0	0	0	0.333333	0.666667	0.666667	0	0	0	0.666667	1	0.333333	0	0	1	1	0.666667	0	0	0.333333	0	0	0	0	0.333333	0.333333	0	0	0	1	1	0.333333	0	0	1	1	0.666667	0	0
			331	Justice warriors	1	0.333333	0	0	0	1	0	0	0	0	0.666667	0.666667	0.333333	0	0	1	0.666667	0	0	0.333333	1	0.666667	0.666667	0.333333	0	1	0.666667	0	0	0	1	0	0.333333	0	0	1	0.666667	0.333333	0	0	1	1	0	0.333333	0
			333	Rational moralists	0	0	0	0	0	0	0	0	0	0	0	0	0	0	0	0	0	0	0	0	0	0	0	0	0	0	0	0	0	0	0	0	0	0	0	0	0	0	0	0	0	0	0	0	0
			335	Pragmatic helpers	0	0.666667	0	0	0	0.333333	0.333333	0	0	0	0.333333	0.333333	0	0	0	0	0.333333	0.333333	0	0	0	0.333333	0	0	0	0	0.333333	0.333333	0	0	0.666667	0.666667	0.666667	0	0	0.666667	1	0.666667	0.333333	0	1	0.666667	0.333333	0.333333	0
			339	Pragmatic helpers	0.666667	0.333333	0	0	0	0	0.333333	0	0	0	1	0.333333	0	0	0	1	0	0	0	0	0.666667	0.333333	0	0	0	1	0	0	0	0	0.333333	0.333333	0	0	0	0.333333	0	0	0	0	1	0.333333	0	0	0
			341	Justice warriors	0	0	0	0	0	1	0.333333	0	0	0	1	0.666667	1	0	0	1	1	1	0	0	1	1	1	0	0.333333	0	0	0	0	0	1	0.666667	0	0	0	1	1	1	0	0	1	1	1	0	0
			343	Rational moralists	0	0	0	0	0	0	0	0	0	0	0	0	0	0	0	0	0.333333	0	0	0	0.666667	1	0.333333	0.333333	0	0	0	0	0	0	0	0	0	0	0	0	0	0	0	0	0	0	0	0	0
			345	Rational moralists	0	0	0	0	0	0	0	0	0	0	0	0	0	0	0	0.333333	0	0	0	0	0.333333	0	0	0	0	0	0	0	0	0	0	0	0	0	0	0.333333	0	0	0	0	1	0	0	0	0
			347	Justice warriors	0	0	0	0	0	1	1	0.333333	0	0	1	1	1	0	0	1	1	1	0	0	1	1	1	0	0	0	0	0	0	0	1	0.333333	0	0	0	1	1	0.666667	0	0	1	1	0.666667	0	0
			349	Pragmatic helpers	0	0.333333	0.333333	0.666667	0	0	0	0.666667	0	0.333333	0	0.333333	0	0.666667	0.333333	0	0	0	0	0	0	0	0	0	0.333333	0.333333	0.666667	1	1	1	0.333333	0.666667	1	1	1	0	0.333333	1	0.666667	1	0	0.333333	1	1	1
			351	Justice warriors	0	0	0	0	0	0.333333	0	0	0	0	0	0	0	0	0	1	0.666667	0	0	0	1	1	1	0.666667	0.333333	0	0	0	0	0	0.333333	0.333333	0	0	0	0	0	0	0	0	1	0.666667	0	0	0
			353	Justice warriors	0.666667	0.333333	0.333333	0.333333	0.333333	0.333333	0.666667	0.333333	0.333333	0	1	0.666667	1	0.333333	0	1	1	0.666667	0.333333	0	0.666667	1	0.666667	0.666667	0.333333	0.333333	0	0.666667	1	0.666667	0.666667	0.666667	0	0.333333	0	1	0.333333	0.333333	0.333333	0	1	1	0.333333	0	0.333333
			3551	Rational moralists	0	0	0	0	0	0.333333	0	0	0	0	0	0.666667	0	0	0	0.333333	0.333333	0.333333	0	0	0	0	0	0	0	0.333333	0	0	0	0	1	1	0.333333	0	0	1	1	1	0	0	1	1	0.666667	0	0
			3552	Rational moralists	0	0	0	0	0	0	0	0	0	0	0	0	0	0	0	0	0	0	0	0	0	0	0	0	0	0	0	0	0	0	0	0	0	0	0	0	0	0	0	0	0	0	0	0	0
			357	Justice warriors	0	0	0	0	0	1	0	0	0	0	1	0.666667	0	0	0	1	1	0	0	0	1	0.666667	0	0	0	0	0	0	0	0	1	0	0	0	0	0.666667	0	0	0	0	1	1	0	0	0
			359	Pragmatic helpers	0	0	0	0	0	0	0	0	0	0	0	0	0	0	0	0	0	0	0	0	0	0	0	0	0	0	0	0	0	0	0	0	0	0	0	0	0	0	0	0	0	0	0	0	0
			361	Rational moralists	0.333333	0	0	0	0	0	0	0.333333	0	0	0	0	0	0	0	0.333333	0	0.333333	0	0	0.666667	0.333333	0	0	0	0	0.333333	0	0.333333	0.666667	0	0.333333	0	0.333333	0.333333	0.333333	0.333333	0.333333	0.333333	0.666667	0	0.333333	0.666667	0.666667	0.666667
			363	Rational moralists	0	0	0	0	0	0	0	0	0	0	0	0	0	0	0	0	0	0	0	0	0.333333	0	0	0	0	0	0	0	0	0	0	0	0	0	0	0	0	0	0	0	0	0	0	0	0.333333
			365	Justice warriors	0.666667	0.333333	0	0	0	1	0.666667	0	0	0	1	1	0	0	0	1	1	0	0	0	1	1	0.333333	0.333333	0	0.333333	0	0	0	0	1	0	0	0	0	1	0.333333	0	0	0	1	0.666667	0	0	0
			367	Rational moralists	0	0	0	0	0	0	0	0	0	0	0.333333	0	0	0	0	0.333333	0.666667	0.333333	0	0	0.666667	0.666667	0.333333	0	0	0	0	0	0	0	0	0	0	0	0	0.333333	0	0	0	0	0.333333	0	0	0	0
			369	Justice warriors	0	0	0	0	0	0.666667	0	0	0	0	0.666667	0	0	0	0	1	0	0	0	0	0.666667	0.666667	0	0	0	0	0	0	0	0	0	0	0	0	0	0.666667	0	0	0	0	1	0.666667	0	0	0
			371	Rational moralists	0	0	0	0	0	0	0	0	0	0	0	0	0	0	0	0	0	0	0	0	0	0	0	0	0	0	0	0	0	0	0	0	0	0	0	0	0	0	0	0	0	0	0	0	0
			373	Justice warriors	0.333333	0.333333	0	0	0	1	1	0	0	0	1	1	1	0	0	1	1	1	0.666667	0	1	1	1	1	1	0	0	0	0	0	1	0	0	0	0	1	0.333333	0	0	0	1	1	0	0	0
			375	Rational moralists	0	0	0	0	0	0	0	0	0	0	0	0	0	0	0	0	0	0	0	0	0	0	0	0	0	0	0	0	0	0	0	0	0	0	0	0	0	0	0	0	0.333333	0	0	0	0
			377	Justice warriors	1	1	0	0	0	1	0.666667	0.666667	0.333333	0	1	0.333333	0.333333	0	0	0.666667	0.333333	0	0.333333	0	1	0.666667	0.333333	0	0	0.666667	0	0.333333	0.333333	0	1	0.333333	0.666667	0.333333	0.333333	1	0.333333	0.333333	0.333333	0	0.666667	0.333333	0.666667	0.333333	0.333333
			379	Justice warriors	0	0	0	0	0	1	0	0	0	0	1	1	0	0	0	1	1	0.666667	1	0	1	0.666667	0.666667	0.666667	0	0	0	0	0	0	1	0	0	0	0	1	0	0	0	0	1	1	0	0	0
			381	Justice warriors	0.333333	0	0	0	0	0.333333	0.333333	0	0	0	0.666667	0.666667	0.666667	0.333333	0	1	1	0.333333	0	0	0.333333	0.666667	1	0.666667	0.333333	0.333333	0.333333	0	0	0	0.333333	0	0	0	0	1	0.333333	0.333333	0	0	0.666667	1	0.333333	0	0
			383	Rational moralists	0	0	0	0	0	0.666667	0	0	0	0	0.666667	0	0	0	0	0.333333	0	0	0	0	0.666667	0.333333	0	0	0	0	0	0	0	0	0.666667	0	0	0	0	1	0	0	0	0	1	0.333333	0	0	0
			385	Rational moralists	0	0	0	0	0	0	0	0	0	0	0	0	0	0	0	0	0	0	0	0	1	0.333333	0	0	0	0	0	0	0	0	0	0	0	0	0	0	0	0	0	0	1	0	0	0	0
			387	Pragmatic helpers	0	0	0	0	0	0	0	0	0	0	0	0	0	0	0	0	0	0	0	0	0	0	0	0	0	0	0	0	0	0	0	0	0	0	0	0	0	0	0	0	0	0	0	0	0
			389	Justice warriors	0.333333	0	0	0	0	1	1	0	0	0	1	1	0.666667	0	0	1	1	1	0.666667	0	1	1	1	1	1	0	0	0	0	0	1	0	0	0	0	1	0.666667	0	0	0	1	1	0.333333	0	0
			391	Rational moralists	0	0	0	0	0	0.333333	0	0	0	0	0	0	0	0	0	0	0	0	0	0	0	0	0	0	0	0	0	0	0	0	0.333333	0	0	0	0	0	0	0	0	0	0.333333	0	0	0	0
			393	Justice warriors	0	0	0	0	0	1	1	0	0	0	1	1	0.666667	0	0	1	1	1	1	0.666667	1	1	1	1	1	0	0	0	0	0	1	0	0	0	0	1	0.666667	0	0	0	0.666667	1	0	0	0
			395	Rational moralists	0	0	0	0	0	0.333333	0	0	0	0	0	0	0	0	0	0.333333	0.333333	0	0	0	0	0.333333	0	0	0	0	0	0	0	0	0	0	0	0	0	1	0	0	0	0	1	0	0	0	0
			397	Justice warriors	0	0	0	0	0	0	0	0	0	0	1	0.333333	0	0	0	1	0.666667	0	0	0	1	1	0	0	0	0	0	0	0	0	0	0	0	0	0	1	0	0	0	0	1	1	0	0	0
			398	Justice warriors	0	0	0	0	0	1	0.666667	0	0	0	1	1	0.666667	0.333333	0	1	0.666667	1	0	0	1	1	1	0.333333	1	0	0	0	0	0	0.666667	0	0	0	0	1	0.333333	0	0	0	1	1	0	0	0
			399	Rational moralists	0	0	0	0	0	0	0	0	0	0	0	0	0	0	0	0	0	0	0	0	0	0	0	0	0	0	0	0	0	0	0	0	0	0	0	0	0	0	0	0	0	0	0	0	0
			401	Rational moralists	0	0	0	0	0	0	0	0	0	0	0	0	0	0	0	0.333333	0	0	0	0	0.666667	0.333333	0	0	0	0	0	0	0	0	0	0	0	0	0	0	0	0	0	0	0	0	0	0	0
			403	Rational moralists	0	0	0	0	0	0	0	0	0	0	0	0	0	0	0	0	0	0	0	0	0	0	0	0	0	0	0	0	0	0	0	0	0	0	0	0	0	0	0	0	0	0	0	0	0
			405	Pragmatic helpers	0	0	0	0	0	0	0	0	0	0	0	0	0	0	0	0	0	0	0	0	0	0	0	0	0	0.666667	0.666667	1	1	1	0.666667	1	1	0.666667	0.666667	0.666667	1	1	1	1	0.666667	0.666667	1	0.666667	0.666667
			407	Justice warriors	0	0	0	0	0.333333	1	1	0.333333	0	0	1	1	0.666667	0	0	0.666667	1	1	0.666667	0.333333	1	1	1	1	1	0	0	0	0	0	1	0	0	0	0	1	0.333333	0	0	0	1	1	0	0	0
			413	Rational moralists	0	0	0	0	0	0	0	0	0	0	0	0	0	0	0	0	0	0	0	0	0	0	0	0	0	0	0	0	0	0	0	0	0	0	0	0	0	0	0	0	0	0	0	0	0
			417	Rational moralists	0	0	0	0	0	0	0	0	0	0	0	0	0	0	0	0	0	0	0	0	0.333333	0	0	0	0	0	0	0	0	0	0	0	0	0	0	0	0	0	0	0	0	0	0	0	0
			419	Justice warriors	0	0	0	0	0	1	1	0	0	0	1	1	1	0	0.333333	1	1	1	1	0	1	1	1	1	1	0	0	0	0	0	1	0	0	0	0	1	0.666667	0.333333	0	0	1	1	0	0	0
			471	Rational moralists	0	0	0	0	0	0	0	0	0	0	0	0	0	0	0	0	0	0	0	0	0	0	0	0	0	0	0	0	0	0	0	0	0	0	0	0	0	0	0	0	0.666667	0.333333	0	0	0
			469	Pragmatic helpers	0.666667	1	0.666667	0.333333	0.666667	0.333333	0	1	0.666667	0.666667	0.333333	0.333333	0.666667	0.666667	0.666667	0.333333	0.333333	1	0.333333	0.666667	0.666667	1	0.666667	0.666667	0.666667	0.666667	0	0.333333	0.333333	0.666667	1	0.666667	0.333333	0.333333	0.666667	0.333333	1	0.666667	1	0.666667	0.333333	0.666667	1	0	0.666667
			467	Rational moralists	0	0	0	0	0	0	0	0	0	0	0	0	0	0	0	0	0	0	0	0	0	0	0	0	0	0	0	0	0	0	0	0	0	0	0	0	0	0	0	0	0	0	0	0	0
			465	Justice warriors	0	0	0	0	0	0.333333	0	0	0	0	1	1	0.666667	0	0	1	1	1	0.333333	0.333333	1	1	1	0.666667	0.333333	0	0	0	0	0	0.333333	0	0	0	0	1	0	0	0	0	1	1	0.333333	0	0
			463	Justice warriors	0.333333	0	0	0	0	1	0.333333	0	0	0	1	1	0	0	0	1	1	0.666667	0	0	1	1	1	0	0	0	0	0	0	0	1	0.333333	0	0	0	1	1	0	0	0	1	0.666667	0	0	0
			461	Justice warriors	0	0	0	0	0	0.333333	0	0	0	0	1	0.666667	0	0.666667	0	0.666667	0.333333	0.666667	0	0	1	0.666667	1	0.666667	0.333333	0	0	0	0	0	0.333333	0	0	0	0	1	0	0.333333	0.333333	0	0.666667	0.666667	1	0	0
			459	Rational moralists	0	0	0	0	0	0	0	0	0	0	0	0	0	0	0	0	0	0	0	0	0	0	0	0	0	0.333333	0	0	0	0	0	0	0	0	0	0	0	0	0	0	0.333333	0	0	0	0
			457	Rational moralists	0	0	0	0	0	0	0	0	0	0	0	0	0	0	0	0	0	0	0	0	0	0	0	0	0	0	0	0	0	0	0	0	0	0	0	0	0	0	0	0	0	0	0	0	0
			455	Rational moralists	0	0	0	0	0	0	0	0	0	0	0	0	0	0	0	0	0	0	0	0	0	0	0	0	0	0	0	0	0	0	0	0	0	0	0	0	0	0	0	0	0	0	0	0	0
			453	Rational moralists	0	0	0	0	0	0	0	0	0	0	0	0	0	0	0	0	0	0	0	0	0	0	0	0	0	0	0	0	0	0	0	0	0	0	0	0	0	0	0	0	0	0	0	0	0
			451	Rational moralists	0	0	0	0	0	0	0	0	0	0	0	0	0	0	0	0	0	0	0	0	0	0	0	0	0	0	0	0	0	0	0	0	0	0	0	0	0	0	0	0	0	0	0	0	0
			449	Rational moralists	0	0	0	0	0	0	0	0	0	0	0	0	0	0	0	0	0	0	0	0	0	0	0	0	0	0	0	0	0	0	0.333333	0	0	0	0	0.666667	0.333333	0	0	0	1	1	0	0	0
			447	Rational moralists	0	0	0	0	0	0	0	0	0	0	0	0	0	0	0	0.333333	0.333333	0	0	0	0.333333	0.333333	0.333333	0	0	0	0	0	0	0	0	0	0	0	0	0.333333	0.333333	0	0	0	0	0.333333	0.333333	0	0
			443	Rational moralists	0	0	0	0	0	0	0	0	0	0	0	0	0	0	0	0.333333	0	0	0	0	0	0	0	0	0	0.333333	0.333333	0	0	0	0	0	0	0	0	0.333333	0	0	0	0	0	0	0.333333	0	0
			441	Rational moralists	0	0	0	0	0	0	0	0	0	0	0	0	0	0	0	0	0	0	0	0	0	0	0	0	0	0	0	0	0	0	0	0	0	0	0	0	0	0	0	0	0	0	0	0	0
			439	Pragmatic helpers	0.333333	0	0	0	0	0.333333	0	0	0	0	0.333333	0	0	0	0	0.333333	0	0	0	0	0.666667	0	0.333333	0	0	0.666667	0.333333	0	0	0	0.666667	0	0	0	0	1	0	0	0	0	1	0.666667	0.666667	0	0
			437	Justice warriors	0	0	0	0	0	1	0.333333	0.333333	0	0	1	0.333333	0.333333	0	0	1	0.666667	0.333333	0.333333	0.333333	1	0.666667	0.666667	0.333333	0.333333	0	0	0	0	0	1	0.333333	0	0	0	1	0.666667	1	0	0.333333	1	1	0.666667	0.666667	0.666667
			435	Rational moralists	0.666667	0	0	0.333333	0	0	0.666667	0	0	0.333333	0.333333	0	0	0	0	0	0	0.333333	0.333333	0	0.333333	0.333333	0.333333	0	0.666667	0	0	0	0	0.333333	0.666667	0	0	0.333333	0.333333	0.333333	0	0.333333	0.333333	0.333333	0	0.333333	0.666667	0.666667	0.333333
			433	Justice warriors	0.666667	0	0	0	0	1	0.666667	0.333333	0	0	0.666667	0.666667	1	0.333333	0.333333	1	0.666667	1	0	0.333333	1	1	1	1	0.666667	0	0	0	0	0	1	0	0.333333	0	0	1	0.666667	0	0	0	0.666667	0.666667	0	0	0
			431	Pragmatic helpers	0	0	0	0.333333	0	0	0.333333	0	0	0	0	0	0.333333	0	0	0	0.333333	0	0	0	0.333333	0	0	0	0	1	1	0.666667	0.333333	1	0.666667	1	1	1	1	1	1	0.666667	1	1	0.666667	1	1	1	1
			429	Justice warriors	0.333333	0	0	0	0.333333	0.666667	0	0	0	0	1	0.333333	0	0	0	1	0	0	0	0	1	1	0	0	0	0	0	0	0	0	1	0.333333	0	0	0	1	0.333333	0	0	0	0.666667	0.666667	0	0.333333	0
			427	Rational moralists	0	0	0	0	0	0	0	0	0	0	0	0	0	0	0	0	0	0	0	0	0	0	0	0	0	0	0	0	0	0	0	0	0	0	0	0	0	0	0	0	0	0	0	0	0
			425	Pragmatic helpers	0	0	0	0	0	0	0	0	0	0	0.333333	0	0	0	0	0.333333	0.333333	0	0	0	0.333333	0.333333	0	0.333333	0	0.666667	0.333333	0.333333	0	0	1	0.666667	0.666667	0	0.333333	1	0.666667	0.333333	0	0	0.666667	1	0.333333	0.333333	0
			472	Rational moralists	0	0	0	0	0	0	0	0	0	0	0	0	0	0	0	0	0	0	0	0	1	0.333333	0	0	0	0	0	0	0	0	0.333333	0	0	0	0	0.333333	0	0	0	0	0.333333	0	0	0	0
			468	Rational moralists	0	0	0	0	0.333333	0	0	0	0	0	0	0	0	0	0	0	0	0	0	0	0	0.333333	0	0	0	0	0	0	0	0	0	0	0	0	0	0	0	0	0	0	0	0	0	0	0
			466	Pragmatic helpers	0	0	0	0	0	0	0	0	0	0	0	0	0	0	0	0.333333	0.333333	0	0	0	1	1	0.666667	0.333333	0	0	0	0	0	0	0	0	0	0	0	0	0	0	0	0	0.666667	0.333333	0	0	0
			464	Justice warriors	0	0	0	0	0	0.333333	0	0	0	0	1	1	0.333333	0	0	1	1	1	0.333333	0	1	1	0.666667	0.666667	0.333333	0	0	0	0	0	0	0	0	0	0	1	0.666667	0.333333	0	0	1	0.666667	0	0.333333	0
			462	Justice warriors	0	0	0	0	0	0.666667	0	0	0	0	0	0	0	0	0	0.666667	0	0	0	0	1	0	0.333333	0	0	1	0.333333	0	0	0.333333	0.666667	0	0	0	0	1	0.666667	0	0	0	1	0.666667	0.333333	0	0.333333
			460	Rational moralists	0.333333	0	0	0	0	1	0	0	0	0	1	0	0	0	0	0.666667	0	0	0	0	1	0	0	0	0	1	0	0	0	0	1	0	0	0	0	1	0.333333	0	0	0	1	0	0	0	0
			458	Justice warriors	0	0	0	0	0	0.333333	0.333333	0	0	0	0.666667	0.666667	1	0.666667	0	0.666667	0.666667	1	0.666667	0	1	1	1	1	0.666667	0	0	0	0	0	0.666667	0	0.333333	0	0	0.333333	1	0.666667	0.333333	0	1	1	0.666667	0.666667	0.333333
			456	Rational moralists	0	0	0	0	0	0	0	0	0	0	0	0	0	0	0.333333	0	0.333333	0	0	0	0	0.333333	0	0	0	0	0	0.333333	0.333333	0.333333	0	0	0.333333	0.333333	0.666667	0	0	0	0.333333	0.666667	0	0	0	0.666667	0.666667
			454	Rational moralists	0	0	0	0	0	0	0	0	0	0	0	0	0	0	0	0	0	0	0	0	0	0	0	0	0	0	0	0	0	0	1	0	0	0	0	1	1	0	0	0	0.333333	1	0.666667	0	0
			452	Rational moralists	0	0	0	0	0	0	0	0	0	0	0	0	0	0	0	0	0	0	0	0	0	0	0	0	0	0	0	0	0	0	0	0	0	0	0	0	0	0	0	0	0	0	0	0	0
			450	Rational moralists	0.333333	0	0	0	0	0	0	0	0	0	0	0	0	0	0	0	0	0	0	0	0	0	0	0	0	0	0	0	0	0	0	0	0	0	0	0	0	0	0	0	0.333333	0	0	0	0
			448	Justice warriors	0	0	0	0	0	0.666667	0.666667	0	0	0	0.333333	0.666667	0.333333	0	0	0.666667	0.666667	0	0	0	0.333333	1	0.333333	0.333333	0.333333	0.333333	0	0	0	0	1	0.666667	0.333333	0	0	1	1	0	0	0	1	1	0.333333	0	0
			446	Justice warriors	0	0	0	0	0	1	0.333333	0	0	0	1	1	0.666667	0	0	1	1	0.333333	0.333333	0	1	0.666667	0.666667	1	0.666667	0	0	0	0	0	0.333333	0	0	0	0	0.666667	0.333333	0	0	0	0.666667	1	0	0	0
			444	Justice warriors	0	0	0	0	0	0.333333	0	0	0	0	1	0	0	0	0	1	0	0	0	0	1	1	0.333333	0	0	0.333333	0	0	0	0	1	0.333333	0	0	0	0.666667	0	0	0	0	0.333333	0.333333	0	0	0
			442	Rational moralists	0	0	0	0	0	0	0	0	0	0	0	0	0	0	0	0	0	0	0	0	0	0	0	0	0	0	0	0	0	0	0	0	0	0	0	0	0	0	0	0	0	0	0	0	0
			440	Rational moralists	0	0	0	0	0	0	0	0	0	0	0	0	0	0	0	0	0	0	0	0	0	0	0	0	0	0	0	0	0	0	0	0	0	0	0	0	0	0	0	0	0	0	0	0	0
			438	Rational moralists	0	0	0	0	0	0	0	0	0	0	0	0	0	0	0	0	0	0	0	0	0	0	0	0	0	0	0	0	0	0	0	0	0	0	0	0	0	0	0	0	0	0	0	0	0
			436	Rational moralists	0	0	0	0	0	0	0	0	0	0	0	0	0	0	0	0	0	0	0	0	0	0	0	0	0	0	0	0	0	0	0	0	0	0	0	0	0	0	0	0	0	0	0	0	0
			434	Rational moralists	0	0	0	0	0	0	0	0	0	0	0	0	0	0	0	0	0	0	0	0	0	0	0	0	0	0	0	0	0	0	0	0	0	0	0	0	0	0	0	0	0	0	0	0	0
			432	Justice warriors	0	0	0	0	0	0	0	0	0	0	1	0	0	0	0	0.666667	0.666667	0	0	0	0.333333	0.666667	0	0.333333	0	0	0	0	0	0	0.666667	0.333333	0	0	0	1	0	0	0	0	1	1	0	0	0
			430	Rational moralists	0	0	0	0	0	0	0	0	0	0	0	0	0	0	0	0	0	0	0	0	0	0	0	0	0	0	0	0	0	0	1	0	0	0	0	1	1	0	0	0	1	1	0	0	0
			428	Rational moralists	0.666667	0	0	0	0	0	0	0	0	0	0.666667	0	0	0	0	0.666667	0.333333	0	0	0	1	1	0	0	0	0	0	0	0	0	0.666667	0	0	0	0	0.333333	0	0	0	0	0.666667	0	0	0	0
			426	Rational moralists	0	0	0	0	0.333333	0	0	0	0	0	0	0	0	0	0	0.333333	0	0	0	0	0.333333	0	0	0	0	0.333333	0	0	0	0	0.666667	0	0	0	0	0.666667	0	0	0	0	0.666667	0	0	0	0
			424	Justice warriors	0	0	0	0	0	0.666667	0	0	0	0	1	0	0	0	0	1	1	0	0	0	1	1	0	0	0	0	0	0	0	0	0.666667	0	0	0	0	0.666667	0.333333	0	0	0	1	0.666667	0	0	0
			422	Pragmatic helpers	0.666667	0.333333	0.666667	0	0.333333	0.333333	0	0.333333	0	0	0.333333	1	0.333333	0.333333	0	0.666667	1	0.666667	0.333333	0.333333	1	0.666667	0	0.666667	1	0.333333	0.666667	0.333333	0	0.333333	0.333333	0.666667	0.666667	1	0.333333	0.666667	0.333333	0	0.666667	0.666667	1	1	1	0.333333	0.666667
			470	Rational moralists	0.333333	0	0	0	0	0	0	0	0	0	0.333333	0	0	0	0	0.333333	0	0	0	0	1	0.666667	0	0	0	0.333333	0	0	0	0	0	0	0	0	0	0.666667	0	0	0	0	1	0.333333	0	0	0
[truncated: 55 more columns]

## Sheet: Figure4c-h
subid	Cluster	alpha	beta	gamma	omega	kappa	eta_yes	eta_no
302	paramatic helpers	0.46604	0.100321	0.776395	0.404388	0.897882	1.06643	0.828152
306	rational moralists	0.219966	0.0640992	0.340523	0.156356	-0.131658	6.40476	2.23628e-07
308	justice warriors	1.00306	0.997179	3.72714	0.695842	-7.6335	20	7.67137
310	paramatic helpers	0.022258	0.00234948	0.574455	0.00248971	0.240742	2.25487e-08	5.27259e-09
316	rational moralists	1.19119e-09	1.19119e-09	0.145314	0.0503814	0.138355	20	2.32463
318	paramatic helpers	2.92408	4.12745	5.33806	1.95835	5.19508	3.35584	9.1828
320	rational moralists	9.24463e-10	9.24466e-10	7.22752	0.0119327	0.238934	20	18.5044
324	rational moralists	0.03165	0.0255074	0.396096	0.361991	-0.250265	8.28626	20
326	rational moralists	0.961519	0.305104	1.51414e-09	0.521884	-9.90816	6.59936	10.1673
328	justice warriors	3.98301	0.45567	4.64098	3.33891	1.76821	19.9999	4.37354
330	rational moralists	0.0513174	0.0227854	0.544147	0.0520539	0.205277	1.78792	2.13474
332	justice warriors	0.154377	0.0479247	0.581893	0.108104	0.151171	2.12429	1.38312e-09
334	paramatic helpers	2.48119e-08	2.48124e-08	0.63655	0.270507	-0.270693	1.25206	8.12528e-09
336	rational moralists	2.29689	0.22242	2.86461	2.69055	1.41442	4.55579	19.9999
340	rational moralists	4.73308	1.28972	7.15812	4.65856	1.41314	2.54812	14.5126
342	paramatic helpers	0.136949	0.0372119	0.82009	0.0667715	0.42993	2.04362	2.16545
344	rational moralists	4.10142	1.49593	9.0779	2.56476	-4.40046	1.22035	17.9058
346	justice warriors	0.0111759	9.59965e-08	0.652918	9.59945e-08	-0.452289	10.5211	2.49622
348	rational moralists	7.63717	1.49502	8.22752	4.84413	-6.25406	1.19709	18.158
350	paramatic helpers	0.0757823	0.0530911	0.266811	0.383768	0.0779417	3.12922	3.14428
352	rational moralists	0.0278218	1.73546e-09	0.453472	1.73546e-09	-9.40925	3.04347	0.579256
354	rational moralists	0.335981	0.0769314	0.309505	0.219076	0.518542	1.03973	8.67331e-07
356	paramatic helpers	0.123149	0.0486987	0.727697	0.0927683	0.35677	0.433459	6.86377e-09
358	rational moralists	6.63391e-09	6.63465e-09	0.306199	0.0072693	0.181892	1.68886	2.24826e-09
360	rational moralists	0.000212818	0.00020538	0.587154	0.00639119	-0.254462	11.66	9.2964
362	rational moralists	1.42045e-07	1.39591e-07	2.29042	8.07074e-06	0.271734	19.9993	15.4453
364	rational moralists	7.6515e-08	7.55586e-08	0.336757	6.02799e-06	0.147378	2.11423	9.11121e-08
366	paramatic helpers	1.12489e-07	1.12559e-07	0.359432	0.0170261	0.294237	0.750332	1.69904e-08
368	paramatic helpers	6.43083e-09	6.53389e-09	0.0493551	0.324681	0.00832337	19.9922	2.70444
370	justice warriors	0.537013	0.0963673	1.57908	0.238687	0.321667	3.525	4.36887e-09
372	justice warriors	0.0807828	0.0107739	0.383762	0.0134511	0.120525	20	0.0535942
374	rational moralists	0.97455	0.136653	0.235597	1.09102	0.220208	4.68483	19.9999
376	rational moralists	1.42e-09	1.42077e-09	0.362869	0.044299	0.274281	2.21788	0.812265
378	paramatic helpers	0.211579	1.10215	8.38947	1.02046	0.285715	11.6149	20
382	rational moralists	0.421691	3.53766e-07	0.548947	3.52485e-07	-9.99806	10.1215	20
384	justice warriors	0.575416	0.109787	0.956033	0.463071	0.718049	2.4394	1.15698
386	paramatic helpers	1.70473e-08	2.72716	10	3.04729e-08	-1.608	3.01022	12.9134
388	justice warriors	2.94382e-09	2.94382e-09	8.46428	0.1199	-0.453154	20	6.76523
390	paramatic helpers	2.03595e-07	2.29368e-07	9.99996	0.515276	-0.331029	18.1686	17.4633
392	justice warriors	0.883634	1.72518	7.25051	1.47095	-4.57422	4.1108	4.45974
394	paramatic helpers	1.32018e-07	1.32019e-07	1.36737	1.44151	-1.84839	4.70136	5.10655
396	justice warriors	3.54547e-07	1.01708	9.99999	0.11994	-3.37207	3.7302	5.11892
400	justice warriors	9.40643e-06	9.41899e-06	0.594337	0.131965	0.167871	6.83845	1.54382
402	rational moralists	3.1751e-09	3.1753e-09	0.326758	0.0280895	0.215539	4.46387	4.13967e-09
404	paramatic helpers	0.0344516	0.0181126	0.437424	0.0415697	0.306897	0.963947	1.14533e-07
406	justice warriors	0.0875138	0.0352958	0.373272	0.05843	0.249322	5.04489	1.81506e-07
408	justice warriors	0.921298	0.945979	6.30768	0.417238	-0.658156	1.92483	4.03264
410	justice warriors	0.0375017	2.31457e-06	1.27308	2.31476e-06	0.0240802	19.9998	3.29654
412	rational moralists	3.38074e-08	3.38084e-08	0.389925	0.236931	-0.131708	5.02083e-07	20
416	rational moralists	0.134047	0.13464	0.142374	0.0534395	-3.37931	9.47252	5.23066e-07
418	rational moralists	3.84646e-09	3.84653e-09	0.283601	0.0838059	0.00362708	2.44113	0.562914
301	rational moralists	6.53666	0.926776	6.08706	4.71574	-5.33714	1.87563	16.4623
303	justice warriors	0.0806689	0.0345883	0.543255	0.103024	-0.146112	2.97446	9.02583e-07
304	justice warriors	1.97387e-07	1.97389e-07	5.06501	0.197177	-0.0302873	5.78304	4.92478
305	justice warriors	0.0263623	1.3905e-07	0.914309	1.39047e-07	0.221673	4.55315	2.20095
307	paramatic helpers	0.0378948	0.0109142	0.522734	0.0151443	0.247945	1.72471e-08	4.67073e-09
309	justice warriors	4.11845	1.20984	3.26839	3.52264	-1.81975	7.60084	1.33669
315	justice warriors	0.109968	0.0384804	0.589576	0.0875483	0.286178	1.39452	0.452268
317	justice warriors	0.556411	0.686575	7.59482	1.59706	-2.9235	1.73552	3.77754
319	justice warriors	0.0660015	4.04931e-09	0.630795	4.04928e-09	-0.0724253	20	3.67223e-08
321	paramatic helpers	6.43637e-05	0.00527398	0.32963	4.90572e-07	0.331871	0.540713	6.06991e-10
323	rational moralists	0.0549645	0.025827	0.241217	0.0658767	0.160377	5.26509	2.94231e-07
325	justice warriors	1.06165	0.852936	7.53948	0.780257	-2.86678	1.77846	2.0229
327	rational moralists	0.163265	0.0547433	0.688639	0.14454	0.287065	2.61067	2.0311
329	justice warriors	0.222177	0.0629831	0.707125	0.169793	0.390231	3.09122	1.05055
331	justice warriors	0.141836	0.274062	10	2.26363e-08	0.179403	8.35115	8.4256
333	rational moralists	8.56791	1.22436	7.87794	6.80391	-2.87104	1.86671	15.9176
335	paramatic helpers	0.164937	0.052476	0.826637	0.126351	0.437397	4.5853e-06	1.88032
339	paramatic helpers	8.34296e-08	8.3433e-08	4.15679	3.40997	3.31724	1.06244	0.834145
341	justice warriors	0.06505	0.0255458	1.75891	0.0543915	0.0781881	3.50529	2.0852
343	rational moralists	2.01503e-08	2.01504e-08	0.330738	0.0610199	-1.23658	3.71024	2.44093e-08
345	rational moralists	0.166892	0.0510231	0.274724	0.113433	0.396803	1.91708	5.96913e-05
347	justice warriors	1.05817	0.190332	5.3912	0.839651	0.509498	4.08791	3.19933
349	paramatic helpers	2.40042	1.72457	6.53307	1.64554	4.60726	3.49745e-05	20
351	justice warriors	8.16789e-09	8.16793e-09	0.504174	0.0149898	-0.0263736	4.11942	4.5644e-09
353	justice warriors	0.041625	7.0876e-08	4.82008	7.08772e-08	-0.12239	4.80298	3.72155
3551	rational moralists	0.346674	0.0553101	0.907476	0.0994979	0.399766	8.40204e-06	1.93479
3552	rational moralists	7.55382	1.83137	6.58096	6.29853	-7.29571	1.22908	14.3589
357	justice warriors	1.10296	0.324679	6.37013	1.71162	-1.19677	5.34461	4.5278
359	paramatic helpers	1.58899	3.21766	4.91535	8.31181	7.25521	12.3593	16.001
361	rational moralists	0.819921	0.0934375	0.283816	0.244492	0.871796	5.41358	20
363	rational moralists	0.724535	0.100699	0.0385858	0.325975	0.872814	19.9997	9.43991
365	justice warriors	3.42107e-09	0.251538	10	0.0660383	-0.215696	20	8.18353
367	rational moralists	0.0897421	0.0450791	0.203938	0.194357	-0.996577	9.12809	3.8601e-07
369	justice warriors	0.141716	0.0591974	0.855069	0.229252	-1.83667	4.38682	2.3666
371	rational moralists	3.60025e-10	3.60031e-10	0.323974	0.00157231	-0.0145337	0.160255	4.93176e-09
373	justice warriors	0.0131273	2.4073	9.76687	0.268161	-1.23017	19.9995	6.59668
375	rational moralists	0.725886	0.103748	0.205472	0.384612	0.584162	4.88725e-06	11.5754
377	justice warriors	0.135688	0.0281267	10	1.56103e-07	0.198622	11.522	10.6392
379	justice warriors	4.26316e-08	1.33236	10	0.293873	-4.3388	6.3629	6.24651
381	justice warriors	0.0625138	0.0316183	1.0074	0.097888	-0.275236	2.60436	0.93389
383	rational moralists	0.0306272	0.0186918	0.709948	0.0650788	-0.0468632	3.16518	2.30872
385	rational moralists	5.06604e-09	5.08416e-09	0.312503	0.0161761	0.285274	3.17561	4.78016e-09
387	paramatic helpers	0.000881011	0.283479	9.9792	1.02146	-0.891346	17.9857	18.5063
389	justice warriors	0.0158606	1.83727	9.76694	0.0641465	-0.513892	19.9996	7.65269
391	rational moralists	1.71999	0.245156	5.64381	1.24936	1.55879	14.1595	18.6067
393	justice warriors	0.85548	5.5479	6.78661	0.781031	-4.78604	2.12936	2.97578
395	rational moralists	0.0425375	0.0280986	0.382051	0.147795	-0.498672	2.00324	4.4887e-07
397	justice warriors	0.0297521	1.16919e-09	0.408477	1.16918e-09	-0.244883	4.52292	0.169645
398	justice warriors	1.26615	3.36931	7.24982	1.59748	-1.42191	19.9998	4.20968
399	rational moralists	5.88302e-07	5.88312e-07	1.78532	0.135224	-0.99136	14.5229	14.5229
401	rational moralists	1.34404e-08	1.34408e-08	0.326321	0.198906	0.0179922	6.43101	1.0794
403	rational moralists	5.3006	2.2148	6.28648	4.23782	-0.07911	3.40373	13.4428
405	paramatic helpers	0.0178004	3.6493e-09	0.467838	3.64921e-09	0.378434	0.234699	0.410327
407	justice warriors	0.0994563	2.92418	8.97814	0.365853	-1.2482	6.2689	5.96663
413	rational moralists	0.167847	0.0814437	0.849518	0.704222	-0.54652	5.21352	4.84996
417	rational moralists	1.44231e-08	1.44229e-08	1.19343	0.00170032	-8.59108	14.4473	11.4284
419	justice warriors	1.03196e-06	1.03187e-06	6.89932	0.287485	-7.09208	2.6784	1.16233
471	rational moralists	2.55839e-09	2.55849e-09	0.32267	0.0358647	0.131105	1.82879	0.178842
469	paramatic helpers	0.823484	4.94437	6.25366	1.59879	5.54114	0.000128265	0.253569
467	rational moralists	0.00627809	0.0117906	4.60478	0.0166182	0.326466	10.0177	16.9768
465	justice warriors	0.150827	0.0623486	0.816756	0.234297	-0.220713	19.9999	1.03474e-07
463	justice warriors	0.781505	0.966153	7.98456	0.42724	0.763026	19.9999	9.07906
461	justice warriors	0.290104	0.0838665	0.756453	0.351609	0.216712	2.59366	1.4753e-06
459	rational moralists	0.416064	0.0978197	0.476645	0.58625	-0.167765	0.000293721	20
457	rational moralists	0.234119	0.0855648	0.337553	0.396032	-1.72499	2.02983	6.61066
455	rational moralists	6.63165e-09	6.63182e-09	0.690246	0.343845	-0.181716	6.36788	4.68495
453	rational moralists	0.438659	0.114708	0.293805	0.932628	-1.05299	9.27609	20
451	rational moralists	0.862136	0.142938	0.0331782	1.31444	0.00454994	19.9976	13.0758
449	rational moralists	0.045424	0.0206193	0.377567	0.0425632	0.287795	1.59248	0.330323
447	rational moralists	4.6721	0.387337	1.24062	4.30965	0.479617	2.21504	1.3734e-06
443	rational moralists	3.2355e-09	3.2357e-09	0.242134	0.025766	0.268933	0.864536	9.65997e-09
441	rational moralists	7.11962e-08	7.12024e-08	0.254477	0.165479	-0.179044	4.89313	3.61481e-08
439	paramatic helpers	1.66662e-07	1.66697e-07	0.562173	0.0369084	0.247647	1.43617	0.942672
437	justice warriors	0.1895	0.0616327	0.704194	0.176437	0.369905	1.36333	8.45367e-06
435	rational moralists	4.39958	0.3536	5.35671	3.31614	2.74807	2.51245	19.9999
433	justice warriors	5.58509e-06	3.60317	9.99989	0.194063	-2.9423	10.8999	6.88693
431	paramatic helpers	2.04686e-09	2.04918e-09	0.566601	0.0330448	0.415687	1.718e-08	6.94936e-08
429	justice warriors	1.43947e-08	1.43946e-08	1.55131	0.00729163	-0.109871	6.81931	4.40272
427	rational moralists	8.06604	2.30053	7.2917	5.07078	-4.26041	0.990374	17.0007
425	paramatic helpers	0.00157005	5.96569e-09	0.699118	5.96568e-09	0.220399	1.00962	1.63006
472	rational moralists	2.73463e-09	2.73465e-09	0.274198	0.0645585	0.00798896	4.68123	7.72602e-09
468	rational moralists	0.209416	9.62934e-09	0.844081	9.62939e-09	-0.0226451	9.16423	20
466	paramatic helpers	6.47329e-08	6.47428e-08	0.445203	0.16089	0.0640727	4.74443	5.76896e-08
464	justice warriors	5.55658	3.68426	1.75537	3.69381	3.89728	19.9999	1.64689
462	justice warriors	0.0238386	1.2136e-08	0.459987	1.21358e-08	0.259088	3.84638	0.993753
460	rational moralists	0.0696621	5.68459e-08	10	4.49315e-08	0.146871	13.7963	13.6102
458	justice warriors	0.435522	0.0790431	0.898113	0.210622	0.158524	4.10478	1.87633e-06
456	rational moralists	0.985942	0.132986	1.53224	0.697433	1.36945	4.13467	19.9999
454	rational moralists	6.91713e-09	6.96604e-09	0.974169	0.0107089	0.201582	8.01321e-09	2.35472
452	rational moralists	7.33388	1.13302	7.66169	8.07686	-8.29798	1.46125	17.132
450	rational moralists	1.76832e-07	1.76831e-07	2.33116	0.182833	-0.190276	12.9551	12.9618
448	justice warriors	0.0730523	3.97377e-08	2.50211	3.97377e-08	-0.286415	3.27948	3.39449
446	justice warriors	0.812287	2.3504	6.76313	0.749615	-6.51851	19.9999	5.18775
444	justice warriors	2.38873e-09	2.38876e-09	0.390171	0.0754138	0.0639045	8.00473	0.523409
442	rational moralists	2.22323e-09	2.22323e-09	0.662472	0.0301712	-1.26746	10.4472	7.94094
440	rational moralists	5.02768	2.09244	8.15963	3.2929	-6.99614	2.60712	15.982
438	rational moralists	6.80648	0.989724	8.47504	6.28662	-3.52089	1.95943	16.3998
436	rational moralists	3.61936	1.07264	8.09976	2.04771	-7.67708	2.58484	14.7032
434	rational moralists	4.60757	0.93481	6.69134	3.37022	-5.7088	2.21088	15.2022
432	justice warriors	0.825215	0.124681	1.15654	0.666818	0.00344358	3.46796	1.97909
430	rational moralists	0.184029	0.0673865	0.704437	0.127816	0.232118	0.575353	1.42536
428	rational moralists	2.46363e-09	2.46364e-09	0.344123	0.0157663	-0.242347	8.49388	0.786781
426	rational moralists	0.0685592	0.090755	9.99993	3.61631e-06	0.278312	18.9345	19.6106
424	justice warriors	3.46339e-09	3.47521e-09	0.657286	0.00503792	-0.0280128	8.34771	2.26749
422	paramatic helpers	9.48949e-08	9.48955e-08	0.772715	0.0491135	0.259016	1.86617	0.383594
470	rational moralists	0.0265321	0.0176513	0.310295	0.0554413	0.170532	5.77853	4.01206e-07

## Sheet: Figure4j-l
subid	trialn	Block	violator	victim	inequality	cost	ratio	action	model7_prediction	Cluster
302	1	punish	52	48	50:50	10	1.5	1	0	Pragmatic helpers
302	2	punish	90	10	90:10	30	3	1	1	Pragmatic helpers
302	3	punish	92	8	90:10	10	1.5	1	0	Pragmatic helpers
302	4	punish	79	21	80:20	40	1.5	0	0	Pragmatic helpers
302	5	punish	71	29	70:30	20	3	1	1	Pragmatic helpers
302	6	punish	70	30	70:30	30	3	1	0	Pragmatic helpers
302	7	punish	62	38	60:40	10	3	1	0	Pragmatic helpers
302	8	punish	81	19	80:20	20	3	1	1	Pragmatic helpers
302	9	punish	50	50	50:50	30	1.5	0	0	Pragmatic helpers
302	10	punish	68	32	70:30	50	3	0	1	Pragmatic helpers
302	11	punish	81	19	80:20	20	1.5	0	1	Pragmatic helpers
302	12	punish	90	10	90:10	30	1.5	1	0	Pragmatic helpers
302	13	punish	89	11	90:10	40	1.5	0	0	Pragmatic helpers
302	14	punish	72	28	70:30	10	3	1	1	Pragmatic helpers
302	15	punish	49	51	50:50	40	1.5	1	0	Pragmatic helpers
302	16	punish	88	12	90:10	50	1.5	1	0	Pragmatic helpers
302	17	punish	71	29	70:30	20	1.5	0	0	Pragmatic helpers
302	18	punish	82	18	80:20	10	3	1	1	Pragmatic helpers
302	19	punish	88	12	90:10	50	3	0	1	Pragmatic helpers
302	20	punish	50	50	50:50	30	3	0	0	Pragmatic helpers
302	21	punish	59	41	60:40	40	3	0	0	Pragmatic helpers
302	22	punish	91	9	90:10	20	1.5	1	1	Pragmatic helpers
302	23	punish	80	20	80:20	30	3	0	0	Pragmatic helpers
302	24	punish	78	22	80:20	50	3	1	0	Pragmatic helpers
302	25	punish	80	20	80:20	30	1.5	0	0	Pragmatic helpers
302	26	punish	69	31	70:30	40	3	1	0	Pragmatic helpers
302	27	punish	60	40	60:40	30	3	0	0	Pragmatic helpers
302	28	punish	51	49	50:50	20	3	0	0	Pragmatic helpers
302	29	punish	79	21	80:20	40	3	0	0	Pragmatic helpers
302	30	punish	60	40	60:40	30	1.5	1	1	Pragmatic helpers
302	31	punish	62	38	60:40	10	1.5	1	1	Pragmatic helpers
302	32	punish	51	49	50:50	20	1.5	0	0	Pragmatic helpers
302	33	punish	59	41	60:40	40	1.5	1	1	Pragmatic helpers
302	34	punish	72	28	70:30	10	1.5	0	0	Pragmatic helpers
302	35	punish	48	52	50:50	50	3	1	0	Pragmatic helpers
302	36	punish	68	32	70:30	50	1.5	1	0	Pragmatic helpers
302	37	punish	92	8	90:10	10	3	1	0	Pragmatic helpers
302	38	punish	58	42	60:40	50	3	1	0	Pragmatic helpers
302	39	punish	78	22	80:20	50	1.5	0	1	Pragmatic helpers
302	40	punish	69	31	70:30	40	1.5	0	0	Pragmatic helpers
302	41	punish	49	51	50:50	40	3	0	0	Pragmatic helpers
302	42	punish	61	39	60:40	20	1.5	1	0	Pragmatic helpers
302	43	punish	70	30	70:30	30	1.5	0	0	Pragmatic helpers
302	44	punish	48	52	50:50	50	1.5	0	0	Pragmatic helpers
302	45	punish	58	42	60:40	50	1.5	0	0	Pragmatic helpers
302	46	punish	61	39	60:40	20	3	0	0	Pragmatic helpers
302	47	punish	91	9	90:10	20	3	1	1	Pragmatic helpers
302	48	punish	82	18	80:20	10	1.5	0	0	Pragmatic helpers
302	49	punish	89	11	90:10	40	3	0	1	Pragmatic helpers
302	50	punish	52	48	50:50	10	3	0	1	Pragmatic helpers
302	51	punish	68	32	70:30	50	3	0	0	Pragmatic helpers
302	52	punish	71	29	70:30	20	1.5	0	0	Pragmatic helpers
302	53	punish	81	19	80:20	20	3	0	1	Pragmatic helpers
302	54	punish	59	41	60:40	40	1.5	0	0	Pragmatic helpers
302	55	punish	70	30	70:30	30	3	0	1	Pragmatic helpers
302	56	punish	79	21	80:20	40	3	0	0	Pragmatic helpers
302	57	punish	51	49	50:50	20	3	0	1	Pragmatic helpers
302	58	punish	78	22	80:20	50	3	0	0	Pragmatic helpers
302	59	punish	60	40	60:40	30	3	0	0	Pragmatic helpers
302	60	punish	61	39	60:40	20	3	1	1	Pragmatic helpers
302	61	punish	50	50	50:50	30	3	0	1	Pragmatic helpers
302	62	punish	89	11	90:10	40	1.5	0	0	Pragmatic helpers
302	63	punish	51	49	50:50	20	1.5	1	0	Pragmatic helpers
302	64	punish	62	38	60:40	10	1.5	0	0	Pragmatic helpers
302	65	punish	80	20	80:20	30	3	0	0	Pragmatic helpers
302	66	punish	72	28	70:30	10	1.5	1	1	Pragmatic helpers
302	67	punish	70	30	70:30	30	1.5	0	0	Pragmatic helpers
302	68	punish	81	19	80:20	20	1.5	1	1	Pragmatic helpers
302	69	punish	82	18	80:20	10	3	1	1	Pragmatic helpers
302	70	punish	48	52	50:50	50	1.5	0	0	Pragmatic helpers
302	71	punish	52	48	50:50	10	3	0	0	Pragmatic helpers
302	72	punish	88	12	90:10	50	1.5	0	0	Pragmatic helpers
302	73	punish	91	9	90:10	20	1.5	1	1	Pragmatic helpers
302	74	punish	68	32	70:30	50	1.5	0	0	Pragmatic helpers
302	75	punish	52	48	50:50	10	1.5	0	0	Pragmatic helpers
302	76	punish	69	31	70:30	40	3	0	1	Pragmatic helpers
302	77	punish	61	39	60:40	20	1.5	0	0	Pragmatic helpers
302	78	punish	92	8	90:10	10	3	1	0	Pragmatic helpers
302	79	punish	78	22	80:20	50	1.5	0	0	Pragmatic helpers
302	80	punish	48	52	50:50	50	3	1	1	Pragmatic helpers
302	81	punish	89	11	90:10	40	3	1	0	Pragmatic helpers
302	82	punish	62	38	60:40	10	3	1	0	Pragmatic helpers
302	83	punish	79	21	80:20	40	1.5	0	0	Pragmatic helpers
302	84	punish	60	40	60:40	30	1.5	0	1	Pragmatic helpers
302	85	punish	88	12	90:10	50	3	1	0	Pragmatic helpers
302	86	punish	58	42	60:40	50	1.5	0	0	Pragmatic helpers
302	87	punish	72	28	70:30	10	3	0	1	Pragmatic helpers
302	88	punish	59	41	60:40	40	3	0	0	Pragmatic helpers
302	89	punish	90	10	90:10	30	3	0	0	Pragmatic helpers
302	90	punish	90	10	90:10	30	1.5	0	1	Pragmatic helpers
302	91	punish	49	51	50:50	40	3	0	1	Pragmatic helpers
302	92	punish	91	9	90:10	20	3	1	1	Pragmatic helpers
302	93	punish	82	18	80:20	10	1.5	1	1	Pragmatic helpers
302	94	punish	80	20	80:20	30	1.5	0	1	Pragmatic helpers
302	95	punish	92	8	90:10	10	1.5	1	1	Pragmatic helpers
302	96	punish	50	50	50:50	30	1.5	0	0	Pragmatic helpers
302	97	punish	58	42	60:40	50	3	0	0	Pragmatic helpers
302	98	punish	69	31	70:30	40	1.5	0	0	Pragmatic helpers
302	99	punish	71	29	70:30	20	3	1	1	Pragmatic helpers
302	100	punish	49	51	50:50	40	1.5	0	0	Pragmatic helpers
302	101	help	61	39	60:40	20	1.5	0	0	Pragmatic helpers
302	102	help	82	18	80:20	10	3	1	1	Pragmatic helpers
302	103	help	51	49	50:50	20	3	1	0	Pragmatic helpers
302	104	help	70	30	70:30	30	3	1	0	Pragmatic helpers
302	105	help	70	30	70:30	30	1.5	0	0	Pragmatic helpers
302	106	help	79	21	80:20	40	3	1	1	Pragmatic helpers
302	107	help	92	8	90:10	10	3	1	1	Pragmatic helpers
302	108	help	59	41	60:40	40	3	1	1	Pragmatic helpers
302	109	help	90	10	90:10	30	1.5	0	0	Pragmatic helpers
302	110	help	89	11	90:10	40	1.5	0	0	Pragmatic helpers
302	111	help	51	49	50:50	20	1.5	1	0	Pragmatic helpers
302	112	help	72	28	70:30	10	3	0	1	Pragmatic helpers
302	113	help	80	20	80:20	30	1.5	0	0	Pragmatic helpers
302	114	help	62	38	60:40	10	1.5	0	0	Pragmatic helpers
302	115	help	71	29	70:30	20	3	1	1	Pragmatic helpers
302	116	help	92	8	90:10	10	1.5	1	1	Pragmatic helpers
302	117	help	82	18	80:20	10	1.5	1	1	Pragmatic helpers
302	118	help	48	52	50:50	50	3	1	1	Pragmatic helpers
302	119	help	78	22	80:20	50	1.5	0	0	Pragmatic helpers
302	120	help	71	29	70:30	20	1.5	0	0	Pragmatic helpers
302	121	help	58	42	60:40	50	1.5	0	0	Pragmatic helpers
302	122	help	88	12	90:10	50	3	0	1	Pragmatic helpers
302	123	help	50	50	50:50	30	1.5	0	0	Pragmatic helpers
302	124	help	68	32	70:30	50	3	0	1	Pragmatic helpers
302	125	help	50	50	50:50	30	3	0	1	Pragmatic helpers
302	126	help	59	41	60:40	40	1.5	0	0	Pragmatic helpers
302	127	help	78	22	80:20	50	3	1	0	Pragmatic helpers
302	128	help	52	48	50:50	10	3	1	1	Pragmatic helpers
302	129	help	88	12	90:10	50	1.5	0	0	Pragmatic helpers
302	130	help	72	28	70:30	10	1.5	1	0	Pragmatic helpers
302	131	help	81	19	80:20	20	3	1	1	Pragmatic helpers
302	132	help	69	31	70:30	40	1.5	0	0	Pragmatic helpers
302	133	help	48	52	50:50	50	1.5	0	0	Pragmatic helpers
302	134	help	69	31	70:30	40	3	1	1	Pragmatic helpers
302	135	help	68	32	70:30	50	1.5	0	0	Pragmatic helpers
302	136	help	52	48	50:50	10	1.5	1	1	Pragmatic helpers
302	137	help	49	51	50:50	40	1.5	0	0	Pragmatic helpers
302	138	help	61	39	60:40	20	3	1	1	Pragmatic helpers
302	139	help	58	42	60:40	50	3	1	1	Pragmatic helpers
302	140	help	60	40	60:40	30	1.5	0	0	Pragmatic helpers
302	141	help	91	9	90:10	20	3	1	0	Pragmatic helpers
302	142	help	90	10	90:10	30	3	1	1	Pragmatic helpers
302	143	help	80	20	80:20	30	3	1	0	Pragmatic helpers
302	144	help	79	21	80:20	40	1.5	0	0	Pragmatic helpers
302	145	help	49	51	50:50	40	3	1	1	Pragmatic helpers
302	146	help	89	11	90:10	40	3	1	1	Pragmatic helpers
302	147	help	91	9	90:10	20	1.5	0	1	Pragmatic helpers
302	148	help	60	40	60:40	30	3	1	0	Pragmatic helpers
302	149	help	81	19	80:20	20	1.5	1	1	Pragmatic helpers
302	150	help	62	38	60:40	10	3	1	1	Pragmatic helpers
302	151	help	82	18	80:20	10	1.5	1	1	Pragmatic helpers
302	152	help	50	50	50:50	30	3	1	1	Pragmatic helpers
302	153	help	50	50	50:50	30	1.5	0	0	Pragmatic helpers
302	154	help	71	29	70:30	20	3	1	1	Pragmatic helpers
302	155	help	51	49	50:50	20	1.5	0	0	Pragmatic helpers
302	156	help	52	48	50:50	10	1.5	0	0	Pragmatic helpers
302	157	help	88	12	90:10	50	1.5	0	0	Pragmatic helpers
302	158	help	82	18	80:20	10	3	1	1	Pragmatic helpers
302	159	help	48	52	50:50	50	1.5	0	0	Pragmatic helpers
302	160	help	69	31	70:30	40	3	1	1	Pragmatic helpers
302	161	help	70	30	70:30	30	1.5	1	0	Pragmatic helpers
302	162	help	79	21	80:20	40	1.5	0	0	Pragmatic helpers
302	163	help	78	22	80:20	50	3	1	1	Pragmatic helpers
302	164	help	72	28	70:30	10	3	1	1	Pragmatic helpers
302	165	help	60	40	60:40	30	3	1	1	Pragmatic helpers
302	166	help	71	29	70:30	20	1.5	1	0	Pragmatic helpers
302	167	help	79	21	80:20	40	3	1	1	Pragmatic helpers
302	168	help	89	11	90:10	40	3	1	1	Pragmatic helpers
302	169	help	81	19	80:20	20	3	1	1	Pragmatic helpers
302	170	help	48	52	50:50	50	3	1	1	Pragmatic helpers
302	171	help	91	9	90:10	20	3	1	0	Pragmatic helpers
302	172	help	51	49	50:50	20	3	0	1	Pragmatic helpers
302	173	help	52	48	50:50	10	3	0	1	Pragmatic helpers
302	174	help	58	42	60:40	50	1.5	0	0	Pragmatic helpers
302	175	help	62	38	60:40	10	3	0	1	Pragmatic helpers
302	176	help	68	32	70:30	50	1.5	0	0	Pragmatic helpers
302	177	help	81	19	80:20	20	1.5	0	1	Pragmatic helpers
302	178	help	70	30	70:30	30	3	1	0	Pragmatic helpers
302	179	help	62	38	60:40	10	1.5	0	0	Pragmatic helpers
302	180	help	80	20	80:20	30	1.5	0	0	Pragmatic helpers
302	181	help	89	11	90:10	40	1.5	0	0	Pragmatic helpers
302	182	help	49	51	50:50	40	3	1	1	Pragmatic helpers
302	183	help	60	40	60:40	30	1.5	1	0	Pragmatic helpers
302	184	help	90	10	90:10	30	1.5	0	1	Pragmatic helpers
302	185	help	68	32	70:30	50	3	1	1	Pragmatic helpers
302	186	help	88	12	90:10	50	3	1	1	Pragmatic helpers
302	187	help	91	9	90:10	20	1.5	1	1	Pragmatic helpers
302	188	help	49	51	50:50	40	1.5	0	0	Pragmatic helpers
302	189	help	78	22	80:20	50	1.5	0	0	Pragmatic helpers
302	190	help	69	31	70:30	40	1.5	0	0	Pragmatic helpers
302	191	help	72	28	70:30	10	1.5	0	0	Pragmatic helpers
302	192	help	59	41	60:40	40	1.5	0	0	Pragmatic helpers
302	193	help	92	8	90:10	10	1.5	0	1	Pragmatic helpers
302	194	help	61	39	60:40	20	3	1	1	Pragmatic helpers
302	195	help	59	41	60:40	40	3	1	1	Pragmatic helpers
302	196	help	92	8	90:10	10	3	1	0	Pragmatic helpers
302	197	help	58	42	60:40	50	3	1	1	Pragmatic helpers
302	198	help	61	39	60:40	20	1.5	0	0	Pragmatic helpers
302	199	help	90	10	90:10	30	3	0	0	Pragmatic helpers
302	200	help	80	20	80:20	30	3	1	1	Pragmatic helpers
302	201	help	82	18	80:20	10	3	1	1	Pragmatic helpers
302	202	help	71	29	70:30	20	1.5	0	1	Pragmatic helpers
302	203	help	91	9	90:10	20	3	1	1	Pragmatic helpers
302	204	help	78	22	80:20	50	3	1	0	Pragmatic helpers
302	205	help	60	40	60:40	30	3	1	0	Pragmatic helpers
302	206	help	90	10	90:10	30	3	1	1	Pragmatic helpers
302	207	help	69	31	70:30	40	1.5	0	0	Pragmatic helpers
302	208	help	92	8	90:10	10	3	1	1	Pragmatic helpers
302	209	help	88	12	90:10	50	3	1	1	Pragmatic helpers
302	210	help	51	49	50:50	20	1.5	0	0	Pragmatic helpers
302	211	help	61	39	60:40	20	3	0	1	Pragmatic helpers
302	212	help	81	19	80:20	20	1.5	0	1	Pragmatic helpers
302	213	help	71	29	70:30	20	3	1	1	Pragmatic helpers
302	214	help	58	42	60:40	50	3	0	1	Pragmatic helpers
302	215	help	62	38	60:40	10	3	1	0	Pragmatic helpers
302	216	help	88	12	90:10	50	1.5	0	0	Pragmatic helpers
302	217	help	72	28	70:30	10	3	1	1	Pragmatic helpers
302	218	help	48	52	50:50	50	1.5	0	0	Pragmatic helpers
302	219	help	60	40	60:40	30	1.5	0	0	Pragmatic helpers
302	220	help	49	51	50:50	40	3	1	1	Pragmatic helpers
302	221	help	78	22	80:20	50	1.5	1	0	Pragmatic helpers
302	222	help	50	50	50:50	30	3	0	1	Pragmatic helpers
302	223	help	89	11	90:10	40	3	1	1	Pragmatic helpers
302	224	help	50	50	50:50	30	1.5	0	1	Pragmatic helpers
302	225	help	70	30	70:30	30	1.5	0	0	Pragmatic helpers
302	226	help	70	30	70:30	30	3	0	0	Pragmatic helpers
302	227	help	48	52	50:50	50	3	1	1	Pragmatic helpers
302	228	help	51	49	50:50	20	3	1	1	Pragmatic helpers
302	229	help	79	21	80:20	40	1.5	0	0	Pragmatic helpers
302	230	help	90	10	90:10	30	1.5	0	1	Pragmatic helpers
302	231	help	59	41	60:40	40	1.5	0	0	Pragmatic helpers
302	232	help	82	18	80:20	10	1.5	0	1	Pragmatic helpers
302	233	help	92	8	90:10	10	1.5	0	1	Pragmatic helpers
302	234	help	80	20	80:20	30	1.5	0	1	Pragmatic helpers
302	235	help	68	32	70:30	50	3	1	1	Pragmatic helpers
302	236	help	68	32	70:30	50	1.5	0	0	Pragmatic helpers
302	237	help	72	28	70:30	10	1.5	0	0	Pragmatic helpers
302	238	help	52	48	50:50	10	1.5	0	0	Pragmatic helpers
302	239	help	91	9	90:10	20	1.5	1	0	Pragmatic helpers
302	240	help	58	42	60:40	50	1.5	0	0	Pragmatic helpers
302	241	help	52	48	50:50	10	3	1	0	Pragmatic helpers
302	242	help	79	21	80:20	40	3	1	1	Pragmatic helpers
302	243	help	49	51	50:50	40	1.5	0	0	Pragmatic helpers
302	244	help	89	11	90:10	40	1.5	0	0	Pragmatic helpers
302	245	help	62	38	60:40	10	1.5	0	1	Pragmatic helpers
302	246	help	69	31	70:30	40	3	1	1	Pragmatic helpers
302	247	help	61	39	60:40	20	1.5	0	0	Pragmatic helpers
302	248	help	80	20	80:20	30	3	1	1	Pragmatic helpers
302	249	help	81	19	80:20	20	3	0	1	Pragmatic helpers
302	250	help	59	41	60:40	40	3	1	1	Pragmatic helpers
302	251	punish	90	10	90:10	30	3	1	1	Pragmatic helpers
302	252	punish	71	29	70:30	20	1.5	0	0	Pragmatic helpers
302	253	punish	80	20	80:20	30	3	1	1	Pragmatic helpers
302	254	punish	58	42	60:40	50	1.5	0	1	Pragmatic helpers
302	255	punish	91	9	90:10	20	1.5	0	0	Pragmatic helpers
302	256	punish	81	19	80:20	20	3	1	1	Pragmatic helpers
302	257	punish	61	39	60:40	20	1.5	0	0	Pragmatic helpers
302	258	punish	52	48	50:50	10	3	0	0	Pragmatic helpers
302	259	punish	82	18	80:20	10	1.5	0	0	Pragmatic helpers
302	260	punish	72	28	70:30	10	1.5	0	0	Pragmatic helpers
302	261	punish	50	50	50:50	30	1.5	0	1	Pragmatic helpers
302	262	punish	48	52	50:50	50	1.5	0	0	Pragmatic helpers
302	263	punish	89	11	90:10	40	3	1	0	Pragmatic helpers
302	264	punish	51	49	50:50	20	1.5	0	0	Pragmatic helpers
302	265	punish	60	40	60:40	30	3	1	1	Pragmatic helpers
302	266	punish	52	48	50:50	10	1.5	0	0	Pragmatic helpers
302	267	punish	82	18	80:20	10	3	1	1	Pragmatic helpers
302	268	punish	88	12	90:10	50	3	0	1	Pragmatic helpers
302	269	punish	59	41	60:40	40	1.5	0	0	Pragmatic helpers
302	270	punish	88	12	90:10	50	1.5	0	0	Pragmatic helpers
302	271	punish	79	21	80:20	40	1.5	0	0	Pragmatic helpers
302	272	punish	62	38	60:40	10	1.5	1	0	Pragmatic helpers
302	273	punish	91	9	90:10	20	3	0	1	Pragmatic helpers
302	274	punish	60	40	60:40	30	1.5	1	0	Pragmatic helpers
302	275	punish	92	8	90:10	10	1.5	1	1	Pragmatic helpers
302	276	punish	48	52	50:50	50	3	1	0	Pragmatic helpers
302	277	punish	61	39	60:40	20	3	1	1	Pragmatic helpers
302	278	punish	79	21	80:20	40	3	1	0	Pragmatic helpers
302	279	punish	70	30	70:30	30	1.5	1	1	Pragmatic helpers
302	280	punish	78	22	80:20	50	1.5	0	0	Pragmatic helpers
302	281	punish	49	51	50:50	40	1.5	0	0	Pragmatic helpers
302	282	punish	78	22	80:20	50	3	1	0	Pragmatic helpers
302	283	punish	58	42	60:40	50	3	0	0	Pragmatic helpers
302	284	punish	69	31	70:30	40	1.5	0	0	Pragmatic helpers
302	285	punish	70	30	70:30	30	3	0	1	Pragmatic helpers
302	286	punish	50	50	50:50	30	3	0	0	Pragmatic helpers
302	287	punish	69	31	70:30	40	3	1	1	Pragmatic helpers
302	288	punish	80	20	80:20	30	1.5	0	0	Pragmatic helpers
302	289	punish	81	19	80:20	20	1.5	0	0	Pragmatic helpers
302	290	punish	71	29	70:30	20	3	1	0	Pragmatic helpers
302	291	punish	49	51	50:50	40	3	1	0	Pragmatic helpers
302	292	punish	72	28	70:30	10	3	1	0	Pragmatic helpers
302	293	punish	59	41	60:40	40	3	1	1	Pragmatic helpers
302	294	punish	89	11	90:10	40	1.5	0	1	Pragmatic helpers
302	295	punish	51	49	50:50	20	3	0	1	Pragmatic helpers
302	296	punish	92	8	90:10	10	3	0	0	Pragmatic helpers
302	297	punish	68	32	70:30	50	1.5	0	0	Pragmatic helpers
302	298	punish	68	32	70:30	50	3	1	0	Pragmatic helpers
302	299	punish	62	38	60:40	10	3	0	1	Pragmatic helpers
302	300	punish	90	10	90:10	30	1.5	1	0	Pragmatic helpers
306	1	help	60	40	60:40	30	1.5	0	0	Rational moralists
306	2	help	72	28	70:30	10	1.5	0	1	Rational moralists
306	3	help	61	39	60:40	20	1.5	0	0	Rational moralists
306	4	help	59	41	60:40	40	3	0	0	Rational moralists
306	5	help	52	48	50:50	10	1.5	0	0	Rational moralists
306	6	help	69	31	70:30	40	3	0	0	Rational moralists
306	7	help	88	12	90:10	50	3	0	0	Rational moralists
306	8	help	92	8	90:10	10	3	1	1	Rational moralists
306	9	help	81	19	80:20	20	3	0	1	Rational moralists
306	10	help	89	11	90:10	40	3	0	0	Rational moralists
306	11	help	81	19	80:20	20	1.5	0	1	Rational moralists
306	12	help	82	18	80:20	10	3	1	1	Rational moralists
306	13	help	51	49	50:50	20	3	0	0	Rational moralists
306	14	help	50	50	50:50	30	1.5	0	0	Rational moralists
306	15	help	90	10	90:10	30	3	0	1	Rational moralists
306	16	help	49	51	50:50	40	3	0	0	Rational moralists
306	17	help	68	32	70:30	50	3	0	0	Rational moralists
306	18	help	51	49	50:50	20	1.5	0	0	Rational moralists
306	19	help	71	29	70:30	20	3	0	0	Rational moralists
306	20	help	52	48	50:50	10	3	0	0	Rational moralists
306	21	help	82	18	80:20	10	1.5	0	1	Rational moralists
306	22	help	78	22	80:20	50	1.5	0	0	Rational moralists
306	23	help	80	20	80:20	30	3	0	0	Rational moralists
306	24	help	70	30	70:30	30	1.5	0	0	Rational moralists
306	25	help	62	38	60:40	10	3	0	0	Rational moralists
306	26	help	58	42	60:40	50	3	0	0	Rational moralists
306	27	help	90	10	90:10	30	1.5	0	0	Rational moralists
306	28	help	60	40	60:40	30	3	0	0	Rational moralists
306	29	help	49	51	50:50	40	1.5	0	0	Rational moralists
306	30	help	58	42	60:40	50	1.5	0	0	Rational moralists
306	31	help	68	32	70:30	50	1.5	0	0	Rational moralists
306	32	help	62	38	60:40	10	1.5	0	1	Rational moralists
306	33	help	48	52	50:50	50	1.5	0	0	Rational moralists
306	34	help	71	29	70:30	20	1.5	0	0	Rational moralists
306	35	help	88	12	90:10	50	1.5	0	0	Rational moralists
306	36	help	79	21	80:20	40	3	0	0	Rational moralists
306	37	help	70	30	70:30	30	3	0	0	Rational moralists
306	38	help	91	9	90:10	20	1.5	1	0	Rational moralists
306	39	help	80	20	80:20	30	1.5	0	0	Rational moralists
306	40	help	91	9	90:10	20	3	1	1	Rational moralists
306	41	help	48	52	50:50	50	3	0	0	Rational moralists
306	42	help	59	41	60:40	40	1.5	0	0	Rational moralists
306	43	help	78	22	80:20	50	3	0	0	Rational moralists
306	44	help	72	28	70:30	10	3	1	1	Rational moralists
306	45	help	92	8	90:10	10	1.5	1	1	Rational moralists
306	46	help	50	50	50:50	30	3	0	0	Rational moralists
306	47	help	61	39	60:40	20	3	0	0	Rational moralists
306	48	help	89	11	90:10	40	1.5	0	0	Rational moralists
306	49	help	79	21	80:20	40	1.5	0	0	Rational moralists
306	50	help	69	31	70:30	40	1.5	0	0	Rational moralists
306	51	punish	92	8	90:10	10	3	1	1	Rational moralists
306	52	punish	81	19	80:20	20	1.5	0	1	Rational moralists
306	53	punish	69	31	70:30	40	3	0	0	Rational moralists
306	54	punish	68	32	70:30	50	1.5	0	0	Rational moralists
306	55	punish	90	10	90:10	30	3	0	0	Rational moralists
306	56	punish	70	30	70:30	30	1.5	0	0	Rational moralists
306	57	punish	61	39	60:40	20	3	0	0	Rational moralists
306	58	punish	89	11	90:10	40	3	0	0	Rational moralists
306	59	punish	48	52	50:50	50	3	0	0	Rational moralists
306	60	punish	91	9	90:10	20	1.5	1	1	Rational moralists
306	61	punish	50	50	50:50	30	3	0	0	Rational moralists
306	62	punish	59	41	60:40	40	3	0	0	Rational moralists
306	63	punish	49	51	50:50	40	1.5	0	0	Rational moralists
306	64	punish	49	51	50:50	40	3	0	0	Rational moralists
306	65	punish	52	48	50:50	10	3	0	0	Rational moralists
306	66	punish	52	48	50:50	10	1.5	0	0	Rational moralists
306	67	punish	88	12	90:10	50	1.5	0	0	Rational moralists
306	68	punish	78	22	80:20	50	3	0	0	Rational moralists
306	69	punish	80	20	80:20	30	3	0	0	Rational moralists
306	70	punish	58	42	60:40	50	1.5	0	0	Rational moralists
306	71	punish	60	40	60:40	30	1.5	0	0	Rational moralists
306	72	punish	89	11	90:10	40	1.5	0	0	Rational moralists
306	73	punish	72	28	70:30	10	3	1	0	Rational moralists
306	74	punish	71	29	70:30	20	1.5	0	0	Rational moralists
306	75	punish	58	42	60:40	50	3	0	0	Rational moralists
306	76	punish	48	52	50:50	50	1.5	0	0	Rational moralists
306	77	punish	59	41	60:40	40	1.5	0	0	Rational moralists
306	78	punish	62	38	60:40	10	1.5	0	0	Rational moralists
306	79	punish	79	21	80:20	40	3	0	0	Rational moralists
306	80	punish	78	22	80:20	50	1.5	0	0	Rational moralists
306	81	punish	69	31	70:30	40	1.5	0	0	Rational moralists
306	82	punish	72	28	70:30	10	1.5	1	1	Rational moralists
306	83	punish	68	32	70:30	50	3	0	0	Rational moralists
306	84	punish	90	10	90:10	30	1.5	0	1	Rational moralists
306	85	punish	70	30	70:30	30	3	0	0	Rational moralists
306	86	punish	61	39	60:40	20	1.5	0	0	Rational moralists
306	87	punish	51	49	50:50	20	3	0	0	Rational moralists
306	88	punish	50	50	50:50	30	1.5	0	0	Rational moralists
306	89	punish	51	49	50:50	20	1.5	0	0	Rational moralists
306	90	punish	92	8	90:10	10	1.5	1	1	Rational moralists
306	91	punish	82	18	80:20	10	1.5	1	1	Rational moralists
306	92	punish	60	40	60:40	30	3	0	0	Rational moralists
306	93	punish	88	12	90:10	50	3	0	0	Rational moralists
306	94	punish	79	21	80:20	40	1.5	0	0	Rational moralists
306	95	punish	80	20	80:20	30	1.5	0	0	Rational moralists
306	96	punish	82	18	80:20	10	3	1	1	Rational moralists
306	97	punish	81	19	80:20	20	3	0	0	Rational moralists
306	98	punish	62	38	60:40	10	3	0	0	Rational moralists
306	99	punish	71	29	70:30	20	3	0	0	Rational moralists
306	100	punish	91	9	90:10	20	3	1	0	Rational moralists
306	101	help	52	48	50:50	10	1.5	0	0	Rational moralists
306	102	help	89	11	90:10	40	3	0	0	Rational moralists
306	103	help	68	32	70:30	50	3	0	0	Rational moralists
306	104	help	69	31	70:30	40	3	0	0	Rational moralists
306	105	help	72	28	70:30	10	3	1	1	Rational moralists
306	106	help	80	20	80:20	30	1.5	0	0	Rational moralists
306	107	help	62	38	60:40	10	1.5	0	1	Rational moralists
306	108	help	51	49	50:50	20	3	0	0	Rational moralists
306	109	help	50	50	50:50	30	3	0	0	Rational moralists
306	110	help	71	29	70:30	20	1.5	0	0	Rational moralists
306	111	help	68	32	70:30	50	1.5	0	0	Rational moralists
306	112	help	82	18	80:20	10	1.5	0	1	Rational moralists
306	113	help	90	10	90:10	30	3	0	1	Rational moralists
306	114	help	82	18	80:20	10	3	1	1	Rational moralists
306	115	help	70	30	70:30	30	3	0	0	Rational moralists
306	116	help	88	12	90:10	50	3	0	0	Rational moralists
306	117	help	89	11	90:10	40	1.5	0	0	Rational moralists
306	118	help	81	19	80:20	20	1.5	0	1	Rational moralists
306	119	help	49	51	50:50	40	1.5	0	0	Rational moralists
306	120	help	71	29	70:30	20	3	0	0	Rational moralists
306	121	help	70	30	70:30	30	1.5	0	0	Rational moralists
306	122	help	60	40	60:40	30	1.5	0	0	Rational moralists
306	123	help	92	8	90:10	10	3	1	1	Rational moralists
306	124	help	52	48	50:50	10	3	0	0	Rational moralists
306	125	help	92	8	90:10	10	1.5	1	1	Rational moralists
306	126	help	90	10	90:10	30	1.5	0	0	Rational moralists
306	127	help	48	52	50:50	50	3	0	0	Rational moralists
306	128	help	72	28	70:30	10	1.5	1	1	Rational moralists
306	129	help	59	41	60:40	40	1.5	0	0	Rational moralists
306	130	help	49	51	50:50	40	3	0	0	Rational moralists
306	131	help	62	38	60:40	10	3	0	0	Rational moralists
306	132	help	51	49	50:50	20	1.5	0	0	Rational moralists
306	133	help	91	9	90:10	20	3	1	1	Rational moralists
306	134	help	78	22	80:20	50	1.5	0	0	Rational moralists
306	135	help	69	31	70:30	40	1.5	0	0	Rational moralists
306	136	help	60	40	60:40	30	3	0	0	Rational moralists
306	137	help	58	42	60:40	50	3	0	0	Rational moralists
306	138	help	79	21	80:20	40	3	0	0	Rational moralists
306	139	help	58	42	60:40	50	1.5	0	0	Rational moralists
306	140	help	88	12	90:10	50	1.5	0	0	Rational moralists
306	141	help	59	41	60:40	40	3	0	0	Rational moralists
306	142	help	78	22	80:20	50	3	0	0	Rational moralists
306	143	help	61	39	60:40	20	3	0	0	Rational moralists
306	144	help	50	50	50:50	30	1.5	0	0	Rational moralists
306	145	help	91	9	90:10	20	1.5	1	1	Rational moralists
306	146	help	79	21	80:20	40	1.5	0	0	Rational moralists
306	147	help	80	20	80:20	30	3	0	0	Rational moralists
306	148	help	81	19	80:20	20	3	1	0	Rational moralists
306	149	help	48	52	50:50	50	1.5	0	0	Rational moralists
306	150	help	61	39	60:40	20	1.5	0	0	Rational moralists
306	151	punish	82	18	80:20	10	1.5	1	1	Rational moralists
306	152	punish	69	31	70:30	40	3	0	0	Rational moralists
306	153	punish	70	30	70:30	30	3	0	0	Rational moralists
306	154	punish	68	32	70:30	50	3	0	0	Rational moralists
306	155	punish	48	52	50:50	50	1.5	0	0	Rational moralists
306	156	punish	59	41	60:40	40	3	0	0	Rational moralists
306	157	punish	80	20	80:20	30	3	0	0	Rational moralists
306	158	punish	52	48	50:50	10	3	0	0	Rational moralists
306	159	punish	61	39	60:40	20	3	0	0	Rational moralists
306	160	punish	78	22	80:20	50	3	0	0	Rational moralists
306	161	punish	69	31	70:30	40	1.5	0	0	Rational moralists
306	162	punish	81	19	80:20	20	1.5	1	0	Rational moralists
306	163	punish	52	48	50:50	10	1.5	0	0	Rational moralists
306	164	punish	58	42	60:40	50	3	0	0	Rational moralists
306	165	punish	48	52	50:50	50	3	0	0	Rational moralists
306	166	punish	90	10	90:10	30	3	0	0	Rational moralists
306	167	punish	68	32	70:30	50	1.5	0	0	Rational moralists
306	168	punish	62	38	60:40	10	1.5	0	0	Rational moralists
306	169	punish	49	51	50:50	40	3	0	0	Rational moralists
306	170	punish	90	10	90:10	30	1.5	0	0	Rational moralists
306	171	punish	79	21	80:20	40	1.5	0	0	Rational moralists
306	172	punish	51	49	50:50	20	1.5	0	0	Rational moralists
306	173	punish	49	51	50:50	40	1.5	0	0	Rational moralists
306	174	punish	72	28	70:30	10	1.5	0	1	Rational moralists
306	175	punish	81	19	80:20	20	3	0	0	Rational moralists
306	176	punish	72	28	70:30	10	3	1	1	Rational moralists
306	177	punish	70	30	70:30	30	1.5	0	0	Rational moralists
306	178	punish	59	41	60:40	40	1.5	0	0	Rational moralists
306	179	punish	60	40	60:40	30	1.5	0	0	Rational moralists
306	180	punish	71	29	70:30	20	1.5	0	0	Rational moralists
306	181	punish	88	12	90:10	50	3	0	0	Rational moralists
306	182	punish	79	21	80:20	40	3	0	0	Rational moralists
306	183	punish	60	40	60:40	30	3	0	0	Rational moralists
306	184	punish	91	9	90:10	20	1.5	1	1	Rational moralists
306	185	punish	51	49	50:50	20	3	0	0	Rational moralists
306	186	punish	50	50	50:50	30	3	0	0	Rational moralists
306	187	punish	58	42	60:40	50	1.5	0	0	Rational moralists
306	188	punish	92	8	90:10	10	1.5	1	1	Rational moralists
306	189	punish	50	50	50:50	30	1.5	0	0	Rational moralists
306	190	punish	61	39	60:40	20	1.5	0	0	Rational moralists
306	191	punish	92	8	90:10	10	3	0	1	Rational moralists
306	192	punish	89	11	90:10	40	3	0	0	Rational moralists
306	193	punish	80	20	80:20	30	1.5	0	0	Rational moralists
306	194	punish	82	18	80:20	10	3	1	1	Rational moralists
306	195	punish	91	9	90:10	20	3	1	0	Rational moralists
306	196	punish	62	38	60:40	10	3	0	0	Rational moralists
306	197	punish	89	11	90:10	40	1.5	0	0	Rational moralists
306	198	punish	88	12	90:10	50	1.5	0	0	Rational moralists
306	199	punish	78	22	80:20	50	1.5	0	0	Rational moralists
306	200	punish	71	29	70:30	20	3	0	0	Rational moralists
306	201	help	51	49	50:50	20	1.5	0	0	Rational moralists
306	202	help	48	52	50:50	50	1.5	0	0	Rational moralists
306	203	help	71	29	70:30	20	1.5	0	1	Rational moralists
306	204	help	80	20	80:20	30	3	0	0	Rational moralists
306	205	help	59	41	60:40	40	3	0	0	Rational moralists
306	206	help	52	48	50:50	10	1.5	0	0	Rational moralists
306	207	help	68	32	70:30	50	3	0	0	Rational moralists
306	208	help	61	39	60:40	20	3	0	0	Rational moralists
306	209	help	78	22	80:20	50	3	0	0	Rational moralists
306	210	help	81	19	80:20	20	1.5	0	0	Rational moralists
306	211	help	61	39	60:40	20	1.5	0	0	Rational moralists
306	212	help	91	9	90:10	20	3	1	1	Rational moralists
306	213	help	71	29	70:30	20	3	0	0	Rational moralists
306	214	help	69	31	70:30	40	3	0	0	Rational moralists
306	215	help	52	48	50:50	10	3	0	0	Rational moralists
306	216	help	72	28	70:30	10	1.5	1	0	Rational moralists
306	217	help	80	20	80:20	30	1.5	0	0	Rational moralists
306	218	help	69	31	70:30	40	1.5	0	0	Rational moralists
306	219	help	50	50	50:50	30	1.5	0	0	Rational moralists
306	220	help	90	10	90:10	30	1.5	0	0	Rational moralists
306	221	help	89	11	90:10	40	1.5	0	0	Rational moralists
306	222	help	89	11	90:10	40	3	0	0	Rational moralists
306	223	help	79	21	80:20	40	1.5	0	0	Rational moralists
306	224	help	59	41	60:40	40	1.5	0	0	Rational moralists
306	225	help	50	50	50:50	30	3	0	0	Rational moralists
306	226	help	82	18	80:20	10	1.5	1	1	Rational moralists
306	227	help	92	8	90:10	10	1.5	1	1	Rational moralists
306	228	help	79	21	80:20	40	3	0	0	Rational moralists
306	229	help	92	8	90:10	10	3	1	1	Rational moralists
306	230	help	78	22	80:20	50	1.5	0	0	Rational moralists
306	231	help	49	51	50:50	40	3	0	0	Rational moralists
306	232	help	70	30	70:30	30	3	0	0	Rational moralists
306	233	help	49	51	50:50	40	1.5	0	0	Rational moralists
306	234	help	58	42	60:40	50	3	0	0	Rational moralists
306	235	help	82	18	80:20	10	3	1	1	Rational moralists
306	236	help	60	40	60:40	30	3	0	0	Rational moralists
306	237	help	58	42	60:40	50	1.5	0	0	Rational moralists
306	238	help	51	49	50:50	20	3	0	0	Rational moralists
306	239	help	70	30	70:30	30	1.5	0	0	Rational moralists
306	240	help	81	19	80:20	20	3	1	1	Rational moralists
306	241	help	88	12	90:10	50	1.5	0	0	Rational moralists
306	242	help	90	10	90:10	30	3	0	0	Rational moralists
306	243	help	62	38	60:40	10	1.5	0	1	Rational moralists
306	244	help	60	40	60:40	30	1.5	0	0	Rational moralists
306	245	help	48	52	50:50	50	3	0	0	Rational moralists
306	246	help	68	32	70:30	50	1.5	0	0	Rational moralists
306	247	help	91	9	90:10	20	1.5	1	1	Rational moralists
306	248	help	72	28	70:30	10	3	0	0	Rational moralists
306	249	help	62	38	60:40	10	3	0	0	Rational moralists
306	250	help	88	12	90:10	50	3	0	0	Rational moralists
306	251	punish	58	42	60:40	50	1.5	0	0	Rational moralists
306	252	punish	80	20	80:20	30	1.5	0	0	Rational moralists
306	253	punish	91	9	90:10	20	1.5	1	1	Rational moralists
306	254	punish	49	51	50:50	40	1.5	0	0	Rational moralists
306	255	punish	90	10	90:10	30	3	0	0	Rational moralists
306	256	punish	62	38	60:40	10	1.5	0	0	Rational moralists
306	257	punish	60	40	60:40	30	3	0	0	Rational moralists
306	258	punish	92	8	90:10	10	1.5	1	1	Rational moralists
306	259	punish	81	19	80:20	20	3	1	1	Rational moralists
306	260	punish	90	10	90:10	30	1.5	0	0	Rational moralists
306	261	punish	89	11	90:10	40	1.5	0	0	Rational moralists
306	262	punish	49	51	50:50	40	3	0	0	Rational moralists
306	263	punish	48	52	50:50	50	1.5	0	0	Rational moralists
306	264	punish	71	29	70:30	20	3	0	0	Rational moralists
306	265	punish	79	21	80:20	40	3	0	0	Rational moralists
306	266	punish	70	30	70:30	30	3	0	0	Rational moralists
306	267	punish	79	21	80:20	40	1.5	0	0	Rational moralists
306	268	punish	82	18	80:20	10	3	1	0	Rational moralists
306	269	punish	88	12	90:10	50	1.5	0	0	Rational moralists
306	270	punish	69	31	70:30	40	1.5	0	0	Rational moralists
306	271	punish	52	48	50:50	10	3	0	0	Rational moralists
306	272	punish	88	12	90:10	50	3	0	0	Rational moralists
306	273	punish	60	40	60:40	30	1.5	0	0	Rational moralists
306	274	punish	72	28	70:30	10	3	0	0	Rational moralists
306	275	punish	59	41	60:40	40	3	0	0	Rational moralists
306	276	punish	62	38	60:40	10	3	0	0	Rational moralists
306	277	punish	82	18	80:20	10	1.5	1	1	Rational moralists
306	278	punish	51	49	50:50	20	1.5	0	0	Rational moralists
306	279	punish	80	20	80:20	30	3	0	0	Rational moralists
306	280	punish	72	28	70:30	10	1.5	0	0	Rational moralists
306	281	punish	71	29	70:30	20	1.5	0	0	Rational moralists
306	282	punish	81	19	80:20	20	1.5	1	1	Rational moralists
306	283	punish	50	50	50:50	30	1.5	0	0	Rational moralists
306	284	punish	50	50	50:50	30	3	0	0	Rational moralists
306	285	punish	78	22	80:20	50	3	0	0	Rational moralists
306	286	punish	89	11	90:10	40	3	0	0	Rational moralists
306	287	punish	69	31	70:30	40	3	0	0	Rational moralists
306	288	punish	61	39	60:40	20	3	0	0	Rational moralists
306	289	punish	48	52	50:50	50	3	0	0	Rational moralists
306	290	punish	52	48	50:50	10	1.5	0	0	Rational moralists
306	291	punish	70	30	70:30	30	1.5	0	0	Rational moralists
306	292	punish	91	9	90:10	20	3	1	1	Rational moralists
306	293	punish	68	32	70:30	50	1.5	0	0	Rational moralists
306	294	punish	78	22	80:20	50	1.5	1	0	Rational moralists
306	295	punish	68	32	70:30	50	3	0	0	Rational moralists
306	296	punish	59	41	60:40	40	1.5	0	0	Rational moralists
306	297	punish	92	8	90:10	10	3	1	1	Rational moralists
306	298	punish	61	39	60:40	20	1.5	0	0	Rational moralists
306	299	punish	51	49	50:50	20	3	0	0	Rational moralists
306	300	punish	58	42	60:40	50	3	0	0	Rational moralists
308	1	punish	49	51	50:50	40	3	0	0	Justice warriors
308	2	punish	69	31	70:30	40	1.5	0	0	Justice warriors
308	3	punish	88	12	90:10	50	1.5	0	0	Justice warriors
308	4	punish	70	30	70:30	30	3	0	0	Justice warriors
308	5	punish	59	41	60:40	40	1.5	0	0	Justice warriors
308	6	punish	78	22	80:20	50	1.5	0	0	Justice warriors
308	7	punish	71	29	70:30	20	3	0	0	Justice warriors
308	8	punish	69	31	70:30	40	3	0	0	Justice warriors
308	9	punish	51	49	50:50	20	3	0	0	Justice warriors
308	10	punish	82	18	80:20	10	3	1	1	Justice warriors
308	11	punish	60	40	60:40	30	1.5	0	0	Justice warriors
308	12	punish	50	50	50:50	30	1.5	0	0	Justice warriors
308	13	punish	81	19	80:20	20	1.5	0	1	Justice warriors
308	14	punish	72	28	70:30	10	1.5	1	1	Justice warriors
308	15	punish	48	52	50:50	50	3	0	0	Justice warriors
308	16	punish	58	42	60:40	50	3	0	0	Justice warriors
308	17	punish	68	32	70:30	50	3	0	0	Justice warriors
308	18	punish	72	28	70:30	10	3	0	1	Justice warriors
308	19	punish	88	12	90:10	50	3	0	0	Justice warriors
308	20	punish	52	48	50:50	10	1.5	0	0	Justice warriors
308	21	punish	61	39	60:40	20	1.5	0	0	Justice warriors
308	22	punish	91	9	90:10	20	3	0	1	Justice warriors
308	23	punish	52	48	50:50	10	3	0	0	Justice warriors
308	24	punish	71	29	70:30	20	1.5	1	1	Justice warriors
308	25	punish	58	42	60:40	50	1.5	0	0	Justice warriors
308	26	punish	89	11	90:10	40	3	0	0	Justice warriors
308	27	punish	50	50	50:50	30	3	0	0	Justice warriors
308	28	punish	60	40	60:40	30	3	0	0	Justice warriors
308	29	punish	81	19	80:20	20	3	0	1	Justice warriors
308	30	punish	78	22	80:20	50	3	0	0	Justice warriors
308	31	punish	48	52	50:50	50	1.5	0	0	Justice warriors
308	32	punish	92	8	90:10	10	3	1	1	Justice warriors
308	33	punish	90	10	90:10	30	3	0	0	Justice warriors
308	34	punish	82	18	80:20	10	1.5	1	1	Justice warriors
308	35	punish	49	51	50:50	40	1.5	0	0	Justice warriors
308	36	punish	90	10	90:10	30	1.5	0	0	Justice warriors
308	37	punish	70	30	70:30	30	1.5	0	0	Justice warriors
308	38	punish	51	49	50:50	20	1.5	0	0	Justice warriors
308	39	punish	80	20	80:20	30	3	0	0	Justice warriors
308	40	punish	92	8	90:10	10	1.5	1	1	Justice warriors
308	41	punish	61	39	60:40	20	3	0	0	Justice warriors
308	42	punish	80	20	80:20	30	1.5	0	0	Justice warriors
308	43	punish	62	38	60:40	10	3	1	0	Justice warriors
308	44	punish	62	38	60:40	10	1.5	1	0	Justice warriors
308	45	punish	59	41	60:40	40	3	0	0	Justice warriors
308	46	punish	79	21	80:20	40	1.5	0	0	Justice warriors
308	47	punish	89	11	90:10	40	1.5	1	0	Justice warriors
308	48	punish	68	32	70:30	50	1.5	0	0	Justice warriors
308	49	punish	91	9	90:10	20	1.5	1	1	Justice warriors
308	50	punish	79	21	80:20	40	3	0	0	Justice warriors
308	51	punish	49	51	50:50	40	1.5	0	0	Justice warriors
308	52	punish	80	20	80:20	30	3	0	0	Justice warriors
308	53	punish	78	22	80:20	50	3	0	0	Justice warriors
308	54	punish	59	41	60:40	40	3	0	0	Justice warriors
308	55	punish	78	22	80:20	50	1.5	0	0	Justice warriors
308	56	punish	61	39	60:40	20	1.5	1	0	Justice warriors
308	57	punish	72	28	70:30	10	3	1	1	Justice warriors
308	58	punish	68	32	70:30	50	3	0	0	Justice warriors
308	59	punish	82	18	80:20	10	3	1	1	Justice warriors
308	60	punish	52	48	50:50	10	3	0	0	Justice warriors
308	61	punish	88	12	90:10	50	1.5	0	0	Justice warriors
308	62	punish	48	52	50:50	50	1.5	0	0	Justice warriors
308	63	punish	79	21	80:20	40	3	0	0	Justice warriors
308	64	punish	51	49	50:50	20	1.5	0	0	Justice warriors
308	65	punish	79	21	80:20	40	1.5	0	0	Justice warriors
308	66	punish	61	39	60:40	20	3	0	0	Justice warriors
308	67	punish	50	50	50:50	30	1.5	0	0	Justice warriors
308	68	punish	90	10	90:10	30	3	0	0	Justice warriors
308	69	punish	58	42	60:40	50	1.5	0	0	Justice warriors
308	70	punish	91	9	90:10	20	3	1	1	Justice warriors
308	71	punish	58	42	60:40	50	3	0	0	Justice warriors
308	72	punish	69	31	70:30	40	1.5	0	0	Justice warriors
308	73	punish	70	30	70:30	30	1.5	0	0	Justice warriors
308	74	punish	81	19	80:20	20	3	1	1	Justice warriors
308	75	punish	88	12	90:10	50	3	0	0	Justice warriors
308	76	punish	81	19	80:20	20	1.5	1	1	Justice warriors
308	77	punish	50	50	50:50	30	3	0	0	Justice warriors
308	78	punish	62	38	60:40	10	1.5	0	1	Justice warriors
308	79	punish	70	30	70:30	30	3	0	0	Justice warriors
308	80	punish	91	9	90:10	20	1.5	1	1	Justice warriors
308	81	punish	89	11	90:10	40	3	0	0	Justice warriors
308	82	punish	59	41	60:40	40	1.5	0	0	Justice warriors
308	83	punish	60	40	60:40	30	3	0	0	Justice warriors
308	84	punish	72	28	70:30	10	1.5	1	1	Justice warriors
308	85	punish	51	49	50:50	20	3	0	0	Justice warriors
308	86	punish	69	31	70:30	40	3	0	0	Justice warriors
308	87	punish	52	48	50:50	10	1.5	0	0	Justice warriors
308	88	punish	92	8	90:10	10	3	1	1	Justice warriors
308	89	punish	48	52	50:50	50	3	0	0	Justice warriors
308	90	punish	89	11	90:10	40	1.5	0	0	Justice warriors
308	91	punish	71	29	70:30	20	1.5	1	0	Justice warriors
308	92	punish	68	32	70:30	50	1.5	0	0	Justice warriors
308	93	punish	82	18	80:20	10	1.5	1	1	Justice warriors
308	94	punish	60	40	60:40	30	1.5	0	0	Justice warriors
308	95	punish	71	29	70:30	20	3	0	0	Justice warriors
308	96	punish	62	38	60:40	10	3	0	0	Justice warriors
308	97	punish	92	8	90:10	10	1.5	1	1	Justice warriors
308	98	punish	90	10	90:10	30	1.5	1	0	Justice warriors
308	99	punish	80	20	80:20	30	1.5	0	0	Justice warriors
308	100	punish	49	51	50:50	40	3	0	0	Justice warriors
308	101	help	61	39	60:40	20	1.5	0	0	Justice warriors
308	102	help	90	10	90:10	30	3	0	0	Justice warriors
308	103	help	51	49	50:50	20	3	0	0	Justice warriors
308	104	help	68	32	70:30	50	1.5	0	0	Justice warriors
308	105	help	78	22	80:20	50	3	0	0	Justice warriors
308	106	help	81	19	80:20	20	3	1	0	Justice warriors
308	107	help	82	18	80:20	10	1.5	1	1	Justice warriors
308	108	help	80	20	80:20	30	1.5	1	1	Justice warriors
308	109	help	89	11	90:10	40	3	0	0	Justice warriors
308	110	help	51	49	50:50	20	1.5	0	0	Justice warriors
308	111	help	68	32	70:30	50	3	0	0	Justice warriors
308	112	help	69	31	70:30	40	1.5	0	0	Justice warriors
308	113	help	82	18	80:20	10	3	1	1	Justice warriors
308	114	help	89	11	90:10	40	1.5	1	0	Justice warriors
308	115	help	61	39	60:40	20	3	0	0	Justice warriors
308	116	help	81	19	80:20	20	1.5	0	1	Justice warriors
308	117	help	70	30	70:30	30	1.5	0	0	Justice warriors
308	118	help	92	8	90:10	10	1.5	1	1	Justice warriors
308	119	help	50	50	50:50	30	3	0	0	Justice warriors
308	120	help	88	12	90:10	50	3	0	0	Justice warriors
308	121	help	90	10	90:10	30	1.5	1	0	Justice warriors
308	122	help	71	29	70:30	20	1.5	1	1	Justice warriors
308	123	help	79	21	80:20	40	3	0	0	Justice warriors
308	124	help	70	30	70:30	30	3	0	0	Justice warriors
308	125	help	52	48	50:50	10	3	0	0	Justice warriors
308	126	help	72	28	70:30	10	1.5	1	1	Justice warriors
308	127	help	58	42	60:40	50	1.5	0	0	Justice warriors
308	128	help	49	51	50:50	40	3	0	0	Justice warriors
308	129	help	91	9	90:10	20	3	1	0	Justice warriors
308	130	help	78	22	80:20	50	1.5	0	0	Justice warriors
308	131	help	88	12	90:10	50	1.5	0	0	Justice warriors
308	132	help	71	29	70:30	20	3	0	0	Justice warriors
308	133	help	80	20	80:20	30	3	0	0	Justice warriors
308	134	help	58	42	60:40	50	3	0	0	Justice warriors
308	135	help	59	41	60:40	40	3	0	0	Justice warriors
308	136	help	79	21	80:20	40	1.5	0	0	Justice warriors
308	137	help	60	40	60:40	30	1.5	0	0	Justice warriors
308	138	help	62	38	60:40	10	1.5	1	1	Justice warriors
308	139	help	60	40	60:40	30	3	0	0	Justice warriors
308	140	help	48	52	50:50	50	1.5	0	0	Justice warriors
308	141	help	72	28	70:30	10	3	1	1	Justice warriors
308	142	help	92	8	90:10	10	3	1	1	Justice warriors
308	143	help	50	50	50:50	30	1.5	0	0	Justice warriors
308	144	help	69	31	70:30	40	3	0	0	Justice warriors
308	145	help	59	41	60:40	40	1.5	0	0	Justice warriors
308	146	help	52	48	50:50	10	1.5	0	0	Justice warriors
308	147	help	91	9	90:10	20	1.5	1	0	Justice warriors
308	148	help	62	38	60:40	10	3	0	0	Justice warriors
308	149	help	48	52	50:50	50	3	0	0	Justice warriors
308	150	help	49	51	50:50	40	1.5	0	0	Justice warriors
308	151	punish	62	38	60:40	10	1.5	1	1	Justice warriors
308	152	punish	81	19	80:20	20	3	0	0	Justice warriors
308	153	punish	68	32	70:30	50	3	0	0	Justice warriors
308	154	punish	62	38	60:40	10	3	0	1	Justice warriors
308	155	punish	48	52	50:50	50	1.5	0	0	Justice warriors
308	156	punish	58	42	60:40	50	3	0	0	Justice warriors
308	157	punish	79	21	80:20	40	1.5	0	1	Justice warriors
308	158	punish	80	20	80:20	30	1.5	0	0	Justice warriors
308	159	punish	49	51	50:50	40	1.5	0	0	Justice warriors
308	160	punish	81	19	80:20	20	1.5	1	1	Justice warriors
308	161	punish	50	50	50:50	30	1.5	0	0	Justice warriors
308	162	punish	61	39	60:40	20	3	0	0	Justice warriors
308	163	punish	71	29	70:30	20	3	0	0	Justice warriors
308	164	punish	92	8	90:10	10	1.5	1	1	Justice warriors
308	165	punish	59	41	60:40	40	3	0	0	Justice warriors
308	166	punish	79	21	80:20	40	3	0	0	Justice warriors
308	167	punish	69	31	70:30	40	1.5	0	0	Justice warriors
308	168	punish	89	11	90:10	40	3	0	0	Justice warriors
308	169	punish	51	49	50:50	20	3	0	0	Justice warriors
308	170	punish	80	20	80:20	30	3	0	0	Justice warriors
308	171	punish	82	18	80:20	10	3	1	1	Justice warriors
308	172	punish	50	50	50:50	30	3	0	0	Justice warriors
308	173	punish	68	32	70:30	50	1.5	0	0	Justice warriors
308	174	punish	72	28	70:30	10	1.5	1	1	Justice warriors
308	175	punish	78	22	80:20	50	3	0	0	Justice warriors
308	176	punish	89	11	90:10	40	1.5	0	0	Justice warriors
308	177	punish	70	30	70:30	30	1.5	0	0	Justice warriors
308	178	punish	90	10	90:10	30	3	0	0	Justice warriors
308	179	punish	91	9	90:10	20	3	1	0	Justice warriors
308	180	punish	49	51	50:50	40	3	0	0	Justice warriors
308	181	punish	91	9	90:10	20	1.5	1	0	Justice warriors
308	182	punish	88	12	90:10	50	1.5	0	0	Justice warriors
308	183	punish	52	48	50:50	10	1.5	0	0	Justice warriors
308	184	punish	59	41	60:40	40	1.5	0	0	Justice warriors
308	185	punish	90	10	90:10	30	1.5	1	0	Justice warriors
308	186	punish	70	30	70:30	30	3	0	0	Justice warriors
308	187	punish	60	40	60:40	30	3	0	0	Justice warriors
308	188	punish	88	12	90:10	50	3	0	0	Justice warriors
308	189	punish	78	22	80:20	50	1.5	0	0	Justice warriors
308	190	punish	61	39	60:40	20	1.5	0	0	Justice warriors
308	191	punish	52	48	50:50	10	3	0	0	Justice warriors
308	192	punish	92	8	90:10	10	3	1	1	Justice warriors
308	193	punish	71	29	70:30	20	1.5	0	1	Justice warriors
308	194	punish	82	18	80:20	10	1.5	1	0	Justice warriors
308	195	punish	72	28	70:30	10	3	1	1	Justice warriors
308	196	punish	48	52	50:50	50	3	0	0	Justice warriors
308	197	punish	60	40	60:40	30	1.5	0	0	Justice warriors
308	198	punish	69	31	70:30	40	3	0	0	Justice warriors
308	199	punish	58	42	60:40	50	1.5	0	0	Justice warriors
308	200	punish	51	49	50:50	20	1.5	0	0	Justice warriors
308	201	help	72	28	70:30	10	3	1	1	Justice warriors
308	202	help	70	30	70:30	30	1.5	0	0	Justice warriors
308	203	help	68	32	70:30	50	1.5	0	0	Justice warriors
308	204	help	58	42	60:40	50	3	0	0	Justice warriors
308	205	help	50	50	50:50	30	3	0	0	Justice warriors
308	206	help	78	22	80:20	50	1.5	0	0	Justice warriors
308	207	help	82	18	80:20	10	1.5	1	1	Justice warriors
308	208	help	79	21	80:20	40	1.5	0	0	Justice warriors
308	209	help	80	20	80:20	30	3	0	0	Justice warriors
308	210	help	69	31	70:30	40	3	0	0	Justice warriors
308	211	help	91	9	90:10	20	1.5	1	1	Justice warriors
308	212	help	81	19	80:20	20	3	0	1	Justice warriors
308	213	help	91	9	90:10	20	3	1	0	Justice warriors
308	214	help	48	52	50:50	50	1.5	0	0	Justice warriors
308	215	help	60	40	60:40	30	1.5	0	0	Justice warriors
308	216	help	81	19	80:20	20	1.5	0	1	Justice warriors
308	217	help	69	31	70:30	40	1.5	0	0	Justice warriors
308	218	help	90	10	90:10	30	1.5	1	0	Justice warriors
308	219	help	62	38	60:40	10	1.5	0	0	Justice warriors
308	220	help	71	29	70:30	20	3	0	0	Justice warriors
308	221	help	80	20	80:20	30	1.5	0	0	Justice warriors
308	222	help	72	28	70:30	10	1.5	1	1	Justice warriors
308	223	help	71	29	70:30	20	1.5	0	0	Justice warriors
308	224	help	82	18	80:20	10	3	1	1	Justice warriors
308	225	help	51	49	50:50	20	1.5	0	0	Justice warriors
308	226	help	49	51	50:50	40	1.5	0	0	Justice warriors
308	227	help	89	11	90:10	40	1.5	0	0	Justice warriors
308	228	help	90	10	90:10	30	3	0	0	Justice warriors
308	229	help	59	41	60:40	40	3	0	0	Justice warriors
308	230	help	60	40	60:40	30	3	0	0	Justice warriors
308	231	help	89	11	90:10	40	3	0	0	Justice warriors
308	232	help	62	38	60:40	10	3	0	1	Justice warriors
308	233	help	49	51	50:50	40	3	0	0	Justice warriors
308	234	help	61	39	60:40	20	1.5	0	0	Justice warriors
308	235	help	79	21	80:20	40	3	0	0	Justice warriors
308	236	help	52	48	50:50	10	1.5	0	0	Justice warriors
308	237	help	92	8	90:10	10	3	1	1	Justice warriors
308	238	help	78	22	80:20	50	3	0	0	Justice warriors
308	239	help	52	48	50:50	10	3	0	0	Justice warriors
308	240	help	51	49	50:50	20	3	0	0	Justice warriors
308	241	help	48	52	50:50	50	3	0	0	Justice warriors
308	242	help	88	12	90:10	50	1.5	0	0	Justice warriors
308	243	help	88	12	90:10	50	3	0	0	Justice warriors
308	244	help	61	39	60:40	20	3	0	0	Justice warriors
308	245	help	92	8	90:10	10	1.5	1	1	Justice warriors
308	246	help	68	32	70:30	50	3	0	0	Justice warriors
308	247	help	58	42	60:40	50	1.5	0	0	Justice warriors
308	248	help	70	30	70:30	30	3	0	0	Justice warriors
308	249	help	50	50	50:50	30	1.5	0	0	Justice warriors
308	250	help	59	41	60:40	40	1.5	0	0	Justice warriors
308	251	help	91	9	90:10	20	1.5	1	1	Justice warriors
308	252	help	60	40	60:40	30	3	0	0	Justice warriors
308	253	help	68	32	70:30	50	3	0	0	Justice warriors
308	254	help	81	19	80:20	20	3	0	1	Justice warriors
308	255	help	51	49	50:50	20	3	0	0	Justice warriors
308	256	help	48	52	50:50	50	3	0	0	Justice warriors
308	257	help	91	9	90:10	20	3	0	1	Justice warriors
308	258	help	52	48	50:50	10	3	0	0	Justice warriors
308	259	help	72	28	70:30	10	1.5	1	1	Justice warriors
308	260	help	79	21	80:20	40	3	0	0	Justice warriors
308	261	help	81	19	80:20	20	1.5	0	1	Justice warriors
308	262	help	69	31	70:30	40	3	0	0	Justice warriors
308	263	help	58	42	60:40	50	1.5	0	0	Justice warriors
308	264	help	60	40	60:40	30	1.5	0	0	Justice warriors
308	265	help	49	51	50:50	40	3	0	0	Justice warriors
308	266	help	59	41	60:40	40	1.5	0	0	Justice warriors
308	267	help	82	18	80:20	10	3	1	1	Justice warriors
308	268	help	71	29	70:30	20	1.5	0	0	Justice warriors
308	269	help	58	42	60:40	50	3	0	0	Justice warriors
308	270	help	89	11	90:10	40	1.5	0	0	Justice warriors
308	271	help	70	30	70:30	30	1.5	0	0	Justice warriors
308	272	help	78	22	80:20	50	1.5	0	0	Justice warriors
308	273	help	82	18	80:20	10	1.5	1	1	Justice warriors
308	274	help	69	31	70:30	40	1.5	0	0	Justice warriors
308	275	help	61	39	60:40	20	3	0	0	Justice warriors
308	276	help	78	22	80:20	50	3	0	0	Justice warriors
308	277	help	92	8	90:10	10	3	1	1	Justice warriors
308	278	help	49	51	50:50	40	1.5	0	0	Justice warriors
308	279	help	90	10	90:10	30	3	0	0	Justice warriors
308	280	help	79	21	80:20	40	1.5	0	0	Justice warriors
308	281	help	88	12	90:10	50	3	0	0	Justice warriors
308	282	help	61	39	60:40	20	1.5	0	0	Justice warriors
308	283	help	59	41	60:40	40	3	0	0	Justice warriors
308	284	help	50	50	50:50	30	1.5	0	0	Justice warriors
308	285	help	72	28	70:30	10	3	1	1	Justice warriors
308	286	help	52	48	50:50	10	1.5	0	0	Justice warriors
308	287	help	62	38	60:40	10	1.5	0	1	Justice warriors
308	288	help	68	32	70:30	50	1.5	0	0	Justice warriors
308	289	help	80	20	80:20	30	1.5	0	0	Justice warriors
308	290	help	62	38	60:40	10	3	0	0	Justice warriors
308	291	help	71	29	70:30	20	3	0	0	Justice warriors
308	292	help	89	11	90:10	40	3	0	0	Justice warriors
308	293	help	48	52	50:50	50	1.5	0	0	Justice warriors
308	294	help	88	12	90:10	50	1.5	0	0	Justice warriors
308	295	help	70	30	70:30	30	3	0	0	Justice warriors
308	296	help	50	50	50:50	30	3	0	0	Justice warriors
308	297	help	80	20	80:20	30	3	0	0	Justice warriors
308	298	help	92	8	90:10	10	1.5	1	1	Justice warriors
308	299	help	51	49	50:50	20	1.5	0	0	Justice warriors
308	300	help	90	10	90:10	30	1.5	0	0	Justice warriors
310	1	punish	48	52	50:50	50	3	0	0	Pragmatic helpers
310	2	punish	58	42	60:40	50	1.5	0	0	Pragmatic helpers
310	3	punish	68	32	70:30	50	1.5	0	0	Pragmatic helpers
310	4	punish	79	21	80:20	40	3	1	1	Pragmatic helpers
310	5	punish	72	28	70:30	10	3	1	1	Pragmatic helpers
310	6	punish	90	10	90:10	30	1.5	1	0	Pragmatic helpers
310	7	punish	58	42	60:40	50	3	0	0	Pragmatic helpers
310	8	punish	62	38	60:40	10	1.5	0	0	Pragmatic helpers
310	9	punish	71	29	70:30	20	3	1	1	Pragmatic helpers
310	10	punish	48	52	50:50	50	1.5	0	0	Pragmatic helpers
310	11	punish	90	10	90:10	30	3	1	1	Pragmatic helpers
310	12	punish	70	30	70:30	30	3	1	1	Pragmatic helpers
310	13	punish	88	12	90:10	50	1.5	1	0	Pragmatic helpers
310	14	punish	59	41	60:40	40	1.5	0	0	Pragmatic helpers
310	15	punish	59	41	60:40	40	3	0	0	Pragmatic helpers
310	16	punish	49	51	50:50	40	1.5	0	0	Pragmatic helpers
310	17	punish	50	50	50:50	30	1.5	0	0	Pragmatic helpers
310	18	punish	51	49	50:50	20	3	0	0	Pragmatic helpers
310	19	punish	61	39	60:40	20	1.5	0	0	Pragmatic helpers
310	20	punish	69	31	70:30	40	3	1	1	Pragmatic helpers
310	21	punish	62	38	60:40	10	3	0	1	Pragmatic helpers
310	22	punish	82	18	80:20	10	1.5	0	0	Pragmatic helpers
310	23	punish	72	28	70:30	10	1.5	0	1	Pragmatic helpers
310	24	punish	88	12	90:10	50	3	1	1	Pragmatic helpers
310	25	punish	91	9	90:10	20	1.5	1	0	Pragmatic helpers
310	26	punish	60	40	60:40	30	1.5	0	0	Pragmatic helpers
310	27	punish	81	19	80:20	20	1.5	1	0	Pragmatic helpers
310	28	punish	69	31	70:30	40	1.5	0	0	Pragmatic helpers
310	29	punish	61	39	60:40	20	3	0	1	Pragmatic helpers
310	30	punish	79	21	80:20	40	1.5	0	0	Pragmatic helpers
310	31	punish	51	49	50:50	20	1.5	0	0	Pragmatic helpers
310	32	punish	71	29	70:30	20	1.5	0	0	Pragmatic helpers
310	33	punish	92	8	90:10	10	1.5	0	0	Pragmatic helpers
310	34	punish	60	40	60:40	30	3	0	0	Pragmatic helpers
310	35	punish	89	11	90:10	40	3	1	1	Pragmatic helpers
310	36	punish	92	8	90:10	10	3	1	1	Pragmatic helpers
310	37	punish	52	48	50:50	10	3	0	0	Pragmatic helpers
310	38	punish	81	19	80:20	20	3	1	1	Pragmatic helpers
310	39	punish	80	20	80:20	30	1.5	1	0	Pragmatic helpers
310	40	punish	50	50	50:50	30	3	0	0	Pragmatic helpers
310	41	punish	52	48	50:50	10	1.5	0	0	Pragmatic helpers
310	42	punish	89	11	90:10	40	1.5	1	0	Pragmatic helpers
310	43	punish	78	22	80:20	50	1.5	1	0	Pragmatic helpers
310	44	punish	49	51	50:50	40	3	0	0	Pragmatic helpers
310	45	punish	78	22	80:20	50	3	1	1	Pragmatic helpers
310	46	punish	80	20	80:20	30	3	1	1	Pragmatic helpers
310	47	punish	70	30	70:30	30	1.5	0	0	Pragmatic helpers
310	48	punish	82	18	80:20	10	3	1	1	Pragmatic helpers
310	49	punish	68	32	70:30	50	3	0	0	Pragmatic helpers
310	50	punish	91	9	90:10	20	3	1	1	Pragmatic helpers
310	51	punish	91	9	90:10	20	3	1	1	Pragmatic helpers
310	52	punish	51	49	50:50	20	1.5	0	0	Pragmatic helpers
310	53	punish	50	50	50:50	30	1.5	0	0	Pragmatic helpers
310	54	punish	72	28	70:30	10	1.5	0	1	Pragmatic helpers
310	55	punish	48	52	50:50	50	3	0	0	Pragmatic helpers
310	56	punish	62	38	60:40	10	3	0	1	Pragmatic helpers
310	57	punish	91	9	90:10	20	1.5	0	0	Pragmatic helpers
310	58	punish	68	32	70:30	50	3	1	0	Pragmatic helpers
310	59	punish	92	8	90:10	10	3	1	1	Pragmatic helpers
310	60	punish	88	12	90:10	50	3	1	1	Pragmatic helpers
310	61	punish	68	32	70:30	50	1.5	0	0	Pragmatic helpers
310	62	punish	52	48	50:50	10	3	0	0	Pragmatic helpers
310	63	punish	81	19	80:20	20	3	1	1	Pragmatic helpers
310	64	punish	60	40	60:40	30	1.5	0	0	Pragmatic helpers
310	65	punish	81	19	80:20	20	1.5	0	0	Pragmatic helpers
310	66	punish	90	10	90:10	30	1.5	0	0	Pragmatic helpers
310	67	punish	69	31	70:30	40	3	1	0	Pragmatic helpers
310	68	punish	61	39	60:40	20	1.5	0	0	Pragmatic helpers
310	69	punish	49	51	50:50	40	1.5	0	0	Pragmatic helpers
310	70	punish	50	50	50:50	30	3	0	0	Pragmatic helpers
310	71	punish	89	11	90:10	40	3	1	1	Pragmatic helpers
310	72	punish	78	22	80:20	50	3	1	1	Pragmatic helpers
310	73	punish	89	11	90:10	40	1.5	0	0	Pragmatic helpers
310	74	punish	48	52	50:50	50	1.5	0	0	Pragmatic helpers
310	75	punish	52	48	50:50	10	1.5	0	0	Pragmatic helpers
310	76	punish	51	49	50:50	20	3	0	0	Pragmatic helpers
310	77	punish	88	12	90:10	50	1.5	0	0	Pragmatic helpers
310	78	punish	59	41	60:40	40	3	0	0	Pragmatic helpers
310	79	punish	49	51	50:50	40	3	0	0	Pragmatic helpers
310	80	punish	69	31	70:30	40	1.5	0	0	Pragmatic helpers
310	81	punish	60	40	60:40	30	3	0	0	Pragmatic helpers
310	82	punish	62	38	60:40	10	1.5	0	0	Pragmatic helpers
310	83	punish	70	30	70:30	30	1.5	0	0	Pragmatic helpers
310	84	punish	58	42	60:40	50	1.5	0	0	Pragmatic helpers
310	85	punish	58	42	60:40	50	3	0	0	Pragmatic helpers
310	86	punish	70	30	70:30	30	3	1	1	Pragmatic helpers
310	87	punish	71	29	70:30	20	3	0	1	Pragmatic helpers
310	88	punish	82	18	80:20	10	1.5	0	0	Pragmatic helpers
310	89	punish	92	8	90:10	10	1.5	0	0	Pragmatic helpers
310	90	punish	79	21	80:20	40	3	1	1	Pragmatic helpers
310	91	punish	90	10	90:10	30	3	1	1	Pragmatic helpers
310	92	punish	79	21	80:20	40	1.5	0	0	Pragmatic helpers
310	93	punish	80	20	80:20	30	3	1	1	Pragmatic helpers
310	94	punish	61	39	60:40	20	3	0	1	Pragmatic helpers
310	95	punish	78	22	80:20	50	1.5	0	0	Pragmatic helpers
310	96	punish	71	29	70:30	20	1.5	0	0	Pragmatic helpers
310	97	punish	82	18	80:20	10	3	1	1	Pragmatic helpers
310	98	punish	80	20	80:20	30	1.5	0	0	Pragmatic helpers
310	99	punish	72	28	70:30	10	3	1	1	Pragmatic helpers
310	100	punish	59	41	60:40	40	1.5	0	0	Pragmatic helpers
310	101	help	50	50	50:50	30	1.5	0	0	Pragmatic helpers
310	102	help	82	18	80:20	10	1.5	0	0	Pragmatic helpers
310	103	help	52	48	50:50	10	3	0	1	Pragmatic helpers
310	104	help	62	38	60:40	10	1.5	0	0	Pragmatic helpers
310	105	help	90	10	90:10	30	3	1	1	Pragmatic helpers
310	106	help	79	21	80:20	40	3	1	1	Pragmatic helpers
310	107	help	80	20	80:20	30	3	1	1	Pragmatic helpers
310	108	help	59	41	60:40	40	1.5	0	0	Pragmatic helpers
310	109	help	88	12	90:10	50	3	1	1	Pragmatic helpers
310	110	help	59	41	60:40	40	3	0	0	Pragmatic helpers
310	111	help	61	39	60:40	20	1.5	0	1	Pragmatic helpers
310	112	help	70	30	70:30	30	1.5	0	0	Pragmatic helpers
310	113	help	60	40	60:40	30	1.5	0	0	Pragmatic helpers
310	114	help	90	10	90:10	30	1.5	0	0	Pragmatic helpers
310	115	help	49	51	50:50	40	3	0	0	Pragmatic helpers
310	116	help	68	32	70:30	50	3	0	0	Pragmatic helpers
310	117	help	60	40	60:40	30	3	0	0	Pragmatic helpers
310	118	help	80	20	80:20	30	1.5	0	0	Pragmatic helpers
310	119	help	58	42	60:40	50	1.5	0	0	Pragmatic helpers
310	120	help	88	12	90:10	50	1.5	0	0	Pragmatic helpers
310	121	help	79	21	80:20	40	1.5	0	0	Pragmatic helpers
310	122	help	50	50	50:50	30	3	0	0	Pragmatic helpers
310	123	help	92	8	90:10	10	1.5	0	0	Pragmatic helpers
310	124	help	51	49	50:50	20	3	0	0	Pragmatic helpers
310	125	help	62	38	60:40	10	3	1	1	Pragmatic helpers
310	126	help	72	28	70:30	10	1.5	0	0	Pragmatic helpers
310	127	help	89	11	90:10	40	1.5	0	0	Pragmatic helpers
310	128	help	82	18	80:20	10	3	1	1	Pragmatic helpers
310	129	help	52	48	50:50	10	1.5	0	0	Pragmatic helpers
310	130	help	71	29	70:30	20	3	1	1	Pragmatic helpers
310	131	help	78	22	80:20	50	1.5	0	0	Pragmatic helpers
310	132	help	48	52	50:50	50	3	0	0	Pragmatic helpers
310	133	help	71	29	70:30	20	1.5	1	0	Pragmatic helpers
310	134	help	89	11	90:10	40	3	1	1	Pragmatic helpers
310	135	help	61	39	60:40	20	3	0	0	Pragmatic helpers
310	136	help	81	19	80:20	20	3	1	1	Pragmatic helpers
310	137	help	58	42	60:40	50	3	0	0	Pragmatic helpers
310	138	help	68	32	70:30	50	1.5	0	0	Pragmatic helpers
310	139	help	91	9	90:10	20	3	1	1	Pragmatic helpers
310	140	help	49	51	50:50	40	1.5	0	0	Pragmatic helpers
310	141	help	78	22	80:20	50	3	0	1	Pragmatic helpers
310	142	help	72	28	70:30	10	3	1	1	Pragmatic helpers
310	143	help	81	19	80:20	20	1.5	0	0	Pragmatic helpers
310	144	help	91	9	90:10	20	1.5	1	0	Pragmatic helpers
310	145	help	70	30	70:30	30	3	1	1	Pragmatic helpers
310	146	help	51	49	50:50	20	1.5	0	0	Pragmatic helpers
310	147	help	92	8	90:10	10	3	1	1	Pragmatic helpers
310	148	help	69	31	70:30	40	3	1	0	Pragmatic helpers
310	149	help	69	31	70:30	40	1.5	0	0	Pragmatic helpers
310	150	help	48	52	50:50	50	1.5	0	0	Pragmatic helpers
310	151	punish	62	38	60:40	10	1.5	0	1	Pragmatic helpers
310	152	punish	62	38	60:40	10	3	0	1	Pragmatic helpers
310	153	punish	50	50	50:50	30	3	0	0	Pragmatic helpers
310	154	punish	78	22	80:20	50	3	0	1	Pragmatic helpers
310	155	punish	51	49	50:50	20	3	0	0	Pragmatic helpers
310	156	punish	61	39	60:40	20	3	0	1	Pragmatic helpers
310	157	punish	92	8	90:10	10	1.5	0	1	Pragmatic helpers
310	158	punish	90	10	90:10	30	1.5	0	0	Pragmatic helpers
310	159	punish	81	19	80:20	20	1.5	1	0	Pragmatic helpers
310	160	punish	60	40	60:40	30	1.5	0	0	Pragmatic helpers
310	161	punish	70	30	70:30	30	3	1	0	Pragmatic helpers
310	162	punish	92	8	90:10	10	3	1	1	Pragmatic helpers
310	163	punish	81	19	80:20	20	3	1	1	Pragmatic helpers
310	164	punish	48	52	50:50	50	3	0	0	Pragmatic helpers
310	165	punish	70	30	70:30	30	1.5	0	0	Pragmatic helpers
310	166	punish	59	41	60:40	40	1.5	0	0	Pragmatic helpers
310	167	punish	88	12	90:10	50	3	1	1	Pragmatic helpers
310	168	punish	69	31	70:30	40	3	1	1	Pragmatic helpers
310	169	punish	88	12	90:10	50	1.5	0	0	Pragmatic helpers
310	170	punish	90	10	90:10	30	3	1	1	Pragmatic helpers
310	171	punish	49	51	50:50	40	1.5	0	0	Pragmatic helpers
310	172	punish	68	32	70:30	50	3	1	0	Pragmatic helpers
310	173	punish	52	48	50:50	10	3	0	1	Pragmatic helpers
310	174	punish	50	50	50:50	30	1.5	0	0	Pragmatic helpers
310	175	punish	71	29	70:30	20	1.5	0	0	Pragmatic helpers
310	176	punish	60	40	60:40	30	3	0	0	Pragmatic helpers
310	177	punish	79	21	80:20	40	1.5	0	0	Pragmatic helpers
310	178	punish	58	42	60:40	50	1.5	0	0	Pragmatic helpers
310	179	punish	69	31	70:30	40	1.5	0	0	Pragmatic helpers
310	180	punish	89	11	90:10	40	1.5	0	0	Pragmatic helpers
310	181	punish	68	32	70:30	50	1.5	0	0	Pragmatic helpers
310	182	punish	82	18	80:20	10	3	1	1	Pragmatic helpers
310	183	punish	59	41	60:40	40	3	0	0	Pragmatic helpers
310	184	punish	51	49	50:50	20	1.5	0	0	Pragmatic helpers
310	185	punish	89	11	90:10	40	3	1	1	Pragmatic helpers
310	186	punish	91	9	90:10	20	3	1	1	Pragmatic helpers
310	187	punish	79	21	80:20	40	3	1	1	Pragmatic helpers
310	188	punish	61	39	60:40	20	1.5	0	1	Pragmatic helpers
310	189	punish	58	42	60:40	50	3	0	0	Pragmatic helpers
310	190	punish	72	28	70:30	10	3	1	1	Pragmatic helpers
310	191	punish	91	9	90:10	20	1.5	0	0	Pragmatic helpers
310	192	punish	71	29	70:30	20	3	1	1	Pragmatic helpers
310	193	punish	82	18	80:20	10	1.5	0	0	Pragmatic helpers
310	194	punish	78	22	80:20	50	1.5	0	0	Pragmatic helpers
310	195	punish	48	52	50:50	50	1.5	0	0	Pragmatic helpers
310	196	punish	49	51	50:50	40	3	0	0	Pragmatic helpers
310	197	punish	80	20	80:20	30	3	1	1	Pragmatic helpers
310	198	punish	52	48	50:50	10	1.5	0	0	Pragmatic helpers
310	199	punish	72	28	70:30	10	1.5	0	1	Pragmatic helpers
310	200	punish	80	20	80:20	30	1.5	0	0	Pragmatic helpers
310	201	help	51	49	50:50	20	3	0	0	Pragmatic helpers
310	202	help	78	22	80:20	50	3	0	0	Pragmatic helpers
310	203	help	62	38	60:40	10	3	1	1	Pragmatic helpers
310	204	help	70	30	70:30	30	1.5	0	0	Pragmatic helpers
310	205	help	79	21	80:20	40	1.5	0	0	Pragmatic helpers
310	206	help	50	50	50:50	30	3	0	0	Pragmatic helpers
310	207	help	68	32	70:30	50	1.5	0	0	Pragmatic helpers
310	208	help	89	11	90:10	40	1.5	0	0	Pragmatic helpers
310	209	help	78	22	80:20	50	1.5	0	0	Pragmatic helpers
310	210	help	92	8	90:10	10	1.5	0	1	Pragmatic helpers
310	211	help	81	19	80:20	20	1.5	0	0	Pragmatic helpers
310	212	help	70	30	70:30	30	3	1	0	Pragmatic helpers
310	213	help	49	51	50:50	40	3	0	0	Pragmatic helpers
310	214	help	58	42	60:40	50	3	0	0	Pragmatic helpers
310	215	help	79	21	80:20	40	3	1	1	Pragmatic helpers
310	216	help	60	40	60:40	30	1.5	0	0	Pragmatic helpers
310	217	help	48	52	50:50	50	1.5	0	0	Pragmatic helpers
310	218	help	89	11	90:10	40	3	1	1	Pragmatic helpers
310	219	help	68	32	70:30	50	3	0	0	Pragmatic helpers
310	220	help	81	19	80:20	20	3	1	1	Pragmatic helpers
310	221	help	90	10	90:10	30	3	1	1	Pragmatic helpers
310	222	help	72	28	70:30	10	3	1	1	Pragmatic helpers
310	223	help	90	10	90:10	30	1.5	0	0	Pragmatic helpers
310	224	help	92	8	90:10	10	3	1	1	Pragmatic helpers
310	225	help	59	41	60:40	40	3	0	0	Pragmatic helpers
310	226	help	60	40	60:40	30	3	0	0	Pragmatic helpers
310	227	help	82	18	80:20	10	1.5	0	0	Pragmatic helpers
310	228	help	88	12	90:10	50	3	1	1	Pragmatic helpers
310	229	help	71	29	70:30	20	3	1	1	Pragmatic helpers
310	230	help	59	41	60:40	40	1.5	0	0	Pragmatic helpers
310	231	help	88	12	90:10	50	1.5	0	0	Pragmatic helpers
310	232	help	62	38	60:40	10	1.5	0	0	Pragmatic helpers
310	233	help	51	49	50:50	20	1.5	0	0	Pragmatic helpers
310	234	help	71	29	70:30	20	1.5	0	0	Pragmatic helpers
310	235	help	72	28	70:30	10	1.5	0	0	Pragmatic helpers
310	236	help	50	50	50:50	30	1.5	0	0	Pragmatic helpers
310	237	help	49	51	50:50	40	1.5	0	0	Pragmatic helpers
310	238	help	82	18	80:20	10	3	1	1	Pragmatic helpers
310	239	help	58	42	60:40	50	1.5	0	0	Pragmatic helpers
310	240	help	80	20	80:20	30	1.5	0	0	Pragmatic helpers
310	241	help	91	9	90:10	20	3	1	1	Pragmatic helpers
310	242	help	91	9	90:10	20	1.5	0	0	Pragmatic helpers
310	243	help	52	48	50:50	10	3	0	1	Pragmatic helpers
310	244	help	80	20	80:20	30	3	1	1	Pragmatic helpers
310	245	help	61	39	60:40	20	3	0	0	Pragmatic helpers
310	246	help	48	52	50:50	50	3	0	0	Pragmatic helpers
310	247	help	61	39	60:40	20	1.5	0	0	Pragmatic helpers
310	248	help	69	31	70:30	40	3	1	0	Pragmatic helpers
310	249	help	69	31	70:30	40	1.5	0	0	Pragmatic helpers
310	250	help	52	48	50:50	10	1.5	0	0	Pragmatic helpers
310	251	help	61	39	60:40	20	3	0	0	Pragmatic helpers
310	252	help	72	28	70:30	10	1.5	0	0	Pragmatic helpers
310	253	help	90	10	90:10	30	3	1	1	Pragmatic helpers
310	254	help	92	8	90:10	10	1.5	0	0	Pragmatic helpers
310	255	help	82	18	80:20	10	1.5	0	0	Pragmatic helpers
310	256	help	71	29	70:30	20	3	1	1	Pragmatic helpers
310	257	help	70	30	70:30	30	3	1	1	Pragmatic helpers
310	258	help	52	48	50:50	10	3	0	1	Pragmatic helpers
310	259	help	58	42	60:40	50	3	0	0	Pragmatic helpers
310	260	help	51	49	50:50	20	1.5	0	0	Pragmatic helpers
310	261	help	58	42	60:40	50	1.5	0	0	Pragmatic helpers
310	262	help	82	18	80:20	10	3	1	1	Pragmatic helpers
310	263	help	70	30	70:30	30	1.5	0	0	Pragmatic helpers
310	264	help	49	51	50:50	40	1.5	0	0	Pragmatic helpers
310	265	help	68	32	70:30	50	1.5	0	0	Pragmatic helpers
310	266	help	62	38	60:40	10	1.5	0	1	Pragmatic helpers
310	267	help	72	28	70:30	10	3	1	1	Pragmatic helpers
310	268	help	61	39	60:40	20	1.5	0	0	Pragmatic helpers
310	269	help	69	31	70:30	40	1.5	0	0	Pragmatic helpers
310	270	help	69	31	70:30	40	3	1	1	Pragmatic helpers
310	271	help	51	49	50:50	20	3	0	0	Pragmatic helpers
310	272	help	48	52	50:50	50	1.5	0	0	Pragmatic helpers
310	273	help	80	20	80:20	30	1.5	0	0	Pragmatic helpers
310	274	help	50	50	50:50	30	1.5	0	0	Pragmatic helpers
310	275	help	48	52	50:50	50	3	0	0	Pragmatic helpers
310	276	help	88	12	90:10	50	3	1	1	Pragmatic helpers
310	277	help	91	9	90:10	20	1.5	0	0	Pragmatic helpers
310	278	help	79	21	80:20	40	1.5	0	0	Pragmatic helpers
310	279	help	52	48	50:50	10	1.5	0	0	Pragmatic helpers
310	280	help	78	22	80:20	50	1.5	0	0	Pragmatic helpers
310	281	help	91	9	90:10	20	3	1	1	Pragmatic helpers
310	282	help	78	22	80:20	50	3	1	0	Pragmatic helpers
310	283	help	60	40	60:40	30	1.5	0	0	Pragmatic helpers
310	284	help	89	11	90:10	40	3	1	1	Pragmatic helpers
310	285	help	88	12	90:10	50	1.5	0	0	Pragmatic helpers
310	286	help	80	20	80:20	30	3	1	1	Pragmatic helpers
310	287	help	60	40	60:40	30	3	0	0	Pragmatic helpers
310	288	help	81	19	80:20	20	3	1	1	Pragmatic helpers
310	289	help	68	32	70:30	50	3	0	0	Pragmatic helpers
310	290	help	49	51	50:50	40	3	0	0	Pragmatic helpers
310	291	help	79	21	80:20	40	3	1	1	Pragmatic helpers
310	292	help	71	29	70:30	20	1.5	0	1	Pragmatic helpers
310	293	help	89	11	90:10	40	1.5	0	0	Pragmatic helpers
310	294	help	59	41	60:40	40	1.5	0	0	Pragmatic helpers
310	295	help	59	41	60:40	40	3	0	0	Pragmatic helpers
310	296	help	92	8	90:10	10	3	1	1	Pragmatic helpers
310	297	help	81	19	80:20	20	1.5	0	0	Pragmatic helpers
310	298	help	62	38	60:40	10	3	0	0	Pragmatic helpers
310	299	help	50	50	50:50	30	3	0	0	Pragmatic helpers
310	300	help	90	10	90:10	30	1.5	0	0	Pragmatic helpers
316	1	help	52	48	50:50	10	1.5	0	0	Rational moralists
316	2	help	49	51	50:50	40	3	0	0	Rational moralists
316	3	help	48	52	50:50	50	1.5	0	0	Rational moralists
316	4	help	89	11	90:10	40	3	0	0	Rational moralists
316	5	help	72	28	70:30	10	3	0	0	Rational moralists
316	6	help	62	38	60:40	10	3	1	0	Rational moralists
316	7	help	52	48	50:50	10	3	0	0	Rational moralists
316	8	help	50	50	50:50	30	3	0	0	Rational moralists
316	9	help	80	20	80:20	30	1.5	0	0	Rational moralists
316	10	help	60	40	60:40	30	3	0	0	Rational moralists
316	11	help	49	51	50:50	40	1.5	0	0	Rational moralists
316	12	help	90	10	90:10	30	3	0	0	Rational moralists
316	13	help	81	19	80:20	20	3	0	0	Rational moralists
316	14	help	59	41	60:40	40	1.5	0	0	Rational moralists
316	15	help	78	22	80:20	50	1.5	0	0	Rational moralists
316	16	help	68	32	70:30	50	1.5	0	0	Rational moralists
316	17	help	71	29	70:30	20	3	0	0	Rational moralists
316	18	help	91	9	90:10	20	3	0	0	Rational moralists
316	19	help	71	29	70:30	20	1.5	0	0	Rational moralists
316	20	help	61	39	60:40	20	1.5	0	0	Rational moralists
316	21	help	88	12	90:10	50	3	0	0	Rational moralists
316	22	help	50	50	50:50	30	1.5	0	0	Rational moralists
316	23	help	48	52	50:50	50	3	0	0	Rational moralists
316	24	help	82	18	80:20	10	1.5	0	0	Rational moralists
316	25	help	88	12	90:10	50	1.5	0	0	Rational moralists
316	26	help	60	40	60:40	30	1.5	0	0	Rational moralists
316	27	help	62	38	60:40	10	1.5	0	0	Rational moralists
316	28	help	90	10	90:10	30	1.5	0	0	Rational moralists
316	29	help	69	31	70:30	40	3	0	0	Rational moralists
316	30	help	79	21	80:20	40	1.5	0	0	Rational moralists
316	31	help	70	30	70:30	30	3	0	0	Rational moralists
316	32	help	81	19	80:20	20	1.5	0	0	Rational moralists
316	33	help	61	39	60:40	20	3	0	0	Rational moralists
316	34	help	89	11	90:10	40	1.5	0	0	Rational moralists
316	35	help	58	42	60:40	50	1.5	0	0	Rational moralists
316	36	help	82	18	80:20	10	3	1	0	Rational moralists
316	37	help	80	20	80:20	30	3	0	0	Rational moralists
316	38	help	51	49	50:50	20	3	0	0	Rational moralists
316	39	help	70	30	70:30	30	1.5	0	0	Rational moralists
316	40	help	58	42	60:40	50	3	0	0	Rational moralists
316	41	help	69	31	70:30	40	1.5	0	0	Rational moralists
316	42	help	72	28	70:30	10	1.5	0	0	Rational moralists
316	43	help	92	8	90:10	10	1.5	1	1	Rational moralists
316	44	help	51	49	50:50	20	1.5	0	0	Rational moralists
316	45	help	78	22	80:20	50	3	0	0	Rational moralists
316	46	help	59	41	60:40	40	3	0	0	Rational moralists
316	47	help	68	32	70:30	50	3	0	0	Rational moralists
316	48	help	91	9	90:10	20	1.5	0	0	Rational moralists
316	49	help	92	8	90:10	10	3	0	1	Rational moralists
316	50	help	79	21	80:20	40	3	0	0	Rational moralists
316	51	help	68	32	70:30	50	3	0	0	Rational moralists
316	52	help	58	42	60:40	50	1.5	0	0	Rational moralists
316	53	help	92	8	90:10	10	1.5	1	1	Rational moralists
316	54	help	60	40	60:40	30	1.5	0	0	Rational moralists
316	55	help	71	29	70:30	20	3	0	0	Rational moralists
316	56	help	51	49	50:50	20	3	0	0	Rational moralists
316	57	help	68	32	70:30	50	1.5	0	0	Rational moralists
316	58	help	52	48	50:50	10	3	0	0	Rational moralists
316	59	help	81	19	80:20	20	3	0	0	Rational moralists
316	60	help	61	39	60:40	20	3	0	0	Rational moralists
316	61	help	72	28	70:30	10	1.5	0	0	Rational moralists
316	62	help	92	8	90:10	10	3	1	0	Rational moralists
316	63	help	59	41	60:40	40	3	0	0	Rational moralists
316	64	help	78	22	80:20	50	1.5	0	0	Rational moralists
316	65	help	91	9	90:10	20	1.5	0	0	Rational moralists
316	66	help	70	30	70:30	30	3	0	0	Rational moralists
316	67	help	49	51	50:50	40	3	0	0	Rational moralists
316	68	help	89	11	90:10	40	3	0	0	Rational moralists
316	69	help	50	50	50:50	30	3	0	0	Rational moralists
316	70	help	51	49	50:50	20	1.5	0	0	Rational moralists
316	71	help	90	10	90:10	30	3	0	0	Rational moralists
316	72	help	78	22	80:20	50	3	0	0	Rational moralists
316	73	help	82	18	80:20	10	3	0	0	Rational moralists
316	74	help	88	12	90:10	50	3	0	0	Rational moralists
316	75	help	52	48	50:50	10	1.5	0	0	Rational moralists
316	76	help	81	19	80:20	20	1.5	0	0	Rational moralists
316	77	help	88	12	90:10	50	1.5	0	0	Rational moralists
316	78	help	91	9	90:10	20	3	0	0	Rational moralists
316	79	help	69	31	70:30	40	1.5	0	0	Rational moralists
316	80	help	62	38	60:40	10	3	0	0	Rational moralists
316	81	help	50	50	50:50	30	1.5	0	0	Rational moralists
316	82	help	60	40	60:40	30	3	0	0	Rational moralists
316	83	help	79	21	80:20	40	3	0	0	Rational moralists
316	84	help	69	31	70:30	40	3	0	0	Rational moralists
316	85	help	70	30	70:30	30	1.5	0	0	Rational moralists
316	86	help	48	52	50:50	50	3	0	0	Rational moralists
316	87	help	80	20	80:20	30	3	0	0	Rational moralists
316	88	help	59	41	60:40	40	1.5	0	0	Rational moralists
316	89	help	62	38	60:40	10	1.5	0	0	Rational moralists
316	90	help	71	29	70:30	20	1.5	0	0	Rational moralists
316	91	help	82	18	80:20	10	1.5	0	1	Rational moralists
316	92	help	49	51	50:50	40	1.5	0	0	Rational moralists
316	93	help	79	21	80:20	40	1.5	0	0	Rational moralists
316	94	help	89	11	90:10	40	1.5	0	0	Rational moralists
316	95	help	61	39	60:40	20	1.5	0	0	Rational moralists
316	96	help	72	28	70:30	10	3	0	0	Rational moralists
316	97	help	90	10	90:10	30	1.5	0	0	Rational moralists
316	98	help	80	20	80:20	30	1.5	0	0	Rational moralists
316	99	help	58	42	60:40	50	3	0	0	Rational moralists
316	100	help	48	52	50:50	50	1.5	0	0	Rational moralists
316	101	punish	68	32	70:30	50	3	0	0	Rational moralists
316	102	punish	58	42	60:40	50	1.5	0	0	Rational moralists
316	103	punish	68	32	70:30	50	1.5	0	0	Rational moralists
316	104	punish	79	21	80:20	40	1.5	0	0	Rational moralists
316	105	punish	78	22	80:20	50	1.5	0	0	Rational moralists
316	106	punish	60	40	60:40	30	3	0	0	Rational moralists
316	107	punish	58	42	60:40	50	3	0	0	Rational moralists
316	108	punish	51	49	50:50	20	3	0	0	Rational moralists
316	109	punish	62	38	60:40	10	3	0	0	Rational moralists
316	110	punish	69	31	70:30	40	3	0	0	Rational moralists
316	111	punish	50	50	50:50	30	1.5	0	0	Rational moralists
316	112	punish	89	11	90:10	40	3	0	0	Rational moralists
316	113	punish	62	38	60:40	10	1.5	0	0	Rational moralists
316	114	punish	79	21	80:20	40	3	0	0	Rational moralists
316	115	punish	81	19	80:20	20	1.5	0	0	Rational moralists
316	116	punish	48	52	50:50	50	3	0	0	Rational moralists
316	117	punish	59	41	60:40	40	1.5	0	0	Rational moralists
316	118	punish	72	28	70:30	10	3	0	0	Rational moralists
316	119	punish	90	10	90:10	30	3	0	0	Rational moralists
316	120	punish	80	20	80:20	30	1.5	0	0	Rational moralists
316	121	punish	59	41	60:40	40	3	0	0	Rational moralists
316	122	punish	61	39	60:40	20	3	0	0	Rational moralists
316	123	punish	49	51	50:50	40	3	0	0	Rational moralists
316	124	punish	71	29	70:30	20	3	0	0	Rational moralists
316	125	punish	69	31	70:30	40	1.5	0	0	Rational moralists
316	126	punish	78	22	80:20	50	3	0	0	Rational moralists
316	127	punish	50	50	50:50	30	3	0	0	Rational moralists
316	128	punish	91	9	90:10	20	3	0	0	Rational moralists
316	129	punish	82	18	80:20	10	3	0	0	Rational moralists
316	130	punish	70	30	70:30	30	3	0	0	Rational moralists
316	131	punish	80	20	80:20	30	3	0	0	Rational moralists
316	132	punish	70	30	70:30	30	1.5	0	0	Rational moralists
316	133	punish	72	28	70:30	10	1.5	0	0	Rational moralists
316	134	punish	88	12	90:10	50	1.5	0	0	Rational moralists
316	135	punish	90	10	90:10	30	1.5	0	0	Rational moralists
316	136	punish	52	48	50:50	10	1.5	0	0	Rational moralists
316	137	punish	60	40	60:40	30	1.5	0	0	Rational moralists
316	138	punish	48	52	50:50	50	1.5	0	0	Rational moralists
316	139	punish	92	8	90:10	10	3	0	1	Rational moralists
316	140	punish	51	49	50:50	20	1.5	0	0	Rational moralists
316	141	punish	49	51	50:50	40	1.5	0	0	Rational moralists
316	142	punish	61	39	60:40	20	1.5	0	0	Rational moralists
316	143	punish	52	48	50:50	10	3	0	0	Rational moralists
316	144	punish	92	8	90:10	10	1.5	1	0	Rational moralists
316	145	punish	71	29	70:30	20	1.5	0	0	Rational moralists
316	146	punish	81	19	80:20	20	3	0	0	Rational moralists
316	147	punish	91	9	90:10	20	1.5	0	0	Rational moralists
316	148	punish	89	11	90:10	40	1.5	0	0	Rational moralists
316	149	punish	82	18	80:20	10	1.5	0	0	Rational moralists
316	150	punish	88	12	90:10	50	3	0	0	Rational moralists
316	151	punish	82	18	80:20	10	1.5	0	0	Rational moralists
316	152	punish	91	9	90:10	20	1.5	0	0	Rational moralists
316	153	punish	50	50	50:50	30	3	0	0	Rational moralists
316	154	punish	92	8	90:10	10	3	0	1	Rational moralists
316	155	punish	52	48	50:50	10	1.5	0	0	Rational moralists
316	156	punish	82	18	80:20	10	3	0	0	Rational moralists
316	157	punish	71	29	70:30	20	1.5	0	0	Rational moralists
316	158	punish	51	49	50:50	20	1.5	0	0	Rational moralists
316	159	punish	90	10	90:10	30	3	0	0	Rational moralists
316	160	punish	49	51	50:50	40	3	0	0	Rational moralists
316	161	punish	78	22	80:20	50	3	0	0	Rational moralists
316	162	punish	80	20	80:20	30	3	0	0	Rational moralists
316	163	punish	70	30	70:30	30	3	0	0	Rational moralists
316	164	punish	79	21	80:20	40	3	0	0	Rational moralists
316	165	punish	70	30	70:30	30	1.5	0	0	Rational moralists
316	166	punish	92	8	90:10	10	1.5	0	1	Rational moralists
316	167	punish	60	40	60:40	30	3	0	0	Rational moralists
316	168	punish	69	31	70:30	40	1.5	0	0	Rational moralists
316	169	punish	88	12	90:10	50	1.5	0	0	Rational moralists
316	170	punish	49	51	50:50	40	1.5	0	0	Rational moralists
316	171	punish	58	42	60:40	50	1.5	0	0	Rational moralists
316	172	punish	62	38	60:40	10	3	0	0	Rational moralists
316	173	punish	48	52	50:50	50	3	0	0	Rational moralists
316	174	punish	91	9	90:10	20	3	0	0	Rational moralists
316	175	punish	90	10	90:10	30	1.5	0	0	Rational moralists
316	176	punish	79	21	80:20	40	1.5	0	0	Rational moralists
316	177	punish	60	40	60:40	30	1.5	0	0	Rational moralists
316	178	punish	89	11	90:10	40	1.5	0	0	Rational moralists
316	179	punish	81	19	80:20	20	3	0	0	Rational moralists
316	180	punish	59	41	60:40	40	3	0	0	Rational moralists
316	181	punish	72	28	70:30	10	1.5	0	0	Rational moralists
316	182	punish	50	50	50:50	30	1.5	0	0	Rational moralists
316	183	punish	61	39	60:40	20	1.5	0	0	Rational moralists
316	184	punish	48	52	50:50	50	1.5	0	0	Rational moralists
316	185	punish	69	31	70:30	40	3	0	0	Rational moralists
316	186	punish	81	19	80:20	20	1.5	0	0	Rational moralists
316	187	punish	80	20	80:20	30	1.5	0	0	Rational moralists
316	188	punish	51	49	50:50	20	3	0	0	Rational moralists
316	189	punish	72	28	70:30	10	3	0	0	Rational moralists
316	190	punish	62	38	60:40	10	1.5	0	0	Rational moralists
316	191	punish	88	12	90:10	50	3	0	0	Rational moralists
316	192	punish	61	39	60:40	20	3	0	0	Rational moralists
316	193	punish	89	11	90:10	40	3	0	0	Rational moralists
316	194	punish	52	48	50:50	10	3	0	0	Rational moralists
316	195	punish	58	42	60:40	50	3	0	0	Rational moralists
316	196	punish	68	32	70:30	50	1.5	0	0	Rational moralists
316	197	punish	71	29	70:30	20	3	0	0	Rational moralists
316	198	punish	59	41	60:40	40	1.5	0	0	Rational moralists
316	199	punish	68	32	70:30	50	3	0	0	Rational moralists
316	200	punish	78	22	80:20	50	1.5	0	0	Rational moralists
316	201	punish	90	10	90:10	30	1.5	0	0	Rational moralists
316	202	punish	52	48	50:50	10	1.5	0	0	Rational moralists
316	203	punish	48	52	50:50	50	1.5	0	0	Rational moralists
316	204	punish	51	49	50:50	20	3	0	0	Rational moralists
316	205	punish	71	29	70:30	20	3	0	0	Rational moralists
316	206	punish	89	11	90:10	40	3	0	0	Rational moralists
316	207	punish	82	18	80:20	10	1.5	0	0	Rational moralists
316	208	punish	62	38	60:40	10	3	0	0	Rational moralists
316	209	punish	82	18	80:20	10	3	0	0	Rational moralists
316	210	punish	48	52	50:50	50	3	0	0	Rational moralists
316	211	punish	68	32	70:30	50	3	0	0	Rational moralists
316	212	punish	49	51	50:50	40	3	0	0	Rational moralists
316	213	punish	58	42	60:40	50	1.5	0	0	Rational moralists
316	214	punish	92	8	90:10	10	3	0	0	Rational moralists
316	215	punish	88	12	90:10	50	3	0	0	Rational moralists
316	216	punish	69	31	70:30	40	3	0	0	Rational moralists
316	217	punish	81	19	80:20	20	3	0	0	Rational moralists
316	218	punish	91	9	90:10	20	1.5	0	0	Rational moralists
316	219	punish	69	31	70:30	40	1.5	0	0	Rational moralists
316	220	punish	78	22	80:20	50	3	0	0	Rational moralists
316	221	punish	88	12	90:10	50	1.5	0	0	Rational moralists
316	222	punish	89	11	90:10	40	1.5	0	0	Rational moralists
316	223	punish	58	42	60:40	50	3	0	0	Rational moralists
316	224	punish	72	28	70:30	10	3	0	0	Rational moralists
316	225	punish	81	19	80:20	20	1.5	0	0	Rational moralists
316	226	punish	80	20	80:20	30	3	0	0	Rational moralists
316	227	punish	52	48	50:50	10	3	0	0	Rational moralists
316	228	punish	61	39	60:40	20	3	0	0	Rational moralists
316	229	punish	78	22	80:20	50	1.5	0	0	Rational moralists
316	230	punish	59	41	60:40	40	3	0	0	Rational moralists
316	231	punish	71	29	70:30	20	1.5	0	0	Rational moralists
316	232	punish	60	40	60:40	30	1.5	0	0	Rational moralists
316	233	punish	79	21	80:20	40	1.5	0	0	Rational moralists
316	234	punish	61	39	60:40	20	1.5	0	0	Rational moralists
316	235	punish	62	38	60:40	10	1.5	0	0	Rational moralists
316	236	punish	92	8	90:10	10	1.5	1	0	Rational moralists
316	237	punish	80	20	80:20	30	1.5	0	0	Rational moralists
316	238	punish	51	49	50:50	20	1.5	0	0	Rational moralists
316	239	punish	90	10	90:10	30	3	0	0	Rational moralists
316	240	punish	50	50	50:50	30	1.5	0	0	Rational moralists
316	241	punish	59	41	60:40	40	1.5	0	0	Rational moralists
316	242	punish	91	9	90:10	20	3	0	0	Rational moralists
316	243	punish	50	50	50:50	30	3	0	0	Rational moralists
316	244	punish	72	28	70:30	10	1.5	0	0	Rational moralists
316	245	punish	70	30	70:30	30	3	0	0	Rational moralists
316	246	punish	68	32	70:30	50	1.5	0	0	Rational moralists
316	247	punish	60	40	60:40	30	3	0	0	Rational moralists
316	248	punish	79	21	80:20	40	3	0	0	Rational moralists
316	249	punish	49	51	50:50	40	1.5	0	0	Rational moralists
316	250	punish	70	30	70:30	30	1.5	0	0	Rational moralists
316	251	help	78	22	80:20	50	1.5	0	0	Rational moralists
316	252	help	82	18	80:20	10	3	0	0	Rational moralists
316	253	help	50	50	50:50	30	1.5	0	0	Rational moralists
316	254	help	92	8	90:10	10	3	0	1	Rational moralists
316	255	help	90	10	90:10	30	1.5	0	0	Rational moralists
316	256	help	79	21	80:20	40	1.5	0	0	Rational moralists
316	257	help	58	42	60:40	50	3	0	0	Rational moralists
316	258	help	81	19	80:20	20	1.5	0	0	Rational moralists
316	259	help	80	20	80:20	30	1.5	0	0	Rational moralists
316	260	help	72	28	70:30	10	3	0	0	Rational moralists
316	261	help	69	31	70:30	40	3	0	0	Rational moralists
316	262	help	70	30	70:30	30	1.5	0	0	Rational moralists
316	263	help	69	31	70:30	40	1.5	0	0	Rational moralists
316	264	help	68	32	70:30	50	1.5	0	0	Rational moralists
316	265	help	71	29	70:30	20	3	0	0	Rational moralists
316	266	help	51	49	50:50	20	1.5	0	0	Rational moralists
316	267	help	59	41	60:40	40	3	0	0	Rational moralists
316	268	help	88	12	90:10	50	1.5	0	0	Rational moralists
316	269	help	79	21	80:20	40	3	0	0	Rational moralists
316	270	help	89	11	90:10	40	1.5	0	0	Rational moralists
316	271	help	48	52	50:50	50	3	0	0	Rational moralists
316	272	help	48	52	50:50	50	1.5	0	0	Rational moralists
316	273	help	60	40	60:40	30	1.5	0	0	Rational moralists
316	274	help	61	39	60:40	20	3	0	0	Rational moralists
316	275	help	88	12	90:10	50	3	0	0	Rational moralists
316	276	help	82	18	80:20	10	1.5	0	0	Rational moralists
316	277	help	91	9	90:10	20	1.5	0	0	Rational moralists
316	278	help	51	49	50:50	20	3	0	0	Rational moralists
316	279	help	50	50	50:50	30	3	0	0	Rational moralists
316	280	help	70	30	70:30	30	3	0	0	Rational moralists
316	281	help	90	10	90:10	30	3	0	0	Rational moralists
316	282	help	52	48	50:50	10	3	0	0	Rational moralists
316	283	help	60	40	60:40	30	3	0	0	Rational moralists
316	284	help	91	9	90:10	20	3	0	0	Rational moralists
316	285	help	92	8	90:10	10	1.5	0	1	Rational moralists
316	286	help	58	42	60:40	50	1.5	0	0	Rational moralists
316	287	help	72	28	70:30	10	1.5	0	1	Rational moralists
316	288	help	49	51	50:50	40	3	0	0	Rational moralists
316	289	help	89	11	90:10	40	3	0	0	Rational moralists
316	290	help	61	39	60:40	20	1.5	0	0	Rational moralists
316	291	help	78	22	80:20	50	3	0	0	Rational moralists
316	292	help	71	29	70:30	20	1.5	0	0	Rational moralists
316	293	help	59	41	60:40	40	1.5	0	0	Rational moralists
316	294	help	62	38	60:40	10	3	0	0	Rational moralists
316	295	help	49	51	50:50	40	1.5	0	0	Rational moralists
316	296	help	68	32	70:30	50	3	0	0	Rational moralists
316	297	help	62	38	60:40	10	1.5	0	0	Rational moralists
316	298	help	52	48	50:50	10	1.5	0	0	Rational moralists
316	299	help	81	19	80:20	20	3	0	0	Rational moralists
316	300	help	80	20	80:20	30	3	0	0	Rational moralists
318	1	punish	58	42	60:40	50	1.5	0	0	Pragmatic helpers
318	2	punish	48	52	50:50	50	3	0	0	Pragmatic helpers
318	3	punish	69	31	70:30	40	3	0	0	Pragmatic helpers
318	4	punish	50	50	50:50	30	3	0	0	Pragmatic helpers
318	5	punish	52	48	50:50	10	1.5	1	0	Pragmatic helpers
318	6	punish	62	38	60:40	10	3	0	1	Pragmatic helpers
318	7	punish	90	10	90:10	30	1.5	1	1	Pragmatic helpers
318	8	punish	72	28	70:30	10	1.5	1	0	Pragmatic helpers
318	9	punish	48	52	50:50	50	1.5	1	1	Pragmatic helpers
318	10	punish	51	49	50:50	20	1.5	0	1	Pragmatic helpers
318	11	punish	61	39	60:40	20	3	0	0	Pragmatic helpers
318	12	punish	68	32	70:30	50	1.5	1	1	Pragmatic helpers
318	13	punish	82	18	80:20	10	1.5	1	0	Pragmatic helpers
318	14	punish	51	49	50:50	20	3	0	0	Pragmatic helpers
318	15	punish	62	38	60:40	10	1.5	1	1	Pragmatic helpers
318	16	punish	71	29	70:30	20	1.5	1	1	Pragmatic helpers
318	17	punish	92	8	90:10	10	3	0	1	Pragmatic helpers
318	18	punish	68	32	70:30	50	3	0	1	Pragmatic helpers
318	19	punish	60	40	60:40	30	1.5	1	0	Pragmatic helpers
318	20	punish	78	22	80:20	50	3	0	0	Pragmatic helpers
318	21	punish	70	30	70:30	30	3	0	1	Pragmatic helpers
318	22	punish	89	11	90:10	40	3	0	1	Pragmatic helpers
318	23	punish	60	40	60:40	30	3	0	0	Pragmatic helpers
318	24	punish	52	48	50:50	10	3	0	1	Pragmatic helpers
318	25	punish	70	30	70:30	30	1.5	1	1	Pragmatic helpers
318	26	punish	50	50	50:50	30	1.5	1	0	Pragmatic helpers
318	27	punish	59	41	60:40	40	3	0	0	Pragmatic helpers
318	28	punish	79	21	80:20	40	3	0	1	Pragmatic helpers
318	29	punish	81	19	80:20	20	3	0	0	Pragmatic helpers
318	30	punish	88	12	90:10	50	3	0	1	Pragmatic helpers
318	31	punish	69	31	70:30	40	1.5	1	1	Pragmatic helpers
318	32	punish	80	20	80:20	30	3	0	1	Pragmatic helpers
318	33	punish	49	51	50:50	40	1.5	1	0	Pragmatic helpers
318	34	punish	90	10	90:10	30	3	0	0	Pragmatic helpers
318	35	punish	92	8	90:10	10	1.5	1	0	Pragmatic helpers
318	36	punish	82	18	80:20	10	3	0	1	Pragmatic helpers
318	37	punish	71	29	70:30	20	3	0	1	Pragmatic helpers
318	38	punish	88	12	90:10	50	1.5	1	1	Pragmatic helpers
318	39	punish	78	22	80:20	50	1.5	1	1	Pragmatic helpers
318	40	punish	58	42	60:40	50	3	0	0	Pragmatic helpers
318	41	punish	72	28	70:30	10	3	1	0	Pragmatic helpers
318	42	punish	49	51	50:50	40	3	0	0	Pragmatic helpers
318	43	punish	59	41	60:40	40	1.5	1	0	Pragmatic helpers
318	44	punish	81	19	80:20	20	1.5	1	0	Pragmatic helpers
318	45	punish	89	11	90:10	40	1.5	1	0	Pragmatic helpers
318	46	punish	91	9	90:10	20	1.5	1	0	Pragmatic helpers
318	47	punish	91	9	90:10	20	3	0	1	Pragmatic helpers
318	48	punish	61	39	60:40	20	1.5	1	0	Pragmatic helpers
318	49	punish	80	20	80:20	30	1.5	1	0	Pragmatic helpers
318	50	punish	79	21	80:20	40	1.5	1	0	Pragmatic helpers
318	51	punish	89	11	90:10	40	1.5	0	1	Pragmatic helpers
318	52	punish	79	21	80:20	40	1.5	1	0	Pragmatic helpers
318	53	punish	61	39	60:40	20	1.5	1	1	Pragmatic helpers
318	54	punish	48	52	50:50	50	3	0	0	Pragmatic helpers
318	55	punish	88	12	90:10	50	1.5	1	1	Pragmatic helpers
318	56	punish	80	20	80:20	30	1.5	1	0	Pragmatic helpers
318	57	punish	78	22	80:20	50	3	0	0	Pragmatic helpers
318	58	punish	52	48	50:50	10	1.5	1	0	Pragmatic helpers
318	59	punish	50	50	50:50	30	3	0	0	Pragmatic helpers
318	60	punish	72	28	70:30	10	3	0	0	Pragmatic helpers
318	61	punish	49	51	50:50	40	1.5	1	0	Pragmatic helpers
318	62	punish	62	38	60:40	10	3	0	1	Pragmatic helpers
318	63	punish	71	29	70:30	20	1.5	1	1	Pragmatic helpers
318	64	punish	71	29	70:30	20	3	0	1	Pragmatic helpers
318	65	punish	89	11	90:10	40	3	0	1	Pragmatic helpers
318	66	punish	48	52	50:50	50	1.5	1	0	Pragmatic helpers
318	67	punish	91	9	90:10	20	1.5	1	1	Pragmatic helpers
318	68	punish	90	10	90:10	30	1.5	1	0	Pragmatic helpers
318	69	punish	72	28	70:30	10	1.5	1	1	Pragmatic helpers
318	70	punish	58	42	60:40	50	1.5	1	0	Pragmatic helpers
318	71	punish	50	50	50:50	30	1.5	1	1	Pragmatic helpers
318	72	punish	61	39	60:40	20	3	0	0	Pragmatic helpers
318	73	punish	68	32	70:30	50	1.5	1	0	Pragmatic helpers
318	74	punish	69	31	70:30	40	3	0	0	Pragmatic helpers
318	75	punish	59	41	60:40	40	3	0	0	Pragmatic helpers
318	76	punish	69	31	70:30	40	1.5	1	0	Pragmatic helpers
318	77	punish	81	19	80:20	20	3	0	0	Pragmatic helpers
318	78	punish	58	42	60:40	50	3	0	0	Pragmatic helpers
318	79	punish	70	30	70:30	30	1.5	1	0	Pragmatic helpers
318	80	punish	92	8	90:10	10	3	0	0	Pragmatic helpers
318	81	punish	49	51	50:50	40	3	0	1	Pragmatic helpers
318	82	punish	80	20	80:20	30	3	0	1	Pragmatic helpers
318	83	punish	88	12	90:10	50	3	0	1	Pragmatic helpers
318	84	punish	51	49	50:50	20	1.5	1	0	Pragmatic helpers
318	85	punish	78	22	80:20	50	1.5	1	0	Pragmatic helpers
318	86	punish	52	48	50:50	10	3	0	1	Pragmatic helpers
318	87	punish	82	18	80:20	10	1.5	1	0	Pragmatic helpers
318	88	punish	91	9	90:10	20	3	1	1	Pragmatic helpers
318	89	punish	79	21	80:20	40	3	1	1	Pragmatic helpers
318	90	punish	60	40	60:40	30	3	0	0	Pragmatic helpers
318	91	punish	81	19	80:20	20	1.5	0	0	Pragmatic helpers
318	92	punish	92	8	90:10	10	1.5	0	0	Pragmatic helpers
318	93	punish	68	32	70:30	50	3	1	1	Pragmatic helpers
318	94	punish	60	40	60:40	30	1.5	0	1	Pragmatic helpers
318	95	punish	82	18	80:20	10	3	0	0	Pragmatic helpers
318	96	punish	62	38	60:40	10	1.5	1	1	Pragmatic helpers
318	97	punish	51	49	50:50	20	3	0	0	Pragmatic helpers
318	98	punish	59	41	60:40	40	1.5	0	0	Pragmatic helpers
318	99	punish	70	30	70:30	30	3	1	0	Pragmatic helpers
318	100	punish	90	10	90:10	30	3	0	1	Pragmatic helpers
318	101	help	90	10	90:10	30	1.5	0	1	Pragmatic helpers
318	102	help	69	31	70:30	40	1.5	0	0	Pragmatic helpers
318	103	help	70	30	70:30	30	3	1	1	Pragmatic helpers
318	104	help	51	49	50:50	20	3	1	1	Pragmatic helpers
318	105	help	92	8	90:10	10	3	1	1	Pragmatic helpers
318	106	help	71	29	70:30	20	1.5	0	0	Pragmatic helpers
318	107	help	80	20	80:20	30	1.5	0	0	Pragmatic helpers
318	108	help	52	48	50:50	10	3	1	1	Pragmatic helpers
318	109	help	49	51	50:50	40	1.5	0	1	Pragmatic helpers
318	110	help	79	21	80:20	40	1.5	0	0	Pragmatic helpers
318	111	help	59	41	60:40	40	1.5	0	0	Pragmatic helpers
318	112	help	81	19	80:20	20	3	1	1	Pragmatic helpers
318	113	help	91	9	90:10	20	3	1	1	Pragmatic helpers
318	114	help	88	12	90:10	50	1.5	0	0	Pragmatic helpers
318	115	help	88	12	90:10	50	3	1	1	Pragmatic helpers
318	116	help	50	50	50:50	30	3	1	1	Pragmatic helpers
318	117	help	60	40	60:40	30	1.5	0	0	Pragmatic helpers
318	118	help	72	28	70:30	10	1.5	0	0	Pragmatic helpers
318	119	help	82	18	80:20	10	1.5	0	0	Pragmatic helpers
318	120	help	52	48	50:50	10	1.5	0	0	Pragmatic helpers
318	121	help	81	19	80:20	20	1.5	0	0	Pragmatic helpers
318	122	help	82	18	80:20	10	3	1	1	Pragmatic helpers
318	123	help	89	11	90:10	40	3	1	1	Pragmatic helpers
318	124	help	78	22	80:20	50	1.5	0	1	Pragmatic helpers
318	125	help	61	39	60:40	20	1.5	0	0	Pragmatic helpers
318	126	help	78	22	80:20	50	3	1	1	Pragmatic helpers
318	127	help	58	42	60:40	50	1.5	0	0	Pragmatic helpers
318	128	help	48	52	50:50	50	3	1	1	Pragmatic helpers
318	129	help	71	29	70:30	20	3	1	1	Pragmatic helpers
318	130	help	58	42	60:40	50	3	1	1	Pragmatic helpers
318	131	help	70	30	70:30	30	1.5	0	0	Pragmatic helpers
318	132	help	51	49	50:50	20	1.5	0	0	Pragmatic helpers
318	133	help	91	9	90:10	20	1.5	0	1	Pragmatic helpers
318	134	help	89	11	90:10	40	1.5	0	0	Pragmatic helpers
318	135	help	62	38	60:40	10	3	1	1	Pragmatic helpers
318	136	help	68	32	70:30	50	1.5	0	0	Pragmatic helpers
318	137	help	61	39	60:40	20	3	1	1	Pragmatic helpers
318	138	help	69	31	70:30	40	3	1	1	Pragmatic helpers
318	139	help	60	40	60:40	30	3	1	1	Pragmatic helpers
318	140	help	72	28	70:30	10	3	1	1	Pragmatic helpers
318	141	help	79	21	80:20	40	3	1	1	Pragmatic helpers
318	142	help	62	38	60:40	10	1.5	0	0	Pragmatic helpers
318	143	help	48	52	50:50	50	1.5	1	0	Pragmatic helpers
318	144	help	80	20	80:20	30	3	1	1	Pragmatic helpers
318	145	help	50	50	50:50	30	1.5	0	0	Pragmatic helpers
318	146	help	68	32	70:30	50	3	1	1	Pragmatic helpers
318	147	help	90	10	90:10	30	3	1	1	Pragmatic helpers
318	148	help	92	8	90:10	10	1.5	0	0	Pragmatic helpers
318	149	help	59	41	60:40	40	3	1	1	Pragmatic helpers
318	150	help	49	51	50:50	40	3	1	1	Pragmatic helpers
318	151	help	59	41	60:40	40	1.5	0	1	Pragmatic helpers
318	152	help	81	19	80:20	20	1.5	0	0	Pragmatic helpers
318	153	help	61	39	60:40	20	3	1	1	Pragmatic helpers
318	154	help	91	9	90:10	20	3	1	1	Pragmatic helpers
318	155	help	79	21	80:20	40	1.5	0	0	Pragmatic helpers
318	156	help	92	8	90:10	10	1.5	0	1	Pragmatic helpers
318	157	help	60	40	60:40	30	1.5	0	1	Pragmatic helpers
318	158	help	89	11	90:10	40	1.5	0	0	Pragmatic helpers
318	159	help	48	52	50:50	50	3	1	1	Pragmatic helpers
318	160	help	91	9	90:10	20	1.5	0	1	Pragmatic helpers
318	161	help	58	42	60:40	50	1.5	0	1	Pragmatic helpers
318	162	help	71	29	70:30	20	3	1	1	Pragmatic helpers
318	163	help	92	8	90:10	10	3	1	1	Pragmatic helpers
318	164	help	70	30	70:30	30	3	1	0	Pragmatic helpers
318	165	help	81	19	80:20	20	3	1	1	Pragmatic helpers
318	166	help	49	51	50:50	40	3	1	1	Pragmatic helpers
318	167	help	69	31	70:30	40	3	1	1	Pragmatic helpers
318	168	help	68	32	70:30	50	1.5	0	0	Pragmatic helpers
318	169	help	51	49	50:50	20	3	1	0	Pragmatic helpers
318	170	help	62	38	60:40	10	1.5	0	1	Pragmatic helpers
318	171	help	70	30	70:30	30	1.5	0	0	Pragmatic helpers
318	172	help	78	22	80:20	50	1.5	0	0	Pragmatic helpers
318	173	help	60	40	60:40	30	3	1	1	Pragmatic helpers
318	174	help	90	10	90:10	30	3	1	1	Pragmatic helpers
318	175	help	49	51	50:50	40	1.5	0	1	Pragmatic helpers
318	176	help	50	50	50:50	30	3	1	1	Pragmatic helpers
318	177	help	78	22	80:20	50	3	1	1	Pragmatic helpers
318	178	help	82	18	80:20	10	1.5	0	1	Pragmatic helpers
318	179	help	79	21	80:20	40	3	1	1	Pragmatic helpers
318	180	help	82	18	80:20	10	3	1	1	Pragmatic helpers
318	181	help	71	29	70:30	20	1.5	0	0	Pragmatic helpers
318	182	help	50	50	50:50	30	1.5	0	0	Pragmatic helpers
318	183	help	59	41	60:40	40	3	1	1	Pragmatic helpers
318	184	help	88	12	90:10	50	1.5	1	0	Pragmatic helpers
318	185	help	61	39	60:40	20	1.5	1	0	Pragmatic helpers
318	186	help	62	38	60:40	10	3	1	0	Pragmatic helpers
318	187	help	80	20	80:20	30	1.5	0	0	Pragmatic helpers
318	188	help	48	52	50:50	50	1.5	0	0	Pragmatic helpers
318	189	help	51	49	50:50	20	1.5	0	1	Pragmatic helpers
318	190	help	58	42	60:40	50	3	1	1	Pragmatic helpers
318	191	help	69	31	70:30	40	1.5	0	1	Pragmatic helpers
318	192	help	72	28	70:30	10	1.5	0	0	Pragmatic helpers
318	193	help	52	48	50:50	10	1.5	0	1	Pragmatic helpers
318	194	help	80	20	80:20	30	3	1	1	Pragmatic helpers
318	195	help	68	32	70:30	50	3	1	1	Pragmatic helpers
318	196	help	89	11	90:10	40	3	1	1	Pragmatic helpers
318	197	help	52	48	50:50	10	3	1	1	Pragmatic helpers
318	198	help	90	10	90:10	30	1.5	0	0	Pragmatic helpers
318	199	help	72	28	70:30	10	3	1	1	Pragmatic helpers
318	200	help	88	12	90:10	50	3	1	1	Pragmatic helpers
318	201	punish	88	12	90:10	50	3	0	1	Pragmatic helpers
318	202	punish	89	11	90:10	40	3	0	1	Pragmatic helpers
318	203	punish	89	11	90:10	40	1.5	1	1	Pragmatic helpers
318	204	punish	70	30	70:30	30	1.5	0	1	Pragmatic helpers
318	205	punish	88	12	90:10	50	1.5	1	0	Pragmatic helpers
318	206	punish	48	52	50:50	50	1.5	0	0	Pragmatic helpers
318	207	punish	49	51	50:50	40	1.5	1	0	Pragmatic helpers
318	208	punish	82	18	80:20	10	3	0	0	Pragmatic helpers
318	209	punish	79	21	80:20	40	3	0	1	Pragmatic helpers
318	210	punish	71	29	70:30	20	1.5	1	0	Pragmatic helpers
318	211	punish	50	50	50:50	30	3	1	0	Pragmatic helpers
318	212	punish	68	32	70:30	50	3	0	0	Pragmatic helpers
318	213	punish	70	30	70:30	30	3	1	1	Pragmatic helpers
318	214	punish	61	39	60:40	20	1.5	0	1	Pragmatic helpers
318	215	punish	81	19	80:20	20	3	1	0	Pragmatic helpers
318	216	punish	58	42	60:40	50	1.5	0	0	Pragmatic helpers
318	217	punish	91	9	90:10	20	1.5	1	1	Pragmatic helpers
318	218	punish	61	39	60:40	20	3	0	1	Pragmatic helpers
318	219	punish	50	50	50:50	30	1.5	1	0	Pragmatic helpers
318	220	punish	71	29	70:30	20	3	1	0	Pragmatic helpers
318	221	punish	90	10	90:10	30	3	1	1	Pragmatic helpers
318	222	punish	82	18	80:20	10	1.5	1	0	Pragmatic helpers
318	223	punish	72	28	70:30	10	1.5	1	0	Pragmatic helpers
318	224	punish	51	49	50:50	20	1.5	1	1	Pragmatic helpers
318	225	punish	79	21	80:20	40	1.5	0	1	Pragmatic helpers
318	226	punish	72	28	70:30	10	3	1	1	Pragmatic helpers
318	227	punish	80	20	80:20	30	3	1	0	Pragmatic helpers
318	228	punish	60	40	60:40	30	3	1	0	Pragmatic helpers
318	229	punish	62	38	60:40	10	1.5	1	0	Pragmatic helpers
318	230	punish	51	49	50:50	20	3	1	1	Pragmatic helpers
318	231	punish	78	22	80:20	50	1.5	0	1	Pragmatic helpers
318	232	punish	78	22	80:20	50	3	1	0	Pragmatic helpers
318	233	punish	52	48	50:50	10	1.5	1	0	Pragmatic helpers
318	234	punish	60	40	60:40	30	1.5	0	1	Pragmatic helpers
318	235	punish	90	10	90:10	30	1.5	1	0	Pragmatic helpers
318	236	punish	59	41	60:40	40	3	0	0	Pragmatic helpers
318	237	punish	81	19	80:20	20	1.5	1	1	Pragmatic helpers
318	238	punish	58	42	60:40	50	3	1	0	Pragmatic helpers
318	239	punish	68	32	70:30	50	1.5	0	0	Pragmatic helpers
318	240	punish	52	48	50:50	10	3	1	0	Pragmatic helpers
318	241	punish	80	20	80:20	30	1.5	1	0	Pragmatic helpers
318	242	punish	59	41	60:40	40	1.5	0	0	Pragmatic helpers
318	243	punish	62	38	60:40	10	3	1	1	Pragmatic helpers
318	244	punish	49	51	50:50	40	3	1	0	Pragmatic helpers
318	245	punish	48	52	50:50	50	3	1	1	Pragmatic helpers
318	246	punish	69	31	70:30	40	3	0	0	Pragmatic helpers
318	247	punish	92	8	90:10	10	1.5	0	0	Pragmatic helpers
318	248	punish	92	8	90:10	10	3	1	1	Pragmatic helpers
318	249	punish	91	9	90:10	20	3	1	1	Pragmatic helpers
318	250	punish	69	31	70:30	40	1.5	0	1	Pragmatic helpers
318	251	help	68	32	70:30	50	1.5	1	0	Pragmatic helpers
318	252	help	52	48	50:50	10	3	1	1	Pragmatic helpers
318	253	help	70	30	70:30	30	1.5	1	0	Pragmatic helpers
318	254	help	88	12	90:10	50	3	1	1	Pragmatic helpers
318	255	help	80	20	80:20	30	1.5	0	0	Pragmatic helpers
318	256	help	92	8	90:10	10	1.5	0	1	Pragmatic helpers
318	257	help	58	42	60:40	50	1.5	0	0	Pragmatic helpers
318	258	help	59	41	60:40	40	1.5	0	1	Pragmatic helpers
318	259	help	50	50	50:50	30	1.5	0	1	Pragmatic helpers
318	260	help	51	49	50:50	20	1.5	0	1	Pragmatic helpers
318	261	help	49	51	50:50	40	3	1	1	Pragmatic helpers
318	262	help	60	40	60:40	30	1.5	0	0	Pragmatic helpers
318	263	help	69	31	70:30	40	1.5	0	0	Pragmatic helpers
318	264	help	89	11	90:10	40	1.5	0	1	Pragmatic helpers
318	265	help	50	50	50:50	30	3	1	1	Pragmatic helpers
318	266	help	70	30	70:30	30	3	1	0	Pragmatic helpers
318	267	help	58	42	60:40	50	3	1	1	Pragmatic helpers
318	268	help	82	18	80:20	10	3	1	1	Pragmatic helpers
318	269	help	80	20	80:20	30	3	1	0	Pragmatic helpers
318	270	help	91	9	90:10	20	1.5	0	0	Pragmatic helpers
318	271	help	88	12	90:10	50	1.5	0	0	Pragmatic helpers
318	272	help	78	22	80:20	50	1.5	0	0	Pragmatic helpers
318	273	help	71	29	70:30	20	3	1	1	Pragmatic helpers
318	274	help	79	21	80:20	40	3	1	1	Pragmatic helpers
318	275	help	59	41	60:40	40	3	1	1	Pragmatic helpers
318	276	help	52	48	50:50	10	1.5	0	0	Pragmatic helpers
318	277	help	62	38	60:40	10	1.5	0	1	Pragmatic helpers
318	278	help	90	10	90:10	30	3	1	1	Pragmatic helpers
318	279	help	79	21	80:20	40	1.5	0	0	Pragmatic helpers
318	280	help	78	22	80:20	50	3	1	1	Pragmatic helpers
318	281	help	60	40	60:40	30	3	1	0	Pragmatic helpers
318	282	help	69	31	70:30	40	3	1	1	Pragmatic helpers
318	283	help	72	28	70:30	10	3	1	0	Pragmatic helpers
318	284	help	61	39	60:40	20	1.5	0	0	Pragmatic helpers
318	285	help	71	29	70:30	20	1.5	0	1	Pragmatic helpers
318	286	help	89	11	90:10	40	3	1	1	Pragmatic helpers
318	287	help	72	28	70:30	10	1.5	0	1	Pragmatic helpers
318	288	help	61	39	60:40	20	3	1	0	Pragmatic helpers
318	289	help	81	19	80:20	20	1.5	0	0	Pragmatic helpers
318	290	help	68	32	70:30	50	3	1	1	Pragmatic helpers
318	291	help	48	52	50:50	50	3	1	1	Pragmatic helpers
318	292	help	82	18	80:20	10	1.5	0	0	Pragmatic helpers
318	293	help	49	51	50:50	40	1.5	0	0	Pragmatic helpers
318	294	help	81	19	80:20	20	3	1	0	Pragmatic helpers
318	295	help	91	9	90:10	20	3	1	1	Pragmatic helpers
318	296	help	62	38	60:40	10	3	1	0	Pragmatic helpers
318	297	help	51	49	50:50	20	3	1	1	Pragmatic helpers
318	298	help	90	10	90:10	30	1.5	0	0	Pragmatic helpers
318	299	help	48	52	50:50	50	1.5	0	0	Pragmatic helpers
318	300	help	92	8	90:10	10	3	1	1	Pragmatic helpers
320	1	punish	90	10	90:10	30	3	0	0	Rational moralists
320	2	punish	82	18	80:20	10	1.5	0	0	Rational moralists
320	3	punish	59	41	60:40	40	3	0	0	Rational moralists
320	4	punish	52	48	50:50	10	1.5	0	0	Rational moralists
320	5	punish	48	52	50:50	50	3	0	0	Rational moralists
320	6	punish	69	31	70:30	40	3	0	0	Rational moralists
320	7	punish	69	31	70:30	40	1.5	0	0	Rational moralists
320	8	punish	51	49	50:50	20	1.5	0	0	Rational moralists
320	9	punish	89	11	90:10	40	3	0	0	Rational moralists
320	10	punish	88	12	90:10	50	1.5	0	0	Rational moralists
320	11	punish	89	11	90:10	40	1.5	0	0	Rational moralists
320	12	punish	50	50	50:50	30	1.5	0	0	Rational moralists
320	13	punish	62	38	60:40	10	3	0	0	Rational moralists
320	14	punish	78	22	80:20	50	3	0	0	Rational moralists
320	15	punish	60	40	60:40	30	1.5	0	0	Rational moralists
320	16	punish	52	48	50:50	10	3	0	0	Rational moralists
320	17	punish	72	28	70:30	10	3	0	1	Rational moralists
320	18	punish	92	8	90:10	10	3	1	1	Rational moralists
320	19	punish	71	29	70:30	20	3	0	0	Rational moralists
320	20	punish	58	42	60:40	50	3	0	0	Rational moralists
320	21	punish	60	40	60:40	30	3	0	0	Rational moralists
320	22	punish	61	39	60:40	20	3	0	0	Rational moralists
320	23	punish	62	38	60:40	10	1.5	0	0	Rational moralists
320	24	punish	72	28	70:30	10	1.5	1	0	Rational moralists
320	25	punish	82	18	80:20	10	3	0	1	Rational moralists
320	26	punish	50	50	50:50	30	3	0	0	Rational moralists
320	27	punish	51	49	50:50	20	3	0	0	Rational moralists
320	28	punish	81	19	80:20	20	3	0	0	Rational moralists
320	29	punish	61	39	60:40	20	1.5	0	0	Rational moralists
320	30	punish	81	19	80:20	20	1.5	0	0	Rational moralists
320	31	punish	88	12	90:10	50	3	0	0	Rational moralists
320	32	punish	90	10	90:10	30	1.5	0	0	Rational moralists
320	33	punish	79	21	80:20	40	3	0	0	Rational moralists
320	34	punish	71	29	70:30	20	1.5	0	0	Rational moralists
320	35	punish	58	42	60:40	50	1.5	0	0	Rational moralists
320	36	punish	80	20	80:20	30	3	0	0	Rational moralists
320	37	punish	91	9	90:10	20	3	0	0	Rational moralists
320	38	punish	80	20	80:20	30	1.5	0	0	Rational moralists
320	39	punish	49	51	50:50	40	1.5	0	0	Rational moralists
320	40	punish	70	30	70:30	30	1.5	0	0	Rational moralists
320	41	punish	49	51	50:50	40	3	0	0	Rational moralists
320	42	punish	92	8	90:10	10	1.5	1	1	Rational moralists
320	43	punish	68	32	70:30	50	1.5	0	0	Rational moralists
320	44	punish	70	30	70:30	30	3	0	0	Rational moralists
320	45	punish	48	52	50:50	50	1.5	0	0	Rational moralists
320	46	punish	78	22	80:20	50	1.5	0	0	Rational moralists
320	47	punish	91	9	90:10	20	1.5	0	0	Rational moralists
320	48	punish	68	32	70:30	50	3	0	0	Rational moralists
320	49	punish	79	21	80:20	40	1.5	0	0	Rational moralists
320	50	punish	59	41	60:40	40	1.5	0	0	Rational moralists
320	51	punish	69	31	70:30	40	3	0	0	Rational moralists
320	52	punish	62	38	60:40	10	1.5	0	0	Rational moralists
320	53	punish	71	29	70:30	20	3	0	0	Rational moralists
320	54	punish	79	21	80:20	40	3	0	0	Rational moralists
320	55	punish	50	50	50:50	30	1.5	0	0	Rational moralists
320	56	punish	81	19	80:20	20	1.5	0	0	Rational moralists
320	57	punish	49	51	50:50	40	3	0	0	Rational moralists
320	58	punish	78	22	80:20	50	3	0	0	Rational moralists
320	59	punish	71	29	70:30	20	1.5	0	0	Rational moralists
320	60	punish	70	30	70:30	30	3	0	0	Rational moralists
320	61	punish	90	10	90:10	30	3	0	0	Rational moralists
320	62	punish	89	11	90:10	40	3	0	0	Rational moralists
320	63	punish	80	20	80:20	30	1.5	0	0	Rational moralists
320	64	punish	90	10	90:10	30	1.5	0	0	Rational moralists
320	65	punish	68	32	70:30	50	1.5	0	0	Rational moralists
320	66	punish	60	40	60:40	30	3	0	0	Rational moralists
320	67	punish	91	9	90:10	20	1.5	0	0	Rational moralists
320	68	punish	62	38	60:40	10	3	1	0	Rational moralists
320	69	punish	68	32	70:30	50	3	0	0	Rational moralists
320	70	punish	91	9	90:10	20	3	0	0	Rational moralists
320	71	punish	88	12	90:10	50	1.5	0	0	Rational moralists
320	72	punish	82	18	80:20	10	3	1	1	Rational moralists
320	73	punish	70	30	70:30	30	1.5	0	0	Rational moralists
320	74	punish	69	31	70:30	40	1.5	0	0	Rational moralists
320	75	punish	52	48	50:50	10	1.5	0	0	Rational moralists
320	76	punish	61	39	60:40	20	1.5	0	0	Rational moralists
320	77	punish	72	28	70:30	10	1.5	0	0	Rational moralists
320	78	punish	78	22	80:20	50	1.5	0	0	Rational moralists
320	79	punish	88	12	90:10	50	3	0	0	Rational moralists
320	80	punish	80	20	80:20	30	3	0	0	Rational moralists
320	81	punish	48	52	50:50	50	1.5	0	0	Rational moralists
320	82	punish	82	18	80:20	10	1.5	0	0	Rational moralists
320	83	punish	51	49	50:50	20	3	0	0	Rational moralists
320	84	punish	59	41	60:40	40	1.5	0	0	Rational moralists
320	85	punish	60	40	60:40	30	1.5	0	0	Rational moralists
320	86	punish	92	8	90:10	10	1.5	1	1	Rational moralists
320	87	punish	92	8	90:10	10	3	1	1	Rational moralists
320	88	punish	51	49	50:50	20	1.5	0	0	Rational moralists
320	89	punish	50	50	50:50	30	3	0	0	Rational moralists
320	90	punish	61	39	60:40	20	3	0	0	Rational moralists
320	91	punish	79	21	80:20	40	1.5	0	0	Rational moralists
320	92	punish	58	42	60:40	50	1.5	0	0	Rational moralists
320	93	punish	72	28	70:30	10	3	1	1	Rational moralists
320	94	punish	52	48	50:50	10	3	0	0	Rational moralists
320	95	punish	49	51	50:50	40	1.5	0	0	Rational moralists
320	96	punish	81	19	80:20	20	3	0	0	Rational moralists
320	97	punish	58	42	60:40	50	3	0	0	Rational moralists
320	98	punish	59	41	60:40	40	3	0	0	Rational moralists
320	99	punish	48	52	50:50	50	3	0	0	Rational moralists
320	100	punish	89	11	90:10	40	1.5	0	0	Rational moralists
320	101	help	92	8	90:10	10	3	1	1	Rational moralists
320	102	help	89	11	90:10	40	3	0	0	Rational moralists
320	103	help	52	48	50:50	10	1.5	0	0	Rational moralists
320	104	help	51	49	50:50	20	1.5	0	0	Rational moralists
320	105	help	70	30	70:30	30	1.5	0	0	Rational moralists
320	106	help	68	32	70:30	50	3	0	0	Rational moralists
320	107	help	91	9	90:10	20	3	0	0	Rational moralists
320	108	help	49	51	50:50	40	3	0	0	Rational moralists
320	109	help	72	28	70:30	10	3	1	1	Rational moralists
320	110	help	89	11	90:10	40	1.5	0	0	Rational moralists
320	111	help	62	38	60:40	10	1.5	0	0	Rational moralists
320	112	help	78	22	80:20	50	1.5	0	0	Rational moralists
320	113	help	69	31	70:30	40	3	0	0	Rational moralists
320	114	help	80	20	80:20	30	3	0	0	Rational moralists
320	115	help	88	12	90:10	50	1.5	0	0	Rational moralists
320	116	help	62	38	60:40	10	3	1	0	Rational moralists
320	117	help	91	9	90:10	20	1.5	0	0	Rational moralists
320	118	help	90	10	90:10	30	1.5	0	0	Rational moralists
320	119	help	61	39	60:40	20	1.5	0	0	Rational moralists
320	120	help	51	49	50:50	20	3	0	0	Rational moralists
320	121	help	59	41	60:40	40	1.5	0	0	Rational moralists
320	122	help	80	20	80:20	30	1.5	0	0	Rational moralists
320	123	help	81	19	80:20	20	3	0	0	Rational moralists
320	124	help	58	42	60:40	50	1.5	0	0	Rational moralists
320	125	help	79	21	80:20	40	1.5	0	0	Rational moralists
320	126	help	72	28	70:30	10	1.5	0	0	Rational moralists
320	127	help	92	8	90:10	10	1.5	1	1	Rational moralists
320	128	help	79	21	80:20	40	3	0	0	Rational moralists
320	129	help	48	52	50:50	50	3	0	0	Rational moralists
320	130	help	81	19	80:20	20	1.5	0	0	Rational moralists
320	131	help	71	29	70:30	20	1.5	0	0	Rational moralists
320	132	help	52	48	50:50	10	3	1	0	Rational moralists
320	133	help	71	29	70:30	20	3	0	0	Rational moralists
320	134	help	49	51	50:50	40	1.5	0	0	Rational moralists
320	135	help	82	18	80:20	10	1.5	0	0	Rational moralists
320	136	help	90	10	90:10	30	3	0	0	Rational moralists
320	137	help	58	42	60:40	50	3	0	0	Rational moralists
320	138	help	82	18	80:20	10	3	0	1	Rational moralists
320	139	help	78	22	80:20	50	3	0	0	Rational moralists
320	140	help	50	50	50:50	30	3	0	0	Rational moralists
320	141	help	60	40	60:40	30	3	0	0	Rational moralists
320	142	help	70	30	70:30	30	3	0	0	Rational moralists
320	143	help	68	32	70:30	50	1.5	0	0	Rational moralists
320	144	help	69	31	70:30	40	1.5	0	0	Rational moralists
320	145	help	50	50	50:50	30	1.5	0	0	Rational moralists
320	146	help	60	40	60:40	30	1.5	0	0	Rational moralists
320	147	help	88	12	90:10	50	3	0	0	Rational moralists
320	148	help	61	39	60:40	20	3	0	0	Rational moralists
320	149	help	59	41	60:40	40	3	0	0	Rational moralists
320	150	help	48	52	50:50	50	1.5	0	0	Rational moralists
320	151	help	80	20	80:20	30	3	0	0	Rational moralists
320	152	help	59	41	60:40	40	3	0	0	Rational moralists
320	153	help	49	51	50:50	40	1.5	0	0	Rational moralists
320	154	help	58	42	60:40	50	1.5	0	0	Rational moralists
320	155	help	69	31	70:30	40	3	0	0	Rational moralists
320	156	help	68	32	70:30	50	1.5	0	0	Rational moralists
320	157	help	62	38	60:40	10	3	1	0	Rational moralists
320	158	help	50	50	50:50	30	1.5	0	0	Rational moralists
320	159	help	71	29	70:30	20	1.5	0	0	Rational moralists
320	160	help	72	28	70:30	10	3	1	1	Rational moralists
320	161	help	92	8	90:10	10	3	1	1	Rational moralists
320	162	help	70	30	70:30	30	1.5	0	0	Rational moralists
320	163	help	90	10	90:10	30	1.5	0	0	Rational moralists
320	164	help	61	39	60:40	20	1.5	0	0	Rational moralists
320	165	help	80	20	80:20	30	1.5	0	0	Rational moralists
320	166	help	58	42	60:40	50	3	0	0	Rational moralists
320	167	help	60	40	60:40	30	3	0	0	Rational moralists
320	168	help	88	12	90:10	50	3	0	0	Rational moralists
320	169	help	91	9	90:10	20	1.5	0	0	Rational moralists
320	170	help	79	21	80:20	40	1.5	0	0	Rational moralists
320	171	help	70	30	70:30	30	3	0	0	Rational moralists
320	172	help	71	29	70:30	20	3	0	0	Rational moralists
320	173	help	50	50	50:50	30	3	0	0	Rational moralists
320	174	help	79	21	80:20	40	3	0	0	Rational moralists
320	175	help	51	49	50:50	20	3	0	0	Rational moralists
320	176	help	59	41	60:40	40	1.5	0	0	Rational moralists
320	177	help	88	12	90:10	50	1.5	0	0	Rational moralists
320	178	help	48	52	50:50	50	1.5	0	0	Rational moralists
320	179	help	89	11	90:10	40	3	0	0	Rational moralists
320	180	help	82	18	80:20	10	1.5	0	0	Rational moralists
320	181	help	78	22	80:20	50	1.5	0	0	Rational moralists
320	182	help	49	51	50:50	40	3	0	0	Rational moralists
320	183	help	90	10	90:10	30	3	0	0	Rational moralists
320	184	help	52	48	50:50	10	1.5	0	0	Rational moralists
320	185	help	51	49	50:50	20	1.5	0	0	Rational moralists
320	186	help	48	52	50:50	50	3	0	0	Rational moralists
320	187	help	89	11	90:10	40	1.5	0	0	Rational moralists
320	188	help	61	39	60:40	20	3	0	0	Rational moralists
320	189	help	91	9	90:10	20	3	0	0	Rational moralists
320	190	help	78	22	80:20	50	3	0	0	Rational moralists
320	191	help	62	38	60:40	10	1.5	0	0	Rational moralists
320	192	help	68	32	70:30	50	3	0	0	Rational moralists
320	193	help	60	40	60:40	30	1.5	0	0	Rational moralists
320	194	help	92	8	90:10	10	1.5	1	1	Rational moralists
320	195	help	82	18	80:20	10	3	0	1	Rational moralists
320	196	help	72	28	70:30	10	1.5	0	0	Rational moralists
320	197	help	69	31	70:30	40	1.5	0	0	Rational moralists
320	198	help	52	48	50:50	10	3	1	0	Rational moralists
320	199	help	81	19	80:20	20	3	0	0	Rational moralists
[truncated: 45,101 more rows]

## Sheet: Figure4m-r
subid	Cluster	overall p(yes)	ratioSensitivety	costSensitivity	costSensitivity (costByinequalitySensitivety)		inequalitySensitivety	inequalitySensitivety (inequalityByCostByRatioSensitivety)
					high inequality	low inequality		low cost		high cost
								high ratio	low ratio	high ratio	low ratio
302	paramatic helpers	0.45	0.962963	0.339506	0.632716	0.144033	0.246914	0.493827	0.58642	0.185185	-0.0823045
306	rational moralists	0.153333	0.0869565	2.40942	5.07246	0.634058	1.86594	4.71014	4.34783	0	0.181159
308	justice warriors	0.213333	-0.5	2.04427	3.25521	1.23698	1.26302	2.73438	2.21354	0	0.911458
310	paramatic helpers	0.313333	1.57447	0.195035	0.177305	0.206856	1.25887	2.03901	0.443262	2.09811	0.443262
316	rational moralists	0.0233333	-0.285714	2.5	5.35714	0.595238	1.90476	2.38095	7.14286	0	0
318	paramatic helpers	0.53	0.440252	0.0628931	-0.0131027	0.113557	-0.0157233	0	-0.183438	-0.0698812	0.139762
320	rational moralists	0.0966667	0.758621	2.5	3.44828	1.86782	0.632184	0.718391	2.44253	0	0
324	rational moralists	0.0466667	0.571429	1.30952	2.82738	0.297619	2.20238	4.7619	2.67857	1.19048	1.19048
326	rational moralists	0.0366667	0.181818	2.5	6.25	0	2.5	6.81818	5.68182	0	0
328	justice warriors	0.253333	-0.315789	1.95175	2.6864	1.46199	0.855263	1.48026	1.69956	0.146199	0.584795
330	rational moralists	0.0966667	1.58621	2.21264	3.52011	1.341	0.91954	4.31034	0.143678	-0.191571	0.287356
332	justice warriors	0.276667	0.168675	0.793173	1.35542	0.41834	1.99799	2.51004	2.61044	1.8407	1.40562
334	paramatic helpers	0.316667	0.0210526	0.482456	0.372807	0.555556	1.57895	1.62281	1.31579	1.66667	1.63743
336	rational moralists	0.0133333	2	-0.625	1.5625	-2.08333	-0.625	3.125	0	-4.16667	0
340	rational moralists	0	0	0	0	0	0	0	0	0	0
342	paramatic helpers	0.286667	1.11628	1.53101	1.55039	1.51809	0.174419	0.339147	0.0484496	0.290698	0.0322997
344	rational moralists	0	0	0	0	0	0	0	0	0	0
346	justice warriors	0.2	-0.333333	2.08333	3.81944	0.925926	1.11111	3.47222	2.22222	0	-0.0925926
348	rational moralists	0	0	0	0	0	0	0	0	0	0
350	paramatic helpers	0.216667	1.87692	0.192308	0.224359	0.17094	0.192308	0.384615	0.0641026	0.34188	0
352	rational moralists	0.156667	0.382979	2.5	5.31915	0.620567	1.87943	5.2305	4.16667	0	0
354	rational moralists	0.0966667	0.758621	1.92529	4.02299	0.52682	1.49425	3.3046	3.87931	0.191571	0
356	paramatic helpers	0.47	0.751773	0.0768322	-0.0443262	0.157604	1.11111	1.12293	0.856974	1.24113	1.14263
358	rational moralists	0.0566667	1.76471	2.2549	5.63725	0	2.5	11.0294	0.735294	0.490196	0
360	rational moralists	0.0866667	-0.307692	2.33974	2.88462	1.9765	0.25641	1.28205	0.320513	0	-0.213675
362	rational moralists	0.0533333	0.5	2.5	5.46875	0.520833	1.97917	5.20833	4.6875	0	0
364	rational moralists	0.126667	1.05263	1.84211	2.63158	1.31579	1.18421	3.28947	0.657895	0.877193	0.438596
366	paramatic helpers	0.19	1.85965	0.526316	0.694444	0.41423	1.47661	2.85088	0.438596	2.72904	0
368	paramatic helpers	0.176667	2	0.534591	0.628931	0.471698	0.0628931	0.314465	0	0	0
370	justice warriors	0.553333	0	0.341365	0.0753012	0.518742	1.27008	1.00402	1.00402	1.48929	1.40562
372	justice warriors	0.243333	-0.246575	1.9863	3.08219	1.25571	1.24429	2.16895	2.51142	0.684932	0.342466
374	rational moralists	0.0433333	2	2.17949	4.96795	0.320513	2.17949	9.9359	0	0.641026	0
376	rational moralists	0.126667	1.78947	1.84211	2.41228	1.46199	0.307018	1.09649	0.657895	-0.146199	0
378	paramatic helpers	0.426667	0.34375	-0.201823	-0.211589	-0.195312	0.0911458	0	0.16276	0.108507	0.0868056
382	rational moralists	0.0233333	-0.285714	2.5	4.46429	1.19048	1.30952	5.35714	1.19048	0	0
384	justice warriors	0.32	0.75	1.37153	1.84462	1.05613	0.9375	1.21528	1.6059	0.72338	0.520833
386	paramatic helpers	0.273333	-0.536585	0.264228	-0.914634	1.05014	0.264228	-0.457317	-1.37195	0.304878	1.79539
388	justice warriors	0.323333	-0.14433	2.24227	2.92096	1.78981	0.56701	1.37457	1.11684	0.0859107	0.143184
390	paramatic helpers	0.19	0.807018	1.25731	1.35234	1.19396	0.818713	1.24269	0.584795	1.36452	0.146199
392	justice warriors	0.32	-0.458333	1.45833	1.6059	1.35995	0.850694	1.5191	0.477431	0.173611	1.33102
394	paramatic helpers	0.303333	-0.197802	0.576923	0.274725	0.778388	0.805861	0.641026	0.3663	1.03785	0.976801
396	justice warriors	0.333333	-0.2	1.41667	1.54167	1.33333	0.75	1.45833	0.291667	0.416667	0.916667
400	justice warriors	0.333333	0.44	1.29167	1.64583	1.05556	0.541667	0.875	0.916667	0.333333	0.277778
402	rational moralists	0.173333	0.461538	1.85897	3.40545	0.827991	1.53846	3.20513	2.96474	0.854701	0.160256
404	paramatic helpers	0.306667	1.34783	0.461957	0.679348	0.317029	0.824275	1.53986	0.543478	0.966184	0.392512
406	justice warriors	0.203333	0.295082	2.09016	4.30328	0.614754	1.88525	3.96175	4.23497	0.546448	0.273224
408	justice warriors	0.286667	0.418605	1.28876	1.25969	1.30814	0.707364	1.64729	-0.290698	0.872093	0.581395
410	justice warriors	0.326667	-0.122449	1.73469	2.10459	1.4881	0.586735	1.40306	0.510204	0.42517	0.255102
412	rational moralists	0.00666667	0	0.416667	-2.08333	2.08333	0.416667	0	-4.16667	4.16667	0
416	rational moralists	0.0566667	0.117647	2.5	5.88235	0.245098	2.2549	6.61765	4.65686	0	0
418	rational moralists	0.0633333	1.15789	2.2807	3.72807	1.31579	1.18421	3.72807	1.53509	0.438596	0
301	rational moralists	0	0	0	0	0	0	0	0	0	0
303	justice warriors	0.336667	-0.0990099	0.39604	0.371287	0.412541	0.849835	1.44389	0.206271	0.247525	1.48515
304	justice warriors	0.433333	0.0923077	1.63462	1.57051	1.67735	0.448718	0.512821	0.25641	0.491453	0.491453
305	justice warriors	0.3	0.355556	1.94444	2.70833	1.43519	0.833333	1.66667	1.52778	0.555556	0.0925926
307	paramatic helpers	0.256667	1.58442	0.17316	-0.135281	0.378788	1.85065	3.0303	0.0541126	3.82395	0.2886
309	justice warriors	0.283333	-0.352941	1.66667	2.10784	1.37255	1.12745	1.96078	1.17647	0.490196	1.17647
315	justice warriors	0.296667	0.921348	1.32959	1.75562	1.04557	1.14232	1.59176	1.54494	1.43571	0.280899
317	justice warriors	0.31	0.0215054	1.06631	1.05287	1.07527	0.752688	1.5681	-0.0896057	0.477897	1.0454
319	justice warriors	0.37	-0.198198	1.07357	1.37012	0.875876	1.37387	1.68919	1.65165	0.750751	1.6016
321	paramatic helpers	0.206667	2	0.61828	0.873656	0.448029	0.483871	1.47849	0	0.62724	0
323	rational moralists	0.0933333	0	1.60714	3.94345	0.0496032	2.20238	3.72024	5.35714	0.694444	0.595238
325	justice warriors	0.456667	-0.364964	1.04015	0.866788	1.15572	1.04015	0.942822	0.790754	0.851582	1.45985
327	rational moralists	0.166667	0.96	2.5	3.875	1.58333	0.916667	3.41667	1.16667	0	0
329	justice warriors	0.296667	0.606742	1.51685	2.2706	1.01436	1.09551	1.68539	2.01311	0.873908	0.31211
331	justice warriors	0.34	0.156863	1.9281	2.00163	1.87908	0.416667	0.449346	0.531046	0.381264	0.354031
333	rational moralists	0	0	0	0	0	0	0	0	0	0
335	paramatic helpers	0.253333	1.36842	1.07456	1.1239	1.04167	0.0877193	0.822368	-0.548246	-0.109649	0.219298
339	paramatic helpers	0.586667	-0.0227273	0.345644	0.366951	0.331439	0.0378788	0.0710227	0.0473485	0.0473485	0
341	justice warriors	0.436667	0.0763359	1.13232	1.33588	0.996607	0.814249	0.954198	1.08142	0.72095	0.636132
343	rational moralists	0.116667	-0.171429	1.78571	3.75	0.47619	2.02381	4.16667	3.80952	0.238095	1.19048
345	rational moralists	0.0633333	1.36842	2.2807	4.38596	0.877193	1.62281	5.48246	1.97368	0.438596	0
347	justice warriors	0.403333	-0.0165289	1.39807	1.7562	1.15932	0.709366	1.10193	1.03306	0.528007	0.413223
349	paramatic helpers	0.416667	1.296	-0.966667	-1.08333	-0.888889	-0.5	-1.03333	-0.2	-0.222222	-0.622222
351	justice warriors	0.256667	-0.025974	0.876623	1.94805	0.162338	2.33766	3.19264	3.62554	1.62338	1.62338
353	justice warriors	0.5	-0.08	0.805556	0.875	0.759259	0.305556	0.555556	0.194444	0.111111	0.407407
3551	rational moralists	0.17	1.52941	1.51961	1.55229	1.49782	0.457516	0.980392	0	0.708061	0.163399
3552	rational moralists	0	0	0	0	0	0	0	0	0	0
357	justice warriors	0.31	-0.0645161	1.96237	2.66577	1.49343	0.9319	1.79211	1.47849	0.448029	0.477897
359	paramatic helpers	0.5	0	0	0	0	0	0	0	0	0
361	rational moralists	0.12	1.22222	-0.0462963	0.173611	-0.192901	0.763889	0.810185	1.15741	1.15741	0.0771605
363	rational moralists	0.0133333	1	1.45833	3.64583	0	2.5	6.25	3.125	2.08333	0
365	justice warriors	0.343333	-0.291262	2.21683	2.64968	1.92826	0.436893	1.09223	0.647249	0	0.296656
367	rational moralists	0.116667	-0.857143	1.54762	3.15476	0.47619	2.02381	2.02381	5.2381	0.238095	1.66667
369	justice warriors	0.193333	-0.0689655	2.42816	4.34626	1.14943	1.35057	4.23851	2.29885	0	0.143678
371	rational moralists	0.0166667	2	2.5	6.25	0	2.5	12.5	0	0	0
373	justice warriors	0.48	-0.5	1.02431	0.925926	1.08989	0.87963	1.04167	0.520833	0.405093	1.48534
375	rational moralists	0.03	1.11111	1.57407	2.5463	0.925926	1.57407	4.62963	0.462963	1.85185	0
377	justice warriors	0.353333	-0.113208	1.36006	1.33648	1.37579	-0.0550314	-0.0393082	-0.117925	-0.104822	0.0262055
379	justice warriors	0.36	-0.518519	1.45833	1.83256	1.20885	1.03395	1.69753	1.11883	0.154321	1.41461
381	justice warriors	0.363333	-0.0917431	1.16208	1.31881	1.05759	0.932722	1.29969	0.879205	0.688073	0.9684
383	rational moralists	0.166667	0.72	2.41667	3.66667	1.58333	0.916667	3.25	1.08333	0.166667	0
385	rational moralists	0.12	1.11111	1.57407	3.64583	0.192901	1.9213	5.20833	2.77778	1.08025	0
387	paramatic helpers	0.35	0.0190476	0.357143	0.0396825	0.568783	0.674603	0.47619	0.238095	0.846561	0.925926
389	justice warriors	0.463333	-0.47482	1.06115	1.07914	1.04916	0.851319	1.07914	0.659472	0.359712	1.31894
391	rational moralists	0.0433333	1.69231	2.5	3.84615	1.60256	0.897436	5.12821	-0.641026	0	0
393	justice warriors	0.46	-0.521739	1.02053	0.800121	1.16747	1.08092	1.05676	0.664251	0.664251	1.79147
395	rational moralists	0.15	0.4	1.94444	3.42593	0.95679	1.38889	3.7037	2.03704	0.37037	0.432099
397	justice warriors	0.193333	0.137931	2.35632	4.92098	0.646552	1.85345	4.45402	4.38218	0.287356	0
398	justice warriors	0.436667	-0.290076	1.0687	1.16094	1.00721	0.909669	1.14504	0.858779	0.466497	1.22986
399	rational moralists	0.00666667	2	2.5	3.125	2.08333	0.416667	2.08333	0	0	0
401	rational moralists	0.18	0.592593	1.7284	2.62346	1.13169	1.11111	1.62037	2.39198	0.720165	0.308642
403	rational moralists	0.00666667	2	2.5	6.25	0	2.5	12.5	0	0	0
405	paramatic helpers	0.41	1.8374	0.0271003	0.0338753	0.0225836	-0.00677507	-0.0338753	0.0338753	-0.225836	0.203252
407	justice warriors	0.49	-0.44898	0.856009	0.836168	0.869237	0.827664	1.02041	0.595238	0.472411	1.20937
413	rational moralists	0.173333	0.0769231	1.77885	2.00321	1.62927	0.737179	0.88141	1.04167	0.801282	0.373932
417	rational moralists	0.0266667	1.5	2.5	6.25	0	2.5	10.9375	1.5625	0	0
419	justice warriors	0.46	-0.492754	0.929952	0.830314	0.996377	1.05072	1.20773	0.694444	0.623994	1.61031
471	rational moralists	0.0733333	1.81818	2.5	5.39773	0.568182	1.93182	9.09091	0.568182	0	0
469	paramatic helpers	0.646667	0.123711	-0.16323	-0.171821	-0.157503	0.115979	0	0.214777	0.128866	0.114548
467	rational moralists	0.0133333	2	-0.625	0	-1.04167	-1.66667	-2.08333	0	-4.16667	0
465	justice warriors	0.41	-0.178862	0.907859	1.05014	0.813008	1.34824	1.55827	1.42276	1.06143	1.44535
463	justice warriors	0.306667	-0.130435	2.0471	2.42301	1.7965	0.552536	0.905797	0.951087	-0.0301932	0.634058
461	justice warriors	0.396667	0.117647	0.644258	0.472689	0.758637	0.92437	0.735294	0.770308	1.12045	0.957049
459	rational moralists	0.0233333	2	1.90476	2.97619	1.19048	1.30952	4.7619	0	1.19048	0
457	rational moralists	0.0166667	2	2.5	5	0.833333	1.66667	8.33333	0	0	0
455	rational moralists	0.193333	-0.0689655	2.42816	2.51437	2.37069	0.12931	0.287356	0.143678	0	0.143678
453	rational moralists	0.0733333	0.727273	1.93182	3.97727	0.568182	1.93182	4.54545	3.40909	0.757576	0.378788
451	rational moralists	0.0933333	0.571429	1.90476	3.125	1.09127	1.16071	2.67857	2.08333	0.0992063	0.595238
449	rational moralists	0.123333	1.78378	2.27477	3.82883	1.23874	1.26126	4.95495	0.675676	0.45045	0
447	rational moralists	0.13	0.0512821	2.17949	4.48718	0.641026	1.85897	3.95299	4.38034	0.213675	0.42735
443	rational moralists	0.0733333	1.45455	1.17424	0.94697	1.32576	0.227273	-0.757576	0.757576	0.757576	0
441	rational moralists	0.106667	0.375	1.97917	4.36198	0.390625	2.10938	5.85938	3.125	1.04167	0
439	paramatic helpers	0.273333	1.36585	1.22967	1.34654	1.15176	0.670732	1.1687	0.406504	0.982385	0.203252
437	justice warriors	0.466667	0.542857	0.684524	0.699405	0.674603	0.982143	0.803571	1.19048	1.28968	0.654762
435	rational moralists	0.24	0.277778	0.185185	-0.173611	0.424383	0.532407	0.694444	-0.347222	1.00309	0.540123
433	justice warriors	0.436667	-0.625954	1.00509	1.01781	0.996607	0.814249	0.986005	0.667939	0.19084	1.4207
431	paramatic helpers	0.54	1.4321	0.00514403	-0.102881	0.0771605	0.108025	0.0771605	-0.0771605	0.154321	0.205761
429	justice warriors	0.246667	-0.108108	2.21847	3.18131	1.57658	0.641892	1.8018	1.40766	0.112613	-0.112613
427	rational moralists	0	0	0	0	0	0	0	0	0	0
425	paramatic helpers	0.246667	1.18919	1.26126	1.43581	1.14489	0.416667	0.337838	0.844595	0.412913	0.187688
472	rational moralists	0.113333	0.470588	1.88725	3.92157	0.531046	1.76471	4.28922	3.30882	0.245098	0.571895
468	rational moralists	0.0233333	0.857143	1.30952	3.86905	-0.396825	1.90476	7.14286	1.78571	1.19048	-0.793651
466	paramatic helpers	0.323333	0.43299	0.738832	1.35309	0.329324	1.38316	1.58935	2.4055	0.715922	1.23139
464	justice warriors	0.283333	-0.4	1.56863	2.37745	1.02941	1.22549	1.81373	2.2549	0.163399	1.20915
462	justice warriors	0.22	0.727273	1.99495	2.68308	1.5362	0.858586	1.07323	2.0202	0.547138	0.252525
460	rational moralists	0.176667	0.113208	2.5	2.71226	2.35849	0.141509	0.314465	0.393082	0	0
458	justice warriors	0.39	-0.017094	0.790598	0.997151	0.652896	1.25356	1.60256	1.31766	1.04463	1.18708
456	rational moralists	0.146667	1.63636	-0.909091	-0.710227	-1.04167	0.227273	0.473485	0.378788	0.315657	-0.126263
454	rational moralists	0.16	1.91667	1.71875	1.43229	1.90972	0.590278	0.78125	-0.173611	1.5625	0
452	rational moralists	0	0	0	0	0	0	0	0	0	0
450	rational moralists	0.0633333	0.526316	2.5	2.96053	2.19298	0.307018	2.41228	-0.877193	0	0
448	justice warriors	0.306667	0.304348	1.86594	2.17391	1.66063	0.688406	1.08696	0.905797	0.301932	0.664251
446	justice warriors	0.333333	-0.68	1.5	1.95833	1.19444	0.958333	2	0.833333	0.166667	1.13889
444	justice warriors	0.233333	0.285714	1.90476	2.52976	1.4881	1.0119	1.19048	2.08333	0.595238	0.595238
442	rational moralists	0.0266667	1.5	2.5	5.46875	0.520833	1.97917	8.33333	1.5625	0	0
440	rational moralists	0	0	0	0	0	0	0	0	0	0
438	rational moralists	0	0	0	0	0	0	0	0	0	0
436	rational moralists	0	0	0	0	0	0	0	0	0	0
434	rational moralists	0	0	0	0	0	0	0	0	0	0
432	justice warriors	0.206667	0.193548	2.36559	4.09946	1.20968	1.29032	3.49462	2.55376	0	0.268817
430	rational moralists	0.15	2	2.12963	2.96296	1.57407	0.925926	3.51852	0	0.740741	0
428	rational moralists	0.16	-0.0833333	2.41319	4.21007	1.21528	1.28472	3.38542	2.77778	0	0.173611
426	rational moralists	0.0666667	1.4	2.29167	3.125	1.73611	0.416667	1.25	1.25	0	-0.277778
424	justice warriors	0.22	-0.0606061	2.5	4.26136	1.32576	1.17424	2.90404	2.96717	0	0
422	paramatic helpers	0.533333	0.3	0.286458	0.325521	0.260417	0.416667	0.46875	0.442708	0.399306	0.381944
470	rational moralists	0.163333	0.285714	2.2449	4.33673	0.85034	1.64966	4.2517	3.23129	0.510204	0
