# Supplementary material for: The motive cocktail in altruistic behaviors
Source: Nat Comput Sci. 2024 Sep 12;4(9):659–76. doi: 10.1038/s43588-024-00685-6 (PMC11422170; doi:10.1038/s43588-024-00685-6)
Supplement: Supplementary file 8 — Excel file containing all of the data from experiment 2 for the model comparison/prediction and clustering analysis in Fig. 5. [file 43588_2024_685_MOESM8_ESM.xlsx]

## Sheet: Figure5a
model	mean_deltaAICc	PEP		subid	'Baseline'	'SI'	'SI+SCI'	'SI+SIC+VCI'	'SI+SIC+VCI+EC'	'SI+SIC+VCI+EC+RP'	'SI+SIC+VCI+EC+RP+II'
'Baseline'	98.0667	0		1	128.136	128.197	94.0971	52.5574	45.3355	0	4.13398
'SI'	94.7807	0		2	26.7484	55.4214	40.8482	32.1812	33.8631	27.4843	0
'SI+SCI'	67.529	0		3	76.5038	67.7989	49.7823	51.8368	8.9489	9.8491	0
'SI+SIC+VCI'	56.0831	0		4	407.698	407.698	329.948	332.002	0	2.08261	6.29076
'SI+SIC+VCI+EC'	34.6143	0		5	0	12.0813	15.1656	16.0638	14.9979	16.8664	3.0332
'SI+SIC+VCI+EC+RP'	13.1191	0		6	153.923	121.832	9.69882	11.7533	13.8218	0	2.40873
'SI+SIC+VCI+EC+RP+II'	4.70502	1		7	195.458	190.474	66.4266	65.4183	6.25693	6.64707	0
				8	4.63213	4.7473	1.1139	0.928017	2.99652	0	4.20856
				9	103.023	99.6865	89.9062	91.9607	14.5766	0	1.09826
				10	67.0197	39.8655	10.1308	0	2.06852	4.15113	0.655807
				11	131.952	72.2376	30.3694	28.5489	30.6174	31.6123	0
				12	37.5725	42.4352	37.4882	28.1665	17.6443	0	4.20816
				13	40.2687	40.248	18.9766	15.2421	17.0373	12.5433	0
				14	37.5005	0	3.63558	5.26961	7.33809	7.37592	11.2893
				15	31.3249	7.43179	0	2.05451	4.123	0.111764	4.23178
				16	308.271	308.285	253.911	255.966	18.699	0	4.07229
				17	101.523	124.88	128.948	131.002	130.91	0	4.20817
				18	137.457	81.8509	61.9172	37.0631	26.2259	17.2798	0
				19	82.4553	26.0784	29.8517	29.6512	31.4217	19.253	0
				20	118.668	75.6261	50.0775	44.2749	21.2129	6.66344	0
				21	0	107.514	111.582	40.8034	42.8719	29.9671	121.996
				22	42.9312	102.592	106.161	108.215	6.21195	3.42596	0
				23	0	5.14186	9.20952	11.264	9.523	11.2628	14.6934
				24	101.45	72.9213	38.7685	22.7237	24.7922	21.5768	0
				25	81.6372	84.7466	11.7237	9.89202	11.9538	13.8745	0
				26	191.487	186.31	85.954	4.4702	6.53868	1.38579	0
				27	118.996	60.2591	33.0137	19.546	21.5967	13.3995	0
				28	218.824	199.527	152.825	57.1698	59.2178	7.27618	0
				29	98.7103	96.0766	93.9919	92.6183	62.444	0	0.505411
				30	18.6114	7.91644	1.08246	2.54619	0.878673	0	1.93299
				31	67.4187	56.6802	29.8351	30.0519	3.40554	0	2.28395
				32	291.055	291.01	295.078	291.441	293.51	6.31826	0
				33	49.3128	11.3077	1.04587	3.10039	5.16887	6.22258	0
				34	0	21.9041	25.8755	27.93	29.9985	30.1517	26.2613
				35	158.098	120.676	107.186	40.9057	42.9742	16.2466	0
				36	100.223	93.2091	63.8743	0	2.06849	1.03022	4.11869
				37	240.709	241.184	116.196	28.1084	30.1769	31.464	0
				38	337.24	337.574	341.641	336.065	338.133	2.23444	0
				39	207.578	192.288	196.356	170.463	172.464	31.7942	0
				40	1.50928	13.3568	16.9963	18.8264	1.61324	0	6.06672
				41	126.69	57.3407	23.0801	25.1346	5.70052	7.74518	0
				42	114.459	96.4872	100.404	85.0485	86.71	27.3124	0
				43	94.5648	102.639	106.707	108.761	105.921	0	30.0255
				44	71.6628	55.7046	2.99358	4.94468	7.01317	0	0.41333
				45	113.582	109.867	113.934	105.441	102.152	1.30125	0
				46	53.2722	127.436	131.503	94.3525	96.3631	28.0537	0
				47	210.341	186.589	158.869	156.183	158.252	154.289	0
				48	95.8483	118.549	122.617	99.9934	91.8882	0	3.4881
				49	80.7426	50.231	37.8358	39.8564	41.9248	42.8958	0
				50	203.444	203.225	174.02	176.075	49.1345	0	4.20038
				51	0	7.08124	11.1492	13.0703	15.2719	7.73966	1.9458
				52	263.653	264.507	268.575	263.746	265.814	0	4.20816
				53	385.094	385.102	308.036	310.09	0.043338	0	4.16422
				54	0	35.3811	39.4488	41.5033	40.5156	20.5778	7.69272
				55	231.797	205.189	44.8427	41.8901	43.9586	23.2995	0
				56	36.5009	10.9896	11.3925	13.4471	6.51573	7.65661	0
				57	26.0554	39.4606	42.8413	44.8958	8.48932	0	4.20817
				58	58.8655	58.2765	62.3002	58.3168	60.3853	10.5159	0
				59	168.249	170.127	101.064	103.119	13.3801	15.4547	0
				60	0	29.6619	33.7296	35.7841	37.7066	7.95092	11.5622
				61	147.758	91.6713	56.9668	57.1928	58.6549	42.6145	0
				62	0	5.89936	8.66214	6.34322	2.96192	2.75964	3.95578
				63	220.507	229.506	102.292	46.3338	48.2028	47.1953	0
				64	289.823	290.157	294.225	290.596	291.61	0	1.54114
				65	2.88733	8.78669	8.63818	10.09	12.1585	12.3971	0
				66	0	0.105644	2.99178	5.0463	7.11478	8.07185	11.6628
				67	145.845	198.668	148.719	0	2.06849	3.84192	7.85442
				68	292.254	310.182	298.329	300.383	0	2.08261	6.06505
				69	85.0251	78.315	13.3958	12.185	14.2535	0	0.201889
				70	0	11.2792	15.2966	17.3511	19.4196	10.4994	15.4623
				71	56.7246	72.2727	63.679	64.197	15.4489	0	2.02883
				72	117.67	47.9793	31.3745	33.429	24.237	23.3174	0
				73	5.20294e-06	0	4.06766	6.12217	8.19066	10.2733	14.4814
				74	34.8186	33.8576	22.7867	24.8412	0	2.01627	6.20897
				75	75.0982	108.942	102.861	104.854	0	1.79768	2.52511
				76	27.1462	20.661	0	1.10038	3.17005	4.83039	7.46159
				77	401.241	401.254	322.687	324.741	0	2.08261	3.66654
				78	117.403	120.823	61.804	25.9279	15.7757	15.4244	0
				79	144.636	110.448	100.248	43.0412	43.9576	0.952715	0
				80	0	11.3968	14.3926	16.4471	12.3854	14.2246	18.0586
				81	181.692	94.865	83.5893	76.3287	77.2506	70.6217	0
				82	142.499	158.984	126.675	128.52	20.5475	0	4.2082
				83	99.3881	78.4666	60.4249	62.4794	2.48377	0	3.43821
				84	63.924	65.0046	56.7722	58.8267	5.3572	0	3.94087
				85	171.836	172.732	175.606	164.004	139.641	0	2.59525
				86	155.978	76.1897	35.8307	35.1802	37.2487	38.7352	0
				87	11.6474	52.9722	56.8871	58.9416	5.69917	1.78451	0
				88	0	11.2048	15.2724	17.3269	16.245	12.6877	16.7009
				89	190.698	104.849	65.2882	64.5129	66.5801	56.4983	0
				90	187.422	182.47	163.065	164.303	5.77407	7.85668	0
				91	90.3971	98.2393	99.0623	48.1392	49.1849	0	83.9509
				92	47.5285	39.7815	27.1728	29.2273	31.2958	31.1236	0
				93	0	1.61478	5.68244	7.73696	9.80545	10.0293	12.2842
				94	4.16628	44.6741	48.7417	50.7963	31.9546	0	4.20816
				95	27.7509	35.464	23.5426	10.7471	12.8154	0	1.75653
				96	31.5166	45.4521	48.111	26.812	27.5641	0	29.8465
				97	44.6773	57.9872	54.276	56.2391	10.1664	0	4.20816
				98	71.7889	81.976	86.0436	88.0982	73.6458	0	1.54668
				99	119.684	93.7188	13.9553	16.0098	18.0786	3.14985	0
				100	136.727	68.7474	0	2.05451	4.123	4.64738	5.2224
				101	237.006	204.001	3.13553	2.29142	4.35991	4.52742	0
				102	151.32	138.214	106.056	108.11	62.9474	0	4.20818
				103	52.8599	34.1243	31.9275	33.9821	36.0505	35.9209	0
				104	7.33864	5.17196	9.23598	11.2905	6.67726	1.38975	0
				105	63.8682	43.4516	5.2271	3.44436	1.54225	2.78275	0
				106	161.018	188.279	166.663	168.717	5.9813	8.06361	0
				107	365.895	365.87	290.509	292.563	7.79025	0	1.40104
				108	27.6661	0.742393	4.66911	2.32767	4.39616	0.00287964	0
				109	0	4.82629	8.89395	4.1943	6.26284	7.9613	4.96797
				110	137.654	135.84	76.5051	22.74	17.5193	0	3.79321
				111	45.2145	50.0408	53.6593	41.3824	39.7811	0	3.09948
				112	79.3099	54.4043	39.5609	37.6028	0	1.19509	1.00994
				113	58.2688	38.9713	6.39347	3.21478	0	1.39263	4.12218
				114	40.2614	40.3814	44.4492	46.3501	36.8324	0	3.14605
				115	67.0361	71.8	64.1635	18.3734	18.1431	0	3.61217
				116	0	41.4436	45.5113	47.5658	47.403	49.4019	25.5254
				117	0	22.7011	26.7688	28.8233	30.8918	11.2456	7.57526
				118	137.368	138.448	107.146	109.2	4.76881	0	4.18967
				119	166.442	176.289	163.141	165.195	9.4624	0	3.10955
				120	0	44.4279	43.0947	6.79031	8.62265	9.34916	13.5501
				121	1.91773	0	3.78372	5.83823	7.90672	4.98142	8.91171
				122	28.3819	23.1467	27.2143	29.2688	31.3373	6.14937	0
				123	11.5565	27.1046	20.4553	20.5814	22.6498	21.8411	0
				124	181.01	167.978	163.531	93.5572	94.8591	1.82271	0
				125	184.552	180.203	174.484	85.7858	82.732	0	1.34763
				126	0	26.9337	31.0014	32.9801	34.1474	35.8672	32.5695
				127	184.272	175.479	67.2756	18.3147	20.3831	17.375	0
				128	0	14.2419	0.564376	2.61889	4.68739	6.21162	0.853601
				129	150.504	100.625	36.8593	13.2226	15.2911	8.96607	0
				130	235.349	193.432	45.885	41.7024	43.7709	37.4176	0
				131	95.3235	90.033	57.9318	59.9863	10.1742	0.224523	0
				132	120.823	70.2465	36.5118	38.5663	40.6348	41.0518	0
				133	21.2159	24.2209	28.2886	20.1719	22.2155	0	4.20816
				134	62.0377	65.7817	65.7399	67.7945	20.192	21.2701	0
				135	59.7461	10.2219	3.22876	2.47496	4.54345	1.47463	0
				136	3.93052e-06	0	4.06766	6.12217	8.19066	10.2733	14.4814
				137	110.301	115.127	119.195	106.869	107.793	0.802667	0
				138	18.6056	26.978	31.0456	25.1927	27.2612	17.415	0
				139	68.7272	82.3816	86.4492	88.3883	89.0912	0	4.20816
				140	0	99.7435	103.811	21.0971	23.1654	12.6702	10.575
				141	0	6.69921	10.7669	12.6805	13.8159	14.6014	6.51283
				142	159.86	132.473	11.4784	11.0244	10.6541	12.5879	0
				143	76.3681	33.5326	28.5806	30.6351	32.5312	33.3222	0
				144	3.87788e-06	0	4.06766	6.12217	8.19066	10.2733	14.4814
				145	39.5979	47.311	51.3786	43.9572	21.0665	0	3.47363
				146	23.2739	33.5717	34.5649	36.6194	0	1.36295	4.26675
				147	19.9379	7.85577	3.36973	0	2.06849	3.63653	12.3357
				148	0.471727	0	0.952086	3.0066	4.50945	1.39089	1.7181
				149	142.658	129.774	95.6802	96.4824	98.5509	92.93	0
				150	215.893	130.739	47.1304	49.1631	50.7484	45.1686	0
				151	0	4.27051	8.0783	5.59033	4.97593	7.05854	4.89629
				152	56.9417	46.6608	18.491	20.5456	22.614	3.98612	0
				153	90.6897	75.8998	61.0629	63.1175	23.1918	6.69523	0
				154	0	11.3968	15.4645	17.519	16.1669	9.26678	10.7298
				155	81.2416	37.3287	28.1079	30.1624	32.2309	32.1167	0
				156	0	51.7278	55.7954	57.8499	43.9533	9.62183	15.4215
				157	174.764	146.16	100.048	34.2944	36.3629	0.0135242	0
				158	120.007	108.865	84.4407	58.8726	28.5305	0	2.02428
				159	0	0.381938	4.4496	6.50066	7.20418	8.11429	9.35317
				160	42.5243	40.5351	14.5199	15.6206	17.6903	0.183047	0
				161	165.262	115.196	36.4751	34.5318	36.6003	38.6644	0
				162	36.397	19.6478	13.0581	6.69517	8.76367	9.0043	0
				163	95.3048	86.2304	71.9248	73.9794	28.0952	0	3.05455
				164	0.831005	0	3.40805	5.46255	7.28551	9.28106	10.2077
				165	74.3171	68.2815	0	2.05451	4.123	0.339291	0.735896
				166	36.0971	24.9258	8.70445	10.759	12.6561	4.35663	0
				167	184.613	180.759	115.627	51.3057	45.1403	16.7674	0
				168	304.849	304.611	231.578	233.632	24.6104	0	4.1123
				169	126.627	118.193	46.6924	2.6058	4.67429	0.458706	0
				170	140.415	124.42	56.8811	58.9356	61.0041	60.2754	0
				171	0	9.14342	13.2111	15.2656	15.3218	14.7484	10.7284
				172	65.5061	34.6762	25.6629	17.2542	16.6879	7.52016	0
				173	3.7166e-06	0	4.06766	6.12217	8.19066	10.2733	14.4814
				174	220.223	160.524	163.377	130.078	131.745	70.1877	0
				175	150.48	158.706	162.774	164.975	165.583	0	4.20817
				176	89.5345	76.856	26.5191	28.4542	30.5227	30.4217	0
				177	186.78	105.791	89.7336	91.7668	93.8352	86.7232	0
				178	10.6189	0	4.06766	6.12217	8.18142	6.72172	7.86505
				179	10.6162	31.1676	35.2352	37.2897	39.3582	0	9.88188
				180	10.6174	9.01025	0	0.861891	2.93038	4.10306	5.16564
				181	7.97338	8.12849	12.1962	14.2507	16.1946	0	4.07839
				182	47.3811	15.4761	8.54347	5.34632	7.41481	5.9998	0
				183	109.232	125.717	30.9315	32.9396	34.6914	36.4625	0
				184	0	142.357	141.42	62.3723	62.3516	40.4808	21.9816
				185	62.2214	49.2609	52.5648	40.3015	42.37	0.72453	0
				186	28.0064	32.8016	36.7572	38.8117	40.8802	6.92476	0
				187	228.604	237.663	92.9307	59.8952	45.3028	4.59332	0
				188	104.133	105.743	0	2.05328	4.12177	6.08706	6.0528
				189	0	5.92512	9.86923	10.7099	12.4646	12.7667	10.4146
				190	282.271	297.819	60.9896	3.60679	5.67528	0	2.41448
				191	123.381	123.435	127.502	129.557	131.625	3.02103	0
				192	7.66598	1.39975	2.90162	4.95614	7.02464	8.54897	0
				193	0	89.9246	90.2759	44.3503	43.2296	36.5192	11.1017
				194	140.397	114.724	21.402	14.0874	16.1559	16.9364	0
				195	26.2763	57.5433	61.6109	4.199	6.2675	0	2.75049
				196	124.439	85.2793	72.0523	74.1069	76.1754	76.5515	0
				197	7.73952	6.93138	0	0.815442	2.88396	4.95834	2.96883
				198	10.4719	15.1856	19.2532	21.3078	17.1615	0	4.20817
				199	193.667	194.001	198.068	188.095	189.893	0	4.20816
				200	20.8268	62.1164	66.184	51.7871	70.307	10.7261	0
				201	324.37	336.079	321.262	323.317	0	2.08261	3.08981
				202	65.7488	28.8203	24.0108	26.0653	28.1338	21.4945	0
				203	0	3.86163	7.92929	9.64179	12.0523	7.56547	11.6027
				204	0	21.9041	25.9718	28.0263	17.7054	6.93418	11.1419
				205	1.58202	3.50407	1.86072	0	2.06849	3.94435	7.66
				206	57.7624	37.943	9.62104	11.6756	10.2954	1.96051	0
				207	183.216	148.076	58.0897	33.5505	35.619	35.5837	0
				208	139.404	145.589	145.525	64.716	66.4644	0	4.20816
				209	195.937	211.628	199.967	202.021	9.33006	9.30205	0
				210	180.405	128.056	125.845	67.0309	69.0994	37.4315	0
				211	68.3106	76.478	54.7763	56.8309	39.4405	31.6581	0
				212	87.9638	100.045	103.082	99.6504	101.719	39.027	0
				213	185.067	148.424	124.199	122.66	124.729	107.421	0
				214	8.66337	8.13584	0	2.05451	4.123	6.12493	10.2266
				215	7.64714	13.5623	17.63	14.3374	15.7179	0	4.20816
				216	0	7.23784	11.3055	13.36	3.2221	5.29174	2.8298
				217	128.245	128.835	93.537	79.8925	81.961	80.3875	0
				218	74.2981	74.4182	46.419	25.4019	27.4703	0	4.20816
				219	11.9932	13.0731	7.64699	9.7015	7.57572	9.55217	0
				220	25.7362	31.6247	6.91469	6.88827	8.95676	7.8489	0
				221	37.7383	1.23713	3.66872	5.72323	7.79172	9.54535	0
				222	57.3901	67.1633	43.7127	29.8764	31.9449	33.0557	0
				223	0	0.853738	3.33257	5.38685	5.07681	4.53219	8.66218
				224	35.3101	60.3127	64.3804	57.1364	57.6719	0.765356	0
				225	73.9524	14.8133	16.9207	18.9752	21.0437	23.1164	0
				226	175.769	156.311	140.303	142.357	75.8455	3.94076	0
				227	0	31.6232	34.7463	36.3022	38.3707	37.2772	24.0804
				228	143.035	264.311	171.776	68.7497	21.3138	0	1.46435
				229	104.275	89.0155	39.0467	18.1537	20.2222	21.7384	0
				230	264.608	273.647	255.847	257.901	16.6512	4.9202	0
				231	0	1.92205	5.84927	7.56202	9.63036	12.1953	15.3505
				232	94.7091	57.8321	33.1179	34.6398	36.4219	36.6049	0
				233	169.874	109.477	67.5338	30.7358	30.894	0.602459	0
				234	106.08	74.1582	1.05614	3.11065	5.17915	6.60188	0
				235	65.5449	64.2731	68.3407	62.3091	64.0341	0	3.91038
				236	101.176	40.5956	11.7434	11.6019	6.74344	2.8996	0
				237	4.38205	14.4111	18.4788	20.5333	20.3163	2.76008	0
				238	0	11.2792	14.7812	16.8357	18.9042	20.9556	18.8692
				239	117.017	100.847	68.9843	54.8287	53.9646	8.27158	0
				240	59.926	116.604	120.671	122.726	81.49	9.23542	0
				241	92.3253	70.5701	62.1561	21.4188	23.4873	0	1.82668
				242	263.854	263.372	267.44	250.794	249.681	0	4.20816
				243	103.51	147.938	33.5751	13.8403	15.9089	17.5695	0
				244	186.969	202.517	115.033	6.56519	8.63367	7.66566	0
				245	130.26	89.3799	20.0544	7.87321	9.74653	5.37583	0
				246	72.9231	80.2533	72.2673	37.7395	25.0154	0	4.20789
				247	196.614	201.44	205.508	196.966	199.035	0	4.20816
				248	30.488	36.7472	40.8149	42.8694	44.9064	3.17203	0
				249	128.409	95.798	99.8657	91.4058	90.8942	17.4216	0
				250	0	16.4849	20.2772	15.7564	17.8248	19.0508	16.2579
				251	296.273	309.574	292.894	294.948	6.29333	6.2403	0
				252	79.7806	105.92	79.3034	81.358	0.0762929	0	3.28599
				253	0	31.8041	35.8718	37.9263	38.7129	35.6571	29.0839
				254	54.7662	28.1792	0	1.95421	4.0227	5.80398	1.11937
				255	52.8646	43.3585	34.2991	36.3536	38.4221	22.0991	0
				256	250.76	237.242	96.2254	12.8069	14.8754	11.148	0
				257	216	218.383	184.1	186.154	9.45641	0	4.20816
				258	25.4617	23.5722	2.59551	0	2.06848	4.14871	4.53347
				259	206.422	169.388	99.5548	39.6625	41.731	17.7494	0
				260	36.6651	19.1781	0.0752624	2.12977	0	1.53692	2.95464
				261	0	4.28656	6.98795	9.04246	2.52831	4.32309	5.34824
				262	143.807	286.164	266.787	0	2.06849	2.89656	4.87131
				263	205.881	173.588	29.295	27.82	29.8885	26.1457	0
				264	78.8144	114.318	116.622	118.676	5.53694	0	6.36472
				265	45.7206	46.9955	44.839	45.8201	26.8449	0	0.851415
				266	169.463	137.921	24.1676	24.0033	26.0718	6.12804	0
				267	287.607	258.099	17.4813	19.5358	21.6043	3.79096	0
				268	112.056	119.137	47.6467	13.9459	7.34177	0	2.71946
				269	90.444	86.7762	87.7965	89.851	46.2533	4.21671	0
				270	0	7.71311	11.7808	9.1877	11.2562	6.10229	4.97822
				271	14.6423	25.8767	29.9443	31.9988	34.0673	0	4.20813
				272	175.662	182.743	186.811	188.865	190.934	23.3036	0
				273	88.3029	121.915	124.752	126.807	42.7371	0	6.55088
				274	4.11289e-06	0	4.06766	6.12217	8.19066	10.2733	14.4814
				275	0	41.8729	43.3264	45.3809	47.4494	2.24211	6.45027
				276	36.2298	24.6856	23.2329	25.2829	0.200446	0.693705	0
				277	4.62993e-06	0	4.06766	6.12217	8.19066	10.2733	14.4814
				278	122.518	217.276	144.846	17.6215	6.44848	6.79281	0
				279	0	0.053335	3.85065	5.83412	8.244	8.51551	9.79638
				280	43.2939	13.2916	16.4142	18.4687	17.1416	19.2043	0
				281	5.35857e-06	0	4.06766	6.12217	8.19066	10.2733	14.4814
				282	118.137	109.522	102.788	95.6711	50.2118	0	4.19031
				283	74.7783	33.3601	10.8603	0.544944	0.0778375	0	3.58709
				284	278.275	282.687	286.755	288.187	288.874	0	4.20815
				285	3.82811e-06	0	4.06766	6.12217	8.19066	10.2733	14.4814
				286	4.80994	0	1.80356	3.85807	5.66839	7.54709	7.57824
				287	54.8885	20.2663	0.317094	1.81592	3.88441	5.33378	0
				288	198.088	173.437	106.385	108.44	110.508	107.494	0
				289	99.4497	94.8068	56.0242	0	2.06849	3.06621	2.18078
				290	136.143	162.34	110.307	108.872	110.764	102.151	0
				291	0	46.8882	50.9558	53.0104	55.0788	29.0611	26.4788
				292	12.5161	12.4179	10.8822	12.9367	0.210692	0	3.58779
				293	13.5912	18.3677	17.2468	15.7896	2.8389	0.706514	0
				294	153.235	160.469	164.536	157.595	153.565	0	4.20816
				295	67.8367	27.7632	31.8204	26.8302	28.8987	4.4557	0
				296	167.264	155.656	86.3395	28.5028	30.5713	19.9745	0
				297	0	2.25616	5.85016	3.76036	4.63868	2.17669	5.84243
				298	0	20.9686	25.0363	27.0908	26.5989	28.5562	26.2847
				299	49.1538	55.052	16.1802	18.0943	19.9843	19.7379	0
				300	0	36.2085	40.2762	42.3307	40.198	40.7409	21.9697
				301	3.56923e-06	0	4.06766	6.12217	8.19066	10.2733	14.4814
				302	56.1894	5.8836	0	2.05451	4.12301	5.93264	7.43278
				303	196.86	166.241	43.5692	11.1938	13.2623	11.449	0
				304	0	32.6274	36.6951	38.7496	40.8181	8.68522	31.2687
				305	51.1478	54.224	58.2916	60.3462	47.57	2.58432	0
				306	0	0.751961	4.26116	2.65943	4.72792	6.77766	6.90597
				307	69.1668	37.8221	34.9804	36.8652	8.87244	0	8.22538
				308	22.1042	22.8847	0	0.613555	2.68105	2.54923	6.7574
				309	0	26.87	30.9377	32.9852	32.7304	34.6785	20.6465
				310	65.0867	38.9213	30.1253	32.0608	9.65517	0	0.959727
				311	163.183	150.546	123.189	125.243	87.9697	19.4594	0
				312	171.847	115.703	101.011	99.8971	101.966	81.366	0
				313	0	65.933	59.6677	43.8864	42.9314	39.9976	13.5373
				314	45.1239	10.4198	2.64318	0	2.06849	0.591692	4.20274
				315	0	13.7216	17.7892	18.7317	20.2895	22.1261	22.043
				316	0	158.82	162.887	54.7589	56.6932	17.14	16.745
				317	53.4674	38.2695	17.4159	0	2.06849	2.81482	3.51898
				318	0	30.7805	34.8274	36.8819	33.2635	35.0647	28.1518
				319	158.121	119.397	24.8621	26.9167	0	1.89501	4.07154
				320	41.8673	55.78	49.1706	32.0596	20.4587	0	4.10252
				321	134.837	136.215	66.1905	16.3881	18.1281	3.3003	0
				322	39.6245	36.9385	37.651	39.7055	41.774	0	4.161
				323	80.137	131.217	29.9626	29.9898	17.6188	19.6978	0
				324	175.687	209.667	137.535	0	2.06849	2.13799	2.90403
				325	86.0564	59.6128	62.6386	64.6931	1.85622	1.66781	0
				326	91.3741	77.4862	73.582	75.4457	12.4214	14.1862	0
				327	7.43046	40.0389	41.5349	27.1048	17.4619	0.082238	0
				328	130.216	126.803	56.9563	3.70602	5.75665	6.52453	0
				329	85.1755	73.7785	77.8461	67.6024	69.6709	22.6925	0
				330	202.463	131.002	46.9954	36.536	38.6045	39.1647	0
				331	55.4255	25.1246	8.16184	10.2164	12.2848	14.0598	0
				332	121.797	111.113	79.7917	70.0317	31.9903	10.3514	0
				333	165.329	73.6983	54.7982	53.7048	55.7733	48.6231	0
				334	184.583	191.664	142.906	144.961	19.868	0	2.36211
				335	58.287	35.2378	35.0158	37.0703	0	1.84476	5.34304
				336	240.05	252.389	238.527	240.581	0	2.04698	2.19213
				337	259.402	280.994	265.497	267.551	15.9104	10.0158	0
				338	48.9194	46.4531	0	2.05276	1.50271	0.435379	3.2712
				339	0	11.3968	13.9846	15.5372	2.66019	4.7428	8.10423
				340	25.0028	24.2046	9.742	11.7967	13.8666	0	2.32593
				341	28.497	113.737	111.831	72.8508	74.9193	75.0044	0
				342	407.698	407.698	329.948	332.002	0	2.08261	6.29076
				343	37.6806	5.84722	9.23831	11.2928	2.57294	0.104591	0
				344	0	17.3798	21.4474	23.5019	24.414	25.474	18.0521
				345	4.15486e-06	0	4.06766	6.12217	8.19066	10.2733	14.4814
				346	53.2733	121.24	125.308	127.362	36.8389	0	1.18318
				347	4.74384e-06	0	4.06766	6.12217	8.19066	10.2733	14.4814
				348	3.23038	18.7785	8.25825	1.46522	0	1.69929	2.17514
				349	128.77	108.956	44.7939	2.05226	4.12075	4.72934	0
				350	75.0759	6.50943	10.5771	12.6316	14.1326	15.9573	0
				351	0	29.6619	32.9071	34.9617	37.0301	37.9166	25.6578
				352	192.67	194.285	198.353	194.819	196.885	2.2104	0
				353	101.255	59.1265	27.4202	23.796	0	0.745747	0.445832
				354	123.345	98.2105	28.5033	24.3226	26.3911	22.0806	0
				355	0	43.6217	47.6893	49.7438	51.1497	43.8253	44.851
				356	26.4661	12.8908	16.9585	19.013	20.3245	18.7005	0
				357	170.575	111.116	11.5215	8.13523	10.2037	11.8511	0
				358	151.597	128.581	132.231	111.533	113.602	46.8821	0
				359	31.485	87.13	63.2274	65.2819	67.3504	12.0126	0
				360	112.033	112.352	110.85	94.6696	77.4423	0	4.20816
				361	7.56282	37.5181	41.1626	0	2.06853	0.546778	3.82018
				362	158.398	160.548	87.8756	89.9302	10.5356	0	3.61366
				363	156.41	165.091	119.636	121.69	102.648	42.4383	0
				364	0	20.9686	25.0363	27.0908	12.5395	14.18	13.1386
				365	130.571	91.4154	57.1468	31.5941	33.6626	21.9174	0
				366	0	3.86163	7.92929	8.30864	10.3783	6.53738	10.7455
				367	155.953	96.0186	75.2864	77.2499	79.3184	69.0218	0
				368	102.616	73.9325	10.9348	12.5451	0	1.99291	6.20081
				369	0	27.4203	28.702	25.3564	27.1434	28.0985	11.1132
				370	145.304	83.6289	32.3171	34.3115	36.38	23.5514	0
				371	143.035	102.68	27.1681	28.1744	30.2429	29.9169	0
				372	51.3634	7.20124	1.75526	3.80978	1.01259	0	3.84521
				373	24.3824	21.2973	17.8792	0	2.06029	4.12841	16.2759
				374	70.181	69.729	73.7967	75.5067	76.8495	2.79977	0
				375	40.3036	209.611	213.678	71.3902	73.4587	0	3.35385
				376	27.1542	0	1.22681	3.28132	1.59599	2.32158	5.64715
				377	101.413	89.8104	58.3054	29.3589	28.1068	28.5134	0
				378	0	4.65717	8.72483	10.7793	12.6842	13.43	12.3273
				379	56.5305	96.2971	32.5687	0	2.06851	3.25841	4.30155
				380	44.333	44.852	23.2293	25.2838	18.3408	6.08508	0
				381	86.2157	91.5649	39.8856	40.9914	40.8384	14.8626	0
				382	180.737	216.118	130.292	6.71875	8.78724	9.72106	0
				383	164.336	113.433	35.5517	32.1049	34.1734	30.9086	0
				384	32.5079	0	3.46351	5.48229	7.55078	9.32171	11.2554
				385	144.943	186.678	190.746	192.8	144.276	0	19.3628
				386	138.477	98.9113	33.6224	27.9779	28.3978	0	2.39173
				387	1.15133	37.9639	42.0316	20.1579	22.2128	1.8245	0
				388	221.491	220.385	181.893	183.947	62.4218	0	3.06853
				389	85.9287	125.695	32.3625	33.1094	32.465	34.4189	0
				390	229.902	219.559	27.334	25.7454	27.8139	23.9283	0
				391	0	5.17429	8.21504	10.2696	3.29576	5.14216	5.53624
				392	52.6963	56.497	43.0329	43.0198	20.9984	0	4.10287
				393	407.698	407.698	329.948	332.002	0	2.08261	6.29076
				394	73.9045	35.9693	0	2.05451	4.123	6.11623	5.74588
				395	180.808	216.189	107.247	1.89716	0	2.06946	2.9121
				396	174.787	138.018	132.023	117.095	119.138	106.439	0
				397	407.698	407.698	329.948	332.002	0	2.08261	6.29076
				398	162.627	128.597	51.4741	30.633	32.7015	22.8405	0
				399	161.632	112.892	87.9248	78.0309	80.0994	74.0056	0
				400	211.687	179.257	35.8778	6.383	8.45148	9.75365	0
				401	120.791	40.2295	16.8417	18.8963	20.9648	12.2705	0
				402	0	82.9532	73.8998	42.299	44.3323	43.0169	28.4789
				403	204.757	172.187	137.764	43.8557	45.6958	5.88822	0
				404	38.3102	34.5711	6.55424	0	2.06849	4.14968	0.234427
				405	277.789	291.107	279.824	281.878	27.7515	0	3.5558
				406	179.296	140.88	56.0739	25.4756	27.5441	23.7233	0
				407	181.421	144.243	87.1237	27.4479	27.3377	0	3.11848
				408	0	25.4512	26.259	28.3135	30.382	29.5075	19.2077
				409	254.497	241.776	109.472	20.3578	22.4263	22.4464	0
				410	109.995	110.208	114.276	113.868	115.693	0	4.20816
				411	222.396	213.982	70.8606	21.0636	23.132	23.5835	0
				412	151.356	140.283	29.8932	31.9478	33.8608	31.799	0
				413	191.556	153.262	117.238	112.826	86.0886	26.5027	0
				414	108.6	97.3142	61.7782	53.7355	55.8036	53.1232	0
				415	58.645	27.032	17.8066	19.8611	0	1.07422	4.10197
				416	222.32	201.2	14.9465	17.001	19.0695	6.95417	0
				417	175.636	126.435	80.345	80.5928	82.227	81.6919	0
				418	11.6001	0	0.109062	1.32484	3.39333	4.22557	8.20514
				419	61.3131	27.4363	0	2.05451	4.12301	5.43006	7.34916
				420	312.472	328.965	317.131	319.185	0.0902573	0	4.01694
				421	151.103	166.651	170.718	152.846	154.231	0	4.20816
				422	161.476	151.257	52.5807	17.3903	19.4588	21.4852	0
				423	0	15.8485	17.5879	19.6424	21.7109	5.36892	9.57706
				424	3.68795e-06	0	4.06766	6.12217	8.19066	10.2733	14.4814
				425	3.88023	0	4.06766	6.12218	7.87661	9.50809	5.03098
				426	90.0482	61.5853	9.09212	7.61714	2.34706	0	2.38465
				427	227.555	229.468	233.536	233.67	235.642	0	2.51928
				428	39.9159	15.3408	19.4084	21.4629	23.3161	14.1598	0
				429	132.706	70.0445	30.7909	32.8454	33.411	30.7818	0
				430	97.8989	25.5192	2.94262	4.99713	0.83529	2.64632	0
				431	65.6486	91.7408	91.1251	40.4309	42.4994	0	4.20815
				432	50.6005	20.7106	0	0.0374424	2.10593	3.93057	3.60024
				433	38.6956	26.6122	19.529	20.5717	7.7145	0	4.20818
				434	174.273	175.792	144.112	146.166	0	0.637868	3.27717
				435	0	0.273998	2.69473	3.93037	5.99907	4.45249	7.0956
				436	195.142	136.009	37.6215	10.0628	12.1313	13.9543	0
				437	24.8197	164.029	168.096	78.2217	80.2902	0	3.50746
				438	138.202	141.032	144.188	144.053	146.122	0	4.20816
				439	214.39	260.441	256.321	258.376	0	2.04975	2.02229
				440	117.115	108.413	71.7256	38.1518	34.6276	3.46241	0
				441	108.397	106.335	90.9617	86.4998	43.5146	0	2.7197
				442	181.393	201.908	205.975	208.03	207.425	80.4472	0
				443	14.3072	2.53464	2.48441	3.04814	0	0.673009	3.11391
				444	134.75	78.8589	19.4567	21.0227	14.1266	5.52536	0
				445	95.8734	37.6254	26.3167	28.3541	30.4226	30.0184	0
				446	132.565	118.353	115.176	109.581	96.1256	40.6086	0
				447	128.283	124.268	123.672	73.4628	71.73	0	4.20816
				448	66.9688	45.1861	49.226	36.4541	38.5226	0.27723	0
				449	0	39.9965	44.0641	46.1187	48.1871	42.7529	31.2466
				450	24.1334	1.68575	0	2.05451	1.9099	3.10681	6.85537
				451	226.095	113.699	109.261	111.315	113.384	102.132	0
				452	0	10.2095	13.0946	14.1374	12.3781	14.3363	14.3673
				453	66.9253	54.3519	14.8525	1.26192	0.392604	2.43213	0
				454	77.1615	37.1625	14.0174	16.0719	18.1404	19.9546	0
				455	166.019	118.455	71.8571	73.5292	75.5977	72.1874	0
				456	78.9639	43.6722	25.0484	12.5306	13.3427	0	5.07591
				457	0	3.86163	7.92929	9.9838	5.22749	2.33217	4.24043
				458	221.325	354.377	225.695	72.4777	8.62307	0	1.41228
				459	179.196	162.563	50.6721	1.51498	3.58347	4.31078	0
				460	0	20.0902	24.1578	26.2123	19.6314	21.0918	13.5564
				461	99.2153	56.3039	11.4275	3.89713	5.96562	7.76229	0
				462	55.3663	54.5517	51.4671	53.5216	10.0459	0	0.0369862
				463	0	20.0902	24.1578	26.2123	28.2808	25.6865	29.4584
				464	59.9719	89.9271	93.9948	82.0878	54.4942	26.1033	0
				465	23.9183	39.4664	12.2673	13.213	15.2815	15.5189	0
				466	222.597	117.568	109.187	109.469	111.537	97.6495	0
				467	69.7095	60.2748	61.8291	29.5683	31.6368	2.41936	0
				468	207.862	199.154	167.395	169.45	81.2509	0	4.20816
				469	96.3587	95.6927	98.2364	71.4418	68.2748	0	4.20816
				470	103.942	78.4335	57.3736	58.9433	61.0118	57.1101	0
				471	80.5011	46.007	14.0859	6.95363	4.85194	0	4.20816
				472	174.856	104.582	25.3523	18.1391	20.2075	17.6357	0
				473	149.362	143.132	116.408	118.462	4.75915	0	4.19628
				474	280.975	276.953	53.8061	10.3887	12.4572	3.77712	0
				475	105.514	48.2058	26.2595	28.314	30.3765	28.5558	0
				476	152.776	115.425	27.9074	20.9561	17.896	8.85708	0
				477	66.88	44.3134	45.2561	12.5069	14.5638	0	4.20816
				478	48.7169	0	1.22757	3.28208	5.35057	5.95414	9.50275
				479	94.3274	60.2015	27.7152	29.7697	31.8382	32.9149	0
				480	185.902	178.573	71.3018	58.0154	59.1505	53.8928	0
				481	0	4.27051	7.0947	5.54737	4.97593	7.05854	4.8963
				482	80.7525	95.3919	88.5757	79.545	62.1338	19.8986	0
				483	139.126	113.945	91.2736	28.1119	24.9207	0	1.61706
				484	351.581	351.717	280.085	282.139	3.2948	0	4.01011
				485	23.6064	6.3308	2.44903	2.70341	0	0.227963	3.60913
				486	77.9078	66.0316	70.0993	66.489	68.5574	2.27524	0
				487	0	46.7168	50.7535	52.7851	25.2751	21.1477	18.477
				488	109.919	77.4213	8.52331	10.5778	1.20648	0	4.19637
				489	138.647	151.553	139.023	65.2218	64.61	0	3.62018
				490	395.537	395.551	321.433	323.487	19.1369	0	4.20809
				491	131.821	92.9055	92.6505	66.9918	61.8509	16.1364	0
				492	0	110.184	107.459	47.3194	39.5381	3.89304	1.76324
				493	38.302	54.7869	58.8545	60.909	52.9009	0	4.06535
				494	0	0.105644	2.8461	4.90061	6.9691	8.15545	9.4251
				495	173.308	144.72	32.4656	21.8523	5.00035	6.85714	0
				496	150.239	115.815	100.336	93.9232	95.4343	89.5217	0
				497	256.177	269.833	257.373	259.427	0	2.04816	1.26416
				498	170.253	148.593	101.04	103.094	0	2.01708	4.00101
				499	67.398	38.9991	8.17729	5.70874	7.77723	7.89725	0
				500	33.6484	19.409	14.4666	7.22124	3.44217	0	1.46296
				501	64.9102	70.6074	74.675	76.7296	78.5804	0	141.414
				502	164.426	104.097	20.966	23.0205	0.802483	1.41371	0
				503	4.724e-06	0	4.06766	6.12217	8.19066	10.2733	14.4814
				504	49.4226	57.916	45.6192	47.6737	49.7422	20.7271	0
				505	27.3549	25.7487	8.60303	0	1.64605	1.81635	5.28242
				506	23.3187	29.4182	31.0168	33.0713	0	0.684907	2.64801
				507	188.544	183.714	153.438	155.493	60.0325	0	1.15033
				508	57.6409	52.2515	7.40686	0.536164	2.60465	3.69747	0
				509	407.698	407.698	329.948	332.002	0	2.08261	6.29076
				510	55.9445	45.5886	33.5158	35.5703	32.5782	34.3556	0
				511	238.217	190.41	54.4384	40.5713	42.6398	28.4391	0
				512	4.66543e-06	0	4.06766	6.12217	8.19066	10.2733	14.4814
				513	191.761	109.25	24.8763	25.1921	27.2606	29.2438	0
				514	240.822	233.083	25.0185	20.7041	4.56358	0.483607	0
				515	117.043	139.54	90.2016	88.0366	90.1051	86.7045	0
				516	4.55908	0	2.49171	4.54622	6.61471	8.34038	5.94872
				517	67.0784	76.8516	80.9193	60.3194	45.5377	0	4.20817
				518	183.585	197.66	187.383	189.438	0	1.90723	1.62498
				519	239.288	226.439	17.1388	18.3252	20.3937	12.1084	0
				520	141.043	51.6848	18.5349	19.3187	21.3872	19.4982	0
				521	85.7945	86.7285	48.4851	5.22418	7.29267	9.37145	0
				522	189.096	182.135	166.667	168.721	45.6691	0.0742365	0
				523	91.7989	93.1333	65.7305	62.0526	40.466	0	4.20818
				524	0	199.75	197.782	104.656	104.652	66.4865	37.312
				525	0	58.2988	62.3664	49.589	51.6575	7.94209	12.1502
				526	174.706	188.465	82.2226	61.9304	40.2786	0	4.20816
				527	93.8594	66.2482	32.4464	34.5009	36.5694	31.1842	0
				528	114.423	114.271	36.2819	2.64206	0.444755	0	1.90959
				529	152.566	142.594	24.5014	1.29461	3.3631	5.41721	0
				530	119.641	31.3096	32.4186	34.4731	33.1101	28.3716	0
				531	114.957	89.7341	39.3369	27.7107	8.69886	0	0.614577
				532	56.1777	53.9581	58.0257	53.9575	49.7602	0	3.58145
				533	84.4429	95.4288	83.9418	85.9157	1.72884	0	0.790257
				534	41.3934	40.9327	45.0004	42.7131	43.4261	0	11.7409
				535	223.258	190.82	28.624	14.2556	16.3241	18.1284	0
				536	227.3	239.381	243.448	233.312	235.381	6.74975	0
				537	69.8145	15.9084	5.17623	7.23074	9.29923	8.87621	0
				538	306.963	307.122	244.985	247.04	4.13006	0	0.654972
				539	153.089	173.604	60.3005	62.355	4.87648	4.06728	0
				540	214.481	128.133	90.4774	90.1873	92.2558	83.2309	0
				541	83.6939	75.0499	43.2888	2.24462	0	1.87659	0.251456
				542	407.698	407.698	329.948	332.002	0	2.08261	6.29076
				543	34.4009	29.4649	23.2164	6.1465	2.68533	0	3.64854
				544	44.8619	26.2764	30.344	32.3986	14.0316	0.296897	0
				545	0	19.4089	22.3495	23.2578	25.3263	6.54842	19.2067
				546	101.283	106.09	20.8046	13.0309	15.0994	15.5268	0
				547	290.965	304.854	293.537	295.591	51.8105	0	4.20816
				548	242.665	242.277	192.197	194.251	0	1.67588	4.84107
				549	106.711	122.441	123.465	92.1943	81.3209	0	4.20816
				550	3.82813e-06	0	4.06766	6.12217	8.19066	10.2733	14.4814
				551	5.51748	2.31905	0	2.05451	4.123	6.20561	10.4138
				552	288.802	288.898	292.966	288.649	289.247	4.30986	0
				553	299.693	265.668	51.6762	43.5963	45.6648	44.9613	0
				554	0	7.7691	11.0566	13.1111	15.036	16.4188	18.9963
				555	58.8797	73.5616	77.6292	79.6837	81.7025	0	4.20816
				556	106.278	93.6003	76.6952	0	2.06849	3.87817	8.08633
				557	213.034	196.813	22.9605	25.015	3.26172	4.18537	0
				558	0.564965	25.2533	28.6067	30.6612	0.996289	2.43914	0
				559	5.68957	4.36321	3.31057	0	2.06849	3.83068	6.93624
				560	64.9397	73.312	65.7851	10.1028	11.3952	0	2.86277
				561	0	243.787	242.062	79.9009	81.9693	41.3366	36.5275
				562	185.376	105.769	78.9506	80.9922	83.0607	78.9033	0
				563	0	16.2525	19.9945	22.0491	24.1175	16.3004	4.60576
				564	125.357	120.74	116.426	115.894	117.963	0.906042	0
				565	149.937	108.94	34.9656	37.0174	1.30892	0	2.1266
				566	136.277	119.777	21.1923	23.2469	25.3153	0	3.93282
				567	160.519	160.567	164.635	162.232	164.3	0	3.12685
				568	0	29.8609	33.0118	35.0663	37.1348	39.1271	23.9119
				569	9.94341	10.0863	14.1539	16.2084	18.1345	0	7.20584
				570	2.46324	0	3.95111	5.97138	8.03987	9.84328	12.9836
				571	0	44.4279	48.4956	50.5501	25.6739	15.6973	10.7149
				572	89.7999	118.646	103.096	96.8072	0	2.08263	5.90622
				573	55.9167	59.2051	48.5291	50.5833	24.8525	0	4.19533
				574	86.3798	67.0822	63.1155	65.1489	0.975511	2.95823	0
				575	65.9051	61.462	25.8994	0	2.06849	3.30609	7.26967
				576	4.13947e-06	0	4.06766	6.12217	8.19066	10.2733	14.4814
				577	182.116	177.764	69.9635	14.9466	9.654	10.684	0
				578	0	0.00848493	2.78857	4.84308	6.88347	8.84288	10.4749
				579	148.014	127.543	108.918	23.9571	23.3301	0	4.20816
				580	198.287	136.575	138.158	108.846	110.914	53.8647	0
				581	4.96607	0	2.78635	4.79494	4.27546	4.50613	3.60851
				582	0	0.516132	4.5838	6.12423	8.09528	5.67456	9.0514
				583	3.96486e-06	0	4.06766	6.12217	8.19066	10.2733	14.4814
				584	19.6148	37.5288	35.6255	16.1002	14.5541	0	1.72955
				585	7.60655	57.0346	61.1022	63.1567	65.2252	14.8928	0
				586	190.503	262.557	202.176	0	2.06849	4.12118	1.73222
				587	221.137	204.48	31.2916	12.6851	14.7536	14.0355	0
				588	71.8988	39.2462	34.0861	33.7405	35.809	34.7884	0
				589	209.196	150.112	68.1767	48.3759	37.0638	26.979	0
				590	187.72	186.385	90.3385	8.3882	10.4079	7.11567	0
				591	124.498	188.458	106.442	74.0406	7.30309	0	1.86596
				592	0	5.89936	9.22472	7.09881	9.1673	10.5334	14.7415
				593	0	32.9128	33.9913	16.7119	15.0612	9.66867	13.8768
				594	0	11.2843	15.3519	9.37505	11.4392	10.7323	13.0343
				595	0	14.2284	18.2961	20.3506	19.9314	20.354	19.9972
				596	141.411	129.561	90.1394	46.1751	35.1999	0	4.05878
				597	22.7718	40.7492	44.0735	46.128	23.4993	0	4.20816
				598	35.0429	31.9786	13.5323	12.0757	14.1442	0	3.89806
				599	57.3684	45.572	41.2555	43.2923	45.3608	41.0965	0
				600	218.676	253.031	248.229	250.283	0	1.49825	5.70917
				601	0	15.5481	16.884	7.53773	9.62899	11.3603	15.0893
				602	154.486	149.552	132.51	134.564	8.04671	0	3.56295
				603	213.65	168.263	49.7285	26.4106	28.4791	20.0804	0
				604	97.8082	106.625	91.2579	91.7835	26.8898	0	2.79551
				605	213.745	134.921	53.0188	48.0856	50.1541	45.9872	0
				606	181.449	105.76	24.1795	13.7796	15.8481	12.531	0
				607	126.074	81.4861	37.3262	25.753	13.3736	0.919159	0
				608	189.971	126.577	28.1878	24.9569	27.0254	29.0097	0
				609	7.87898	23.6857	24.3722	26.4267	0	1.49921	3.91941
				610	221.786	221.906	171.897	173.951	0.579157	0	3.40735
				611	40.4792	27.9865	0	2.04703	4.11551	6.02239	6.55318
				612	40.9453	58.8933	61.5388	61.506	53.053	14.8581	0
				613	0	24.174	25.745	27.7995	29.868	31.5516	25.9876
				614	0	22.7011	18.7739	12.8572	6.46355	1.97556	0.540996
				615	186.948	183.994	85.872	87.4872	59.2692	3.75957	0
				616	162.624	155.44	94.5213	4.86799	6.93648	2.92534	0
				617	0	28.3372	32.383	32.1502	28.343	23.6927	18.3887
				618	20.2727	20.7529	24.8205	24.8196	26.7691	0	4.20816
				619	25.4233	138.318	90.99	50.4458	51.4019	50.7734	0
				620	164.284	146.118	41.8168	11.2225	13.291	14.9048	0
				621	231.823	219.487	70.0593	13.689	15.7575	13.9604	0
				622	96.9255	106.044	81.7867	83.8412	5.17667	0	2.20269
				623	311.074	326.939	315.101	317.156	2.68058	0	2.68117
				624	161.376	116.05	22.1037	14.0614	14.8212	11.8117	0
				625	0	1.38175	5.44941	7.50392	7.83119	8.43664	6.95968
				626	180.848	145.602	86.216	63.0027	65.0712	64.8586	0
				627	3.19844	0	0.225678	2.28019	4.34868	6.43129	8.09472
				628	101.586	81.7987	70.5403	60.5958	62.6587	61.3709	0
				629	73.0676	24.0054	16.4951	18.5496	20.6181	22.3959	0
				630	82.3161	27.248	25.2437	23.5716	21.9682	18.8145	0
				631	177.71	155.63	24.8378	9.38194	11.4504	8.95638	0
				632	50.2231	37.0763	14.0594	1.78468	3.85316	5.64531	0
				633	0	3.41984	5.67535	3.54304	3.31735	0.0740353	0.403384
				634	82.9492	64.4792	41.494	33.717	14.3558	0	27.5157
				635	3.81024e-06	0	4.06766	6.12217	8.19066	10.2733	14.4814
				636	260.021	260.875	167.853	169.907	1.11548	0	2.75856
				637	177.659	177.715	177.465	161.725	138.606	0	4.20818
				638	161.846	163.46	112.209	114.264	0	1.9034	6.11191
				639	148.451	138.858	125.171	84.7475	65.1204	0	4.20816
				640	191.747	190.066	170.39	170.281	77.6206	0	3.12095
				641	151.314	119.558	46.1468	48.2013	16.1115	2.28897	0
				642	235.332	297.353	224.467	0	2.06849	4.09394	7.3493
				643	22.0967	38.4981	42.5658	44.6203	45.4746	4.08004	0
				644	339.774	340.427	261.117	263.172	18.6457	0	4.20816
				645	100.352	68.3462	16.423	16.6015	18.134	19.5236	0
				646	162.501	121.706	104.49	80.1214	50.9205	12.8026	0
				647	0	36.4297	40.4973	42.5518	44.5446	45.455	17.0274
				648	100.776	48.2676	52.3352	54.3897	56.3352	48.8467	0
				649	4.81592	10.9153	12.5526	9.77369	6.80201	0	3.38801
				650	0	25.4203	29.4879	31.5425	33.6109	35.6029	23.5893
				651	15.2532	0	3.38665	5.44116	7.50965	9.57853	12.6113
				652	174.259	152.448	110.762	100.913	102.982	94.7691	0
				653	155.114	159.444	61.5462	17.8759	19.9444	18.1758	0
				654	33.2084	95.6582	99.7259	101.78	37.6038	18.1665	0
				655	3.87532e-06	0	4.06766	6.12217	8.19066	10.2733	14.4814
				656	13.3424	19.819	6.86295	5.20656	0	1.88712	5.92489
				657	132.878	133.954	120.9	113.058	64.1761	0	4.20816
				658	4.47095	4.80434	0	1.14395	2.64253	4.6932	8.65161
				659	218.775	218.756	149.439	151.493	4.07603	0	14.7806
				660	37.2315	39.8377	39.7752	41.8297	21.5343	15.3609	0
				661	178.659	187.254	184.807	132.252	118.411	0	4.20815
				662	3.79625e-06	0	4.06766	6.12217	8.19066	10.2733	14.4814
				663	165.121	157.23	161.298	137.184	139.179	6.81169	0
				664	63.4873	69.208	28.5607	30.6153	32.684	0	4.08793
				665	144.136	128.807	98.2689	13.4466	15.5151	0	4.20794
				666	252.727	229.182	61.7346	59.7951	61.8636	0	0.142044
				667	158.442	144.503	22.6563	18.7787	20.8472	17.019	0
				668	4.30915e-06	0	4.06766	6.12217	8.19066	10.2733	14.4814
				669	167.519	149.308	66.7416	21.6056	23.6741	22.7727	0
				670	122.097	59.5047	27.8161	25.5692	27.6377	24.0328	0
				671	86.8836	67.3457	43.264	39.1027	8.63631	0	4.13945
				672	71.9658	91.8111	95.8788	96.397	96.0063	0	4.20816
				673	141.309	141.012	92.0395	23.7974	18.9849	0	2.71391
				674	34.764	36.9371	27.5146	29.5691	3.65929	0	1.89775
				675	44.4571	110.39	112.62	31.0078	33.0763	18.3693	0
				676	43.8765	30.9402	11.5546	13.6091	0	0.171212	3.46243
				677	34.4754	21.4497	19.8976	21.7981	0	2.07275	0.733832
				678	156.685	153.019	154.393	84.3899	86.4584	0	4.20816
				679	0	38.6398	42.7075	44.762	46.8305	42.0672	25.3413
				680	304.306	318.809	304.52	306.574	45.8877	0	4.20817
				681	128.701	122.316	103.768	104.873	56.34	0	4.20818
				682	199.298	139.222	24.6559	16.7591	18.8276	14.6175	0
				683	230.851	234.712	101.02	4.21496	6.28345	7.70245	0
				684	53.52	61.2331	10.8599	12.9144	5.54959	6.79092	0
				685	41.4458	41.1062	45.1739	47.2284	45.6026	0	1.44598
				686	36.4286	6.97415	9.33216	4.8779	5.64127	0	14.5448
				687	199.731	126.004	100.762	84.7985	86.867	81.0944	0
				688	0	0.120009	4.1537	6.024	8.05318	10.1006	14.2267
				689	0	52.1562	56.2238	58.2783	60.3468	30.0104	26.0951
				690	0	25.092	29.1597	31.2142	33.2827	32.2976	22.6774
				691	68.6714	21.6779	15.3448	17.3994	0.136223	2.09867	0
				692	0	37.1834	41.251	43.3055	43.833	38.8602	39.9686
				693	207.26	223.709	205.781	207.836	0	1.69648	3.92281
				694	126.453	129.614	132.278	81.2287	83.2972	0	4.20816
				695	241.288	239.864	243.932	235.831	236.594	0	0.778805
				696	129.744	132.929	104.561	106.615	2.15809	0	7.62613
				697	56.1416	84.5737	88.2016	58.279	60.3475	0	4.20819
				698	51.3828	58.1558	32.7063	34.7608	0.665547	0	2.86294
				699	84.3832	65.192	60.7023	22.9903	21.0253	0	2.76212
				700	111.824	66.2153	68.1393	70.1938	61.6209	57.8394	0
				701	0	26.7983	30.5283	32.4443	11.0053	12.9522	12.7214
				702	87.5314	68.5811	9.72115	11.7757	13.8442	15.7381	0
				703	147.064	125.58	58.3452	55.0997	57.1682	55.0834	0
				704	337.65	337.77	277.538	279.592	35.4006	0	4.20817
				705	0	21.6854	25.753	27.8075	28.4973	28.36	22.326
				706	152.02	101.534	22.9255	19.8247	21.8932	21.9874	0
				707	391.552	391.535	314.496	316.55	2.38441	0.666965	0
				708	84.716	77.7441	74.7052	76.5945	78.663	0	4.09629
				709	206.752	186.465	53.8977	31.5162	33.5847	25.5661	0
				710	70.05	73.0538	76.1396	62.189	64.2575	5.22783	0
				711	204.473	205.554	209.621	197.74	199.809	0	4.20816
				712	114.585	70.3089	4.42297	6.47749	8.54599	8.36263	0
				713	277.597	282.305	286.372	287.922	289.322	0	4.20815
				714	0	1.33432	3.95374	5.99408	7.01477	9.06912	12.3616
				715	3.58139	0	2.52985	3.19418	5.2591	7.26391	10.1254
				716	0	127.076	131.144	58.8384	58.6194	12.3969	10.4874
				717	64.827	41.437	27.9901	30.0446	32.1132	34.0613	0
				718	0	7.83906	10.0328	10.9445	13.013	14.8817	16.4562
				719	170.074	165.328	163.655	86.3753	85.4914	0	4.20816
				720	43.702	97.9738	102.041	104.096	103.199	0	27.814
				721	104.912	92.6352	27.5897	20.7687	15.3167	8.05164	0
				722	180.176	133.077	77.7845	79.839	13.2435	14.3007	0
				723	0.219459	0	4.05286	6.10737	8.17586	10.2456	14.6711
				724	124.322	125.403	129.47	131.525	133.593	0	4.20816
				725	46.2617	60.0206	47.2073	42.7716	39.7205	4.31337	0
				726	170.772	173.116	112.087	82.5536	62.5991	0	3.64324
				727	0	4.27051	8.0783	5.59033	4.97593	7.05854	4.89628
				728	113.028	121.4	125.468	127.522	129.591	36.7168	0
				729	5.29265	5.50749	9.57507	11.5426	9.15788	0	3.73712
				730	168.437	162.636	34.5781	0	2.06849	2.56485	6.21406
				731	220.242	261.532	265.6	247.709	249.587	43.6105	0
				732	162.717	161.076	165.144	164.781	166.849	2.39057	0
				733	188.398	203.037	83.919	62.57	47.3507	0	0.869637
				734	63.4194	51.7208	18.4769	5.60579	5.37811	2.91221	0
				735	162.263	143.877	50.3289	22.8552	15.3424	9.64833	0
				736	55.7278	48.3196	14.566	0	2.06849	2.55621	4.99755
				737	222.176	150.141	116.357	118.232	120.3	113.745	0
				738	234.595	203.978	83.3949	76.8935	78.962	77.5575	0
				739	4.97553	6.19745	0	2.05452	4.123	4.2844	2.51074
				740	89.0812	86.7616	78.3489	41.3507	43.4192	0.225599	0
				741	247.379	250.368	254.436	254.945	262.652	0	4.20818
				742	74.8405	52.3867	26.5957	28.6502	16.4509	4.29268	0
				743	89.428	33.7346	37.207	39.2468	40.841	42.3135	0
				744	0	0.356654	4.42431	6.47882	8.26794	2.21516	6.03059
				745	203.807	197.463	179.726	181.781	3.75026	4.04572	0
				746	56.8041	3.05564	2.54433	4.59885	5.68864	7.19971	0
				747	166.863	172.212	68.9914	15.5039	14.1724	8.88927	0
				748	91.2787	126.66	34.125	36.1795	20.8401	21.3706	0
				749	53.4261	86.0346	90.1023	67.2809	68.4362	2.27148	0
				750	4.39776e-06	0	4.06766	6.12217	8.19066	10.2733	14.4814
				751	182.449	108.305	80.11	82.1645	42.8512	40.3195	0
				752	71.5127	56.6355	0.476515	1.54098	3.60947	0	4.15575
				753	0	31.0177	35.0854	37.1399	38.7836	38.3467	30.5592
				754	0	29.0448	33.1078	35.1623	37.2308	23.2885	11.6564
				755	361.49	361.524	287.485	289.54	17.8515	0	12.8279
				756	194.225	193.217	166.791	135.752	123.463	0	4.20816
				757	273.211	259.942	121.173	56.8399	58.9084	58.5971	0
				758	1.13768	0	2.69824	4.75276	6.82126	8.55618	10.5253
				759	71.5097	32.7862	23.0174	25.0719	0.539404	1.37878	0
				760	148.129	97.2198	48.097	50.1515	13.2472	14.6822	0
				761	16.0759	7.62539	0	2.05451	4.12302	2.80692	3.10572
				762	4.08233	16.9885	18.614	7.96521	9.46895	8.90762	0
				763	121.182	121.331	58.3291	6.0294	8.09788	6.97626	0
				764	101.722	165.447	167.272	169.326	8.62609	7.66634	0
				765	46.0675	41.2423	0	2.05451	4.123	0.874035	4.73161
				766	350.427	350.45	274.86	276.914	2.28383	0	4.19727
				767	180.227	226.271	128.32	4.04731	3.76934	5.84755	0
				768	136.94	121.39	125.458	127.512	127.855	26.5931	0
				769	204.473	132.105	52.4629	21.5559	23.6244	6.56325	0
				770	85.9849	7.78449	3.8891	5.94361	8.0121	6.12445	0
				771	33.4704	11.5847	15.6524	17.7069	19.7754	8.90863	0
				772	145.026	154.085	69.8738	41.4908	6.80524	0	0.729759
				773	16.0239	0	4.06766	6.0755	8.14399	6.43883	11.7349
				774	8.40837	220.603	224.671	88.6869	90.7553	6.31305	0
				775	196.026	145.124	60.7263	36.2392	38.3077	34.6434	0
				776	0	5.92512	9.77386	11.4368	13.5053	15.3149	12.294
				777	34.6738	43.7328	36.2638	31.8919	4.34373	0	3.96425
				778	176	163.585	26.0427	6.26627	8.33476	10.2967	0
				779	248.16	255.874	98.8499	1.57466	3.64315	5.63422	0
				780	205.923	204.544	4.163	4.00113	6.06961	7.38996	0
				781	200.702	200.691	204.758	201.618	203.574	0	0.766277
				782	207.814	209.736	213.803	206.486	208.555	0	3.36907
				783	0	9.77318	11.8944	7.4062	9.47464	8.30045	4.62128
				784	147.441	148.522	120.282	122.336	14.079	8.76518	0
				785	35.0287	33.4689	13.627	15.1309	13.5486	0	4.20816
				786	118.192	112.528	77.4599	79.4991	71.3952	28.6896	0
				787	131.097	58.3119	47.0081	29.2326	31.3011	17.2312	0
				788	140.342	141.489	33.302	32.8106	34.8791	36.8813	0
				789	83.7205	11.5977	8.44495	10.4995	10.3946	11.5093	0
				790	63.2228	45.443	7.42914	2.13738	4.20587	0	11.2958
				791	0	31.0177	35.0854	37.1399	9.91686	11.4114	12.9171
				792	17.8304	65.5214	69.589	34.7504	35.9014	0	3.22056
				793	60.7122	120.828	84.8562	70.7511	22.3337	11.7117	0
				794	190.492	183.634	140.464	139.064	141.132	135.355	0
				795	101.698	43.9895	40.7171	41.3781	43.4466	43.0697	0
				796	226.98	227.235	121.493	92.5768	94.6453	0	4.20817
				797	162.197	95.5945	26.2338	26.708	28.0726	29.4198	0
				798	35.9063	62.1032	45.3158	0	2.06911	2.57579	6.05736
				799	35.7589	55.2237	33.3594	33.7771	19.9111	14.5704	0
				800	201.06	178.152	49.7213	24.8434	26.9119	0.716041	0
				801	4.55856e-06	0	4.06766	6.12217	8.19066	10.2733	14.4814
				802	35.3763	2.9015	2.78544	4.48765	6.55614	6.32997	0
				803	206.689	207.524	211.611	208.732	210.751	0	4.20815
				804	74.7989	27.6445	25.2049	27.2594	15.9176	17.5601	0
				805	77.1396	2.86435	2.53432	4.58884	6.61921	8.68429	0
				806	121.806	118.395	106.19	27.6547	29.7232	7.3524	0
				807	13.7809	0	3.82661	5.87797	6.39778	8.26963	10.0831
				808	48.9108	59.647	55.8287	57.8833	2.20509	0	4.54071
				809	3.56342e-06	0	4.06766	6.12217	8.19066	10.2733	14.4814
				810	101.782	71.1615	25.5253	7.57552	6.87151	0	4.03322
				811	14.3958	0	3.4263	2.24276	4.31125	5.95724	7.07611
				812	132.672	68.9509	38.6974	40.7519	36.5906	36.8449	0
				813	270.12	269.867	193.038	195.092	0.564977	0	3.95919
				814	209.966	185.404	64.5021	20.6004	22.6689	14.9952	0
				815	125.525	51.7983	16.5089	18.5067	20.5752	22.6577	0
				816	18.1162	20.7333	24.801	20.0351	28.924	0	0.837806
				817	248.497	249.327	253.395	252.629	254.697	0	2.62864
				818	206.571	149.399	56.8358	58.7696	60.838	55.0639	0
				819	173.003	103.142	38.2175	37.4502	39.5187	19.8385	0
				820	129.204	140.535	144.603	145.538	147.598	0	4.20816
				821	74.415	87.3211	84.0866	47.5367	44.7682	0	4.20818
				822	176.506	276.25	201.529	1.24488	3.31337	4.43142	0
				823	195.503	179.994	157.797	159.852	73.2503	1.33248	0
				824	0	199.75	196.127	61.0921	54.8218	16.0883	9.40549
				825	177.681	111.437	28.2965	28.1643	30.2328	26.2471	0
				826	0	43.9725	48.0401	50.0946	31.835	23.6057	11.7586
				827	241.52	224.063	25.2615	27.1511	29.2196	5.9624	0
				828	82.9086	19.259	14.1599	16.2144	18.2829	17.3742	0
				829	215.575	237.169	140.933	0	2.06849	4.12766	0.515548
				830	49.9347	30.5364	32.9859	35.0404	1.085	1.45677	0
				831	0	22.9187	26.9864	29.0409	27.8296	27.9754	23.0678
				832	40.2793	24.9171	0.472015	2.52653	0	1.99217	5.34281
				833	33.8168	45.8982	13.237	14.5581	16.6265	16.9969	0
				834	197.513	166.565	43.6213	36.3076	38.3761	37.4988	0
				835	39.291	42.1518	42.4229	44.4775	3.53985	0	0.290213
				836	165.327	136.182	16.2252	13.7351	15.8035	13.7148	0
				837	5.37515e-06	0	4.06766	6.12217	8.19066	10.2733	14.4814
				838	220.934	220.467	224.535	221.731	223.715	3.30238	0
				839	66.9945	53.0588	44.1945	25.5372	15.9836	0	2.36406
				840	18.6227	35.8215	30.9866	33.0411	1.2806	0.837029	0
				841	0	0.205244	0.141774	2.13515	4.20364	5.79532	8.2267
				842	0	4.96364	9.0313	11.0858	12.247	9.64182	11.532
				843	171.801	199.222	68.71	4.43062	6.19475	6.55072	0
				844	48.6405	31.2737	18.1811	19.9512	6.87655	8.91907	0
				845	121.85	69.1491	64.6267	66.3537	68.4222	67.3427	0
				846	0	4.27051	7.78429	9.8388	11.9073	8.22716	10.8859
				847	102.988	64.0965	68.1642	70.2187	72.2337	61.8063	0
				848	154.509	102.355	50.3131	52.3676	11.8576	10.691	0
				849	238.294	232.428	215.696	217.751	47.7296	0	1.31876
				850	208.063	206.675	14.3409	16.3954	9.23318	4.01941	0
				851	35.7184	56.2333	57.9891	53.7894	55.8579	36.0664	0
				852	241.964	242.082	246.151	245.919	247.705	0	1.82483
				853	124.409	103.049	0	2.0375	4.10599	5.997	2.61543
				854	199.618	191.282	114.294	116.348	19.1227	3.9857	0
				855	12.0593	15.378	14.0317	16.0863	18.1547	0.689651	0
				856	0	45.6494	48.1417	28.7507	30.8192	13.2493	18.9558
				857	85.206	77.2479	0	2.05451	4.123	5.90904	10.0212
				858	264.254	278.215	266.318	268.372	30.1064	0	26.1065
				859	3.19433	1.84468	0	2.05451	4.03192	3.72381	2.9357
				860	80.8536	47.8481	5.68139	7.7359	9.80439	5.90724	0
				861	378.185	378.193	382.265	377.628	379.696	0	4.20813
				862	115.842	95.1782	91.6828	88.365	86.9726	62.432	0
				863	8.87169	90.8825	94.9502	97.0047	40.176	0	8.76699
				864	84.9466	76.1752	24.2602	26.3147	28.3832	30.4361	0
				865	150.567	170.404	86.7371	87.2002	89.2687	0	36.9297
				866	176.232	135.297	18.871	12.9288	14.9969	11.6222	0
				867	103.267	103.12	106.707	102.102	94.615	0	3.73439
				868	98.2877	20.5364	14.1956	16.2502	18.3186	18.8371	0
				869	79.6063	101.148	105.215	107.27	109.338	6.61721	0
				870	203.743	175.779	88.2674	21.9027	20.8047	8.29403	0
				871	0	16.5501	20.6177	22.6722	24.7407	24.195	23.2624
				872	102.814	41.2637	0	0.904786	2.97327	2.18631	0.728656
				873	123.212	123.454	127.522	121.698	121.339	15.1837	0
				874	56.5583	41.2593	15.4837	17.5382	19.6067	20.0105	0
				875	121.576	158.067	156.414	158.469	1.10315	0	2.48061
				876	266.511	192.083	69.6795	40.8262	42.8947	38.7802	0
				877	23.4944	38.1339	42.2015	35.1519	36.4118	10.3106	0
				878	82.0419	83.9639	88.0316	75.1172	77.1525	0	3.16879
				879	131.289	80.5339	72.6803	24.6862	26.578	1.56295	0
				880	118.978	111.789	77.3014	72.7329	34.3674	0	2.83321
				881	121.907	77.5431	36.6934	17.4523	19.5208	9.08016	0
				882	0	5.17213	8.63762	9.74418	11.8127	6.02979	7.2025
				883	0	31.0177	35.034	37.0875	19.5047	20.9537	13.2323
				884	0	11.2792	14.8783	16.9328	19.0013	20.4156	17.5308
				885	71.1489	71.8069	60.2996	44.0683	17.275	0	4.20816
				886	259.065	274.784	266.14	268.195	44.9561	0	11.2728
				887	21.6805	14.4063	12.6167	1.10614	3.17462	0	2.95633
				888	208.596	207.176	13.3627	11.122	11.0341	9.75421	0
				889	0	17.4498	21.4811	23.572	25.6405	11.8634	10.036
				890	128.74	124.394	128.441	114.121	113.956	18.9248	0
				891	314.969	317.35	228.754	230.808	20.586	0	4.20816
				892	40.2929	32.8892	17.1647	19.2192	21.2877	21.1895	0
				893	38.6966	44.5056	39.6889	41.7434	0	1.69431	3.77382
				894	37.7261	0	4.06766	6.12217	8.11789	8.73341	0.771422
				895	0	17.4498	21.5175	11.3499	12.556	5.35615	2.06923
				896	114.19	95.8951	60.7247	22.5822	22.389	9.02079	0
				897	172.479	163.952	149.801	72.3284	74.3929	0	1.31271
				898	182.573	127.518	96.1213	84.4117	86.4802	83.7011	0
				899	109.359	82.77	69.5252	69.2717	1.1287	2.31923	0
				900	32.0755	35.4953	30.9639	33.0185	2.02707	0	1.23766
				901	79.5153	42.8238	31.5459	31.1873	33.2558	33.7766	0
				902	407.698	407.698	329.948	332.002	0	2.08261	6.29076
				903	113.768	113.864	80.8453	51.4063	41.6874	0	4.20816
				904	120.644	104.916	41.3347	11.1665	13.235	13.6241	0
				905	151.813	110.592	60.0207	58.7544	60.8229	51.4831	0
				906	80.8932	56.0954	16.2457	17.2603	0	2.03845	4.8553
				907	7.91756	0	4.06766	6.12217	5.60277	2.10619	4.42527
				908	82.4497	77.4336	68.5979	47.2214	31.3894	0	40.0658
				909	179.99	186.467	190.535	184.111	185.914	0	1.84425
				910	65.8787	60.5608	9.13435	9.00069	9.90096	11.4868	0
				911	0	7.71311	11.7808	6.98374	15.9038	8.45911	12.5302
				912	123.286	134.887	138.954	137.212	133.245	0	4.20816
				913	332.187	332.195	260.135	262.19	0	1.54098	3.55359
				914	0	28.402	32.4697	34.5242	33.4443	32.0309	24.7221
				915	7.11433	28.708	32.7756	34.8302	25.9243	8.86245	0
				916	111.306	125.945	55.6502	5.01843	0.0771229	0.804786	0
				917	95.4276	33.7335	0	1.40974	3.47823	1.30939	4.57428
				918	143.646	107.842	90.2445	32.6884	34.7569	3.68483	0
				919	106.99	105.632	109.636	87.4339	86.4148	0	3.97998
				920	18.7108	0	3.95553	6.01005	7.30965	9.29093	3.81834
				921	31.4458	35.3021	39.3698	41.4243	43.4928	0	2.23997
				922	22.1018	51.5662	30.3036	29.6767	8.38707	9.97903	0
				923	0	4.82629	8.83426	8.09206	10.1617	7.48497	11.509
				924	213.338	182.323	21.6823	20.415	22.4835	11.186	0
				925	94.4744	49.9116	37.423	39.4716	41.5401	34.4475	0
				926	3.49529	105.79	107.364	53.8672	42.5813	0.920889	0
				927	45.1502	45.9737	50.0716	46.1209	47.9251	0	4.19081
				928	227.251	337.436	285.134	0	1.98387	4.04613	8.25428
				929	127.585	86.7765	60.7953	62.8493	64.8472	58.2676	0
				930	241.393	162.916	109.517	107.411	109.48	101.186	0
				931	129.94	133.055	102.337	104.391	3.11791	0	4.19534
				932	0	28.0481	32.1158	34.1703	36.2388	15.6042	19.8126
				933	12.024	3.22678	4.99597	7.05048	0	1.6838	3.35511
				934	240.759	238.234	197.012	199.067	10.4422	0	4.20818
				935	53.5543	58.9036	59.7741	59.7295	38.0049	0	1.97378
				936	74.9502	56.4484	60.5161	58.6191	53.0023	10.1602	0
				937	194.142	212.574	216.642	218.673	219.828	0	4.20817
				938	74.7299	87.1104	41.1371	0	2.06849	3.72552	7.14323
				939	124.073	130.37	134.438	135.857	137.561	0	4.20816
				940	3.7914e-06	0	4.06766	6.12217	8.19066	10.2733	14.4814
				941	38.106	30.9121	0	1.32046	3.39015	2.19098	2.69321
				942	298.469	298.483	227.22	229.274	0	1.5113	4.70838
				943	74.3957	72.6301	51.4991	13.2081	12.0832	0	3.14012
				944	0	1.92205	4.84701	6.90141	8.19727	9.63277	11.8962
				945	29.366	29.2145	10.8194	0	1.63357	3.6457	5.9914
				946	24.9056	0	3.37774	5.43225	2.03888	0.939143	5.08028
				947	18.5753	20.1901	24.2578	20.061	22.1294	1.24546	0
				948	59.8234	8.14244	0	2.05451	4.123	4.10617	5.35237
				949	174.165	163.929	23.4288	25.4833	22.608	24.3751	0
				950	14.8788	0	1.28265	3.33719	5.40565	5.49533	1.9176
				951	4.2553e-06	0	4.06766	6.12217	8.19066	10.2733	14.4814
				952	159.18	113.614	32.6769	21.4493	23.5178	23.098	0
				953	55.359	69.1178	73.1855	75.24	73.6207	14.5914	0
				954	6.21994	17.7585	11.3559	7.17567	9.23945	9.53713	0
				955	281.629	296.292	285.267	287.321	0	2.05778	0.61578
				956	227.547	241.306	179.753	181.808	38.5121	0	4.20816
				957	98.0623	90.4986	85.4116	85.2556	72.0902	15.6322	0
				958	5.74775	48.591	29.2139	7.53818	0.940856	0	2.8963
				959	252.845	229.419	26.3247	6.64887	8.71736	5.76565	0
				960	115.839	65.6127	38.3695	40.424	42.4925	37.6322	0
				961	41.8792	38.8025	4.09635	5.92876	7.99829	0	4.20817
				962	38.3977	32.9898	16.5242	18.5787	6.52516	0	2.13404
				963	139.902	63.4592	19.0549	21.1094	8.06673	10.0711	0
				964	59.3683	28.4343	0	2.03049	2.02223	2.49359	5.75455
				965	77.0321	50.53	1.44756	3.50207	0	1.10598	4.15615
				966	3.259	2.71879	0	2.05451	4.12396	5.31057	7.91132
				967	99.3745	60.6949	26.0201	16.7308	18.7993	0	2.24224
				968	115.658	87.5113	61.6163	35.3082	37.3764	18.2692	0
				969	0	7.93872	11.8278	13.8815	15.95	17.4292	20.4603
				970	90.1693	58.9696	27.7149	13.4674	13.3433	12.1504	0
				971	34.4539	62.227	66.2947	68.3492	37.8009	18.8549	0
				972	62.8759	35.793	11.3617	13.2995	14.8229	7.86789	0
				973	144.425	106.241	11.6554	13.018	15.0865	15.2266	0
				974	312.277	312.331	316.398	313.544	315.469	0	0.300021
				975	1.28922	0	1.64069	3.69518	5.7902	7.78301	8.19382
				976	164.446	162.774	73.2804	74.1302	76.1987	74.0537	0
				977	0	1.33432	1.19406	3.24881	3.45571	5.47847	5.67915
				978	27.2387	14.1013	0	2.05451	4.123	5.99664	4.79433
				979	0	11.8193	14.4889	16.5434	15.9086	17.4911	16.8312
				980	0	3.08755	7.15521	9.20972	10.9129	12.7228	16.9187
				981	51.8525	58.8299	56.7605	8.34094	10.4094	0	4.20815
				982	127.698	101.195	104.716	68.0072	69.7745	8.96328	0
				983	160.956	157.757	64.2537	13.2346	15.3031	7.56308	0
				984	70.2821	111.572	88.2182	76.8594	17.8787	0	2.65736
				985	226.625	151.463	22.7629	22.8186	24.8871	22.9184	0
				986	20.0831	0	4.06766	6.12217	7.86092	6.11819	9.54312
				987	0.599163	15.0468	19.1145	20.5647	22.4759	0	12.7862
				988	0	263.705	261.899	87.6786	89.7471	45.5043	28.6154
				989	45.2641	69.1015	33.1892	31.3348	13.4379	6.63946	0
				990	77.4379	59.7942	46.0041	20.6084	22.6769	0	0.169035
				991	54.8762	52.8351	55.3573	57.4118	8.78818	0	2.77153
				992	0	63.7741	67.8418	69.8963	48.7637	6.21639	10.4245
				993	26.4518	0.647435	0	2.05451	4.123	6.19988	10.408
				994	131.374	116.888	87.0111	89.0656	0	2.06131	5.43327
				995	8.19816	49.4877	31.0473	15.3216	16.6555	13.5864	0
				996	123.14	108.948	41.3819	7.76504	9.83353	11.6613	0
				997	0	27.4203	31.488	22.3558	24.4241	18.5477	10.1906
				998	40.081	14.9621	2.77038	4.82489	6.89339	0	4.20816
				999	0	35.9501	40.0178	35.1199	35.5665	19.9101	20.901
				1000	0	4.27051	8.33817	10.3927	7.1488	3.49587	7.70374
				1001	279.17	281.163	281.88	260.497	230.544	0	4.20816
				1002	9.19683	9.8504	13.9181	15.9726	18.0411	2.07252	0
				1003	18.7226	0	1.4	3.45451	5.05963	7.00613	9.48251
				1004	154.304	118.356	102.221	64.2431	66.3116	44.557	0
				1005	203.239	144.325	32.0282	29.1444	31.2129	33.1842	0
				1006	1.74923	1.02868	0	2.05452	4.12301	3.1597	7.08854
				1007	136.991	139.642	143.71	129.722	131.742	0	3.74823
				1008	126.408	164.745	168.812	170.867	170.849	0	4.20816
				1009	51.1564	44.2327	26.7775	4.03502	0	0.936841	4.03367
				1010	98.0741	126.747	33.1215	35.169	37.2104	37.9295	0
				1011	164.949	137.884	81.2179	9.95116	8.84431	0.17495	0
				1012	181.538	105.503	83.5948	79.2686	81.2004	60.4706	0
				1013	0	4.9632	8.87675	10.9313	10.9371	12.6705	14.3053
				1014	66.9285	87.5566	90.8127	92.8672	2.13607	0	6.98529
				1015	56.3378	56.3511	30.7678	26.3666	28.441	0	4.13147
				1016	139.422	114.595	11.3608	10.558	10.5162	12.5086	0
				1017	8.31461	14.8962	15.7776	9.30235	0	1.91231	2.02022
				1018	0	25.4203	26.866	28.9205	30.989	28.0372	21.1955
				1019	187.923	167.688	133.992	136.046	7.84101	6.44829	0
				1020	107.492	101.958	42.2816	9.08417	11.1527	5.9837	0
				1021	0	9.77644	10.6206	12.6751	14.7436	13.7075	15.7419
				1022	77.8798	42.8668	32.636	5.19846	7.26695	0	3.90452
				1023	133.148	133.924	134.603	116.477	109.79	14.4714	0
				1024	203.186	207.517	43.5535	45.608	25.7317	0.938506	0
				1025	155.037	163.409	167.477	164.934	167.01	14.0912	0
				1026	4.2328e-06	0	4.06766	6.12217	8.19066	10.2733	14.4814
				1027	0	2.61714	6.6848	7.52688	9.59661	9.21452	2.48638
				1028	35.8153	45.3098	49.3775	51.432	15.9666	3.84209	0
				1029	4.71695	5.71446	4.76077	0	1.35663	3.39639	9.13893
				1030	94.4917	69.8624	73.3428	50.9159	52.0872	5.58368	0
				1031	94.0445	34.6178	32.8487	34.9032	36.9717	23.0373	0
				1032	141.543	72.6283	16.8853	15.5879	17.6564	17.4233	0
				1033	247.482	247.524	183.557	185.612	0	1.00598	5.18874
				1034	59.2816	52.7432	56.8108	57.2077	58.7103	0	3.28501
				1035	134.362	137.453	139.695	98.7307	100.799	0	4.20816
				1036	212.941	219.058	220.66	140.961	140.849	0	3.71017
				1037	228.287	227.759	165.125	167.18	0	1.00487	5.01856
				1038	146.448	121.211	52.3204	34.3438	36.4123	36.1478	0
				1039	144.673	40.4103	30.5948	32.6493	34.7178	33.7072	0
				1040	110.484	168.728	114.285	23.0728	15.111	15.7325	0
				1041	275.517	254.491	56.5241	50.6808	52.7493	15.8178	0
				1042	266.939	282.172	272.123	274.178	52.2427	0	4.20817
				1043	96.0753	104.729	108.796	110.808	105.464	0	4.15389
				1044	207.216	219.483	198.377	200.431	1.45795	0.20208	0
				1045	22.8755	257.241	261.309	122.046	106.3	8.80866	0
				1046	52.8985	68.3647	72.4324	74.4869	72.3092	0	4.20816
				1047	157.554	123.28	62.7902	27.7149	0	0.604717	3.74644
				1048	4.68884e-06	0	4.06766	6.12217	8.19066	10.2733	14.4814
				1049	120.737	95.348	57.4513	55.9182	57.7385	59.5661	0
				1050	97.6194	108.201	110.325	54.7375	56.806	0	4.20816
				1051	210.232	214.283	171.836	173.89	17.3476	6.78033	0
				1052	89.0264	84.7903	88.858	88.3818	76.2371	0	4.20816
				1053	230.676	239.09	218.947	221.001	1.77805	0	1.33803
				1054	72.8585	66.9921	1.92743	0	1.80737	3.80775	8.01593
				1055	407.698	407.698	329.948	332.002	0	2.08261	6.29076
				1056	319.397	319.279	247.09	249.144	2.84568	0	3.29482
				1057	3.74808e-06	0	4.06766	6.12217	8.19066	10.2733	14.4814
				1058	152.03	116.747	32.5123	19.1039	21.1724	23.1855	0
				1059	171.305	151.022	12.7804	13.2405	10.8242	10.6962	0
				1060	98.5984	55.4409	5.26087	0	2.06737	4.15003	6.08773
				1061	0	176.569	178.156	80.9923	80.7377	38.1312	13.2653
				1062	60.5377	45.1171	48.3584	23.3464	25.4149	0	4.01075
				1063	176.179	144.976	54.6705	32.396	34.4645	27.4289	0
				1064	3.72588e-06	0	4.06766	6.12217	8.19066	10.2733	14.4814
				1065	148.116	127.518	57.9449	59.9994	21.4964	1.7074	0
				1066	0	2.58735	6.54929	8.48439	10.3477	10.0373	7.28661
				1067	224.077	207.415	122.721	124.776	1.15043	0	1.71548
				1068	203.617	199.858	60.6328	7.76705	9.83553	11.8933	0
				1069	370.395	370.515	296.154	298.208	30.9068	0	4.20815
				1070	173.637	169.171	67.7655	26.4983	28.5668	29.362	0
				1071	52.8022	31.026	7.7535	5.01974	2.99132	2.38928	0
				1072	84.598	33.4242	19.6769	21.7314	0	1.57469	3.81632
				1073	50.7799	47.7256	37.7837	39.8383	10.0358	0	3.08945
				1074	0	20.9728	24.8461	25.5087	22.5002	12.1861	12.3716
				1075	24.704	26.8814	24.343	24.4099	0.380317	2.46293	0
				1076	89.3759	89.8901	93.9578	88.6347	90.7032	0	2.90434
				1077	206.969	201.416	199.062	127.232	120.91	0	4.12563
				1078	77.6711	43.7687	17.9189	2.02285	3.91954	0	2.14683
				1079	75.0757	100.078	73.4419	19.9367	20.1246	0	4.05122
				1080	4.22488e-06	0	4.06766	6.12217	8.19066	10.2733	14.4814
				1081	141.543	85.9686	4.12405	2.37886	4.44735	1.06479	0
				1082	118.017	89.7296	79.0574	32.1574	27.7933	0	3.96931
				1083	0	23.8374	27.4551	13.5609	15.631	14.5475	10.8818
				1084	254.975	267.956	251.707	253.761	4.93484	6.57793	0
				1085	260.076	240.001	26.3428	28.0389	30.1074	8.89296	0
				1086	136.631	139.165	125.799	98.5914	66.6114	0	3.78621
				1087	72.0148	105.028	102.025	103.131	21.2729	0	4.20816
				1088	109.023	107.498	85.9264	85.2102	87.2787	83.5804	0
				1089	289.43	299.609	285.474	287.529	7.1317	3.91867	0
				1090	0	52.8227	41.9721	27.0346	13.8701	8.17115	2.3657
				1091	46.0788	27.4249	0	2.05451	3.2058	4.38567	8.59382
				1092	151.75	94.0713	22.9762	13.1279	15.1963	14.7055	0
				1093	169.117	209.182	206.023	208.077	10.6428	0	0.485069
				1094	184.897	161.326	131.876	133.765	127.58	114.693	0
				1095	173.768	164.89	34.8139	4.66747	6.73596	8.71854	0
				1096	159.954	162.959	167.026	154.601	156.669	0	2.59125
				1097	107.428	66.4313	45.1958	42.8658	44.9343	45.8081	0
				1098	5.46424e-06	0	4.06766	6.12217	8.19066	10.2733	14.4814
				1099	67.472	67.4698	10.1531	12.2075	14.2762	0	4.20816
				1100	49.3695	117.309	60.7463	45.9797	38.0278	32.6647	0
				1101	0	1.17757	4.35535	6.4064	8.47489	10.0364	14.1539
				1102	0	31.6227	35.6903	37.7448	30.1251	31.4856	17.5467
				1103	1.09376	12.9678	17.0354	19.0899	20.5154	0	8.24816
				1104	64.9944	26.5952	29.2998	31.17	33.2385	20.0488	0
				1105	142.882	114.999	50.0162	51.7769	53.8206	48.5872	0
				1106	0	20.9686	25.0363	27.0908	25.7387	14.0198	16.7013
				1107	41.0207	30.3589	16.7079	2.41073	0	0.247849	3.3634
				1108	139.821	70.6051	20.0439	17.7312	19.287	16.3812	0
				1109	71.8363	63.9252	35.6573	0	2.06849	4.05736	2.36308
				1110	228.831	245.529	234.748	236.803	35.0734	0	4.20817
				1111	0	10.7306	14.7983	16.8528	17.7197	18.7106	18.8046
				1112	47.4533	96.823	100.891	57.381	52.026	0	4.20816
				1113	0	0.0133335	3.17802	5.23253	7.30102	7.07627	10.5752
				1114	217.922	198.775	79.2886	81.3431	83.4116	72.5302	0
				1115	186.983	183.855	174.839	112.721	97.6465	0	1.42299
				1116	104.298	117.204	64.5998	66.6541	0.128474	0	1.98358
				1117	72.5936	24.5925	10.8016	10.6802	12.7487	14.8171	0
				1118	0	21.9041	25.8755	27.93	29.9985	30.1517	26.2613
				1119	0	41.9126	45.9802	48.0347	20.2306	19.2206	10.6407
				1120	127.186	41.199	14.8916	16.9405	19.009	18.7638	0
				1121	0	19.1399	23.2075	25.262	26.7038	28.0006	23.5845
				1122	71.0532	79.4256	75.6155	75.0893	54.3092	9.07253	0
				1123	61.8338	63.4359	35.2142	37.2686	0	2.07715	11.117
				1124	41.3683	16.1454	0	2.05451	0.93405	1.62505	4.73289
				1125	84.2923	131.983	50.1822	50.3949	52.4634	44.2225	0
				1126	175.167	176.916	138.745	140.799	1.74527	0	3.95137
				1127	66.219	9.28818	0	1.85922	2.29754	0.0104963	1.25036
				1128	102.379	99.7921	84.0191	83.5441	55.2409	13.722	0
				1129	4.07917e-06	0	4.06766	6.12217	8.19066	10.2733	14.4814
				1130	9.44088	69.5572	73.6249	23.7974	25.8651	0	1.48327
				1131	231.957	201.099	110.715	79.4525	81.521	82.8284	0
				1132	32.9987	29.6985	29.9585	31.2548	23.5158	0	0.370958
				1133	11.6237	37.0749	35.5401	5.74969	7.81818	0	30.4202
				1134	130.757	85.7625	81.5986	79.7097	63.4222	26.8634	0
				1135	0	25.3423	26.9861	29.0398	31.1083	33.1156	8.36081
				1136	0	99.7435	94.0138	31.2981	33.0828	29.3368	11.2885
				1137	370.348	370.348	295.091	297.146	11.5246	0	4.20816
				1138	5.79648	8.11899	10.2528	12.3073	14.3758	0	3.36194
				1139	52.5484	52.6017	56.6694	58.453	57.4806	0	4.20816
				1140	67.7476	2.92683	2.06036	4.11487	6.18336	5.44867	0
				1141	21.3969	17.4187	0	0.830844	2.89941	4.94027	4.94252
				1142	62.8907	48.5742	52.6419	49.019	51.0875	0	1.38998
				1143	92.1543	92.4701	43.9372	45.9917	0	1.41461	5.33991
				1144	199.476	199.499	143.916	145.97	1.98166	0	3.6042
				1145	0	26.1969	30.2645	32.319	30.6145	15.8618	5.23325
				1146	156.338	155.005	123.93	113.275	95.625	0	10.6934
				1147	132.284	46.5955	14.9863	16.9229	18.9913	14.4514	0
				1148	255.361	256.976	209.648	211.702	36.1557	0	4.20816
				1149	98.3949	76.2372	6.58882	8.64333	4.194	4.57467	0
				1150	389.449	389.442	310.87	312.925	0	1.04769	1.58887
				1151	74.4718	23.5029	7.73958	7.66043	9.72892	11.2745	0
				1152	121.689	63.3102	5.71576	0	2.06849	2.64645	1.34334
				1153	61.0942	61.9147	43.5713	40.4511	42.5196	44.6012	0
				1154	78.7012	70.1864	6.27503	3.10521	5.1737	6.34298	0
				1155	0	19.1627	23.2304	25.2849	26.3076	27.0879	20.774
				1156	0	391.859	392.082	114.587	116.626	5.86929	9.38632
				1157	193.127	176.956	130.551	27.977	30.0455	7.77286	0
				1158	192.338	118.907	103.32	105.328	107.396	98.9609	0
				1159	111.13	106.778	81.8335	83.888	19.424	10.9313	0
				1160	147.587	144.465	138.698	90.5991	81.4047	0	4.20816
				1161	5.47775e-06	0	4.06766	6.12217	8.19066	10.2733	14.4814
				1162	49.6199	61.0026	65.0703	67.1248	69.1933	27.1269	0
				1163	0	8.12163	10.4571	9.46611	9.83046	2.52429	2.69669
				1164	109.288	66.2886	41.4145	43.469	1.25198	2.05303	0
				1165	97.1056	108.334	111.936	113.991	116.059	0	15.1478
				1166	92.3232	33.9101	13.9091	14.0222	13.1082	9.46587	0
				1167	88.4811	54.5342	4.94163	6.99614	6.35216	0	4.10407
				1168	118.652	80.0358	6.80093	7.06025	9.12874	9.8721	0
				1169	59.8499	55.9433	0.34346	0	2.06849	1.47705	2.42476
				1170	181.398	118.375	111.665	105.523	92.3425	57.4525	0
				1171	206.418	192.667	196.735	184.302	186.311	46.566	0
				1172	10.1787	63.0014	50.7878	33.2018	35.2702	31.1805	0
				1173	74.7385	56.1492	7.80977	9.86428	11.9328	12.7657	0
				1174	193.675	182.306	116.672	118.726	61.5148	0	2.08131
				1175	72.1981	39.8435	39.994	42.0485	43.949	45.5687	0
				1176	1.2512	14.6563	14.1324	16.1869	4.29627	5.75	0
				1177	1.85975	2.50265	0	1.52654	2.57924	4.23645	8.44464
				1178	184.968	148.27	123.385	23.3143	25.3828	14.0238	0
				1179	178.085	106.611	103.848	105.903	107.971	97.0832	0
				1180	21.992	21.3337	1.80688	0	2.06849	4.04173	6.9356
				1181	24.4415	14.1148	11.893	13.9475	1.53183	0	1.91972
				1182	24.0172	35.3015	11.373	13.4276	13.5334	14.9394	0
				1183	89.4218	44.6135	27.6718	29.7263	4.08797	5.9988	0
				1184	33.7402	56.4413	57.5279	0	2.06849	4.1403	7.34301
				1185	93.6025	25.4529	29.5206	31.5751	33.6436	32.8193	0
				1186	38.43	38.7634	35.6568	28.4462	30.5149	0	4.20855
				1187	29.0673	71.9106	55.2767	37.0261	9.80707	5.30758	0
				1188	0	0.333395	4.40145	6.45559	8.52405	6.59965	8.28327
				1189	169.482	80.5963	65.8077	67.8622	69.9307	69.1744	0
				1190	179.254	241.276	71.2208	72.0375	8.34412	3.85457	0
				1191	120.234	49.5118	19.6309	19.3941	21.4626	19.4476	0
				1192	0	3.83721	7.89411	9.94862	11.7845	20.7882	13.919
				1193	18.0448	60.739	64.8066	66.8611	35.8557	11.3271	0
				1194	89.1744	42.1188	46.1865	48.241	37.2498	30.2634	0
				1195	93.3387	94.2128	38.6273	35.0693	37.1384	37.6798	0
				1196	0	3.42986	7.49752	9.55203	8.07188	4.03591	4.08939
				1197	105.209	100.435	28.374	7.57599	9.64448	5.85586	0
				1198	48.7062	20.51	4.31294	2.81633	3.05101	4.0139	0
				1199	0	31.267	34.7692	32.0773	33.976	27.8786	11.6046
				1200	0	24.6884	18.9393	20.9939	23.0623	20.5214	7.88824
				1201	17.4731	12.5291	0	2.05451	4.12301	4.68825	8.84065
				1202	0	6.47667	8.47054	8.82655	8.31789	7.59202	10.9633
				1203	6.4933	0	1.73832	3.79283	3.27917	5.33409	8.023
				1204	3.90597	169.664	166.96	68.0714	64.5343	19.8017	0
				1205	54.3197	77.334	71.146	68.6616	0	2.08261	6.11369
				1206	208.63	214.218	218.286	219.755	222.833	0	4.20815
				1207	78.6706	70.1554	38.1903	40.2448	42.3133	38.5132	0
				1208	43.6358	36.5892	0	1.96432	4.03276	0.137046	0.490046
				1209	0	43.1354	47.2031	49.2576	15.4829	16.7438	13.1793
				1210	8.38956	5.48983	0	2.05454	4.12305	5.99793	9.98172
				1211	22.9686	23.3322	27.3998	29.2559	18.4995	0	16.5045
				1212	10.3527	7.76633	4.30563	5.77976	6.69595	0	1.8267
				1213	59.7265	52.9578	52.451	31.8071	25.0579	0	2.60823
				1214	107.983	118.491	78.2955	57.9097	59.9782	55.841	0
				1215	27.6905	0	3.341	5.39551	7.43391	9.14744	12.2107
				1216	0	0.522801	4.34653	6.40105	8.46954	4.08567	6.59578
				1217	0	69.9795	68.9684	32.4688	30.048	19.791	21.4781
				1218	38.1046	39.5407	28.4078	27.7904	29.8591	15.91	0
				1219	0	4.33043	7.96429	9.94951	11.9805	14.6037	14.6496
				1220	82.858	69.0674	55.373	52.2586	54.3271	44.0931	0
				1221	26.7665	11.8241	0	2.05451	4.12301	5.9786	1.86452
				1222	36.6395	18.6535	10.6117	0	2.06849	0.334809	4.35606
				1223	114.185	70.3121	34.1468	22.8705	18.6585	8.7943	0
				1224	134.508	64.9278	7.16269	3.10456	5.17305	6.5792	0
				1225	106.438	54.9781	0	2.05451	4.123	6.20458	2.80066
				1226	1.58362	0	3.2509	5.00594	6.35242	8.42861	7.87158
				1227	53.9142	70.3991	64.3232	47.944	15.4785	0	3.72859
				1228	0	17.1282	21.1958	23.2503	18.3389	19.1776	13.5153
				1229	186.335	127.58	70.8694	72.9239	74.9924	72.6826	0
				1230	144.638	148.5	101.827	103.882	12.5418	14.6097	0
				1231	96.1392	62.3397	11.3818	4.42074	6.48923	2.25174	0
				1232	0	29.6263	33.694	35.7485	25.1483	17.1084	17.9361
				1233	92.5036	90.0329	92.7679	88.2021	75.472	6.75217	0
				1234	0	110.184	113.186	46.6473	48.7158	30.3116	32.2039
				1235	64.8319	44.2773	0	1.38233	2.2233	4.30589	0.522747
				1236	1.80891	0	3.40567	5.46011	7.5286	6.06014	4.22169
				1237	27.6531	68.9426	68.6831	42.5462	25.4275	0	1.24173
				1238	0	16.5501	20.4215	22.476	24.5445	12.2685	15.6688
				1239	81.1314	84.1364	80.5595	81.1745	79.8055	18.1684	0
				1240	80.0726	80.0665	36.2197	26.1586	28.2279	0	4.16858
				1241	0.0242463	0	3.91109	5.92613	7.99462	9.89807	9.30744
				1242	127.379	80.9397	57.3913	38.6954	32.9371	24.5875	0
				1243	0	51.0802	49.3149	20.3458	22.4145	19.0972	12.7806
				1244	12.208	0	3.67974	5.73426	7.80275	5.94047	4.97035
				1245	0	0.91214	2.80059	4.85511	5.81701	7.36606	9.22259
				1246	0	13.7555	17.7827	19.7453	20.5456	22.1496	25.8589
				1247	94.8085	114.865	115.895	117.95	28.9944	0	2.14591
				1248	61.7869	64.6707	31.1647	12.4135	13.3036	14.134	0
				1249	164.34	146.995	81.2387	18.6132	20.6817	9.69998	0
				1250	21.7459	31.6147	35.6751	36.0578	32.0021	0	26.8675
				1251	109.575	92.4385	96.5061	91.8222	93.194	12.0815	0
				1252	0	16.5501	20.6177	22.6722	23.1743	22.0777	12.4309
				1253	88.8066	87.2792	74.1298	28.5474	21.8859	0	2.33392
				1254	141.021	108.504	1.79878	3.82126	5.88975	0	2.17826
				1255	45.7309	36.6565	0	2.05451	4.123	3.9939	8.01848
				1256	155.743	112.026	56.6069	29.3198	31.3883	20.3284	0
				1257	0	3.86163	7.92928	6.85902	8.92749	8.07149	11.6386
				1258	204.366	197.656	164.359	162.553	164.622	162.533	0

## Sheet: Figure5c-e
subid	Cluster	alpha	beta	gamma	omega	kappa	eta_no	eta_yes
1	Pragmatic helpers	0.687428	0.123542	1.24837	0.640968	0.958254	4.36432e-08	0.123525
6	Justice warriors	0.117284	2.33073	1.697	0.0768292	-9.31311	10.5628	19.9999
7	Justice warriors	1.95997e-08	1.95998e-08	0.666502	0.390734	-0.267684	1.22764e-08	3.3721
9	Pragmatic helpers	2.03022e-07	2.03023e-07	7.03462	0.355174	0.424093	17.8865	20
10	Rational moralists	2.16601	0.406666	1.81251	1.80787	2.05278	6.97389	2.67345
12	Rational moralists	9.87902	2.19799	3.5776	7.46106	9.25719	5.93495e-09	7.51129e-09
14	Rational moralists	0.957976	0.119929	0.452464	0.682097	0.727231	6.09819	3.49226e-07
17	Pragmatic helpers	3.48581e-08	3.48587e-08	0.334099	0.00601645	0.361352	1.4076e-07	2.55023e-07
18	Rational moralists	1.15947e-08	1.16048e-08	0.355585	0.00234785	0.3295	0.217323	0.135032
20	Rational moralists	1.5379	0.772841	2.04714	1.72686	1.15615	11.4519	5.15358
22	Rational moralists	0.199329	0.338984	0.649353	0.497513	0.314164	20	1.05482
24	Justice warriors	0.0976861	1.18586e-07	0.962471	1.18585e-07	0.21224	1.15636	20
25	Justice warriors	0.0665349	1.33211	9.18078	0.505164	-0.669304	3.31671	4.55954
26	Justice warriors	0.678579	0.093848	1.27568	0.225276	0.55108	6.94124e-08	1.81807
28	Justice warriors	0.191875	0.061622	0.791829	0.138017	0.389954	0.48897	1.27358
29	Pragmatic helpers	0.00660105	0.0154351	0.34229	0.00669151	0.350955	0.107485	5.62113e-06
30	Rational moralists	5.58859	6.89676	0.0132738	5.80158	1.01098	19.9982	11.2189
31	Rational moralists	0.0241205	0.028431	0.397325	0.0676266	0.274906	9.92418e-07	2.36424
32	Pragmatic helpers	0.791195	0.0648346	1.19056	0.604295	1.81323	1.94912	0.296353
33	Rational moralists	0.0463471	2.47718e-08	0.261439	2.47717e-08	-8.76205	4.30002	20
34	Rational moralists	5.4979	2.29388	6.52384	3.68471	-0.134135	13.9848	4.06583
35	Justice warriors	0.00456744	2.10486e-06	0.587183	2.10432e-06	0.265247	0.782064	1.85604
36	Justice warriors	4.07929	7.73938	5.48005	1.5537	5.30593	13.9074	11.7498
37	Justice warriors	2.48352e-09	2.48354e-09	1.37118	0.0105647	0.0395886	1.08394	2.77562
38	Pragmatic helpers	0.0372407	1.06577e-07	0.676619	1.06577e-07	0.622585	0.402375	6.25793e-07
39	Pragmatic helpers	6.95665	0.00248032	6.02806	5.34073	9.24106	2.66561	0.00478962
40	Rational moralists	1.48099	0.127783	1.32817	1.81198	0.621483	9.36268	5.20261e-06
41	Rational moralists	4.70098	1.09485	1.68953	4.86742	3.29952	4.64128	8.51837
42	Pragmatic helpers	0.119681	0.0395977	1.30691	0.0849338	0.466945	2.17512	1.66521
43	Pragmatic helpers	3.82412	1.85077	3.32188	2.88709	5.90833	11.5866	0.00115425
44	Justice warriors	1.95427e-07	1.7945	10	1.22199	-9.57676	2.62485	4.82806
45	Pragmatic helpers	0.0353202	0.0199239	0.642932	0.062584	0.421511	0.886768	0.958643
52	Pragmatic helpers	1.56942e-07	1.57e-07	0.92992	0.00373131	0.65433	2.60776	0.427894
55	Justice warriors	1.25785e-07	1.25787e-07	3.94408	0.697693	-9.94556	0.852249	20
57	Rational moralists	2.81507	3.35808	4.9953	4.20004	0.823673	19.3478	0.329656
58	Pragmatic helpers	1.78249	0.847701	9.46032	1.07316	3.20778	7.38799	4.38258
60	Rational moralists	1.25852	0.520077	5.54656	0.927396	1.50304	15.7265	6.40243
63	Justice warriors	0.186782	0.106034	7.66637	0.194536	0.126744	2.85781	2.15054
64	Pragmatic helpers	2.24917e-07	2.24927e-07	0.868634	0.0128123	0.586356	2.38271	0.99818
66	Rational moralists	0.101727	0.121026	0.537446	1.36881e-05	-9.99973	20	10.4726
68	Pragmatic helpers	0.00108361	0.0188162	0.0181826	0.331254	0.198688	19.9999	5.30601
69	Justice warriors	0.501236	1.4411	7.22567	1.2227	-6.26838	0.724943	9.78837
70	Rational moralists	3.88185	0.98836	4.99332	3.03177	0.613396	12.5761	5.06794
72	Rational moralists	4.7482e-08	4.73469e-08	4.10622	0.189889	0.141282	13.7993	13.8188
73	Rational moralists	7.14827	0.933671	5.83889	4.67293	-2.73741	13.5305	1.3753
75	Rational moralists	0.370723	0.0736825	1.42699e-07	0.731966	0.21827	15.8524	11.4981
78	Justice warriors	1.47192e-08	1.47193e-08	0.731619	0.0906627	0.133589	2.25974e-08	19.9999
79	Pragmatic helpers	0.044419	0.0192394	0.43536	0.0347198	0.348874	0.451419	1.7436
80	Rational moralists	3.79484	0.939143	2.25146	3.0027	-3.55203	20	10.6117
83	Rational moralists	0.257635	0.103616	0.332357	0.565853	0.164588	4.05477	6.48659
85	Pragmatic helpers	2.47532	1.73095	5.26405	1.89056	4.19962	15.4894	5.701
87	Rational moralists	0.248491	0.716153	8.45975	0.319157	0.459289	20	8.22781
88	Rational moralists	2.14254	0.905543	5.092	1.58161	2.32007	13.2504	4.39277
90	Rational moralists	9.96993e-05	0.155757	0.175941	0.261137	0.0675781	6.23384	2.06168e-05
91	Rational moralists	1.60666	0.337519	0.858711	1.2116	1.77145	0.000629455	0.178146
94	Rational moralists	1.18685e-06	1.18725e-06	0.378481	0.322081	0.0330306	11.042	1.20452e-05
96	Rational moralists	3.94331	7.09203	8.10709	4.29134	-2.64718	19.6027	0.324983
97	Pragmatic helpers	2.85492e-06	2.8551e-06	0.216876	0.724102	-0.389481	16.8051	2.39199
98	Rational moralists	1.53686	1.02697	5.54847	1.43144	1.48061	10.0097	0.00169468
100	Rational moralists	2.16129	0.474011	0.516121	2.04702	0.555736	1.08243e-06	20
101	Justice warriors	0.915453	1.5143	0.601335	0.642304	0.235567	6.75346e-08	20
102	Pragmatic helpers	0.80283	0.674953	0.467077	0.691698	1.17688	6.0883e-06	1.17867e-06
105	Justice warriors	5.22139e-08	5.22169e-08	0.558673	0.48177	-0.498907	2.08606	5.67221
108	Rational moralists	0.528093	0.00293048	2.11666	0.350849	0.862212	4.11754	2.5317
110	Justice warriors	0.445904	0.103515	1.05404	0.425549	0.536887	1.3405e-08	0.43084
112	Rational moralists	6.6251	3.96941	5.28504	6.04652	5.18118	19.428	1.73846e-08
113	Rational moralists	6.34873e-07	6.34885e-07	0.26843	0.0884309	-0.025339	6.54548e-07	2.88799
114	Pragmatic helpers	2.13733	0.633412	0.971291	2.01975	3.53653	4.77529e-07	2.2821e-06
115	Justice warriors	0.000791172	0.0224914	0.523111	0.00678107	0.228123	1.03825e-08	0.886963
116	Rational moralists	1.30534e-07	5.93919e-07	10	0.442772	-1.82937	19.9999	2.60059
119	Pragmatic helpers	3.65939	1.97686	6.49937	3.57811	2.98937	10.3723	4.95551
124	Pragmatic helpers	0.130477	0.072438	0.412312	0.082673	0.446711	7.8939e-05	1.75358
125	Pragmatic helpers	9.27875	6.34481	5.39428	8.05677	7.70462	11.867	12.5831
126	Rational moralists	4.16237	4.93385	9.96203	2.49471	4.05405	16.5132	1.17368
127	Justice warriors	0.0381169	0.0278413	0.618117	0.0597785	0.0902409	1.19174e-08	3.38039
128	Rational moralists	6.65905	3.79664e-06	9.99998	7.29385e-07	1.30079	19.9999	1.18791
129	Justice warriors	0.210596	0.0578268	0.642546	0.187575	0.280207	0.719896	3.9229
130	Justice warriors	8.93672e-08	0.467632	10	0.272903	-6.27491	4.08734	19.9999
134	Rational moralists	6.28624	0.108556	8.42703	6.30319	4.51293	4.02382	0.385396
135	Rational moralists	0.00122622	2.47454e-07	3.06653	2.4765e-07	0.331903	4.77131	4.83075
136	Rational moralists	5.36015	0.182052	8.3876	3.1019	-0.506646	13.3096	0.311111
137	Pragmatic helpers	3.86768e-07	3.86858e-07	0.518566	0.00744136	0.350481	0.804509	1.23856
139	Pragmatic helpers	1.95916	2.23023	3.76677	1.35438	3.82977	13.9625	4.51092
141	Rational moralists	7.40737e-07	7.40703e-07	4.66699	0.186763	-2.56444	10.4859	1.949e-05
142	Justice warriors	0.495072	0.112888	0.918858	0.746401	-0.396638	1.28587e-06	19.9998
144	Rational moralists	6.98812	3.45295	8.75182	4.08137	-5.53299	16.4502	1.68113
146	Rational moralists	6.20544e-08	6.20639e-08	2.43443	0.468386	-0.209042	20	18.7917
147	Rational moralists	1.09528e-07	1.09511e-07	0.314394	0.000649092	0.0966069	1.13107e-07	2.85985
151	Rational moralists	0.000396708	0.615651	8.13415	0.0885488	-0.876494	17.1308	4.05349
153	Pragmatic helpers	0.0170907	0.0141958	1.61056	0.17054	0.417172	4.0626	4.00912
154	Rational moralists	1.54709e-05	1.54932e-05	0.0758761	0.0127187	0.308246	19.9879	0.0239535
156	Rational moralists	3.59305	1.32569	2.73549	3.85707	-3.76246	18.7841	5.56177e-06
157	Justice warriors	0.785545	0.129116	0.786224	0.56192	0.872736	0.0272225	1.18491
158	Rational moralists	8.33237	0.860497	3.11111	6.81426	7.31002	1.24306e-07	1.14876
161	Justice warriors	0.0105115	0.00939105	0.856419	0.0956488	-0.433511	1.4389	18.8436
162	Justice warriors	5.99212	2.96908	2.01927	3.67715	5.66864	5.71005	5.71006
163	Pragmatic helpers	2.54279e-08	2.54287e-08	0.337295	0.0377964	0.337012	0.247073	2.1998
165	Rational moralists	2.70346	6.64778e-08	0.275211	6.64787e-08	-1.67591	19.9999	2.14875e-06
167	Justice warriors	1.48695	1.64963	0.138264	1.11127	1.69744	4.91805e-06	1.66406
169	Justice warriors	0.0452824	0.0107758	0.750069	0.0152774	0.0963779	2.40251e-07	1.79296
171	Rational moralists	0.207427	0.0712276	3.15101	0.235099	0.268639	20	9.6983
173	Rational moralists	5.6281	0.139701	6.3884	6.0701	3.42088	17.8337	4.51688
174	Pragmatic helpers	1.43246e-09	1.38062e-09	0.680689	0.000257877	0.332687	1.86659	2.25553
175	Pragmatic helpers	2.55551	2.20332	6.28697	1.90567	4.76917	15.5202	5.49098
179	Pragmatic helpers	5.39878	2.32585	9.26862	3.9826	7.66886	4.52536	0.000112635
180	Rational moralists	0.134071	2.52381e-08	0.312306	2.52381e-08	0.139409	8.88744e-08	1.33389
181	Pragmatic helpers	3.97714	4.48665	5.96749	2.56704	7.37971	13.7353	7.01473
182	Rational moralists	8.24823e-07	8.24835e-07	0.325989	0.010913	0.25099	9.2216e-07	3.93567
185	Rational moralists	0.0374544	4.67339e-07	1.59861	4.6724e-07	0.341567	2.37721	0.697266
187	Justice warriors	2.9166	0.712464	3.42021	2.86646	2.34641	4.31751e-08	19.9998
188	Justice warriors	1.22855	7.16331	3.89037	2.18727	-2.36567	4.13319e-08	20
189	Rational moralists	2.876	3.49319	8.98951	2.01637	1.21097	14.4312	1.0737
190	Justice warriors	0.356364	2.96086	8.05642	1.04213	-4.01581	1.68628e-08	5.63368
191	Pragmatic helpers	0.161503	0.898477	10	2.23297e-07	1.04606	11.6989	2.86025
194	Justice warriors	0.522784	0.102202	1.21034	0.454125	-0.126321	0.354395	19.9999
198	Pragmatic helpers	0.700143	0.962492	7.95311	0.515471	1.73893	20	10.1101
199	Pragmatic helpers	2.9018	1.28906	7.08095	1.89548	4.77919	5.94594	2.40949
201	Pragmatic helpers	4.72481	0.533467	6.59786	8.25429	1.98194	11.3325	0.703142
204	Rational moralists	5.12714	3.8315	6.1813	3.37828	5.49973	15.8111	0.523223
207	Justice warriors	0.0512929	1.14325e-06	0.53878	1.14327e-06	0.0397704	1.20832e-06	19.9992
208	Pragmatic helpers	6.8938	2.40987	5.06414	3.26272	2.59424	13.6329	7.83353
209	Pragmatic helpers	0.0823249	2.60395e-05	0.910305	0.808091	0.045965	16.7573	6.73922
210	Pragmatic helpers	2.8579e-09	1.504e-09	0.359329	3.17231e-09	0.330636	0.21256	1.81437
215	Pragmatic helpers	6.3793	7.33038	8.0289	5.47526	5.48988	17.5834	4.84896
216	Rational moralists	2.64267e-08	2.64266e-08	0.489579	0.26779	-0.230316	10.5863	7.50857e-07
226	Pragmatic helpers	0.387907	0.0928652	1.02641	0.429951	0.801587	2.2685	1.95025
227	Rational moralists	0.600801	0.694202	5.16953	0.0779665	-0.471089	16.2485	4.99533
229	Justice warriors	0.0865681	3.17952e-08	0.626758	3.17951e-08	0.116878	2.0096e-07	18.1395
230	Pragmatic helpers	3.49114	2.02203	6.67169	3.30087	5.03022	13.9351	5.53963
233	Justice warriors	0.228732	0.0688453	0.586343	0.188222	0.484162	0.958494	1.98579
234	Justice warriors	0.975496	0.885893	3.26231	1.7049	-1.85181	3.2373	20
235	Pragmatic helpers	9.14116e-09	9.14268e-09	0.489863	0.00163316	0.329538	0.682024	0.362971
236	Rational moralists	9.0689e-08	9.06918e-08	0.357078	0.0856761	0.154895	1.14097	4.39352
237	Pragmatic helpers	2.6963	0.576883	4.80923	3.10364	5.99973	14.9061	5.56171
238	Rational moralists	0.00365055	0.00352111	0.0389531	0.0864421	-8.07352	19.988	0.00650755
239	Justice warriors	1.33144	2.02999	7.34019	0.964682	2.80574	11.6363	10.4054
240	Pragmatic helpers	3.71359	1.96386	6.31198	3.56647	4.15022	18.0614	1.70988
241	Justice warriors	0.0525313	0.0144164	0.453796	0.0210692	0.279398	1.60745e-06	1.38287
242	Pragmatic helpers	0.0223042	0.0118377	0.72468	0.0194079	0.481071	1.3011	1.3205
244	Justice warriors	0.252186	0.0652115	1.62893	0.168034	0.138568	3.55708e-08	7.4045
245	Justice warriors	0.504356	0.107684	1.12332	0.516633	0.29732	1.1751	2.88803
246	Rational moralists	7.58421	5.42011	1.3102e-06	6.48482	6.47658	7.22275	0.0537882
247	Pragmatic helpers	0.0423585	0.018413	0.697627	0.0281338	0.727846	0.456523	0.341988
248	Pragmatic helpers	1.85076	1.15263	1.09755	2.32183	6.08589	16.5216	1.09323
249	Pragmatic helpers	1.49607e-07	1.49742e-07	0.352551	0.00115788	0.331087	0.173269	0.489892
251	Pragmatic helpers	4.45318e-05	0.0587078	0.473648	0.618421	0.0401393	20	7.67795
252	Rational moralists	3.22498	1.08929	3.2506	5.4467	0.229581	15.1836	6.55756
253	Rational moralists	5.29138	2.36915	6.52062	3.56664	-0.232988	13.9932	4.00114
256	Justice warriors	0.0489511	0.0213572	0.694848	0.0371132	0.057171	1.34274e-09	2.29236
259	Justice warriors	0.368681	0.110368	0.58492	0.246648	0.506961	2.92712e-07	2.95182
263	Justice warriors	0.00781738	1.62207	9.8477	0.271372	-2.03881	5.54944	5.32148
264	Rational moralists	1.88192e-08	1.88283e-08	9.12526	0.357235	-0.0134612	19.075	16.5415
266	Justice warriors	4.77183e-08	4.77174e-08	1.05536	0.159289	-2.84077	0.0275953	20
267	Justice warriors	0.347226	3.40155	1.9829	0.386711	-3.79768	2.74532	9.06917
269	Pragmatic helpers	3.63291	0.000480104	6.04361	3.34603	4.88827	3.92832	1.70758
271	Pragmatic helpers	2.69731	2.42904	6.68542	1.59236	4.44633	13.5374	3.15939
273	Pragmatic helpers	3.22974	0.971553	5.53324	3.74205	1.97909	14.1446	4.56383
274	Rational moralists	8.34629	3.18566	9.58029	5.19205	5.62093	13.3816	0.730399
275	Rational moralists	2.71584	1.0431	7.86805	1.52039	3.4666	20	12.7353
276	Rational moralists	0.00684389	9.54145e-05	7.43705	0.67862	0.00216591	12.5655	11.3947
277	Rational moralists	6.9184	0.135279	9.92932	6.84288	1.90553	19.8438	1.31593
281	Rational moralists	5.08925	0.11859	9.9238	2.39112	-9.00895	19.3096	0.297614
282	Pragmatic helpers	1.65791e-06	0.0370026	0.0355887	0.324647	0.00469041	20	5.30371
283	Rational moralists	3.7793e-08	3.77932e-08	0.562958	0.121816	-0.227141	1.29338	1.93639
284	Pragmatic helpers	0.000137355	0.031847	0.445485	0.109694	0.553356	0.112609	0.0861678
285	Rational moralists	9.94555	0.271016	9.94728	7.95837	-6.54197	19.5242	1.05861
287	Rational moralists	5.69723	1.33909	2.04764	4.39598	2.79902	1.84225e-06	4.65566
289	Justice warriors	0.0324302	9.7551e-09	0.672631	9.75476e-09	0.143116	1.30909e-08	1.9385
291	Rational moralists	3.55736	3.51772	7.15041	2.24892	0.0395097	14.3058	2.53214
293	Rational moralists	0.374489	0.104064	0.587438	0.736456	-0.290523	19.9998	4.44519
294	Pragmatic helpers	1.42856	1.1834	7.08574	0.968979	2.56112	19.9876	13.4158
295	Rational moralists	0.0567762	0.0203235	0.485589	0.0304439	0.353274	1.1527	0.847352
296	Justice warriors	0.0256563	3.74292e-09	0.583133	3.74281e-09	0.150862	1.0793e-09	5.22822
298	Rational moralists	5.22797	2.34536	6.60035	3.56049	-0.71169	13.6969	3.9563
300	Rational moralists	0.607445	3.70764	8.41689	0.266901	2.18716	20	2.49564
301	Rational moralists	8.07346	0.290352	6.12435	5.34159	1.23161	19.9277	0.0952431
302	Rational moralists	0.760415	0.125253	4.67974	0.546327	-0.268857	9.56561	6.68461
303	Justice warriors	0.230518	0.0388557	0.675999	0.0519296	0.140306	9.99802e-09	20
304	Rational moralists	0.448857	0.115332	0.223593	0.12418	0.6843	9.1821	19.9061
305	Pragmatic helpers	4.33805	1.53498	2.5286	3.52563	5.77948	14.2559	1.47221e-07
306	Rational moralists	1.99003	0.291327	2.60457	1.19691	-1.87943	2.71683	0.288207
307	Rational moralists	2.76973	0.00219284	5.25675	3.29235	1.65624	6.05756	2.29221
308	Justice warriors	1.31203	3.57761	7.20581	0.629755	1.71394	19.949	15.4809
309	Rational moralists	2.63014e-06	0.367858	9.99995	0.442396	-1.34054	20	3.91451
310	Rational moralists	4.24991	3.19937	4.93823	3.31737	4.25511	4.34221	3.81003
311	Pragmatic helpers	0.0567032	0.476476	0.807762	0.0336382	0.577273	3.11486	3.37382
314	Rational moralists	0.61523	0.110692	0.129588	0.310396	0.872274	0.135394	11.0458
315	Rational moralists	3.9776	1.54433	4.02457	2.56315	4.18971	14.3086	4.14655
317	Justice warriors	0.0754468	4.16833e-08	0.640621	4.16835e-08	0.159253	3.50599e-08	19.9995
318	Rational moralists	1.0295	0.103001	0.673748	0.483244	0.27977	13.3961	13.8142
319	Rational moralists	1.15156	1.19035	1.59372	1.46414	0.104969	20	10.3656
320	Rational moralists	2.72259	0.679874	1.04185	2.13873	2.72688	5.22146e-06	0.705933
321	Justice warriors	5.44368	1.72513	4.41335	3.57607	2.53996	0.135869	5.18859
322	Rational moralists	0.0875984	0.0262387	0.281831	0.0300188	0.396962	2.47424e-07	0.82252
325	Rational moralists	5.5101	8.93496e-06	9.21845	8.49945	5.05662	3.55504	0.836747
326	Rational moralists	2.45097	2.29111	3.35845	2.04159	2.37541	15.097	1.45606
328	Justice warriors	3.51685e-08	3.51694e-08	0.712897	0.0228092	0.0919473	9.76208e-09	3.15442
329	Pragmatic helpers	3.16806	0.641123	5.26398	2.54728	4.36384	3.59721	1.53186
330	Justice warriors	0.00721335	3.15158e-08	1.8018	3.15168e-08	-0.224208	3.33451	5.21131
332	Justice warriors	0.879983	0.113747	0.603567	0.726687	1.06856	3.9997e-06	4.59305
335	Rational moralists	2.03449	0.126852	7.12378	3.8868	2.84225	7.54553	7.23266
336	Pragmatic helpers	0.00738591	0.0385018	0.0440602	0.62899	-0.00198805	8.22536	1.21919e-05
337	Pragmatic helpers	0.113056	0.0680226	0.507618	0.837823	0.0935217	20	3.11127
339	Rational moralists	3.90601	1.35427	4.95706	3.57669	-5.29169	19.7311	5.34148
344	Rational moralists	1.25755e-06	1.30313e-06	9.99928	0.342373	-0.677069	20	8.14644e-06
345	Rational moralists	0.888389	0.00931018	0.663753	0.477618	-1.71096	19.9574	18.6324
346	Rational moralists	2.90494	1.67725	4.74926	2.5112	4.92271	19.9996	5.03618
347	Rational moralists	9.98749	5.89177	9.98735	6.1822	-5.49772	19.9844	1.3736
349	Justice warriors	0.128139	0.0500886	0.647093	0.0949791	0.152814	8.25436e-09	2.08873
351	Rational moralists	5.29999	2.43357	6.62588	3.59645	0.022522	13.8249	3.89072
352	Pragmatic helpers	0.0462012	1.16765e-07	0.640501	1.16758e-07	0.69283	0.0476881	1.25545e-07
353	Rational moralists	0.00937731	0.307849	1.20003	0.189127	0.152666	9.44161	9.39022
355	Rational moralists	4.64966	2.47793	6.61868	3.4376	2.9433	13.5935	3.65025
357	Rational moralists	1.28045e-08	1.28052e-08	0.339279	0.0359016	-0.179925	3.91211e-09	6.80385
358	Pragmatic helpers	0.00431167	0.00162228	0.863375	0.00121581	0.324975	1.65878	0.840074
359	Rational moralists	3.04326	0.116853	7.05594	1.09646	2.52243	15.4484	0.220461
360	Pragmatic helpers	1.00632	1.33107	2.26083	0.741674	2.26886	6.01042	0.0803442
364	Rational moralists	4.49172	2.44776	6.48476	3.24161	-0.00959389	14.0376	3.90331
365	Justice warriors	0.00139858	2.61856e-06	0.572712	2.60863e-06	0.24118	1.04797	4.19983
368	Rational moralists	5.02453	0.654502	0.295633	6.18658	0.851124	19.9996	5.9417
371	Justice warriors	1.26931	1.19172	7.41521	1.27584	-0.982311	4.11075	19.9995
372	Rational moralists	1.57368	0.139911	0.182788	1.53256	1.01202	20	0.0839214
373	Rational moralists	4.9157	2.74841	6.02173	3.58375	1.89448	19.9999	7.27666
374	Pragmatic helpers	1.10283e-07	1.10321e-07	0.559136	0.105627	0.560612	3.66407e-06	6.43294e-07
376	Rational moralists	6.52003e-08	6.52032e-08	3.3777	0.16917	-0.16547	19.9999	18.7657
377	Justice warriors	1.02382e-08	2.00873e-08	10	0.030653	0.173639	3.97428	16.4373
383	Justice warriors	1.25083	1.82607	7.59736	1.05196	0.0353344	7.72824	20
384	Rational moralists	0.0509047	1.25834e-07	0.626983	1.25835e-07	0.12265	4.81236	2.81244
385	Pragmatic helpers	8.98324e-07	9.05469e-07	0.0546715	0.334979	0.0075957	20	3.922
386	Justice warriors	1.33866	1.20431	0.52461	1.04483	1.36389	0.244489	20
390	Justice warriors	3.24858e-07	3.49355	9.99999	0.789827	-2.71383	4.66944	20
392	Pragmatic helpers	3.9281	2.12419	2.5061	3.87032	3.00208	1.45224	2.85068
394	Rational moralists	0.768629	1.77892	0.0741973	0.778821	-3.66453	16.0321	19.9397
398	Justice warriors	0.19156	0.0682743	0.557712	0.140591	0.230929	1.13549e-08	20
400	Justice warriors	0.307747	0.0784612	0.855704	0.251764	-0.00524536	0.18321	9.09734
401	Rational moralists	0.0723007	0.0295956	0.732645	0.103573	0.239906	3.57012	11.7117
403	Justice warriors	0.0107144	0.00569905	0.366717	0.00875712	0.313382	6.40084e-08	4.4812
404	Rational moralists	3.35079e-07	3.35155e-07	0.569143	0.0399931	0.0433455	2.15792e-07	2.9494
405	Pragmatic helpers	3.34928	1.87921	1.84455	3.30988	2.63889	19.9855	1.60176
406	Justice warriors	0.0231094	0.00694912	0.516437	0.0102192	0.0724197	3.96567e-07	20
407	Justice warriors	0.785672	0.116343	0.945727	0.65706	0.725714	0.231491	0.628052
408	Rational moralists	0.678003	1.05119e-05	2.64857	1.05132e-05	0.205613	19.9999	7.87146
409	Justice warriors	0.00563576	2.09159e-09	0.679179	2.08752e-09	0.0537956	1.73521e-09	20
410	Pragmatic helpers	3.57197	2.38101	4.35633	2.4422	5.88558	19.9999	5.65945
411	Justice warriors	0.0811598	0.0236039	0.894655	0.0477287	0.0159393	0.181846	20
413	Pragmatic helpers	6.84032	0.64571	2.46318	5.55254	6.18182	0.0230301	2.2583
415	Rational moralists	0.125454	0.265863	7.79225	0.281361	0.137528	19.9998	18.0304
416	Justice warriors	2.70995e-07	7.76338	8.12578	0.774264	-9.99999	3.20552	12.3417
419	Rational moralists	0.208687	7.43062e-05	0.549186	7.43562e-05	-0.0101476	0.990825	18.1789
420	Pragmatic helpers	0.0002365	0.0189763	0.0232586	0.329776	0.20683	20	5.30769
421	Pragmatic helpers	4.21082	0.887478	2.61958	3.49542	6.36887	2.1935	2.27813
422	Justice warriors	6.51477e-08	6.42745e-08	0.616568	4.78986e-06	-0.00572427	1.00812e-08	2.34691
423	Rational moralists	0.12195	0.0227076	0.436998	0.0256353	-0.55976	9.2473	17.6212
424	Rational moralists	2.73715	0.0880763	8.74668	1.37643	-6.22546	15.6753	2.38929
426	Rational moralists	6.89523	2.72591	0.427297	7.11976	-0.539637	0.144961	0.00692874
427	Pragmatic helpers	3.12318	1.4643	4.47462	1.66989	4.50498	13.2299	9.05993
430	Rational moralists	0.00109429	0.00105205	1.42323	0.271223	-0.143884	8.15282	8.47654
431	Rational moralists	5.8692	1.15482	4.06381	2.42643	3.80257	11.6287	8.83893
432	Rational moralists	0.395369	0.0244527	9.99997	1.30708e-06	0.09217	5.20931	13.7018
433	Rational moralists	0.00158554	0.0705239	0.375311	0.0341971	0.271854	0.606268	2.28577
436	Justice warriors	0.0578941	0.016321	0.586594	0.0221027	-0.0230606	0.412239	20
438	Pragmatic helpers	3.84029	2.3741	3.39285	2.58729	6.06781	14.3365	4.42631
439	Pragmatic helpers	7.66386e-08	7.69017e-08	0.0136187	0.341613	-0.00331625	20	0.000136178
440	Justice warriors	4.43537	1.1991	3.61372	4.4721	6.06091	5.44152e-08	2.52298
441	Pragmatic helpers	3.8037	4.02291	6.79219	2.62218	5.00922	8.79226	2.5604
443	Pragmatic helpers	7.37695	8.27587	4.50386	7.81879	3.56971	13.2403	12.7756
444	Rational moralists	0.141922	0.062425	0.420931	0.22286	0.237773	0.945538	4.13717
446	Pragmatic helpers	0.767214	0.471117	7.50825	0.613213	1.30403	5.48477	4.04972
447	Pragmatic helpers	0.935286	1.36409	9.8187	0.746389	1.14457	15.9819	13.5713
448	Pragmatic helpers	0.0197841	0.000127421	0.352458	0.0142043	0.352229	0.128155	2.31735
449	Rational moralists	0.380767	1.24431	7.52013	0.0219099	-8.36017	16.7805	0.968633
450	Rational moralists	1.888	2.95172	9.49649	1.92952	-0.481154	19.9999	18.9185
452	Rational moralists	2.10415	1.03177	2.29044	1.33999	0.529512	9.93321	5.3889
453	Rational moralists	1.17305e-06	1.17367e-06	0.354639	0.136476	-0.0420075	4.29572e-08	3.51255
456	Justice warriors	3.80603	0.593522	4.88816	3.24835	3.04008	2.01953	1.14015
459	Justice warriors	0.0278136	0.00932802	0.67357	0.0146736	0.0131373	1.57959e-09	10.685
460	Rational moralists	5.15889	1.67987	6.22021	5.18147	3.62638	14.1353	2.75657
461	Rational moralists	5.27371	0.694343	2.05281	4.32887	4.32942	0.143058	1.27095
463	Rational moralists	4.89244	1.4048	5.31457	4.67616	-0.965807	15.0244	3.24657
467	Rational moralists	7.01451e-08	7.01474e-08	0.424856	0.00231693	0.279112	2.1898e-07	2.25998
468	Pragmatic helpers	8.9871e-08	8.98728e-08	0.403345	0.0654713	0.298925	5.51085e-07	1.58676
469	Pragmatic helpers	5.38853e-09	5.38989e-09	0.365105	0.00382102	0.329443	0.102669	0.230986
471	Rational moralists	4.56482	1.35161	1.4502	3.5702	4.34533	0.0490929	0.742483
472	Justice warriors	0.0374046	0.0275029	0.469153	0.127782	0.0219918	1.27979	20
473	Pragmatic helpers	1.82647e-06	1.8273e-06	0.604688	0.447984	-0.136782	2.81805	2.2461
474	Justice warriors	4.91133e-08	4.91303e-08	1.59472	0.0280921	-0.962931	4.32028e-08	14.9032
476	Justice warriors	0.218553	0.0745198	0.526073	0.290788	0.158378	4.84792e-06	4.40298
477	Rational moralists	3.04032	0.65989	0.927889	1.17619	2.23034	7.03555	7.25201
478	Rational moralists	3.28004e-08	3.28004e-08	0.16871	0.0945981	-0.430563	6.38996	20
480	Justice warriors	0.711096	0.190003	6.0936	0.882558	0.256169	2.87467	4.01153
481	Rational moralists	2.32766	2.49426	6.55057	1.62647	0.583568	18.3792	4.29197
483	Justice warriors	0.0138592	0.0104453	0.606884	0.0298799	0.220478	0.422673	1.0477
485	Rational moralists	1.70215e-06	4.49235e-06	9.99995	0.409984	-0.23037	15.06	20
486	Pragmatic helpers	0.00240481	0.00129683	0.465107	0.00225951	0.34251	0.770056	1.41485
487	Rational moralists	5.08372	2.30973	6.46851	3.51092	1.50492	13.3057	3.70557
488	Rational moralists	3.81217	2.6819	1.33859	5.00133	-1.3753	19.9999	8.68288
491	Pragmatic helpers	3.77677e-09	3.77739e-09	0.400907	0.00434976	0.326976	0.510278	1.81351
494	Rational moralists	0.13647	0.418965	1.81188	0.00161198	-9.96838	20	11.8273
495	Justice warriors	4.27165e-09	4.2718e-09	0.523234	0.1291	-0.00480335	1.06443e-08	2.91281
497	Pragmatic helpers	4.08192e-07	4.087e-07	0.0512342	0.655071	-0.123249	20	1.44344e-05
498	Rational moralists	0.0625412	0.360203	6.84326	0.374053	0.00195459	20	18.5332
500	Justice warriors	0.151526	2.65222e-06	4.16076	0.388172	0.152862	3.41495	3.72235
501	Pragmatic helpers	0.767708	0.193407	1.23975	0.575485	1.52797	2.91113	0.0336997
502	Rational moralists	3.82933	0.0180351	3.77818	4.98881	0.661105	6.50757	6.49596
503	Rational moralists	7.53811	1.97436	8.84064	7.47975	4.82618	16.9024	0.453292
504	Rational moralists	3.38943	2.24084	6.4313	1.07835	4.90282	11.6257	1.51995
505	Justice warriors	0.780035	0.125205	1.64747	0.716556	0.68051	1.42048e-06	2.92047
507	Pragmatic helpers	2.47374e-08	2.47389e-08	0.354939	0.0633205	0.283022	1.20911e-06	2.14749
508	Justice warriors	2.54059	4.67555	6.54305	1.42843	2.39402	20	3.25638
511	Justice warriors	1.8258	1.92841	3.93882	1.41952	1.26062	3.5593	20
512	Rational moralists	5.16038	0.460311	8.59566	4.00205	-2.76027	14.3456	2.04743
513	Rational moralists	0.0114974	1.55247e-07	0.393823	1.55248e-07	0.000717566	1.30564	20
514	Justice warriors	3.54966	1.36749	3.50328	4.12475	0.985503	2.07278e-08	3.60653
518	Pragmatic helpers	1.7304	0.419169	2.41351	3.62398	0.995336	19.9912	1.33439
519	Justice warriors	1.56229	0.383092	4.97388	2.97338	-6.53473	1.83159e-08	20
521	Justice warriors	0.0294504	5.6363e-08	0.83538	5.6363e-08	0.04762	1.1588e-07	3.65178
522	Pragmatic helpers	0.158365	0.0683784	0.480942	0.207153	0.420048	0.86423	2.445e-07
523	Pragmatic helpers	3.23463	5.67526	1.84609	2.3097	5.84859	9.78027	1.3152e-05
525	Rational moralists	4.48422	2.95893	6.96635	2.50133	5.21106	15.2296	3.27658
528	Justice warriors	1.83869	5.81378	6.6618	1.80241	0.0270647	0.399471	9.95419
529	Justice warriors	4.48707e-08	4.51181e-08	0.861745	0.0755972	-0.135573	2.70726e-09	20
531	Justice warriors	1.42046e-07	1.42057e-07	0.561429	0.0936869	0.162659	0.764209	2.03415
532	Pragmatic helpers	0.0722451	0.0344667	0.507198	0.0884618	0.474296	0.842628	0.791213
533	Rational moralists	1.16822	0.171544	1.92965	1.78389	0.37505	19.9999	6.16658
534	Rational moralists	3.95278e-09	3.92012e-09	0.831741	0.000268695	0.331932	1.72722	2.05706e-05
535	Justice warriors	0.940614	2.4889	7.61382	1.01284	-0.0793121	6.19343	5.71429
536	Pragmatic helpers	0.0114416	0.00498385	0.730538	0.00753965	0.679148	0.443244	0.385761
541	Justice warriors	2.30177	6.86841	6.10789	2.32299	1.46812	4.15239	10.617
543	Rational moralists	4.25712	3.38479	6.69744	5.31847	-2.46011	12.0276	2.66993
544	Rational moralists	1.07519e-06	1.07651e-06	0.454546	0.179803	0.146213	4.19881	2.95404
545	Rational moralists	1.02293	0.238332	0.0169408	0.415407	-0.524823	19.9978	7.88764
546	Justice warriors	0.361913	0.481893	7.50192	1.66462	-4.96909	1.22429	6.66795
547	Pragmatic helpers	3.91582	2.47875	6.61294	3.70821	3.33643	12.9636	3.43606
549	Pragmatic helpers	1.86915	2.25507	8.17058	1.36508	3.5381	18.0419	8.23486
550	Rational moralists	5.27164	0.519993	7.51863	5.9031	-3.37317	18.2399	1.39034
551	Rational moralists	5.38376	1.577	4.61492	3.81485	-5.87097	11.5269	2.2908
552	Pragmatic helpers	3.56849	2.60625	5.42528	2.40866	5.67307	12.3362	4.96988
553	Justice warriors	2.25219	3.30932	8.18723	1.73587	0.416531	3.66808	7.23442
554	Rational moralists	8.47304e-05	8.46605e-05	0.251102	0.257323	-0.188795	8.25773	19.9989
555	Pragmatic helpers	2.71241	2.94555	7.0712	1.93624	4.18818	15.7549	3.19395
556	Rational moralists	0.337614	0.00117619	0.65112	0.167735	-0.0662515	0.000800414	0.00327758
557	Justice warriors	0.830599	2.31014	2.31655	1.57822	-0.669314	2.65378	2.733
558	Rational moralists	3.0886	1.7138	6.27546	2.88714	2.42407	19.9999	6.48115
559	Rational moralists	0.278256	0.648927	0.859332	5.26608e-06	-9.99989	20	9.81924
563	Rational moralists	2.34243	1.98406	2.60083	1.18369	3.20576	12.0522	1.02266
564	Pragmatic helpers	0.152379	0.000326256	0.720332	0.0927344	0.493578	1.12099	1.25072
565	Rational moralists	0.130256	0.0688722	0.460933	0.547048	-0.308154	2.76916	3.82716
566	Rational moralists	7.81655	5.09595	2.55813	0.0144471	-6.07938	6.51883	0.485339
567	Pragmatic helpers	0.739629	0.105502	1.10115	0.587208	1.37714	1.9588	0.539187
568	Rational moralists	1.39465	1.57108	5.69139	0.716129	0.878184	17.545	5.72688
569	Rational moralists	1.73736e-07	1.73717e-07	0.264281	0.000825169	0.293256	9.39494e-07	1.9971e-06
572	Rational moralists	2.094e-05	0.00207804	5.11292e-08	0.345449	-0.0238277	16.7179	7.21662
573	Pragmatic helpers	4.79541	5.39918	1.52139	3.69253	4.64018	1.59708	9.95399
574	Rational moralists	1.34677	0.805687	1.21673	1.44327	1.11457	6.2814	1.09095e-05
575	Justice warriors	0.139071	2.07174e-07	0.753076	2.0717e-07	0.106684	1.70376e-07	0.476112
576	Rational moralists	9.91485	0.0379809	9.9644	5.71713	-9.49294	19.6988	0.101675
577	Justice warriors	1.9748e-08	1.97483e-08	0.818834	0.0745715	0.0684283	0.25208	18.1326
579	Pragmatic helpers	0.0205921	0.0319911	0.379385	0.0151339	0.307134	3.63342e-07	1.28953
580	Rational moralists	0.0029379	5.82803e-05	0.852547	0.00166862	0.33508	2.35574	0.322703
583	Rational moralists	6.44903	0.656246	8.27233	5.41131	1.77873	13.517	0.816723
584	Rational moralists	7.08888e-07	4.94268e-07	0.317262	0.0590629	0.252966	2.13873e-07	4.81596
585	Rational moralists	0.565791	0.146135	6.43356	0.296343	1.1195	20	8.24452
587	Justice warriors	2.34807e-05	2.34404e-05	1.17437	0.0175976	-0.550162	0.42649	19.9999
589	Justice warriors	1.21453e-09	1.21456e-09	0.545347	0.0698386	0.166741	0.789296	3.37118
590	Justice warriors	1.66221e-06	1.66237e-06	0.727046	0.00611436	0.107859	1.79889e-08	1.88234
593	Rational moralists	1.01005e-05	1.01974e-05	0.0134582	0.342013	-0.0178039	19.9981	0.0017484
595	Rational moralists	5.98822	5.99189	7.37175	3.75421	6.55471	17.2407	0.997771
596	Justice warriors	0.173742	0.081486	0.447379	0.140734	0.442785	4.43369e-06	1.54086
597	Rational moralists	1.73026	1.86622	8.76232	2.84893	0.423192	8.77353	2.82382
600	Pragmatic helpers	6.52755e-07	0.00433488	4.31162e-09	0.334327	0.00500216	19.9889	3.53819
602	Pragmatic helpers	1.57874e-08	1.57875e-08	0.161714	0.275935	0.283802	1.71253e-07	20
603	Justice warriors	0.374318	0.0795325	0.683665	0.209754	0.197505	2.39137e-08	20
604	Rational moralists	0.00324371	0.0147945	0.361865	0.0326837	0.296989	1.15252e-07	2.69678
605	Justice warriors	1.81567e-07	1.81646e-07	1.05756	0.0229084	-0.0160966	2.92143	20
606	Justice warriors	0.0996979	0.0417629	0.708013	0.106842	0.172501	1.53975	19.9997
607	Rational moralists	2.83981	0.452463	1.18773	2.28952	2.76143	0.0915331	1.94086
608	Justice warriors	2.92759e-08	8.3865e-08	10	1.00164e-07	-0.88545	5.30314	5.47661
609	Rational moralists	0.463001	0.117459	1.02235	0.889436	0.10468	19.9999	11.5139
611	Rational moralists	6.2718	0.670139	1.68577	2.65101	2.37206	19.9997	1.84023e-05
612	Pragmatic helpers	2.88183	2.30233	6.88691	3.37155	1.7711	13.8535	3.04346
613	Rational moralists	0.177847	1.84814e-07	0.0768084	1.84812e-07	-9.64535	9.75346	19.9997
615	Pragmatic helpers	2.16437	3.88876	1.45361	2.00832	2.46271	1.30286	1.11772e-07
616	Justice warriors	0.0256597	1.36532e-09	0.742917	1.36473e-09	0.166939	2.30456e-09	1.13054
617	Rational moralists	3.22876	2.65558	6.54176	2.34868	-1.71392	14.1836	4.23223
620	Justice warriors	6.47504e-09	6.50814e-09	0.635042	0.0196336	-0.0382912	1.62694e-09	13.9082
621	Justice warriors	0.201012	0.0544676	0.853383	0.13067	0.12391	3.74008e-07	15.692
622	Rational moralists	2.5397	0.455449	8.33399	6.20616	-1.22602	14.6499	7.50926
623	Pragmatic helpers	0.838994	0.180096	0.850916	1.21898	1.09681	19.5755	3.72504
624	Justice warriors	0.198962	0.0714947	0.476687	0.276164	0.125295	8.70397e-08	20
626	Justice warriors	0.0378102	2.10679e-09	1.66802	2.10478e-09	0.106235	2.29765	11.4608
627	Rational moralists	2.35052	0.0249469	7.75574	1.55135	1.08488	15.5289	11.0765
631	Justice warriors	3.51883	5.99009	4.15534	3.03757	0.888583	3.78309	19.9995
632	Justice warriors	0.00023359	0.000178711	4.1519	0.196926	-1.26735	3.49357	3.39075
634	Rational moralists	0.0055993	0.0154724	0.299424	0.0341656	0.304703	2.55484e-07	2.70015
635	Rational moralists	9.8161	0.163378	9.55224	8.13311	-0.733259	19.4416	0.803219
637	Pragmatic helpers	0.000768048	0.00780467	0.332857	3.93609e-05	0.336461	1.01202e-07	0.302259
639	Pragmatic helpers	4.09264e-08	4.09382e-08	0.380981	0.0132143	0.305389	0.0384683	1.69832
640	Pragmatic helpers	0.577121	0.366723	4.97267	0.827063	0.468077	13.0659	9.62129
643	Pragmatic helpers	0.0955104	0.212478	0.834016	0.105752	0.802084	20	10.4912
645	Justice warriors	0.491593	0.115959	0.586363	0.809812	-0.909345	1.74801e-06	19.9999
646	Pragmatic helpers	7.06006e-09	7.0613e-09	0.401436	0.0260553	0.280894	0.38086	1.82809
647	Rational moralists	1.21649e-06	2.12749	9.99999	3.76162e-07	-1.68557	20	1.23842e-05
649	Rational moralists	3.82704	2.00342	6.24071	2.7782	3.92563	12.5495	4.16179
650	Rational moralists	4.88822	2.41001	6.59568	3.68696	1.01862	13.8015	3.62602
651	Rational moralists	0.308082	0.0697894	0.056328	0.182191	0.277267	19.9999	6.91303
653	Justice warriors	0.596427	0.106069	2.51249	0.451898	0.274385	0.878456	11.3014
654	Rational moralists	2.63782	2.79234	5.67863	2.06752	2.83721	13.2251	5.63138e-05
655	Rational moralists	9.79435	0.0856053	9.91387	8.34146	-1.07833	16.6901	0.180257
657	Pragmatic helpers	2.40497	2.50026	5.58017	1.8955	2.44644	11.4575	2.71617
661	Pragmatic helpers	1.78022	2.18223	5.99332	1.73169	1.51818	11.8966	4.25012
662	Rational moralists	2.50225	0.197834	5.14224	2.02249	1.91933	14.2954	6.62841
663	Pragmatic helpers	0.0112335	0.022263	0.395182	0.00286221	0.351823	0.357098	2.58725e-05
664	Rational moralists	2.38832	0.683228	9.32473	0.821386	3.32353	3.7123	2.81504
665	Justice warriors	0.0827606	0.0268916	0.608798	0.0447229	0.192597	2.44015e-07	0.161811
666	Justice warriors	6.53966e-09	5.82283	10	0.353678	-6.80167	6.52783	3.24021
667	Justice warriors	1.41869	0.156832	2.08767	1.32035	0.041324	0.194325	19.9999
668	Rational moralists	0.657633	0.71085	7.32463	0.37745	-4.03618	19.7606	5.1308
669	Justice warriors	0.0585878	0.0217249	0.604563	0.0384919	0.100322	1.26626e-09	4.94237
671	Rational moralists	0.313381	0.0917078	0.398501	0.297435	0.49916	6.61867e-06	4.46765e-05
672	Pragmatic helpers	3.22194	2.32793	1.29117	2.11667	5.07716	7.65461	4.91857
673	Justice warriors	0.0842547	0.0403847	0.711346	0.0879447	0.283644	6.38549e-09	0.387334
674	Rational moralists	0.18324	0.0824031	0.534655	0.813257	-0.644273	19.9998	7.50523
676	Rational moralists	2.74347	2.46012	6.35256	2.40569	2.37784	19.9996	17.2186
677	Rational moralists	0.4266	0.576795	1.06894	0.507973	0.290291	14.0675	3.24458
678	Pragmatic helpers	0.937053	0.00232116	1.81085	0.698588	1.1915	1.70592	0.0143715
679	Rational moralists	5.33719	2.46323	6.64	3.61334	0.0558454	13.8463	3.84372
680	Pragmatic helpers	0.526008	1.59504e-05	5.03742e-08	0.950321	0.270669	16.6842	4.7911
681	Pragmatic helpers	2.96385	0.58719	1.60993	2.63672	2.96621	1.77338e-07	1.83261e-07
682	Justice warriors	0.282536	0.0785968	0.469012	0.228232	-0.0292263	8.09599e-08	5.43244
683	Justice warriors	0.00449868	8.54907e-08	1.16723	8.54658e-08	-0.116729	2.58628e-08	4.68982
685	Pragmatic helpers	3.08313	1.75765	9.20822	2.34007	4.88187	16.0677	7.92261
686	Rational moralists	0.041569	0.0163413	0.396248	0.0427743	0.262701	0.701402	1.42372
689	Rational moralists	1.7832	1.52403	5.99496	1.03712	0.943209	16.5324	6.37402
690	Rational moralists	5.56948	4.85071	9.01353	3.80554	5.80633	16.7496	3.31619
691	Rational moralists	4.39746e-09	4.39759e-09	0.633874	0.314684	-0.0977263	5.34405	6.25195
692	Rational moralists	5.7313	2.0136	6.92147	4.39666	-2.91194	17.4646	4.99469
693	Pragmatic helpers	2.09271	0.170006	1.25314	4.32138	1.04811	20	0.359961
694	Pragmatic helpers	4.22859	0.252818	0.207781	1.67241	3.03566	19.9995	0.000587986
695	Pragmatic helpers	5.7183e-07	5.72291e-07	0.600464	0.0982856	0.560533	0.785545	0.726477
697	Rational moralists	5.41425	1.49782	2.12129	2.77863	5.50265	14.9943	6.6145
698	Rational moralists	0.317868	0.017554	0.84675	0.847762	-0.022382	3.32821e-07	1.9219
699	Pragmatic helpers	1.70924	0.197761	3.40793	1.29913	1.88188	3.0686	0.177894
701	Rational moralists	0.741093	1.40169	6.6702	0.565242	0.289952	17.3494	1.43847
705	Rational moralists	5.55291	2.3739	7.22257	3.05602	2.06164	15.8148	2.78955
706	Justice warriors	3.07062e-07	3.07059e-07	1.37353	0.164779	-1.57653	2.24699	19.9996
708	Pragmatic helpers	0.0332747	5.44561e-08	0.346075	5.4453e-08	0.349338	8.40867e-06	1.25018e-06
709	Justice warriors	3.686	0.262681	5.00587	3.20356	1.46025	0.837846	20
711	Pragmatic helpers	2.89556e-08	2.89612e-08	0.338442	0.00182997	0.354231	2.63978e-08	0.74541
713	Pragmatic helpers	2.18641e-07	2.18698e-07	0.376918	0.0469381	0.430049	3.10325e-08	1.0836e-07
718	Rational moralists	0.113172	0.610295	0.424295	1.88905e-05	-9.99962	19.9998	4.62144
719	Pragmatic helpers	0.296618	0.00327397	0.626903	0.226533	0.595828	0.527142	0.162309
720	Rational moralists	3.28566	0.0476446	0.90558	4.08261	4.23031	11.5123	3.3531
721	Justice warriors	0.10923	0.060578	0.559846	0.169356	0.204847	4.28778e-08	3.06253
724	Pragmatic helpers	1.89005	1.83345	6.9429	1.46864	3.93716	20	5.42849
726	Justice warriors	0.496004	0.304932	0.88719	0.454445	0.737686	4.68721e-08	0.345302
727	Rational moralists	3.62401	1.39128	8.11237	3.95409	-3.33656	19.9785	2.20741
729	Pragmatic helpers	2.39473	3.25031	0.35531	2.08584	5.37913	3.2488	0.00469432
730	Justice warriors	4.08917	1.22067	5.64648	3.63327	1.30551	0.0463377	19.9998
732	Pragmatic helpers	0.0322821	0.00693158	0.495456	0.00798287	0.40528	0.697756	9.71887e-08
733	Justice warriors	0.690225	0.949002	0.830387	0.686733	1.35825	2.01555e-08	4.7655
734	Justice warriors	0.0525165	0.028047	0.605382	0.0886993	0.220917	9.8667e-07	5.00975
735	Justice warriors	0.0337228	0.0221398	0.587784	0.101733	0.132842	2.85294e-09	3.48502
736	Justice warriors	4.62616	7.01136	0.741478	2.67959	5.07369	7.64595	11.551
738	Justice warriors	0.0138551	0.729897	10	3.15155e-09	-0.0320046	5.7432	5.36906
740	Justice warriors	0.419598	0.0818125	0.845769	0.259126	0.720905	6.52127e-07	1.53867
741	Pragmatic helpers	0.0138072	0.00761853	0.344318	0.00511013	0.366432	0.0476926	0.0215933
742	Pragmatic helpers	3.66719	1.84961	5.91043	3.58348	3.07772	3.54691	1.41134
744	Rational moralists	1.46347e-07	1.46343e-07	1.44477	0.00441006	0.258059	16.0312	19.9989
745	Pragmatic helpers	1.04333e-08	1.04337e-08	1.24884	0.627648	0.0210263	18.8771	20
746	Rational moralists	2.99318e-06	0.0622536	9.99994	0.052661	0.173009	19.0384	18.2337
747	Justice warriors	0.126226	0.0483986	0.931625	0.175437	0.197665	1.24207e-08	6.8583
750	Rational moralists	5.18603	0.520624	3.17217	2.89662	-3.88599	8.0235	0.476641
751	Rational moralists	0.348251	3.97298e-05	2.18114	0.606047	0.307131	8.09676	7.39666
752	Justice warriors	2.61565	8.32142	1.54046	3.46875e-06	-9.99993	15.8683	0.845999
753	Rational moralists	5.69829e-07	4.24749e-06	9.99998	0.384607	-9.99994	13.8415	7.3115e-06
754	Rational moralists	3.80928	3.17473	6.20287	2.32914	4.35231	15.8464	3.55104
756	Pragmatic helpers	5.74072	5.22509	4.95662	3.36162	7.84595	3.56614	9.57094
757	Justice warriors	0.00284363	1.05017e-08	1.41553	1.0499e-08	0.0207002	1.38252	7.43866
759	Rational moralists	0.00549283	0.000256159	2.30553	0.333334	0.00781267	12.6708	12.6677
763	Justice warriors	5.22475	1.81592	3.59837	3.92415	3.93294	0.00476819	5.36885
764	Rational moralists	3.49252e-06	3.51511e-06	0.0235679	0.333633	0.00714459	19.9997	3.25875
768	Pragmatic helpers	2.89167e-08	2.89196e-08	0.481252	0.0047728	0.34447	1.22278	0.115617
769	Justice warriors	5.83986	2.65316	5.77681	4.46965	-0.422181	5.09539	8.35031
770	Rational moralists	0.0305843	0.151427	9.73911	0.0261943	0.142366	19.5912	20
771	Rational moralists	3.74674	2.09306	6.67855	2.68671	3.88711	12.5439	4.33486
773	Rational moralists	0.0746457	0.0796746	0.15883	0.0322154	0.316962	1.42194e-05	0.0602293
775	Justice warriors	1.25947e-08	1.25957e-08	0.601996	0.00835302	0.0706166	0.581629	6.80868
776	Rational moralists	2.51255	2.02206	5.38157	1.62554	0.0225362	16.1653	5.60027
778	Justice warriors	0.316182	0.0797614	1.36101	0.25927	-0.149014	0.384931	8.50528
779	Justice warriors	3.50429e-07	3.50466e-07	1.24457	0.0537264	-0.108542	8.16917e-09	6.34137
780	Justice warriors	1.03296	6.03776	6.64583	1.29555	-1.53399	2.59109	3.33458
781	Pragmatic helpers	0.726064	4.13815e-06	0.837445	0.382753	1.53165	0.209258	6.9938e-08
782	Pragmatic helpers	4.09872	2.91535	3.61516	2.62357	6.4998	14.1205	9.55619
788	Justice warriors	0.589998	1.57274	7.9874	0.612925	-0.219623	3.5401	14.922
789	Rational moralists	2.1492e-09	2.14919e-09	9.84948	0.132367	0.0598317	19.7034	19.9998
790	Rational moralists	0.71282	0.467262	7.21307	1.04692	-1.13042	17.6214	20
791	Rational moralists	2.3072	1.51056	6.01885	1.66001	2.17183	14.6945	6.65659
797	Justice warriors	1.82122e-08	1.82123e-08	0.616052	0.152326	-0.0828285	1.76615	20
800	Justice warriors	4.85307	1.24073	2.56827	2.91164	3.56133	5.73034e-09	20
801	Rational moralists	5.8682	0.145959	9.9076	2.70879	-6.52621	16.4422	4.87389
802	Rational moralists	0.17892	5.69354e-07	9.99993	4.98637e-07	0.0329422	17.1355	12.8124
803	Pragmatic helpers	1.1222e-07	8.2113e-08	0.440687	3.06053e-07	0.393548	0.280955	6.40582e-07
805	Rational moralists	1.53213e-08	1.53213e-08	4.34149	0.0526904	-0.0326189	16.7876	20
806	Justice warriors	0.0117482	1.71555e-07	0.575492	1.71557e-07	0.236044	7.23097e-07	1.68864
807	Rational moralists	0.356477	6.86704e-08	9.99994	6.71949e-08	0.357567	17.4429	17.3302
808	Pragmatic helpers	2.11604e-07	2.11589e-07	0.167032	0.571645	0.327113	13.7585	20
809	Rational moralists	9.8727	0.931565	8.92221	8.01603	5.18354	19.1112	4.98536
810	Justice warriors	0.225278	0.368251	0.54416	0.181925	0.336069	0.270092	0.00205023
814	Justice warriors	0.299005	0.0751108	1.00971	0.220469	0.189878	0.554714	3.07437
815	Rational moralists	3.16445	0.468773	6.05921	2.54639	2.89962	10.3918	11.7226
817	Pragmatic helpers	0.00611883	5.44839e-09	0.360399	5.44827e-09	0.650412	0.173022	1.91373e-07
819	Justice warriors	1.15644	0.143742	0.61297	0.923537	1.11571	2.86372e-06	12.8956
820	Pragmatic helpers	3.60768	2.8848	4.24026	2.26426	5.71391	14.6564	2.42386
823	Pragmatic helpers	3.47589e-07	3.47511e-07	0.412571	0.0703738	0.399489	0.108153	0.134495
825	Justice warriors	2.08112	0.229322	3.82858	2.08913	0.419584	3.31366	20
826	Rational moralists	2.21507	1.00367	6.33902	1.99237	2.85301	20	5.44413
827	Justice warriors	0.376702	3.55684	6.66428	2.35298e-07	-10	0.819611	19.9999
829	Justice warriors	1.35674e-07	1.35672e-07	1.48993	0.0303025	-0.0458876	6.43411e-09	6.14911
830	Rational moralists	6.79405e-09	6.79534e-09	9.99927	0.229803	0.0742233	17.3226	15.2545
831	Rational moralists	2.32617	1.21506	2.73244	2.14739	0.861832	14.7642	2.60739
832	Rational moralists	7.66199	1.87128	3.1986	6.57262	0.256435	18.4403	7.8469
834	Justice warriors	0.165938	1.00342	9.99999	4.26716e-07	0.293407	5.26567	4.44378
836	Justice warriors	6.061e-08	6.06109e-08	0.673055	0.202246	-0.551055	5.42745e-07	20
837	Rational moralists	8.82827	0.130968	6.50991	5.32087	-5.87074	12.6553	2.39002
838	Pragmatic helpers	6.32329e-10	6.32489e-10	0.497874	0.160651	0.497902	0.0154918	0.0671134
839	Rational moralists	3.30096	2.41444	0.366907	2.63744	3.17111	0.00110575	1.93156
840	Rational moralists	1.31238	2.0773	9.99997	1.11554	1.39198	17.563	10.0204
842	Pragmatic helpers	6.48048	7.74817	5.21632	6.60942	4.45744	15.5487	14.2611
844	Rational moralists	3.17378	2.58144	6.27188	2.72875	2.40232	17.0208	5.18756
846	Rational moralists	5.69939	2.19184	6.40882	3.79832	0.526987	14.0336	4.10131
848	Rational moralists	5.50721e-08	5.50854e-08	0.629194	0.236559	0.0793211	3.29028	4.42794
849	Pragmatic helpers	4.24088e-09	4.24503e-09	0.41085	0.153135	0.390378	1.08	1.98539
850	Justice warriors	2.04056	6.44433	4.92828	2.20314	1.14501	6.80753	19.9996
852	Pragmatic helpers	2.98339	2.40253	6.93655	1.99736	5.01899	15.2653	5.79024
853	Justice warriors	0.118071	2.04237	10	1.49052e-08	-0.0316757	13.2423	20
855	Rational moralists	6.44296	1.25548	4.46676	1.01137	0.959307	12.6958	9.90105
856	Rational moralists	6.50013	0.647531	5.25432	1.95977	3.54796	15.6949	12.2634
857	Rational moralists	4.65018	8.59454e-07	0.67232	8.5948e-07	-0.122603	2.32018	19.9999
858	Pragmatic helpers	0.0587481	0.0698879	7.91917e-07	0.432159	0.0209999	18.3244	14.3637
861	Pragmatic helpers	0.539772	0.00128454	0.685756	0.279586	0.961625	0.0113835	0.00645349
863	Rational moralists	3.62312e-05	7.46666e-05	6.59003e-07	0.223472	0.183162	18.299	5.05365
865	Rational moralists	0.770946	0.000141617	2.87903e-05	0.000141555	0.537443	15.9402	10.592
866	Justice warriors	4.81051	2.28166	3.76166	4.96405	1.05807	1.41856	20
867	Pragmatic helpers	2.31365	3.24917	2.8748	1.50863	3.27867	15.529	6.62543e-06
869	Pragmatic helpers	3.08336	1.37389	4.72214	2.30018	5.48147	13.7747	7.28839
870	Justice warriors	0.0691742	0.043359	0.759418	0.0882812	0.170689	0.551212	1.74694
871	Rational moralists	5.35728	2.48602	6.7026	3.62504	-0.815576	14.0008	3.93385
872	Rational moralists	1.11958	0.193714	2.68423	0.638042	0.511256	8.7081	8.70811
873	Pragmatic helpers	1.65409	0.44385	4.64594	1.37249	2.72736	3.4725	2.35809
875	Pragmatic helpers	1.37971e-06	1.3797e-06	0.110312	0.449029	0.132601	19.9996	6.44886
876	Justice warriors	5.89968e-07	5.90054e-07	0.591146	0.0200873	0.107383	1.05329	10.5492
878	Pragmatic helpers	3.77831	3.0484	3.19624	2.55656	6.59993	14.2437	8.92943
879	Rational moralists	0.00385352	0.00857903	0.373606	0.00301536	0.312345	0.310901	2.04654
880	Pragmatic helpers	5.01144	4.30997	2.12373	3.92025	4.87034	0.891704	8.95961
881	Justice warriors	0.0924308	0.026992	0.368412	0.0416498	0.342427	0.0109426	11.5213
882	Pragmatic helpers	2.62566	0.0366276	1.04372	0.0459919	0.328788	19.9999	9.19717
883	Rational moralists	1.36309	0.31505	5.71234	3.03441	-2.67176	20	1.83256
884	Rational moralists	6.07116	1.96366	7.12492	5.30509	-3.60087	12.8631	3.01351
885	Rational moralists	1.36469	1.95406	7.67354	1.1886	1.31556	6.16108	2.90252
886	Pragmatic helpers	4.81061	3.10572	6.38705	4.36588	4.21486	12.5951	4.05451
887	Rational moralists	5.30071	3.95466	4.04285	2.25635	-2.44873	12.0343	8.48445
888	Justice warriors	1.66694	5.75173	4.14315	3.97079	-4.14727	0.245916	20
890	Pragmatic helpers	0.709661	0.120402	1.22738	0.600287	1.29209	1.7843	3.19521
893	Rational moralists	2.86684e-08	2.87996e-08	9.99986	0.66855	-0.00132016	17.8479	19.9999
896	Justice warriors	0.011792	0.00820039	0.554851	0.0297633	0.213054	0.202134	19.9999
897	Pragmatic helpers	0.278187	0.0696029	0.626483	0.198839	0.521126	1.94179e-09	0.805383
899	Rational moralists	2.13972e-09	2.13978e-09	0.354225	0.288324	-0.0327219	3.02577	1.05035
903	Pragmatic helpers	1.32831	0.159553	1.64974	1.19077	1.44888	3.95869e-08	2.56359e-06
904	Justice warriors	1.78354e-07	1.78357e-07	0.747709	0.0106104	0.0499011	0.415218	5.10476
906	Rational moralists	7.25853	2.22591	7.31053	8.66539	2.61876	6.32064	6.56818
908	Rational moralists	0.000908055	0.021354	0.328871	6.07806e-05	0.326014	1.34238e-07	6.89986e-07
909	Pragmatic helpers	2.05284	1.91235	7.64661	1.57692	3.87251	8.17223	5.03095
912	Pragmatic helpers	3.21319	2.19047	5.47415	2.26236	5.15864	20	5.64238
914	Rational moralists	1.19523	1.50047	4.58445	1.05132	0.522803	16.3377	2.16411
917	Rational moralists	0.436849	0.948574	2.5373	0.220862	0.602865	8.51723	9.17877
918	Rational moralists	0.00852875	1.23912e-08	0.357691	1.23202e-08	0.314928	0.078539	2.4043
919	Pragmatic helpers	0.0345673	0.0178712	0.371615	0.0267341	0.361324	0.0130761	1.08822
921	Pragmatic helpers	4.81688	2.07803	3.89871	3.38849	6.71513	10.2826	5.09952
922	Rational moralists	0.556014	1.90226	8.57444	0.457359	0.692895	18.9652	6.36962
924	Justice warriors	8.69445e-07	8.69389e-07	0.949128	0.0634831	-2.32171	8.05003e-07	20
927	Pragmatic helpers	0.0134445	0.0110392	0.641727	0.0784678	0.567625	1.16017e-07	0.322343
932	Rational moralists	4.80141	0.722015	6.02197	3.82307	-4.21455	8.97148	2.17884
933	Rational moralists	1.26368e-06	0.407664	9.99997	0.0619293	0.242951	19.658	18.4494
934	Pragmatic helpers	1.75998e-07	1.76034e-07	0.172938	0.509068	-0.16301	1.44365	3.81177
936	Pragmatic helpers	2.15274e-08	2.15276e-08	0.674658	0.023186	0.315616	1.69422	0.267375
937	Pragmatic helpers	3.07058	2.07806	4.84567	2.37173	5.1538	19.9999	5.07775
938	Justice warriors	0.131713	0.0401593	0.849473	0.0754518	0.203428	2.72949e-08	0.359094
939	Pragmatic helpers	3.72755	2.65211	5.66931	2.56431	5.91651	15.2719	5.16693
940	Rational moralists	9.76389	0.195046	5.96715	7.54316	-9.30332	15.2989	2.14406
943	Justice warriors	1.08149e-06	1.08185e-06	0.819119	0.0390835	0.273564	3.83011e-08	19.9995
946	Rational moralists	0.130445	0.050122	0.380444	0.149616	0.336678	10.8126	19.9999
949	Justice warriors	0.41376	2.23197	7.9322	1.42444	-1.32821	4.72449	8.74398
951	Rational moralists	8.11087	3.5255	8.216	6.76241	-6.42678	19.0371	2.18106
952	Justice warriors	3.28322e-08	3.28324e-08	0.440554	0.0596305	-0.28975	5.36289e-08	3.00948
954	Rational moralists	2.02022	3.01171	0.0437098	2.00832	-0.602978	19.9999	7.35353
955	Pragmatic helpers	2.67961	0.731669	8.15381	2.91033	3.86004	11.2652	5.4421
957	Pragmatic helpers	3.23403	1.07725	5.89514	2.6625	4.07811	3.07271	1.54043
959	Justice warriors	1.2302	1.39028	1.6757	1.03638	0.440759	0.991917	9.81156
964	Rational moralists	1.01171	0.136903	0.353083	0.855844	0.817836	0.962432	3.52666
965	Rational moralists	4.33673	2.87022	4.26303	4.22444	0.546578	12.0393	10.2276
967	Justice warriors	3.71375	0.261585	1.63426	2.75596	2.87115	1.23935e-06	1.65666
968	Justice warriors	0.136055	0.0462139	0.58699	0.0970221	0.336596	0.453027	16.7661
969	Rational moralists	3.97241e-05	1.79817e-09	0.667751	1.79818e-09	-2.59168	1.9605e-08	1.2046e-08
970	Justice warriors	0.134114	1.00715	9.03814	0.165404	0.185209	15.0926	15.7509
971	Rational moralists	1.66822	0.319892	5.29486	2.01893	3.11275	11.6111	2.42097
973	Justice warriors	3.66145	0.87137	5.01359	3.73197	-4.08623	1.44483	19.9999
974	Pragmatic helpers	3.70224	1.91917	6.88751	2.73988	5.72397	6.10347	3.41533
979	Rational moralists	4.4617	5.50523	6.01411	3.71564	6.64477	18.2912	3.90298
981	Rational moralists	6.47189	2.45999	4.9602	3.1999	3.69706	13.4985	8.2224
982	Pragmatic helpers	5.33821	3.59161	2.96636	4.80678	4.37044	6.511	6.55944
983	Justice warriors	0.686077	0.112961	1.28219	0.436216	0.557964	1.1954e-08	5.02918
985	Justice warriors	4.89379	0.484619	1.77677	3.87003	2.33716	1.80676e-06	19.9997
986	Rational moralists	8.04786e-09	8.04786e-09	1.70844	0.0144109	0.221293	18.0873	20
987	Rational moralists	3.97728	4.49337	4.59846	2.82421	3.88085	17.227	4.17715e-05
990	Justice warriors	0.0829681	0.0290474	0.407609	0.0471523	0.338188	3.95667e-08	2.53351
991	Rational moralists	2.84355	2.6947	5.22021	2.29852	2.77197	11.9909	2.09373
992	Rational moralists	0.77581	0.721109	0.585697	0.496357	1.56847	19.9981	0.00372865
993	Rational moralists	0.154035	5.15053e-07	0.0712837	5.15059e-07	-1.14252	0.00013684	8.7411
996	Justice warriors	0.0311735	1.09175e-08	0.648331	1.09174e-08	0.0561478	1.06322e-08	6.8117
999	Rational moralists	1.09663e-05	1.09618e-05	0.571939	0.0286075	0.298757	2.99579e-06	6.36248e-06
1000	Rational moralists	1.65039	0.0799913	1.35105	1.25522	1.82605	8.53136	1.63612
1001	Pragmatic helpers	1.29587e-05	0.0621125	0.344156	0.0190023	0.387365	4.44564e-09	0.176831
1005	Justice warriors	3.1391e-08	3.13909e-08	0.918213	0.00357064	-0.642381	1.49442	20
1007	Pragmatic helpers	6.72965e-09	6.7305e-09	0.412466	0.000776075	0.324879	0.276959	2.51741e-08
1008	Pragmatic helpers	2.28421	2.39474	7.05525	1.5813	4.27414	8.98588	4.04441
1009	Justice warriors	2.56829	5.13904	6.89263	2.63101	1.79068	2.71954	10.2653
1011	Justice warriors	0.0190399	0.0140296	0.564098	0.03433	0.0927199	1.20849e-08	0.900363
1013	Rational moralists	4.27926	4.90649	2.60804	4.7696	-0.747439	13.2667	15.5425
1014	Rational moralists	2.858	2.44744	3.12468	2.42831	2.66567	19.0898	0.757542
1016	Justice warriors	0.276772	0.0943776	1.20576	0.550035	-0.230728	0.908412	20
1017	Rational moralists	2.44233e-07	2.44408e-07	0.0129069	0.344015	-0.0786873	20	2.60436e-05
1018	Rational moralists	5.71156	2.09999	6.42807	4.14335	-1.46716	13.6376	3.70429
1019	Pragmatic helpers	2.81627e-08	2.8173e-08	0.505967	0.28492	0.0464179	2.97938	4.54192
1020	Justice warriors	0.143448	0.0486482	0.725144	0.124635	0.225307	6.25351e-08	7.02637
1021	Rational moralists	3.85328	0.457645	6.92153	2.87629	-6.40237	8.69164	2.72298
1022	Rational moralists	0.31335	3.12186e-05	0.466356	0.260209	0.590991	0.208804	1.02677
1023	Pragmatic helpers	3.96525	2.99786	6.82518	3.30889	5.46167	10.7958	4.26022
1024	Justice warriors	3.63796	4.88007	3.52914	3.96808	3.5846	1.00858	4.9008
1026	Rational moralists	9.76486	0.0411635	4.76085	7.41438	-9.34856	16.2157	0.190022
1028	Pragmatic helpers	8.33211e-08	2.45595e-07	10	0.925439	0.468107	20	1.93936
1029	Rational moralists	6.06252	3.2435	6.00608	4.35753	1.40525	16.8184	6.03323
1030	Pragmatic helpers	0.00718707	4.67812e-08	0.789983	0.00597776	0.338203	1.63872	1.62317
1032	Rational moralists	3.11648e-08	3.11668e-08	0.306539	0.0491636	0.165373	5.12389e-07	20
1034	Pragmatic helpers	3.50564	1.42399	4.57453	2.60187	6.07392	11.0194	11.8893
1035	Pragmatic helpers	3.4405	4.24237e-05	2.76775	2.29426	3.76966	0.515348	10.852
1036	Pragmatic helpers	2.64004	3.31975	2.02791	1.79381	2.92535	19.982	0.110864
1038	Justice warriors	0.059426	1.91019e-09	0.670139	1.90986e-09	0.102822	0.319763	14.5462
1041	Justice warriors	2.37617e-08	4.54515e-08	3.62335	1.04174	-10	2.24445e-08	17.9521
1042	Pragmatic helpers	3.21795	2.24161	6.64515	3.74057	2.76582	11.771	3.30687
1043	Pragmatic helpers	3.51328	1.68827	5.09263	2.93644	5.74724	12.2956	5.70633
1044	Pragmatic helpers	7.05145e-07	7.07575e-07	0.301544	0.663484	-0.00908671	19.9999	8.73045
1046	Pragmatic helpers	4.1482	3.9663	6.43452	3.2076	7.56932	14.2196	5.0287
1047	Justice warriors	5.93272e-09	6.01218e-09	0.488245	0.102874	-0.0386677	1.41566e-07	0.457383
1048	Rational moralists	9.75742	0.928541	5.89876	5.95837	-3.34047	16.472	2.83884
1050	Pragmatic helpers	5.50311	0.969812	4.65501	2.74196	4.62396	8.15054	3.76584
1051	Pragmatic helpers	8.22526e-09	8.24109e-09	0.33215	0.242912	0.24524	1.5739e-08	3.4429
1052	Pragmatic helpers	1.6142e-08	1.61434e-08	0.354181	0.0303698	0.345468	0.0423811	0.630671
1053	Pragmatic helpers	5.82536	3.98804	4.75374	5.14254	6.11784	15.7384	2.44647
1054	Justice warriors	1.32396	2.96462	6.8438	3.11277	-1.71727	0.100123	20
1057	Rational moralists	7.16646	0.41124	5.4664	4.71493	-5.40095	19.0813	6.88053
1058	Justice warriors	6.36033	0.0415082	4.41456	6.36629	-2.48808	0.00205793	1.67173
1059	Justice warriors	6.00844	5.60434	8.27071	7.0398	1.17643	1.96692	15.0583
1060	Rational moralists	1.81495	0.00566898	2.72001	1.49033	1.29707	10.621	10.7925
1062	Rational moralists	1.53114e-07	1.531e-07	0.37562	0.000445851	0.282836	0.179584	0.485165
1063	Justice warriors	1.06693	1.59962	7.69772	0.790121	0.879295	4.66583	3.8853
1064	Rational moralists	9.62947	0.742025	9.34182	7.03372	3.49362	18.826	1.41523
1065	Rational moralists	7.73102e-09	7.71832e-09	0.420943	0.507894	-0.55177	2.36223	2.96369
1066	Rational moralists	8.1294e-06	8.12804e-06	1.13323	0.0560962	-0.933997	19.9997	6.05752
1068	Justice warriors	0.0604103	0.0263779	1.61096	0.0614834	-0.0995494	1.02708	1.82063
1070	Justice warriors	0.254987	2.4589e-06	2.73429	2.45897e-06	-0.0886873	1.63254	6.24034
1071	Rational moralists	1.38996	1.27129	2.77529	0.993787	1.46319	13.7277	5.27038
1072	Rational moralists	3.13255e-08	3.13266e-08	0.452497	0.283099	-0.0440163	4.85632	6.11262
1073	Pragmatic helpers	3.09621	4.0445	4.8505	2.96715	2.52607	16.3357	13.1871
1074	Rational moralists	3.1124	5.48742	9.72763	2.90223	2.41854	16.1443	2.68677
1075	Rational moralists	1.46499e-09	1.46623e-09	0.306314	0.0248052	0.305383	6.52418e-09	0.218595
1076	Pragmatic helpers	2.64287	0.267219	3.93852	2.0463	3.43371	2.6238	0.0574023
1077	Pragmatic helpers	5.54536e-06	0.000901554	0.344122	0.00145306	0.326095	2.8104e-08	0.0443235
1078	Rational moralists	6.50182e-05	4.87459e-06	0.363976	0.0888596	0.0261689	3.11908e-06	2.69816
1080	Rational moralists	1.33315	0.986737	3.43827	1.3157	-0.325092	18.3848	3.49454
1081	Rational moralists	6.35833	3.48827	1.89443	3.50432	4.31983	3.00831	3.26795e-08
1082	Pragmatic helpers	3.14821e-05	0.00813101	0.358208	0.00204157	0.320441	0.100027	2.19261
1084	Pragmatic helpers	0.0014039	0.0237281	0.110531	0.640846	-0.259598	20	10.2016
1085	Justice warriors	1.17802e-07	8.37393	4.04678	0.0260547	-10	3.19035	4.15436
1086	Pragmatic helpers	2.58215	0.0155463	1.04794	3.44095	1.15223	20	4.72074
1087	Rational moralists	2.85109	2.45155	1.55045	2.50284	2.55645	19.9953	0.000130156
1089	Pragmatic helpers	2.52057	5.27153	5.13612	2.53418	3.90304	20	2.63484e-06
1091	Rational moralists	7.79445	0.246534	3.47162	7.74262	-6.82878	19.4388	10.9653
1092	Justice warriors	0.0866599	1.29984e-07	0.394878	1.29982e-07	-0.009347	1.84163e-07	19.9995
1093	Pragmatic helpers	1.33646e-06	1.36427e-06	0.00510179	0.335279	0.000519505	19.9994	2.24819
1095	Justice warriors	0.0369681	0.0183058	0.716594	0.0435584	-0.0990144	3.3204e-09	2.75582
1096	Pragmatic helpers	4.49518	0.973887	2.968	3.57237	6.06288	2.04849	1.26221
1098	Rational moralists	9.37688	0.456074	9.10113	5.82729	2.55588	18.765	6.77567
1102	Rational moralists	5.10314e-07	5.10313e-07	1.63435	0.260955	-0.187236	19.9999	1.62951
1103	Pragmatic helpers	1.78293e-06	1.78222e-06	0.539139	0.00444921	0.545177	1.15468e-06	2.07919e-05
1106	Rational moralists	5.85765	2.32767	9.86346	4.17338	5.92194	14.5987	4.60796
1107	Justice warriors	1.10275e-06	1.10275e-06	0.574504	0.0539716	0.140215	1.02186e-05	1.17577
1109	Rational moralists	6.00041	2.87677	4.56883	3.08082	4.01122	14.0219	7.01756
1110	Pragmatic helpers	2.93856	0.307712	2.44838	3.77916	3.29893	19.693	3.10793
1111	Rational moralists	5.26921	2.44134	6.60137	3.57027	-0.0959164	13.8862	3.90025
1115	Pragmatic helpers	3.08782	2.97789	5.41085	3.64784	1.58928	11.4695	2.63269
1118	Rational moralists	4.45441	2.43999	6.67651	3.33441	3.36103	13.7341	3.83118
1119	Rational moralists	6.28494	0.787276	7.275	4.02396	-7.31167	17.898	6.04854
1120	Rational moralists	0.239327	0.0542743	1.32198	0.154912	0.311029	6.37446	20
1121	Rational moralists	1.76625	2.32474	7.2878	1.19355	2.02015	15.4259	4.47093
1124	Rational moralists	5.24204	1.3006	7.04181	5.03747	2.85124	20	15.0273
1127	Rational moralists	0.108054	0.0479495	0.462227	0.154532	0.249263	2.00667	3.28746
1128	Pragmatic helpers	4.00181	5.03071	2.47477	4.1524	5.84711	8.93218	8.93393
1129	Rational moralists	8.63442	2.81234	5.91678	5.76997	1.39974	19.9504	0.217146
1131	Justice warriors	0.0883252	3.37229e-09	10	1.92389e-09	-0.00493917	4.28035	3.83587
1132	Pragmatic helpers	0.221643	0.0502073	0.456124	0.230483	0.66893	1.42497	1.59739
1133	Rational moralists	4.6179	0.248513	3.91012	1.48994	-2.95483	13.6275	12.0445
1135	Rational moralists	0.617239	1.61488	8.02691	0.351779	-4.5296	16.3769	3.04686
1138	Pragmatic helpers	1.59541	0.127761	0.561395	0.825877	2.59691	6.30114	8.14326
1139	Pragmatic helpers	3.21406	3.25746	5.55728	2.24499	5.91329	14.9037	3.93676
1140	Rational moralists	6.5652e-08	6.56521e-08	6.10836	0.0863051	0.0807065	17.8623	20
1142	Pragmatic helpers	3.07431	1.26233	5.48781	2.31018	4.54574	5.1947	4.8443
1146	Pragmatic helpers	4.47536	3.87532	1.18965	3.19178	5.6651	1.79682e-07	2.26343e-06
1147	Rational moralists	0.569175	0.0657552	0.947456	0.450947	0.551471	5.06024	20
1149	Justice warriors	1.5186	1.3574	6.40449	3.978	-3.46636	3.6813	17.0768
1152	Justice warriors	0.212833	0.0664701	0.449576	0.21077	0.00412004	0.272888	20
1154	Justice warriors	0.170897	0.0575837	0.742311	0.161447	0.00439083	1.35914e-09	2.73443
1155	Rational moralists	5.25496	2.42764	6.62385	3.54213	-0.282874	14.0772	4.05094
1157	Justice warriors	0.0311995	0.00799895	0.781523	0.0106698	0.192678	0.596208	0.962539
1160	Pragmatic helpers	4.36979e-07	4.37447e-07	0.372198	0.00958928	0.312404	2.4037e-06	0.754972
1161	Rational moralists	2.29398	0.915296	8.36759	1.60766	-8.2378	13.9519	6.2312
1162	Pragmatic helpers	3.57941	2.95866	9.41301	2.18772	5.59627	17.3244	4.92189
1163	Pragmatic helpers	3.4426	5.64796	5.83491	1.66483	4.4897	11.2278	3.03516
1165	Pragmatic helpers	2.40223	1.87597	6.67633	1.49464	4.21014	15.6673	6.18476
1167	Rational moralists	0.00158948	0.0751805	0.216209	0.106591	-9.86865	1.53359e-08	5.28192
1168	Justice warriors	0.297463	0.0789772	0.56054	0.316545	0.0128831	1.16198e-07	11.8303
1169	Justice warriors	0.402935	7.0366	7.02782	1.50191	-3.85909	0.978372	10.4412
1171	Pragmatic helpers	0.00184072	0.00150779	0.677239	0.00127306	0.342256	1.30394	1.02384
1174	Pragmatic helpers	4.30909	1.71085	2.6945	4.36393	5.33379	0.64543	1.29276
1176	Rational moralists	6.85331e-08	6.85324e-08	1.07454	0.415332	-0.281292	3.34445	4.26172e-07
1178	Justice warriors	0.0160824	4.45911e-09	0.812218	4.45907e-09	0.167493	0.970255	0.769604
1180	Rational moralists	0.0715322	3.25793e-08	0.497802	0.104707	-0.169118	1.79996e-08	1.47759
1183	Rational moralists	6.53749e-05	0.0233994	9.99869	0.294725	-0.071083	19.8169	19.1868
1193	Rational moralists	8.16398	7.62815	9.76537	5.65064	8.69012	20	1.64453
1197	Justice warriors	1.94317	1.76062	7.49647	0.757814	1.56999	2.08033	10.9733
1198	Rational moralists	9.00715e-07	9.00722e-07	0.440401	0.0986133	-0.0269763	3.19903e-06	15.0949
1200	Rational moralists	7.68664	0.0253221	8.60709	3.77092	3.6831	19.9992	2.57207e-05
1205	Rational moralists	1.6735e-05	0.0188579	3.23878e-08	0.331695	-0.00681395	13.1266	3.97705
1206	Pragmatic helpers	2.95193	2.53616	6.04502	1.7716	4.80124	9.98561	4.77489
1209	Rational moralists	4.87243	1.89893	6.34271	3.92879	1.3921	13.6819	3.87007
1211	Rational moralists	2.41113e-06	2.41146e-06	0.338418	0.00453845	0.324871	0.120075	0.000590686
1213	Pragmatic helpers	1.4016	3.68474e-05	1.83834	1.45781	1.18107	1.3253	1.41601
1215	Rational moralists	4.10336e-07	4.10329e-07	0.335915	0.0227604	0.155596	1.30712	9.31933
1222	Rational moralists	0.104448	4.03376e-07	0.888	4.0337e-07	0.224479	1.00873	2.00122
1223	Justice warriors	0.133785	0.0553473	1.06554	0.182982	0.264674	1.95414	2.433
1225	Rational moralists	7.19013	1.93535	1.93527	3.07046	-1.32126	13.4957	20
1226	Rational moralists	1.71423	1.66562	4.92802	1.3748	0.27022	11.995	4.00432
1228	Rational moralists	2.28699	1.85979	7.07013	1.8877	2.22749	19.9726	5.163
1231	Justice warriors	2.80935	1.30381	5.34094	2.31091	1.93427	2.50133	7.85588
1232	Rational moralists	0.0336875	0.0292156	0.0462528	0.309598	0.561829	19.9998	3.36322
1233	Pragmatic helpers	0.0097136	0.00825514	0.678073	0.0551748	0.376278	1.38496	0.971367
1238	Rational moralists	3.12324	2.05159	7.73526	2.87118	-0.0427558	15.4673	3.10922
1239	Pragmatic helpers	3.55847	5.50028	6.43833	2.58346	5.02873	16.8056	1.16149
1246	Rational moralists	0.724025	0.0728834	1.609	0.586969	-1.6451	9.83545	9.97821
1247	Pragmatic helpers	1.59661	0.759145	4.25565	2.21125	0.789201	13.0221	5.61163
1249	Justice warriors	0.876976	0.134018	1.45788	0.690463	0.778843	0.815431	1.13883
1250	Rational moralists	2.53859	2.59948	9.41406	1.95042	2.57769	14.9541	7.1029
1251	Pragmatic helpers	0.105259	0.032307	0.549942	0.0768034	0.44839	1.00458	1.02261
1252	Rational moralists	5.1385	2.42824	6.63127	3.48943	-0.331348	14.0002	4.02635
1253	Rational moralists	3.3198	4.21277	3.56333	3.25593	1.47551	19.9949	18.3619
1254	Justice warriors	1.29559	2.15371	2.31295	1.17538e-06	-9.99998	0.899858	6.48539e-06
1256	Justice warriors	0.0383453	0.0120172	0.419872	0.0172457	0.198222	2.07793e-07	6.76905

## Sheet: Figure5b&f-h
subid	trialn	Block	violator	victim	cost	ratio	action	inequality	Cluster	model7_prediction	model8_prediction
1	1	help	70	30	40	1.5	0	70:30	Pragmatic helpers	0	0
1	2	help	51	49	40	3	1	50:50	Pragmatic helpers	0	1
1	3	help	89	11	10	1.5	0	90:10	Pragmatic helpers	1	0
1	4	help	60	40	40	1.5	0	60:40	Pragmatic helpers	1	0
1	5	help	72	28	30	3	1	70:30	Pragmatic helpers	1	1
1	6	help	91	9	30	3	1	90:10	Pragmatic helpers	1	1
1	7	help	62	38	30	3	1	60:40	Pragmatic helpers	0	1
1	8	help	58	42	50	1.5	1	60:40	Pragmatic helpers	0	0
1	9	help	91	9	30	1.5	0	90:10	Pragmatic helpers	1	1
1	10	help	69	31	20	1.5	0	70:30	Pragmatic helpers	0	1
1	11	help	59	41	10	3	1	60:40	Pragmatic helpers	0	0
1	12	help	52	48	30	3	1	50:50	Pragmatic helpers	0	1
1	13	help	58	42	50	3	1	60:40	Pragmatic helpers	1	1
1	14	help	50	50	10	1.5	0	50:50	Pragmatic helpers	0	0
1	15	help	79	21	30	3	0	80:20	Pragmatic helpers	1	1
1	16	help	50	50	20	1.5	0	50:50	Pragmatic helpers	0	0
1	17	help	88	12	40	1.5	0	90:10	Pragmatic helpers	1	1
1	18	help	51	49	40	1.5	0	50:50	Pragmatic helpers	0	0
1	19	help	80	20	40	1.5	0	80:20	Pragmatic helpers	0	1
1	20	help	80	20	40	3	1	80:20	Pragmatic helpers	1	1
1	21	help	92	8	20	3	1	90:10	Pragmatic helpers	1	1
1	22	help	82	18	10	3	1	80:20	Pragmatic helpers	1	1
1	23	help	50	50	10	3	0	50:50	Pragmatic helpers	0	0
1	24	help	68	32	50	1.5	0	70:30	Pragmatic helpers	0	0
1	25	help	50	50	50	1.5	0	50:50	Pragmatic helpers	0	0
1	26	help	68	32	50	3	0	70:30	Pragmatic helpers	1	1
1	27	help	61	39	20	1.5	1	60:40	Pragmatic helpers	1	1
1	28	help	72	28	30	1.5	0	70:30	Pragmatic helpers	0	0
1	29	help	90	10	50	3	1	90:10	Pragmatic helpers	1	1
1	30	help	78	22	50	1.5	0	80:20	Pragmatic helpers	1	0
1	31	help	69	31	20	3	1	70:30	Pragmatic helpers	0	0
1	32	help	52	48	30	1.5	0	50:50	Pragmatic helpers	0	0
1	33	help	62	38	30	1.5	0	60:40	Pragmatic helpers	0	0
1	34	help	81	19	20	3	1	80:20	Pragmatic helpers	1	1
1	35	help	82	18	10	1.5	0	80:20	Pragmatic helpers	1	1
1	36	help	50	50	50	3	0	50:50	Pragmatic helpers	1	1
1	37	help	81	19	20	1.5	0	80:20	Pragmatic helpers	1	1
1	38	help	78	22	50	3	0	80:20	Pragmatic helpers	1	0
1	39	help	79	21	30	1.5	0	80:20	Pragmatic helpers	1	1
1	40	help	88	12	40	3	1	90:10	Pragmatic helpers	1	1
1	41	help	59	41	10	1.5	1	60:40	Pragmatic helpers	1	0
1	42	help	71	29	10	3	1	70:30	Pragmatic helpers	1	1
1	43	help	50	50	20	3	0	50:50	Pragmatic helpers	1	1
1	44	help	92	8	20	1.5	0	90:10	Pragmatic helpers	1	1
1	45	help	61	39	20	3	1	60:40	Pragmatic helpers	1	1
1	46	help	60	40	40	3	0	60:40	Pragmatic helpers	1	1
1	47	help	71	29	10	1.5	0	70:30	Pragmatic helpers	1	1
1	48	help	70	30	40	3	0	70:30	Pragmatic helpers	0	1
1	49	help	89	11	10	3	1	90:10	Pragmatic helpers	1	1
1	50	help	90	10	50	1.5	0	90:10	Pragmatic helpers	1	1
1	51	punish	92	8	20	1.5	1	90:10	Pragmatic helpers	1	1
1	52	punish	51	49	40	1.5	0	50:50	Pragmatic helpers	0	0
1	53	punish	90	10	50	3	1	90:10	Pragmatic helpers	1	1
1	54	punish	70	30	40	1.5	0	70:30	Pragmatic helpers	0	0
1	55	punish	60	40	40	1.5	0	60:40	Pragmatic helpers	0	0
1	56	punish	51	49	40	3	0	50:50	Pragmatic helpers	0	0
1	57	punish	82	18	10	1.5	0	80:20	Pragmatic helpers	1	0
1	58	punish	68	32	50	3	0	70:30	Pragmatic helpers	0	0
1	59	punish	68	32	50	1.5	0	70:30	Pragmatic helpers	0	0
1	60	punish	81	19	20	3	1	80:20	Pragmatic helpers	1	1
1	61	punish	50	50	10	1.5	0	50:50	Pragmatic helpers	0	0
1	62	punish	78	22	50	3	1	80:20	Pragmatic helpers	1	1
1	63	punish	58	42	50	3	0	60:40	Pragmatic helpers	0	0
1	64	punish	50	50	50	1.5	0	50:50	Pragmatic helpers	0	0
1	65	punish	59	41	10	1.5	0	60:40	Pragmatic helpers	0	1
1	66	punish	91	9	30	3	1	90:10	Pragmatic helpers	1	1
1	67	punish	82	18	10	3	0	80:20	Pragmatic helpers	1	1
1	68	punish	80	20	40	1.5	0	80:20	Pragmatic helpers	0	1
1	69	punish	71	29	10	1.5	1	70:30	Pragmatic helpers	1	0
1	70	punish	50	50	10	3	0	50:50	Pragmatic helpers	0	0
1	71	punish	88	12	40	1.5	1	90:10	Pragmatic helpers	1	1
1	72	punish	70	30	40	3	1	70:30	Pragmatic helpers	1	0
1	73	punish	90	10	50	1.5	1	90:10	Pragmatic helpers	1	0
1	74	punish	50	50	20	3	0	50:50	Pragmatic helpers	0	0
1	75	punish	72	28	30	3	1	70:30	Pragmatic helpers	0	1
1	76	punish	71	29	10	3	1	70:30	Pragmatic helpers	1	1
1	77	punish	62	38	30	3	1	60:40	Pragmatic helpers	0	0
1	78	punish	80	20	40	3	1	80:20	Pragmatic helpers	1	1
1	79	punish	69	31	20	3	1	70:30	Pragmatic helpers	1	1
1	80	punish	61	39	20	1.5	0	60:40	Pragmatic helpers	0	1
1	81	punish	89	11	10	3	1	90:10	Pragmatic helpers	1	1
1	82	punish	62	38	30	1.5	0	60:40	Pragmatic helpers	0	0
1	83	punish	72	28	30	1.5	0	70:30	Pragmatic helpers	1	1
1	84	punish	92	8	20	3	1	90:10	Pragmatic helpers	1	1
1	85	punish	88	12	40	3	1	90:10	Pragmatic helpers	1	1
1	86	punish	60	40	40	3	0	60:40	Pragmatic helpers	0	0
1	87	punish	50	50	50	3	0	50:50	Pragmatic helpers	0	0
1	88	punish	89	11	10	1.5	1	90:10	Pragmatic helpers	0	0
1	89	punish	78	22	50	1.5	0	80:20	Pragmatic helpers	0	1
1	90	punish	59	41	10	3	0	60:40	Pragmatic helpers	1	1
1	91	punish	81	19	20	1.5	0	80:20	Pragmatic helpers	0	0
1	92	punish	52	48	30	3	0	50:50	Pragmatic helpers	0	0
1	93	punish	79	21	30	1.5	1	80:20	Pragmatic helpers	0	1
1	94	punish	52	48	30	1.5	0	50:50	Pragmatic helpers	0	0
1	95	punish	91	9	30	1.5	1	90:10	Pragmatic helpers	1	1
1	96	punish	69	31	20	1.5	0	70:30	Pragmatic helpers	0	1
1	97	punish	61	39	20	3	0	60:40	Pragmatic helpers	1	1
1	98	punish	50	50	20	1.5	0	50:50	Pragmatic helpers	0	0
1	99	punish	79	21	30	3	1	80:20	Pragmatic helpers	1	0
1	100	punish	58	42	50	1.5	0	60:40	Pragmatic helpers	0	0
1	101	punish	50	50	20	3	0	50:50	Pragmatic helpers	0	0
1	102	punish	52	48	30	1.5	0	50:50	Pragmatic helpers	0	0
1	103	punish	58	42	50	1.5	0	60:40	Pragmatic helpers	0	0
1	104	punish	88	12	40	1.5	1	90:10	Pragmatic helpers	1	1
1	105	punish	51	49	40	3	0	50:50	Pragmatic helpers	0	0
1	106	punish	78	22	50	3	1	80:20	Pragmatic helpers	1	1
1	107	punish	79	21	30	1.5	1	80:20	Pragmatic helpers	1	1
1	108	punish	50	50	20	1.5	0	50:50	Pragmatic helpers	1	0
1	109	punish	70	30	40	1.5	0	70:30	Pragmatic helpers	0	0
1	110	punish	91	9	30	1.5	1	90:10	Pragmatic helpers	0	1
1	111	punish	80	20	40	1.5	1	80:20	Pragmatic helpers	0	1
1	112	punish	50	50	50	1.5	0	50:50	Pragmatic helpers	0	0
1	113	punish	69	31	20	3	1	70:30	Pragmatic helpers	1	1
1	114	punish	68	32	50	3	0	70:30	Pragmatic helpers	0	1
1	115	punish	69	31	20	1.5	1	70:30	Pragmatic helpers	0	1
1	116	punish	82	18	10	1.5	1	80:20	Pragmatic helpers	0	1
1	117	punish	92	8	20	3	1	90:10	Pragmatic helpers	1	1
1	118	punish	91	9	30	3	1	90:10	Pragmatic helpers	0	1
1	119	punish	80	20	40	3	1	80:20	Pragmatic helpers	1	0
1	120	punish	90	10	50	1.5	1	90:10	Pragmatic helpers	1	1
1	121	punish	88	12	40	3	1	90:10	Pragmatic helpers	1	1
1	122	punish	89	11	10	3	0	90:10	Pragmatic helpers	1	0
1	123	punish	90	10	50	3	1	90:10	Pragmatic helpers	1	1
1	124	punish	92	8	20	1.5	1	90:10	Pragmatic helpers	1	1
1	125	punish	82	18	10	3	0	80:20	Pragmatic helpers	1	1
1	126	punish	61	39	20	1.5	0	60:40	Pragmatic helpers	0	0
1	127	punish	72	28	30	3	0	70:30	Pragmatic helpers	0	1
1	128	punish	50	50	50	3	0	50:50	Pragmatic helpers	0	0
1	129	punish	60	40	40	3	0	60:40	Pragmatic helpers	1	0
1	130	punish	59	41	10	1.5	0	60:40	Pragmatic helpers	1	1
1	131	punish	81	19	20	3	0	80:20	Pragmatic helpers	1	0
1	132	punish	79	21	30	3	0	80:20	Pragmatic helpers	1	1
1	133	punish	62	38	30	1.5	0	60:40	Pragmatic helpers	0	1
1	134	punish	71	29	10	3	1	70:30	Pragmatic helpers	1	1
1	135	punish	78	22	50	1.5	0	80:20	Pragmatic helpers	0	0
1	136	punish	50	50	10	3	0	50:50	Pragmatic helpers	0	0
1	137	punish	72	28	30	1.5	1	70:30	Pragmatic helpers	1	1
1	138	punish	71	29	10	1.5	0	70:30	Pragmatic helpers	0	1
1	139	punish	50	50	10	1.5	0	50:50	Pragmatic helpers	0	0
1	140	punish	61	39	20	3	1	60:40	Pragmatic helpers	0	0
1	141	punish	59	41	10	3	0	60:40	Pragmatic helpers	1	0
1	142	punish	58	42	50	3	0	60:40	Pragmatic helpers	0	0
1	143	punish	89	11	10	1.5	1	90:10	Pragmatic helpers	0	0
1	144	punish	52	48	30	3	0	50:50	Pragmatic helpers	0	0
1	145	punish	68	32	50	1.5	0	70:30	Pragmatic helpers	0	0
1	146	punish	81	19	20	1.5	1	80:20	Pragmatic helpers	0	1
1	147	punish	60	40	40	1.5	0	60:40	Pragmatic helpers	0	0
1	148	punish	62	38	30	3	0	60:40	Pragmatic helpers	0	0
1	149	punish	70	30	40	3	1	70:30	Pragmatic helpers	1	0
1	150	punish	51	49	40	1.5	0	50:50	Pragmatic helpers	0	0
1	151	help	72	28	30	3	1	70:30	Pragmatic helpers	1	1
1	152	help	68	32	50	3	0	70:30	Pragmatic helpers	1	1
1	153	help	62	38	30	1.5	0	60:40	Pragmatic helpers	0	1
1	154	help	61	39	20	3	1	60:40	Pragmatic helpers	1	1
1	155	help	61	39	20	1.5	0	60:40	Pragmatic helpers	0	1
1	156	help	79	21	30	3	1	80:20	Pragmatic helpers	1	1
1	157	help	79	21	30	1.5	0	80:20	Pragmatic helpers	1	1
1	158	help	92	8	20	1.5	1	90:10	Pragmatic helpers	0	1
1	159	help	50	50	50	1.5	0	50:50	Pragmatic helpers	0	0
1	160	help	60	40	40	1.5	0	60:40	Pragmatic helpers	0	0
1	161	help	82	18	10	1.5	1	80:20	Pragmatic helpers	1	1
1	162	help	52	48	30	3	0	50:50	Pragmatic helpers	1	1
1	163	help	60	40	40	3	1	60:40	Pragmatic helpers	1	1
1	164	help	78	22	50	3	1	80:20	Pragmatic helpers	1	0
1	165	help	59	41	10	1.5	0	60:40	Pragmatic helpers	0	0
1	166	help	82	18	10	3	1	80:20	Pragmatic helpers	1	1
1	167	help	50	50	20	3	1	50:50	Pragmatic helpers	0	0
1	168	help	78	22	50	1.5	0	80:20	Pragmatic helpers	0	1
1	169	help	70	30	40	3	1	70:30	Pragmatic helpers	0	1
1	170	help	81	19	20	3	1	80:20	Pragmatic helpers	1	0
1	171	help	62	38	30	3	1	60:40	Pragmatic helpers	0	1
1	172	help	80	20	40	3	1	80:20	Pragmatic helpers	1	1
1	173	help	81	19	20	1.5	0	80:20	Pragmatic helpers	1	0
1	174	help	50	50	50	3	1	50:50	Pragmatic helpers	1	0
1	175	help	50	50	20	1.5	0	50:50	Pragmatic helpers	0	0
1	176	help	50	50	10	3	1	50:50	Pragmatic helpers	0	1
1	177	help	50	50	10	1.5	0	50:50	Pragmatic helpers	0	0
1	178	help	58	42	50	1.5	0	60:40	Pragmatic helpers	0	0
1	179	help	71	29	10	3	1	70:30	Pragmatic helpers	1	1
1	180	help	69	31	20	1.5	0	70:30	Pragmatic helpers	1	1
1	181	help	68	32	50	1.5	0	70:30	Pragmatic helpers	0	0
1	182	help	90	10	50	3	1	90:10	Pragmatic helpers	1	1
1	183	help	80	20	40	1.5	1	80:20	Pragmatic helpers	1	1
1	184	help	69	31	20	3	1	70:30	Pragmatic helpers	1	0
1	185	help	91	9	30	1.5	1	90:10	Pragmatic helpers	1	1
1	186	help	88	12	40	1.5	0	90:10	Pragmatic helpers	1	1
1	187	help	88	12	40	3	1	90:10	Pragmatic helpers	1	1
1	188	help	58	42	50	3	1	60:40	Pragmatic helpers	1	1
1	189	help	71	29	10	1.5	0	70:30	Pragmatic helpers	1	1
1	190	help	90	10	50	1.5	1	90:10	Pragmatic helpers	1	1
1	191	help	52	48	30	1.5	0	50:50	Pragmatic helpers	0	0
1	192	help	89	11	10	1.5	1	90:10	Pragmatic helpers	1	1
1	193	help	89	11	10	3	1	90:10	Pragmatic helpers	1	1
1	194	help	72	28	30	1.5	0	70:30	Pragmatic helpers	1	0
1	195	help	51	49	40	1.5	0	50:50	Pragmatic helpers	0	0
1	196	help	92	8	20	3	1	90:10	Pragmatic helpers	1	1
1	197	help	59	41	10	3	1	60:40	Pragmatic helpers	1	1
1	198	help	91	9	30	3	1	90:10	Pragmatic helpers	1	0
1	199	help	70	30	40	1.5	1	70:30	Pragmatic helpers	0	0
1	200	help	51	49	40	3	1	50:50	Pragmatic helpers	0	1
1	201	punish	79	21	30	3	1	80:20	Pragmatic helpers	1	1
1	202	punish	71	29	10	1.5	1	70:30	Pragmatic helpers	1	1
1	203	punish	58	42	50	3	0	60:40	Pragmatic helpers	0	0
1	204	punish	82	18	10	1.5	1	80:20	Pragmatic helpers	1	1
1	205	punish	61	39	20	3	0	60:40	Pragmatic helpers	1	0
1	206	punish	81	19	20	3	1	80:20	Pragmatic helpers	1	1
1	207	punish	58	42	50	1.5	0	60:40	Pragmatic helpers	0	0
1	208	punish	72	28	30	3	1	70:30	Pragmatic helpers	0	1
1	209	punish	70	30	40	3	1	70:30	Pragmatic helpers	1	1
1	210	punish	80	20	40	1.5	1	80:20	Pragmatic helpers	0	0
1	211	punish	68	32	50	1.5	0	70:30	Pragmatic helpers	0	0
1	212	punish	91	9	30	3	1	90:10	Pragmatic helpers	0	1
1	213	punish	61	39	20	1.5	0	60:40	Pragmatic helpers	1	0
1	214	punish	89	11	10	3	1	90:10	Pragmatic helpers	1	1
1	215	punish	92	8	20	1.5	1	90:10	Pragmatic helpers	0	1
1	216	punish	50	50	20	3	0	50:50	Pragmatic helpers	0	0
1	217	punish	60	40	40	1.5	0	60:40	Pragmatic helpers	0	0
1	218	punish	60	40	40	3	0	60:40	Pragmatic helpers	0	1
1	219	punish	90	10	50	1.5	1	90:10	Pragmatic helpers	1	0
1	220	punish	88	12	40	3	1	90:10	Pragmatic helpers	1	1
1	221	punish	90	10	50	3	1	90:10	Pragmatic helpers	1	1
1	222	punish	92	8	20	3	1	90:10	Pragmatic helpers	1	1
1	223	punish	50	50	20	1.5	0	50:50	Pragmatic helpers	0	0
1	224	punish	62	38	30	1.5	0	60:40	Pragmatic helpers	1	0
1	225	punish	52	48	30	1.5	0	50:50	Pragmatic helpers	0	0
1	226	punish	70	30	40	1.5	1	70:30	Pragmatic helpers	0	0
1	227	punish	79	21	30	1.5	1	80:20	Pragmatic helpers	1	1
1	228	punish	88	12	40	1.5	1	90:10	Pragmatic helpers	1	0
1	229	punish	50	50	10	3	0	50:50	Pragmatic helpers	0	0
1	230	punish	78	22	50	3	1	80:20	Pragmatic helpers	1	0
1	231	punish	51	49	40	3	0	50:50	Pragmatic helpers	0	0
1	232	punish	69	31	20	1.5	0	70:30	Pragmatic helpers	0	0
1	233	punish	81	19	20	1.5	1	80:20	Pragmatic helpers	0	1
1	234	punish	71	29	10	3	1	70:30	Pragmatic helpers	1	1
1	235	punish	80	20	40	3	1	80:20	Pragmatic helpers	1	1
1	236	punish	52	48	30	3	0	50:50	Pragmatic helpers	0	0
1	237	punish	59	41	10	1.5	0	60:40	Pragmatic helpers	0	0
1	238	punish	72	28	30	1.5	0	70:30	Pragmatic helpers	0	1
1	239	punish	82	18	10	3	1	80:20	Pragmatic helpers	1	1
1	240	punish	89	11	10	1.5	0	90:10	Pragmatic helpers	1	0
1	241	punish	51	49	40	1.5	0	50:50	Pragmatic helpers	0	0
1	242	punish	78	22	50	1.5	1	80:20	Pragmatic helpers	1	0
1	243	punish	62	38	30	3	0	60:40	Pragmatic helpers	1	1
1	244	punish	50	50	50	1.5	0	50:50	Pragmatic helpers	0	0
1	245	punish	91	9	30	1.5	1	90:10	Pragmatic helpers	1	0
1	246	punish	69	31	20	3	1	70:30	Pragmatic helpers	1	1
1	247	punish	68	32	50	3	0	70:30	Pragmatic helpers	1	0
1	248	punish	50	50	50	3	0	50:50	Pragmatic helpers	0	0
1	249	punish	59	41	10	3	0	60:40	Pragmatic helpers	0	0
1	250	punish	50	50	10	1.5	0	50:50	Pragmatic helpers	1	0
1	251	help	88	12	40	1.5	1	90:10	Pragmatic helpers	0	1
1	252	help	61	39	20	1.5	1	60:40	Pragmatic helpers	0	1
1	253	help	68	32	50	1.5	0	70:30	Pragmatic helpers	0	0
1	254	help	89	11	10	3	1	90:10	Pragmatic helpers	1	0
1	255	help	92	8	20	3	1	90:10	Pragmatic helpers	1	1
1	256	help	68	32	50	3	1	70:30	Pragmatic helpers	1	1
1	257	help	79	21	30	1.5	0	80:20	Pragmatic helpers	1	1
1	258	help	60	40	40	1.5	0	60:40	Pragmatic helpers	0	0
1	259	help	70	30	40	3	1	70:30	Pragmatic helpers	1	1
1	260	help	78	22	50	1.5	1	80:20	Pragmatic helpers	1	1
1	261	help	88	12	40	3	1	90:10	Pragmatic helpers	1	1
1	262	help	72	28	30	1.5	0	70:30	Pragmatic helpers	0	0
1	263	help	69	31	20	1.5	0	70:30	Pragmatic helpers	1	1
1	264	help	62	38	30	3	1	60:40	Pragmatic helpers	1	1
1	265	help	81	19	20	1.5	1	80:20	Pragmatic helpers	1	0
1	266	help	51	49	40	3	1	50:50	Pragmatic helpers	1	0
1	267	help	51	49	40	1.5	0	50:50	Pragmatic helpers	0	0
1	268	help	80	20	40	3	1	80:20	Pragmatic helpers	1	0
1	269	help	91	9	30	3	1	90:10	Pragmatic helpers	1	1
1	270	help	50	50	10	3	1	50:50	Pragmatic helpers	0	1
1	271	help	89	11	10	1.5	1	90:10	Pragmatic helpers	1	0
1	272	help	50	50	50	3	1	50:50	Pragmatic helpers	0	1
1	273	help	92	8	20	1.5	1	90:10	Pragmatic helpers	0	1
1	274	help	52	48	30	3	1	50:50	Pragmatic helpers	1	1
1	275	help	78	22	50	3	1	80:20	Pragmatic helpers	1	1
1	276	help	81	19	20	3	1	80:20	Pragmatic helpers	1	0
1	277	help	90	10	50	1.5	1	90:10	Pragmatic helpers	1	1
1	278	help	59	41	10	3	1	60:40	Pragmatic helpers	0	0
1	279	help	71	29	10	1.5	0	70:30	Pragmatic helpers	0	0
1	280	help	60	40	40	3	1	60:40	Pragmatic helpers	1	1
1	281	help	52	48	30	1.5	0	50:50	Pragmatic helpers	0	0
1	282	help	59	41	10	1.5	0	60:40	Pragmatic helpers	0	0
1	283	help	82	18	10	1.5	1	80:20	Pragmatic helpers	1	1
1	284	help	91	9	30	1.5	1	90:10	Pragmatic helpers	0	0
1	285	help	50	50	50	1.5	0	50:50	Pragmatic helpers	0	0
1	286	help	50	50	20	3	1	50:50	Pragmatic helpers	1	0
1	287	help	50	50	20	1.5	1	50:50	Pragmatic helpers	0	0
1	288	help	82	18	10	3	1	80:20	Pragmatic helpers	1	1
1	289	help	69	31	20	3	1	70:30	Pragmatic helpers	0	1
1	290	help	61	39	20	3	1	60:40	Pragmatic helpers	1	0
1	291	help	50	50	10	1.5	0	50:50	Pragmatic helpers	0	1
1	292	help	62	38	30	1.5	0	60:40	Pragmatic helpers	0	0
1	293	help	90	10	50	3	1	90:10	Pragmatic helpers	1	1
1	294	help	72	28	30	3	1	70:30	Pragmatic helpers	1	1
1	295	help	80	20	40	1.5	1	80:20	Pragmatic helpers	1	1
1	296	help	70	30	40	1.5	1	70:30	Pragmatic helpers	0	1
1	297	help	79	21	30	3	1	80:20	Pragmatic helpers	1	1
1	298	help	71	29	10	3	1	70:30	Pragmatic helpers	1	0
1	299	help	58	42	50	3	0	60:40	Pragmatic helpers	1	1
1	300	help	58	42	50	1.5	0	60:40	Pragmatic helpers	0	0
2	1	punish	79	21	30	1.5	1	80:20	Random response	1	0
2	2	punish	90	10	50	3	1	90:10	Random response	0	0
2	3	punish	82	18	10	1.5	1	80:20	Random response	0	1
2	4	punish	71	29	10	1.5	0	70:30	Random response	1	1
2	5	punish	79	21	30	3	1	80:20	Random response	0	0
2	6	punish	69	31	20	1.5	1	70:30	Random response	1	0
2	7	punish	58	42	50	3	0	60:40	Random response	0	1
2	8	punish	50	50	20	1.5	1	50:50	Random response	0	1
2	9	punish	60	40	40	1.5	0	60:40	Random response	0	0
2	10	punish	91	9	30	1.5	1	90:10	Random response	1	1
2	11	punish	88	12	40	1.5	1	90:10	Random response	0	1
2	12	punish	80	20	40	3	1	80:20	Random response	1	1
2	13	punish	90	10	50	1.5	1	90:10	Random response	0	1
2	14	punish	69	31	20	3	1	70:30	Random response	1	1
2	15	punish	60	40	40	3	0	60:40	Random response	0	0
2	16	punish	61	39	20	1.5	1	60:40	Random response	1	1
2	17	punish	58	42	50	1.5	0	60:40	Random response	1	1
2	18	punish	62	38	30	1.5	1	60:40	Random response	0	1
2	19	punish	70	30	40	1.5	1	70:30	Random response	0	0
2	20	punish	62	38	30	3	1	60:40	Random response	1	1
2	21	punish	82	18	10	3	1	80:20	Random response	1	1
2	22	punish	92	8	20	3	1	90:10	Random response	1	1
2	23	punish	89	11	10	3	1	90:10	Random response	1	1
2	24	punish	71	29	10	3	1	70:30	Random response	1	1
2	25	punish	50	50	20	3	0	50:50	Random response	1	1
2	26	punish	51	49	40	1.5	0	50:50	Random response	1	0
2	27	punish	50	50	10	1.5	0	50:50	Random response	0	1
2	28	punish	50	50	50	1.5	0	50:50	Random response	1	0
2	29	punish	52	48	30	3	0	50:50	Random response	1	0
2	30	punish	78	22	50	1.5	1	80:20	Random response	0	0
2	31	punish	81	19	20	3	1	80:20	Random response	1	0
2	32	punish	68	32	50	3	0	70:30	Random response	0	1
2	33	punish	61	39	20	3	1	60:40	Random response	1	0
2	34	punish	92	8	20	1.5	1	90:10	Random response	0	1
2	35	punish	50	50	50	3	0	50:50	Random response	1	1
2	36	punish	51	49	40	3	1	50:50	Random response	1	0
2	37	punish	70	30	40	3	0	70:30	Random response	1	0
2	38	punish	59	41	10	1.5	1	60:40	Random response	1	1
2	39	punish	52	48	30	1.5	1	50:50	Random response	1	0
2	40	punish	50	50	10	3	1	50:50	Random response	0	1
2	41	punish	78	22	50	3	0	80:20	Random response	0	0
2	42	punish	72	28	30	1.5	1	70:30	Random response	1	0
2	43	punish	89	11	10	1.5	1	90:10	Random response	1	1
2	44	punish	81	19	20	1.5	1	80:20	Random response	1	1
2	45	punish	68	32	50	1.5	1	70:30	Random response	0	0
2	46	punish	72	28	30	3	0	70:30	Random response	1	0
2	47	punish	59	41	10	3	1	60:40	Random response	1	1
2	48	punish	88	12	40	3	0	90:10	Random response	0	0
2	49	punish	91	9	30	3	0	90:10	Random response	1	1
2	50	punish	80	20	40	1.5	0	80:20	Random response	0	0
2	51	help	69	31	20	1.5	1	70:30	Random response	1	1
2	52	help	72	28	30	3	0	70:30	Random response	1	1
2	53	help	51	49	40	3	0	50:50	Random response	1	1
2	54	help	78	22	50	3	0	80:20	Random response	0	1
2	55	help	52	48	30	1.5	1	50:50	Random response	1	1
2	56	help	88	12	40	3	0	90:10	Random response	0	1
2	57	help	58	42	50	1.5	0	60:40	Random response	1	1
2	58	help	62	38	30	3	1	60:40	Random response	1	1
2	59	help	89	11	10	3	1	90:10	Random response	1	0
2	60	help	82	18	10	1.5	1	80:20	Random response	1	1
2	61	help	52	48	30	3	0	50:50	Random response	1	1
2	62	help	78	22	50	1.5	1	80:20	Random response	0	0
2	63	help	61	39	20	1.5	1	60:40	Random response	1	0
2	64	help	80	20	40	1.5	1	80:20	Random response	1	0
2	65	help	91	9	30	3	1	90:10	Random response	1	1
2	66	help	79	21	30	1.5	1	80:20	Random response	1	0
2	67	help	50	50	20	1.5	1	50:50	Random response	0	1
2	68	help	59	41	10	1.5	1	60:40	Random response	1	1
2	69	help	90	10	50	1.5	0	90:10	Random response	1	0
2	70	help	60	40	40	1.5	0	60:40	Random response	1	1
2	71	help	50	50	10	3	1	50:50	Random response	0	0
2	72	help	59	41	10	3	1	60:40	Random response	1	1
2	73	help	82	18	10	3	1	80:20	Random response	1	1
2	74	help	79	21	30	3	1	80:20	Random response	0	1
2	75	help	60	40	40	3	1	60:40	Random response	1	0
2	76	help	92	8	20	3	1	90:10	Random response	1	1
2	77	help	90	10	50	3	1	90:10	Random response	1	1
2	78	help	68	32	50	1.5	1	70:30	Random response	1	1
2	79	help	71	29	10	1.5	1	70:30	Random response	0	1
2	80	help	50	50	50	3	0	50:50	Random response	1	1
2	81	help	68	32	50	3	0	70:30	Random response	1	1
2	82	help	88	12	40	1.5	0	90:10	Random response	0	1
2	83	help	92	8	20	1.5	1	90:10	Random response	1	1
2	84	help	91	9	30	1.5	1	90:10	Random response	1	1
2	85	help	71	29	10	3	1	70:30	Random response	1	1
2	86	help	70	30	40	1.5	0	70:30	Random response	0	1
2	87	help	81	19	20	1.5	1	80:20	Random response	1	1
2	88	help	81	19	20	3	1	80:20	Random response	1	1
2	89	help	51	49	40	1.5	0	50:50	Random response	0	0
2	90	help	50	50	50	1.5	0	50:50	Random response	1	0
2	91	help	62	38	30	1.5	1	60:40	Random response	1	0
2	92	help	50	50	10	1.5	1	50:50	Random response	0	0
2	93	help	50	50	20	3	1	50:50	Random response	1	0
2	94	help	58	42	50	3	1	60:40	Random response	0	1
2	95	help	61	39	20	3	1	60:40	Random response	1	1
2	96	help	72	28	30	1.5	0	70:30	Random response	1	1
2	97	help	89	11	10	1.5	1	90:10	Random response	1	1
2	98	help	80	20	40	3	1	80:20	Random response	0	1
2	99	help	70	30	40	3	1	70:30	Random response	1	1
2	100	help	69	31	20	3	1	70:30	Random response	0	0
2	101	punish	79	21	30	3	1	80:20	Random response	0	1
2	102	punish	92	8	20	1.5	1	90:10	Random response	1	1
2	103	punish	91	9	30	3	1	90:10	Random response	0	0
2	104	punish	72	28	30	1.5	0	70:30	Random response	1	1
2	105	punish	90	10	50	1.5	1	90:10	Random response	0	0
2	106	punish	90	10	50	3	0	90:10	Random response	1	0
2	107	punish	58	42	50	1.5	0	60:40	Random response	0	1
2	108	punish	89	11	10	1.5	0	90:10	Random response	1	0
2	109	punish	68	32	50	1.5	0	70:30	Random response	0	0
2	110	punish	68	32	50	3	1	70:30	Random response	0	0
2	111	punish	81	19	20	1.5	1	80:20	Random response	1	1
2	112	punish	80	20	40	3	0	80:20	Random response	0	1
2	113	punish	71	29	10	3	1	70:30	Random response	0	1
2	114	punish	82	18	10	3	1	80:20	Random response	1	1
2	115	punish	51	49	40	3	0	50:50	Random response	0	0
2	116	punish	50	50	50	3	1	50:50	Random response	1	1
2	117	punish	60	40	40	1.5	0	60:40	Random response	0	1
2	118	punish	52	48	30	1.5	1	50:50	Random response	1	1
2	119	punish	71	29	10	1.5	1	70:30	Random response	1	1
2	120	punish	72	28	30	3	1	70:30	Random response	1	0
2	121	punish	88	12	40	3	0	90:10	Random response	1	1
2	122	punish	69	31	20	3	0	70:30	Random response	1	1
2	123	punish	80	20	40	1.5	0	80:20	Random response	1	0
2	124	punish	61	39	20	1.5	1	60:40	Random response	1	1
2	125	punish	50	50	20	1.5	0	50:50	Random response	0	0
2	126	punish	59	41	10	3	1	60:40	Random response	1	1
2	127	punish	88	12	40	1.5	0	90:10	Random response	1	1
2	128	punish	52	48	30	3	1	50:50	Random response	0	0
2	129	punish	51	49	40	1.5	0	50:50	Random response	0	0
2	130	punish	62	38	30	1.5	0	60:40	Random response	1	0
2	131	punish	59	41	10	1.5	0	60:40	Random response	1	1
2	132	punish	50	50	10	1.5	1	50:50	Random response	0	1
2	133	punish	92	8	20	3	1	90:10	Random response	1	1
2	134	punish	81	19	20	3	1	80:20	Random response	0	1
2	135	punish	78	22	50	3	1	80:20	Random response	0	0
2	136	punish	78	22	50	1.5	0	80:20	Random response	1	1
2	137	punish	61	39	20	3	1	60:40	Random response	1	1
2	138	punish	91	9	30	1.5	1	90:10	Random response	1	0
2	139	punish	50	50	50	1.5	1	50:50	Random response	0	1
2	140	punish	50	50	10	3	1	50:50	Random response	0	0
2	141	punish	60	40	40	3	1	60:40	Random response	0	0
2	142	punish	70	30	40	3	1	70:30	Random response	1	0
2	143	punish	82	18	10	1.5	1	80:20	Random response	1	1
2	144	punish	79	21	30	1.5	1	80:20	Random response	1	1
2	145	punish	50	50	20	3	1	50:50	Random response	0	1
2	146	punish	69	31	20	1.5	0	70:30	Random response	0	1
2	147	punish	89	11	10	3	1	90:10	Random response	1	1
2	148	punish	70	30	40	1.5	0	70:30	Random response	1	0
2	149	punish	62	38	30	3	1	60:40	Random response	0	1
2	150	punish	58	42	50	3	1	60:40	Random response	0	0
2	151	help	50	50	50	1.5	0	50:50	Random response	1	0
2	152	help	52	48	30	1.5	1	50:50	Random response	1	1
2	153	help	50	50	50	3	1	50:50	Random response	0	1
2	154	help	50	50	20	3	1	50:50	Random response	0	1
2	155	help	92	8	20	3	0	90:10	Random response	1	1
2	156	help	89	11	10	3	1	90:10	Random response	1	1
2	157	help	52	48	30	3	0	50:50	Random response	1	1
2	158	help	78	22	50	1.5	1	80:20	Random response	0	0
2	159	help	91	9	30	3	1	90:10	Random response	1	1
2	160	help	89	11	10	1.5	1	90:10	Random response	1	1
2	161	help	50	50	20	1.5	1	50:50	Random response	0	0
2	162	help	70	30	40	1.5	0	70:30	Random response	0	0
2	163	help	92	8	20	1.5	1	90:10	Random response	0	0
2	164	help	68	32	50	1.5	1	70:30	Random response	0	1
2	165	help	60	40	40	3	1	60:40	Random response	1	1
2	166	help	81	19	20	1.5	1	80:20	Random response	1	0
2	167	help	90	10	50	1.5	1	90:10	Random response	0	0
2	168	help	60	40	40	1.5	1	60:40	Random response	1	1
2	169	help	79	21	30	1.5	0	80:20	Random response	1	0
2	170	help	50	50	10	1.5	0	50:50	Random response	0	0
2	171	help	59	41	10	1.5	1	60:40	Random response	1	1
2	172	help	61	39	20	1.5	0	60:40	Random response	0	0
2	173	help	69	31	20	1.5	0	70:30	Random response	0	0
2	174	help	70	30	40	3	1	70:30	Random response	1	1
2	175	help	72	28	30	3	1	70:30	Random response	1	0
2	176	help	50	50	10	3	1	50:50	Random response	1	1
2	177	help	61	39	20	3	1	60:40	Random response	1	0
2	178	help	90	10	50	3	1	90:10	Random response	1	1
2	179	help	78	22	50	3	1	80:20	Random response	0	1
2	180	help	81	19	20	3	0	80:20	Random response	1	1
2	181	help	62	38	30	3	0	60:40	Random response	0	1
2	182	help	71	29	10	3	1	70:30	Random response	1	1
2	183	help	79	21	30	3	1	80:20	Random response	1	0
2	184	help	51	49	40	3	1	50:50	Random response	1	1
2	185	help	69	31	20	3	1	70:30	Random response	1	1
2	186	help	82	18	10	3	0	80:20	Random response	1	1
2	187	help	68	32	50	3	1	70:30	Random response	1	1
2	188	help	88	12	40	1.5	1	90:10	Random response	0	0
2	189	help	51	49	40	1.5	0	50:50	Random response	0	0
2	190	help	88	12	40	3	1	90:10	Random response	0	1
2	191	help	82	18	10	1.5	1	80:20	Random response	1	1
2	192	help	80	20	40	3	0	80:20	Random response	1	1
2	193	help	58	42	50	1.5	0	60:40	Random response	0	1
2	194	help	62	38	30	1.5	0	60:40	Random response	1	1
2	195	help	72	28	30	1.5	1	70:30	Random response	1	1
2	196	help	58	42	50	3	1	60:40	Random response	0	1
2	197	help	71	29	10	1.5	1	70:30	Random response	1	1
2	198	help	80	20	40	1.5	0	80:20	Random response	0	0
2	199	help	91	9	30	1.5	1	90:10	Random response	1	1
2	200	help	59	41	10	3	1	60:40	Random response	1	1
2	201	help	80	20	40	3	1	80:20	Random response	1	1
2	202	help	51	49	40	1.5	1	50:50	Random response	1	0
2	203	help	62	38	30	1.5	1	60:40	Random response	1	0
2	204	help	50	50	10	1.5	0	50:50	Random response	1	0
2	205	help	50	50	10	3	0	50:50	Random response	0	0
2	206	help	91	9	30	3	1	90:10	Random response	1	1
2	207	help	89	11	10	1.5	1	90:10	Random response	1	1
2	208	help	59	41	10	3	1	60:40	Random response	1	1
2	209	help	69	31	20	3	1	70:30	Random response	1	1
2	210	help	62	38	30	3	0	60:40	Random response	1	0
2	211	help	60	40	40	3	1	60:40	Random response	1	1
2	212	help	51	49	40	3	0	50:50	Random response	0	1
2	213	help	72	28	30	1.5	0	70:30	Random response	0	0
2	214	help	60	40	40	1.5	0	60:40	Random response	1	0
2	215	help	88	12	40	3	1	90:10	Random response	1	1
2	216	help	79	21	30	1.5	0	80:20	Random response	1	1
2	217	help	52	48	30	3	1	50:50	Random response	0	1
2	218	help	50	50	20	3	1	50:50	Random response	1	0
2	219	help	70	30	40	3	1	70:30	Random response	1	1
2	220	help	82	18	10	3	1	80:20	Random response	0	1
2	221	help	88	12	40	1.5	0	90:10	Random response	1	0
2	222	help	89	11	10	3	1	90:10	Random response	1	1
2	223	help	58	42	50	3	1	60:40	Random response	0	0
2	224	help	70	30	40	1.5	0	70:30	Random response	1	0
2	225	help	82	18	10	1.5	1	80:20	Random response	1	1
2	226	help	71	29	10	3	1	70:30	Random response	1	1
2	227	help	68	32	50	1.5	1	70:30	Random response	0	0
2	228	help	58	42	50	1.5	1	60:40	Random response	0	0
2	229	help	78	22	50	3	1	80:20	Random response	1	1
2	230	help	92	8	20	3	1	90:10	Random response	1	1
2	231	help	72	28	30	3	0	70:30	Random response	1	1
2	232	help	68	32	50	3	1	70:30	Random response	1	1
2	233	help	92	8	20	1.5	1	90:10	Random response	1	0
2	234	help	79	21	30	3	0	80:20	Random response	1	0
2	235	help	50	50	50	1.5	1	50:50	Random response	1	0
2	236	help	61	39	20	3	1	60:40	Random response	1	1
2	237	help	50	50	50	3	0	50:50	Random response	0	0
2	238	help	52	48	30	1.5	0	50:50	Random response	0	1
2	239	help	78	22	50	1.5	0	80:20	Random response	0	0
2	240	help	71	29	10	1.5	1	70:30	Random response	1	1
2	241	help	81	19	20	1.5	1	80:20	Random response	0	1
2	242	help	59	41	10	1.5	1	60:40	Random response	0	1
2	243	help	90	10	50	1.5	0	90:10	Random response	0	1
2	244	help	50	50	20	1.5	1	50:50	Random response	0	1
2	245	help	80	20	40	1.5	1	80:20	Random response	1	0
2	246	help	91	9	30	1.5	1	90:10	Random response	0	1
2	247	help	69	31	20	1.5	1	70:30	Random response	1	1
2	248	help	81	19	20	3	1	80:20	Random response	1	1
2	249	help	61	39	20	1.5	1	60:40	Random response	1	1
2	250	help	90	10	50	3	1	90:10	Random response	1	1
2	251	punish	79	21	30	1.5	1	80:20	Random response	1	0
2	252	punish	71	29	10	3	1	70:30	Random response	0	1
2	253	punish	82	18	10	3	1	80:20	Random response	1	1
2	254	punish	51	49	40	1.5	0	50:50	Random response	0	0
2	255	punish	58	42	50	1.5	0	60:40	Random response	0	1
2	256	punish	91	9	30	3	1	90:10	Random response	1	0
2	257	punish	50	50	10	1.5	1	50:50	Random response	1	0
2	258	punish	50	50	10	3	1	50:50	Random response	1	1
2	259	punish	61	39	20	3	0	60:40	Random response	1	0
2	260	punish	92	8	20	3	1	90:10	Random response	1	1
2	261	punish	69	31	20	1.5	1	70:30	Random response	1	1
2	262	punish	80	20	40	3	0	80:20	Random response	0	1
2	263	punish	58	42	50	3	0	60:40	Random response	1	1
2	264	punish	60	40	40	1.5	1	60:40	Random response	0	1
2	265	punish	72	28	30	3	0	70:30	Random response	1	0
2	266	punish	70	30	40	1.5	1	70:30	Random response	0	0
2	267	punish	52	48	30	3	0	50:50	Random response	0	0
2	268	punish	71	29	10	1.5	1	70:30	Random response	1	1
2	269	punish	70	30	40	3	0	70:30	Random response	0	0
2	270	punish	78	22	50	1.5	0	80:20	Random response	0	0
2	271	punish	62	38	30	1.5	1	60:40	Random response	0	0
2	272	punish	68	32	50	3	0	70:30	Random response	1	0
2	273	punish	50	50	50	3	1	50:50	Random response	0	1
2	274	punish	91	9	30	1.5	0	90:10	Random response	1	1
2	275	punish	81	19	20	3	1	80:20	Random response	0	1
2	276	punish	50	50	20	3	1	50:50	Random response	0	0
2	277	punish	69	31	20	3	0	70:30	Random response	1	1
2	278	punish	60	40	40	3	0	60:40	Random response	0	0
2	279	punish	90	10	50	1.5	1	90:10	Random response	0	1
2	280	punish	52	48	30	1.5	1	50:50	Random response	1	1
2	281	punish	50	50	20	1.5	0	50:50	Random response	1	1
2	282	punish	88	12	40	1.5	1	90:10	Random response	1	1
2	283	punish	78	22	50	3	0	80:20	Random response	1	0
2	284	punish	80	20	40	1.5	1	80:20	Random response	1	0
2	285	punish	89	11	10	3	1	90:10	Random response	1	1
2	286	punish	68	32	50	1.5	0	70:30	Random response	1	1
2	287	punish	82	18	10	1.5	1	80:20	Random response	1	0
2	288	punish	79	21	30	3	1	80:20	Random response	1	1
2	289	punish	51	49	40	3	0	50:50	Random response	1	0
2	290	punish	59	41	10	1.5	1	60:40	Random response	1	1
2	291	punish	62	38	30	3	1	60:40	Random response	1	0
2	292	punish	72	28	30	1.5	0	70:30	Random response	0	1
2	293	punish	59	41	10	3	0	60:40	Random response	0	1
2	294	punish	89	11	10	1.5	1	90:10	Random response	1	1
2	295	punish	90	10	50	3	1	90:10	Random response	1	0
2	296	punish	50	50	50	1.5	0	50:50	Random response	0	0
2	297	punish	81	19	20	1.5	1	80:20	Random response	1	1
2	298	punish	61	39	20	1.5	1	60:40	Random response	1	1
2	299	punish	88	12	40	3	0	90:10	Random response	0	0
2	300	punish	92	8	20	1.5	1	90:10	Random response	1	0
3	1	help	59	41	10	3	1	60:40	Cost response	1	1
3	2	help	92	8	20	1.5	0	90:10	Cost response	1	1
3	3	help	59	41	10	1.5	1	60:40	Cost response	1	1
3	4	help	71	29	10	1.5	0	70:30	Cost response	1	1
3	5	help	78	22	50	3	0	80:20	Cost response	1	1
3	6	help	81	19	20	1.5	0	80:20	Cost response	0	1
3	7	help	90	10	50	3	0	90:10	Cost response	1	1
3	8	help	88	12	40	1.5	0	90:10	Cost response	0	1
3	9	help	72	28	30	1.5	0	70:30	Cost response	0	1
3	10	help	50	50	20	1.5	1	50:50	Cost response	1	1
3	11	help	58	42	50	1.5	0	60:40	Cost response	1	1
3	12	help	68	32	50	3	0	70:30	Cost response	1	1
3	13	help	69	31	20	3	1	70:30	Cost response	1	1
3	14	help	82	18	10	3	0	80:20	Cost response	1	1
3	15	help	50	50	10	3	1	50:50	Cost response	0	1
3	16	help	78	22	50	1.5	1	80:20	Cost response	0	1
3	17	help	80	20	40	3	1	80:20	Cost response	0	1
3	18	help	89	11	10	3	1	90:10	Cost response	1	1
3	19	help	80	20	40	1.5	1	80:20	Cost response	1	1
3	20	help	70	30	40	3	1	70:30	Cost response	1	1
3	21	help	61	39	20	3	1	60:40	Cost response	0	1
3	22	help	72	28	30	3	1	70:30	Cost response	0	1
3	23	help	52	48	30	3	0	50:50	Cost response	1	1
3	24	help	79	21	30	3	0	80:20	Cost response	1	0
3	25	help	89	11	10	1.5	1	90:10	Cost response	1	1
3	26	help	50	50	50	1.5	1	50:50	Cost response	1	0
3	27	help	92	8	20	3	0	90:10	Cost response	1	0
3	28	help	50	50	10	1.5	1	50:50	Cost response	1	1
3	29	help	69	31	20	1.5	1	70:30	Cost response	0	1
3	30	help	58	42	50	3	1	60:40	Cost response	1	1
3	31	help	70	30	40	1.5	1	70:30	Cost response	0	1
3	32	help	68	32	50	1.5	1	70:30	Cost response	1	1
3	33	help	62	38	30	3	1	60:40	Cost response	1	1
3	34	help	51	49	40	3	0	50:50	Cost response	1	1
3	35	help	91	9	30	3	0	90:10	Cost response	0	1
3	36	help	90	10	50	1.5	0	90:10	Cost response	1	1
3	37	help	50	50	50	3	1	50:50	Cost response	0	0
3	38	help	79	21	30	1.5	0	80:20	Cost response	1	0
3	39	help	71	29	10	3	0	70:30	Cost response	1	1
3	40	help	50	50	20	3	1	50:50	Cost response	1	0
3	41	help	51	49	40	1.5	1	50:50	Cost response	1	0
3	42	help	60	40	40	3	1	60:40	Cost response	1	1
3	43	help	52	48	30	1.5	1	50:50	Cost response	1	1
3	44	help	82	18	10	1.5	0	80:20	Cost response	0	1
3	45	help	60	40	40	1.5	1	60:40	Cost response	0	1
3	46	help	88	12	40	3	1	90:10	Cost response	1	1
3	47	help	81	19	20	3	1	80:20	Cost response	0	0
3	48	help	61	39	20	1.5	1	60:40	Cost response	1	1
3	49	help	62	38	30	1.5	1	60:40	Cost response	0	1
3	50	help	91	9	30	1.5	0	90:10	Cost response	1	1
3	51	punish	89	11	10	3	1	90:10	Cost response	1	1
3	52	punish	82	18	10	1.5	1	80:20	Cost response	1	0
3	53	punish	90	10	50	3	0	90:10	Cost response	0	0
3	54	punish	70	30	40	1.5	0	70:30	Cost response	0	1
3	55	punish	61	39	20	3	1	60:40	Cost response	0	0
3	56	punish	60	40	40	3	0	60:40	Cost response	0	0
3	57	punish	62	38	30	3	0	60:40	Cost response	0	0
3	58	punish	92	8	20	3	0	90:10	Cost response	0	0
3	59	punish	69	31	20	3	0	70:30	Cost response	0	0
3	60	punish	78	22	50	1.5	0	80:20	Cost response	0	0
3	61	punish	80	20	40	3	0	80:20	Cost response	0	0
3	62	punish	78	22	50	3	0	80:20	Cost response	0	0
3	63	punish	70	30	40	3	0	70:30	Cost response	0	0
3	64	punish	50	50	20	1.5	1	50:50	Cost response	1	0
3	65	punish	82	18	10	3	1	80:20	Cost response	1	0
3	66	punish	60	40	40	1.5	1	60:40	Cost response	0	1
3	67	punish	71	29	10	3	1	70:30	Cost response	0	0
3	68	punish	89	11	10	1.5	1	90:10	Cost response	1	1
3	69	punish	50	50	50	1.5	0	50:50	Cost response	0	1
3	70	punish	79	21	30	1.5	1	80:20	Cost response	0	0
3	71	punish	52	48	30	1.5	0	50:50	Cost response	0	0
3	72	punish	72	28	30	3	0	70:30	Cost response	0	0
3	73	punish	58	42	50	3	0	60:40	Cost response	0	0
3	74	punish	50	50	20	3	0	50:50	Cost response	0	0
3	75	punish	50	50	10	3	1	50:50	Cost response	0	0
3	76	punish	58	42	50	1.5	0	60:40	Cost response	0	1
3	77	punish	51	49	40	1.5	0	50:50	Cost response	0	0
3	78	punish	71	29	10	1.5	1	70:30	Cost response	1	1
3	79	punish	50	50	50	3	0	50:50	Cost response	0	0
3	80	punish	61	39	20	1.5	1	60:40	Cost response	1	0
3	81	punish	51	49	40	3	0	50:50	Cost response	0	0
3	82	punish	92	8	20	1.5	0	90:10	Cost response	1	1
3	83	punish	79	21	30	3	0	80:20	Cost response	0	1
3	84	punish	69	31	20	1.5	1	70:30	Cost response	0	0
3	85	punish	91	9	30	3	0	90:10	Cost response	0	0
3	86	punish	59	41	10	1.5	1	60:40	Cost response	0	1
3	87	punish	88	12	40	1.5	0	90:10	Cost response	0	0
3	88	punish	52	48	30	3	0	50:50	Cost response	1	0
3	89	punish	80	20	40	1.5	0	80:20	Cost response	1	0
3	90	punish	59	41	10	3	1	60:40	Cost response	0	1
3	91	punish	81	19	20	1.5	0	80:20	Cost response	1	1
3	92	punish	72	28	30	1.5	0	70:30	Cost response	0	0
3	93	punish	81	19	20	3	0	80:20	Cost response	0	0
3	94	punish	68	32	50	1.5	0	70:30	Cost response	0	0
3	95	punish	68	32	50	3	0	70:30	Cost response	0	0
3	96	punish	88	12	40	3	0	90:10	Cost response	0	0
3	97	punish	50	50	10	1.5	1	50:50	Cost response	1	0
3	98	punish	62	38	30	1.5	0	60:40	Cost response	1	0
3	99	punish	90	10	50	1.5	0	90:10	Cost response	0	0
3	100	punish	91	9	30	1.5	0	90:10	Cost response	0	0
3	101	help	78	22	50	1.5	1	80:20	Cost response	1	1
3	102	help	59	41	10	1.5	0	60:40	Cost response	1	1
3	103	help	60	40	40	1.5	1	60:40	Cost response	0	0
3	104	help	70	30	40	3	1	70:30	Cost response	1	1
3	105	help	80	20	40	3	1	80:20	Cost response	1	1
3	106	help	52	48	30	3	1	50:50	Cost response	1	1
3	107	help	50	50	10	3	1	50:50	Cost response	1	1
3	108	help	50	50	10	1.5	1	50:50	Cost response	1	0
3	109	help	90	10	50	3	1	90:10	Cost response	1	1
3	110	help	58	42	50	3	1	60:40	Cost response	1	1
3	111	help	70	30	40	1.5	1	70:30	Cost response	0	0
3	112	help	88	12	40	3	0	90:10	Cost response	1	1
3	113	help	91	9	30	1.5	1	90:10	Cost response	0	0
3	114	help	68	32	50	1.5	1	70:30	Cost response	0	1
3	115	help	58	42	50	1.5	1	60:40	Cost response	0	1
3	116	help	69	31	20	1.5	0	70:30	Cost response	1	0
3	117	help	91	9	30	3	0	90:10	Cost response	0	1
3	118	help	90	10	50	1.5	1	90:10	Cost response	1	0
3	119	help	89	11	10	1.5	1	90:10	Cost response	1	1
3	120	help	59	41	10	3	1	60:40	Cost response	1	1
3	121	help	61	39	20	3	1	60:40	Cost response	0	1
3	122	help	71	29	10	1.5	1	70:30	Cost response	1	1
3	123	help	60	40	40	3	0	60:40	Cost response	1	0
3	124	help	61	39	20	1.5	1	60:40	Cost response	1	1
3	125	help	82	18	10	3	1	80:20	Cost response	1	1
3	126	help	88	12	40	1.5	0	90:10	Cost response	0	1
3	127	help	62	38	30	3	0	60:40	Cost response	1	0
3	128	help	92	8	20	1.5	1	90:10	Cost response	1	1
3	129	help	69	31	20	3	1	70:30	Cost response	1	0
3	130	help	52	48	30	1.5	1	50:50	Cost response	1	1
3	131	help	72	28	30	1.5	0	70:30	Cost response	0	0
3	132	help	50	50	20	3	1	50:50	Cost response	1	0
3	133	help	50	50	50	1.5	0	50:50	Cost response	0	1
3	134	help	51	49	40	1.5	1	50:50	Cost response	1	1
3	135	help	50	50	20	1.5	1	50:50	Cost response	1	1
3	136	help	68	32	50	3	0	70:30	Cost response	0	1
3	137	help	62	38	30	1.5	1	60:40	Cost response	1	0
3	138	help	89	11	10	3	1	90:10	Cost response	1	1
3	139	help	81	19	20	1.5	1	80:20	Cost response	0	0
3	140	help	79	21	30	3	1	80:20	Cost response	1	0
3	141	help	50	50	50	3	0	50:50	Cost response	1	1
3	142	help	79	21	30	1.5	0	80:20	Cost response	0	1
3	143	help	80	20	40	1.5	0	80:20	Cost response	1	0
3	144	help	92	8	20	3	1	90:10	Cost response	0	1
3	145	help	72	28	30	3	0	70:30	Cost response	1	0
3	146	help	71	29	10	3	1	70:30	Cost response	0	1
3	147	help	81	19	20	3	0	80:20	Cost response	1	0
3	148	help	82	18	10	1.5	1	80:20	Cost response	0	0
3	149	help	51	49	40	3	0	50:50	Cost response	1	0
3	150	help	78	22	50	3	1	80:20	Cost response	0	1
3	151	punish	81	19	20	1.5	1	80:20	Cost response	0	0
3	152	punish	69	31	20	1.5	1	70:30	Cost response	0	1
3	153	punish	78	22	50	3	0	80:20	Cost response	0	0
3	154	punish	71	29	10	1.5	1	70:30	Cost response	0	1
3	155	punish	50	50	10	1.5	1	50:50	Cost response	1	0
3	156	punish	92	8	20	1.5	0	90:10	Cost response	0	0
3	157	punish	89	11	10	3	0	90:10	Cost response	0	0
3	158	punish	62	38	30	3	0	60:40	Cost response	0	0
3	159	punish	62	38	30	1.5	0	60:40	Cost response	0	1
3	160	punish	88	12	40	3	0	90:10	Cost response	0	0
3	161	punish	72	28	30	1.5	0	70:30	Cost response	0	0
3	162	punish	90	10	50	1.5	0	90:10	Cost response	0	0
3	163	punish	59	41	10	3	1	60:40	Cost response	0	1
3	164	punish	61	39	20	1.5	1	60:40	Cost response	0	0
3	165	punish	92	8	20	3	0	90:10	Cost response	0	0
3	166	punish	50	50	20	1.5	1	50:50	Cost response	0	1
3	167	punish	52	48	30	1.5	1	50:50	Cost response	0	0
3	168	punish	90	10	50	3	0	90:10	Cost response	0	0
3	169	punish	58	42	50	3	0	60:40	Cost response	0	0
3	170	punish	70	30	40	3	0	70:30	Cost response	0	0
3	171	punish	80	20	40	3	0	80:20	Cost response	0	0
3	172	punish	69	31	20	3	0	70:30	Cost response	1	0
3	173	punish	51	49	40	1.5	0	50:50	Cost response	0	1
3	174	punish	52	48	30	3	0	50:50	Cost response	0	0
3	175	punish	82	18	10	1.5	1	80:20	Cost response	1	1
3	176	punish	61	39	20	3	0	60:40	Cost response	0	0
3	177	punish	60	40	40	1.5	0	60:40	Cost response	0	0
3	178	punish	68	32	50	1.5	0	70:30	Cost response	0	0
3	179	punish	70	30	40	1.5	0	70:30	Cost response	0	0
3	180	punish	50	50	50	1.5	0	50:50	Cost response	0	1
3	181	punish	50	50	50	3	0	50:50	Cost response	0	0
3	182	punish	89	11	10	1.5	1	90:10	Cost response	1	0
3	183	punish	58	42	50	1.5	0	60:40	Cost response	0	0
3	184	punish	80	20	40	1.5	1	80:20	Cost response	1	0
3	185	punish	79	21	30	1.5	0	80:20	Cost response	0	0
3	186	punish	79	21	30	3	0	80:20	Cost response	0	0
3	187	punish	78	22	50	1.5	0	80:20	Cost response	0	0
3	188	punish	68	32	50	3	0	70:30	Cost response	0	0
3	189	punish	72	28	30	3	0	70:30	Cost response	0	0
3	190	punish	71	29	10	3	1	70:30	Cost response	1	0
3	191	punish	50	50	20	3	0	50:50	Cost response	1	0
3	192	punish	51	49	40	3	0	50:50	Cost response	0	0
3	193	punish	88	12	40	1.5	0	90:10	Cost response	0	0
3	194	punish	91	9	30	3	0	90:10	Cost response	0	0
3	195	punish	81	19	20	3	0	80:20	Cost response	1	0
3	196	punish	82	18	10	3	0	80:20	Cost response	1	1
3	197	punish	60	40	40	3	0	60:40	Cost response	0	0
3	198	punish	91	9	30	1.5	0	90:10	Cost response	0	1
3	199	punish	50	50	10	3	1	50:50	Cost response	0	0
3	200	punish	59	41	10	1.5	1	60:40	Cost response	0	0
3	201	punish	81	19	20	1.5	0	80:20	Cost response	1	0
3	202	punish	78	22	50	1.5	0	80:20	Cost response	0	0
3	203	punish	88	12	40	3	0	90:10	Cost response	0	0
3	204	punish	59	41	10	1.5	1	60:40	Cost response	1	0
3	205	punish	90	10	50	1.5	0	90:10	Cost response	0	0
3	206	punish	78	22	50	3	0	80:20	Cost response	0	0
3	207	punish	51	49	40	3	0	50:50	Cost response	0	0
3	208	punish	91	9	30	3	0	90:10	Cost response	0	0
3	209	punish	62	38	30	1.5	0	60:40	Cost response	1	0
3	210	punish	59	41	10	3	1	60:40	Cost response	0	1
3	211	punish	79	21	30	3	0	80:20	Cost response	0	0
3	212	punish	91	9	30	1.5	0	90:10	Cost response	1	0
3	213	punish	52	48	30	3	0	50:50	Cost response	0	0
3	214	punish	79	21	30	1.5	0	80:20	Cost response	1	0
3	215	punish	50	50	10	3	1	50:50	Cost response	1	0
3	216	punish	80	20	40	1.5	0	80:20	Cost response	0	0
3	217	punish	89	11	10	1.5	0	90:10	Cost response	1	1
3	218	punish	60	40	40	3	0	60:40	Cost response	0	0
3	219	punish	71	29	10	1.5	1	70:30	Cost response	1	1
3	220	punish	72	28	30	3	0	70:30	Cost response	1	0
3	221	punish	58	42	50	1.5	0	60:40	Cost response	0	0
3	222	punish	50	50	50	3	0	50:50	Cost response	0	0
3	223	punish	88	12	40	1.5	0	90:10	Cost response	0	1
3	224	punish	51	49	40	1.5	0	50:50	Cost response	0	1
3	225	punish	90	10	50	3	0	90:10	Cost response	0	0
3	226	punish	68	32	50	3	0	70:30	Cost response	0	0
3	227	punish	50	50	50	1.5	0	50:50	Cost response	0	0
3	228	punish	70	30	40	3	0	70:30	Cost response	0	0
3	229	punish	50	50	20	1.5	1	50:50	Cost response	0	1
3	230	punish	50	50	10	1.5	1	50:50	Cost response	0	1
3	231	punish	61	39	20	1.5	1	60:40	Cost response	0	0
3	232	punish	92	8	20	1.5	0	90:10	Cost response	1	0
3	233	punish	68	32	50	1.5	0	70:30	Cost response	0	1
3	234	punish	71	29	10	3	1	70:30	Cost response	0	1
3	235	punish	69	31	20	3	0	70:30	Cost response	0	0
3	236	punish	52	48	30	1.5	1	50:50	Cost response	0	1
3	237	punish	89	11	10	3	0	90:10	Cost response	1	1
3	238	punish	81	19	20	3	0	80:20	Cost response	0	0
3	239	punish	50	50	20	3	0	50:50	Cost response	1	1
3	240	punish	61	39	20	3	0	60:40	Cost response	0	0
3	241	punish	82	18	10	1.5	1	80:20	Cost response	1	1
3	242	punish	60	40	40	1.5	1	60:40	Cost response	0	1
3	243	punish	70	30	40	1.5	1	70:30	Cost response	0	0
3	244	punish	72	28	30	1.5	0	70:30	Cost response	0	0
3	245	punish	62	38	30	3	0	60:40	Cost response	0	0
3	246	punish	80	20	40	3	0	80:20	Cost response	1	0
3	247	punish	58	42	50	3	0	60:40	Cost response	0	0
3	248	punish	82	18	10	3	0	80:20	Cost response	1	1
3	249	punish	92	8	20	3	0	90:10	Cost response	0	1
3	250	punish	69	31	20	1.5	1	70:30	Cost response	1	1
3	251	help	81	19	20	3	0	80:20	Cost response	0	1
3	252	help	61	39	20	1.5	0	60:40	Cost response	1	0
3	253	help	78	22	50	1.5	1	80:20	Cost response	1	1
3	254	help	82	18	10	3	1	80:20	Cost response	1	0
3	255	help	70	30	40	3	1	70:30	Cost response	1	0
3	256	help	90	10	50	3	1	90:10	Cost response	0	0
3	257	help	62	38	30	1.5	1	60:40	Cost response	0	1
3	258	help	80	20	40	1.5	1	80:20	Cost response	0	1
3	259	help	91	9	30	1.5	0	90:10	Cost response	0	1
3	260	help	71	29	10	1.5	1	70:30	Cost response	1	1
3	261	help	90	10	50	1.5	0	90:10	Cost response	0	1
3	262	help	60	40	40	1.5	1	60:40	Cost response	0	1
3	263	help	70	30	40	1.5	1	70:30	Cost response	1	1
3	264	help	61	39	20	3	1	60:40	Cost response	1	1
3	265	help	88	12	40	3	0	90:10	Cost response	1	1
3	266	help	89	11	10	1.5	1	90:10	Cost response	1	1
3	267	help	91	9	30	3	0	90:10	Cost response	1	1
3	268	help	50	50	20	3	1	50:50	Cost response	0	0
3	269	help	78	22	50	3	1	80:20	Cost response	0	1
3	270	help	72	28	30	1.5	1	70:30	Cost response	1	1
3	271	help	58	42	50	3	1	60:40	Cost response	1	1
3	272	help	92	8	20	1.5	0	90:10	Cost response	1	1
3	273	help	79	21	30	1.5	1	80:20	Cost response	0	0
3	274	help	68	32	50	3	0	70:30	Cost response	1	1
3	275	help	50	50	10	3	1	50:50	Cost response	1	1
3	276	help	92	8	20	3	0	90:10	Cost response	1	1
3	277	help	51	49	40	3	1	50:50	Cost response	0	1
3	278	help	60	40	40	3	1	60:40	Cost response	1	1
3	279	help	69	31	20	3	1	70:30	Cost response	0	1
3	280	help	69	31	20	1.5	1	70:30	Cost response	1	1
3	281	help	50	50	20	1.5	1	50:50	Cost response	0	0
3	282	help	59	41	10	1.5	1	60:40	Cost response	1	1
3	283	help	79	21	30	3	1	80:20	Cost response	1	0
3	284	help	80	20	40	3	1	80:20	Cost response	1	0
3	285	help	58	42	50	1.5	1	60:40	Cost response	1	0
3	286	help	89	11	10	3	1	90:10	Cost response	1	0
3	287	help	68	32	50	1.5	1	70:30	Cost response	0	0
3	288	help	62	38	30	3	1	60:40	Cost response	0	0
3	289	help	50	50	10	1.5	1	50:50	Cost response	0	1
3	290	help	52	48	30	3	1	50:50	Cost response	1	1
3	291	help	72	28	30	3	1	70:30	Cost response	1	1
3	292	help	81	19	20	1.5	1	80:20	Cost response	1	1
3	293	help	71	29	10	3	1	70:30	Cost response	1	1
3	294	help	51	49	40	1.5	1	50:50	Cost response	1	1
3	295	help	82	18	10	1.5	1	80:20	Cost response	1	1
3	296	help	50	50	50	3	0	50:50	Cost response	0	1
3	297	help	88	12	40	1.5	0	90:10	Cost response	0	1
3	298	help	59	41	10	3	1	60:40	Cost response	0	1
3	299	help	52	48	30	1.5	1	50:50	Cost response	0	1
3	300	help	50	50	50	1.5	0	50:50	Cost response	0	1
4	1	punish	61	39	20	1.5	0	60:40	Scenario response	0	0
4	2	punish	90	10	50	1.5	0	90:10	Scenario response	0	0
4	3	punish	82	18	10	1.5	0	80:20	Scenario response	0	0
4	4	punish	78	22	50	1.5	0	80:20	Scenario response	0	0
4	5	punish	62	38	30	3	0	60:40	Scenario response	0	0
4	6	punish	80	20	40	1.5	0	80:20	Scenario response	0	0
4	7	punish	81	19	20	1.5	0	80:20	Scenario response	0	0
4	8	punish	70	30	40	3	0	70:30	Scenario response	0	0
4	9	punish	50	50	10	3	0	50:50	Scenario response	0	0
4	10	punish	81	19	20	3	0	80:20	Scenario response	0	0
4	11	punish	58	42	50	1.5	0	60:40	Scenario response	0	0
4	12	punish	91	9	30	1.5	0	90:10	Scenario response	0	0
4	13	punish	71	29	10	3	0	70:30	Scenario response	0	0
4	14	punish	69	31	20	3	0	70:30	Scenario response	0	0
4	15	punish	89	11	10	3	0	90:10	Scenario response	0	0
4	16	punish	60	40	40	1.5	0	60:40	Scenario response	0	0
4	17	punish	92	8	20	1.5	0	90:10	Scenario response	0	0
4	18	punish	60	40	40	3	0	60:40	Scenario response	0	0
4	19	punish	88	12	40	1.5	0	90:10	Scenario response	0	0
4	20	punish	88	12	40	3	0	90:10	Scenario response	0	0
4	21	punish	52	48	30	1.5	0	50:50	Scenario response	0	0
4	22	punish	78	22	50	3	0	80:20	Scenario response	0	0
4	23	punish	50	50	20	1.5	0	50:50	Scenario response	0	0
4	24	punish	91	9	30	3	0	90:10	Scenario response	0	0
4	25	punish	80	20	40	3	0	80:20	Scenario response	0	0
4	26	punish	68	32	50	3	0	70:30	Scenario response	0	0
4	27	punish	92	8	20	3	0	90:10	Scenario response	0	0
4	28	punish	70	30	40	1.5	0	70:30	Scenario response	0	0
4	29	punish	50	50	10	1.5	0	50:50	Scenario response	0	0
4	30	punish	58	42	50	3	0	60:40	Scenario response	0	0
4	31	punish	62	38	30	1.5	0	60:40	Scenario response	0	0
4	32	punish	51	49	40	1.5	0	50:50	Scenario response	0	0
4	33	punish	79	21	30	1.5	0	80:20	Scenario response	0	0
4	34	punish	72	28	30	3	0	70:30	Scenario response	0	0
4	35	punish	68	32	50	1.5	0	70:30	Scenario response	0	0
4	36	punish	52	48	30	3	0	50:50	Scenario response	0	0
4	37	punish	90	10	50	3	0	90:10	Scenario response	0	0
4	38	punish	79	21	30	3	0	80:20	Scenario response	0	0
4	39	punish	51	49	40	3	0	50:50	Scenario response	0	0
4	40	punish	59	41	10	1.5	0	60:40	Scenario response	0	0
4	41	punish	50	50	50	3	0	50:50	Scenario response	0	0
4	42	punish	61	39	20	3	0	60:40	Scenario response	0	0
4	43	punish	50	50	50	1.5	0	50:50	Scenario response	0	0
4	44	punish	71	29	10	1.5	0	70:30	Scenario response	0	0
4	45	punish	72	28	30	1.5	0	70:30	Scenario response	0	0
4	46	punish	50	50	20	3	0	50:50	Scenario response	0	0
4	47	punish	82	18	10	3	0	80:20	Scenario response	0	0
4	48	punish	59	41	10	3	0	60:40	Scenario response	0	0
4	49	punish	69	31	20	1.5	0	70:30	Scenario response	0	0
4	50	punish	89	11	10	1.5	0	90:10	Scenario response	0	0
4	51	help	92	8	20	1.5	1	90:10	Scenario response	1	1
4	52	help	78	22	50	3	1	80:20	Scenario response	1	1
4	53	help	62	38	30	3	1	60:40	Scenario response	1	1
4	54	help	68	32	50	3	1	70:30	Scenario response	1	1
4	55	help	80	20	40	1.5	1	80:20	Scenario response	1	1
4	56	help	82	18	10	1.5	1	80:20	Scenario response	1	1
4	57	help	50	50	50	1.5	1	50:50	Scenario response	1	1
4	58	help	52	48	30	3	1	50:50	Scenario response	1	1
4	59	help	80	20	40	3	1	80:20	Scenario response	1	1
4	60	help	60	40	40	1.5	1	60:40	Scenario response	1	1
4	61	help	78	22	50	1.5	1	80:20	Scenario response	1	1
4	62	help	89	11	10	1.5	1	90:10	Scenario response	1	1
4	63	help	91	9	30	3	1	90:10	Scenario response	1	1
4	64	help	69	31	20	3	1	70:30	Scenario response	1	1
4	65	help	79	21	30	3	1	80:20	Scenario response	1	1
4	66	help	50	50	10	3	1	50:50	Scenario response	1	1
4	67	help	51	49	40	3	1	50:50	Scenario response	1	1
4	68	help	62	38	30	1.5	1	60:40	Scenario response	1	1
4	69	help	58	42	50	1.5	1	60:40	Scenario response	1	1
4	70	help	81	19	20	1.5	1	80:20	Scenario response	1	1
4	71	help	72	28	30	1.5	1	70:30	Scenario response	1	1
4	72	help	52	48	30	1.5	1	50:50	Scenario response	1	1
4	73	help	50	50	20	3	1	50:50	Scenario response	1	1
4	74	help	91	9	30	1.5	1	90:10	Scenario response	1	1
4	75	help	90	10	50	3	1	90:10	Scenario response	1	1
4	76	help	50	50	20	1.5	1	50:50	Scenario response	1	1
4	77	help	92	8	20	3	1	90:10	Scenario response	1	1
4	78	help	61	39	20	1.5	1	60:40	Scenario response	1	1
4	79	help	58	42	50	3	1	60:40	Scenario response	1	1
4	80	help	71	29	10	3	1	70:30	Scenario response	1	1
4	81	help	90	10	50	1.5	1	90:10	Scenario response	1	1
4	82	help	70	30	40	1.5	1	70:30	Scenario response	1	1
4	83	help	69	31	20	1.5	1	70:30	Scenario response	1	1
4	84	help	51	49	40	1.5	1	50:50	Scenario response	1	1
4	85	help	68	32	50	1.5	1	70:30	Scenario response	1	1
4	86	help	59	41	10	1.5	1	60:40	Scenario response	1	1
4	87	help	88	12	40	1.5	1	90:10	Scenario response	1	1
4	88	help	79	21	30	1.5	1	80:20	Scenario response	1	1
4	89	help	81	19	20	3	1	80:20	Scenario response	1	1
4	90	help	61	39	20	3	1	60:40	Scenario response	1	1
4	91	help	82	18	10	3	1	80:20	Scenario response	1	1
4	92	help	50	50	50	3	1	50:50	Scenario response	1	1
4	93	help	60	40	40	3	1	60:40	Scenario response	1	1
4	94	help	50	50	10	1.5	1	50:50	Scenario response	1	1
4	95	help	71	29	10	1.5	1	70:30	Scenario response	1	1
4	96	help	59	41	10	3	1	60:40	Scenario response	1	1
4	97	help	88	12	40	3	1	90:10	Scenario response	1	1
4	98	help	70	30	40	3	1	70:30	Scenario response	1	1
4	99	help	72	28	30	3	1	70:30	Scenario response	1	1
4	100	help	89	11	10	3	1	90:10	Scenario response	1	1
4	101	punish	82	18	10	3	0	80:20	Scenario response	0	0
4	102	punish	50	50	50	3	0	50:50	Scenario response	0	0
4	103	punish	50	50	10	3	0	50:50	Scenario response	0	0
4	104	punish	90	10	50	3	0	90:10	Scenario response	0	0
4	105	punish	50	50	20	1.5	0	50:50	Scenario response	0	0
4	106	punish	81	19	20	1.5	0	80:20	Scenario response	0	0
4	107	punish	72	28	30	3	0	70:30	Scenario response	0	0
4	108	punish	61	39	20	1.5	0	60:40	Scenario response	0	0
4	109	punish	81	19	20	3	0	80:20	Scenario response	0	0
4	110	punish	70	30	40	1.5	0	70:30	Scenario response	0	0
4	111	punish	91	9	30	1.5	0	90:10	Scenario response	0	0
4	112	punish	59	41	10	1.5	0	60:40	Scenario response	0	0
4	113	punish	78	22	50	3	0	80:20	Scenario response	0	0
4	114	punish	52	48	30	3	0	50:50	Scenario response	0	0
4	115	punish	71	29	10	1.5	0	70:30	Scenario response	0	0
4	116	punish	91	9	30	3	0	90:10	Scenario response	0	0
4	117	punish	58	42	50	1.5	0	60:40	Scenario response	0	0
4	118	punish	68	32	50	1.5	0	70:30	Scenario response	0	0
4	119	punish	78	22	50	1.5	0	80:20	Scenario response	0	0
4	120	punish	79	21	30	1.5	0	80:20	Scenario response	0	0
4	121	punish	58	42	50	3	0	60:40	Scenario response	0	0
4	122	punish	90	10	50	1.5	0	90:10	Scenario response	0	0
4	123	punish	71	29	10	3	0	70:30	Scenario response	0	0
4	124	punish	51	49	40	1.5	0	50:50	Scenario response	0	0
4	125	punish	80	20	40	3	0	80:20	Scenario response	0	0
4	126	punish	72	28	30	1.5	0	70:30	Scenario response	0	0
4	127	punish	51	49	40	3	0	50:50	Scenario response	0	0
4	128	punish	60	40	40	1.5	0	60:40	Scenario response	0	0
4	129	punish	89	11	10	1.5	0	90:10	Scenario response	0	0
4	130	punish	52	48	30	1.5	0	50:50	Scenario response	0	0
4	131	punish	80	20	40	1.5	0	80:20	Scenario response	0	0
4	132	punish	59	41	10	3	0	60:40	Scenario response	0	0
4	133	punish	92	8	20	3	0	90:10	Scenario response	0	0
4	134	punish	88	12	40	1.5	0	90:10	Scenario response	0	0
4	135	punish	68	32	50	3	0	70:30	Scenario response	0	0
4	136	punish	92	8	20	1.5	0	90:10	Scenario response	0	0
4	137	punish	50	50	20	3	0	50:50	Scenario response	0	0
4	138	punish	79	21	30	3	0	80:20	Scenario response	0	0
4	139	punish	50	50	10	1.5	0	50:50	Scenario response	0	0
4	140	punish	60	40	40	3	0	60:40	Scenario response	0	0
4	141	punish	50	50	50	1.5	0	50:50	Scenario response	0	0
4	142	punish	62	38	30	1.5	0	60:40	Scenario response	0	0
4	143	punish	89	11	10	3	0	90:10	Scenario response	0	0
4	144	punish	69	31	20	3	0	70:30	Scenario response	0	0
4	145	punish	69	31	20	1.5	0	70:30	Scenario response	0	0
4	146	punish	70	30	40	3	0	70:30	Scenario response	0	0
4	147	punish	82	18	10	1.5	0	80:20	Scenario response	0	0
4	148	punish	62	38	30	3	0	60:40	Scenario response	0	0
4	149	punish	88	12	40	3	0	90:10	Scenario response	0	0
4	150	punish	61	39	20	3	0	60:40	Scenario response	0	0
4	151	help	62	38	30	1.5	1	60:40	Scenario response	1	1
4	152	help	68	32	50	3	1	70:30	Scenario response	1	1
4	153	help	52	48	30	1.5	1	50:50	Scenario response	1	1
4	154	help	91	9	30	1.5	1	90:10	Scenario response	1	1
4	155	help	88	12	40	1.5	1	90:10	Scenario response	1	1
4	156	help	82	18	10	3	1	80:20	Scenario response	1	1
4	157	help	58	42	50	1.5	1	60:40	Scenario response	1	1
4	158	help	71	29	10	3	1	70:30	Scenario response	1	1
4	159	help	81	19	20	1.5	1	80:20	Scenario response	1	1
4	160	help	68	32	50	1.5	1	70:30	Scenario response	1	1
4	161	help	60	40	40	1.5	1	60:40	Scenario response	1	1
4	162	help	89	11	10	1.5	1	90:10	Scenario response	1	1
4	163	help	90	10	50	3	1	90:10	Scenario response	1	1
4	164	help	59	41	10	1.5	1	60:40	Scenario response	1	1
4	165	help	50	50	10	1.5	1	50:50	Scenario response	1	1
4	166	help	51	49	40	3	1	50:50	Scenario response	1	1
4	167	help	50	50	50	1.5	1	50:50	Scenario response	1	1
4	168	help	78	22	50	1.5	1	80:20	Scenario response	1	1
4	169	help	50	50	20	1.5	1	50:50	Scenario response	1	1
4	170	help	62	38	30	3	1	60:40	Scenario response	1	1
4	171	help	52	48	30	3	1	50:50	Scenario response	1	1
4	172	help	89	11	10	3	1	90:10	Scenario response	1	1
4	173	help	59	41	10	3	1	60:40	Scenario response	1	1
4	174	help	60	40	40	3	1	60:40	Scenario response	1	1
4	175	help	80	20	40	3	1	80:20	Scenario response	1	1
4	176	help	82	18	10	1.5	1	80:20	Scenario response	1	1
4	177	help	79	21	30	1.5	1	80:20	Scenario response	1	1
4	178	help	50	50	50	3	1	50:50	Scenario response	1	1
4	179	help	72	28	30	3	1	70:30	Scenario response	1	1
4	180	help	61	39	20	1.5	1	60:40	Scenario response	1	1
4	181	help	92	8	20	1.5	1	90:10	Scenario response	1	1
4	182	help	90	10	50	1.5	1	90:10	Scenario response	1	1
4	183	help	58	42	50	3	1	60:40	Scenario response	1	1
4	184	help	61	39	20	3	1	60:40	Scenario response	1	1
4	185	help	79	21	30	3	1	80:20	Scenario response	1	1
4	186	help	72	28	30	1.5	1	70:30	Scenario response	1	1
4	187	help	51	49	40	1.5	1	50:50	Scenario response	1	1
4	188	help	92	8	20	3	1	90:10	Scenario response	1	1
4	189	help	69	31	20	3	1	70:30	Scenario response	1	1
4	190	help	81	19	20	3	1	80:20	Scenario response	1	1
4	191	help	78	22	50	3	1	80:20	Scenario response	1	1
4	192	help	70	30	40	3	1	70:30	Scenario response	1	1
4	193	help	50	50	10	3	1	50:50	Scenario response	1	1
4	194	help	50	50	20	3	1	50:50	Scenario response	1	1
4	195	help	80	20	40	1.5	1	80:20	Scenario response	1	1
4	196	help	71	29	10	1.5	1	70:30	Scenario response	1	1
4	197	help	88	12	40	3	1	90:10	Scenario response	1	1
4	198	help	91	9	30	3	1	90:10	Scenario response	1	1
4	199	help	69	31	20	1.5	1	70:30	Scenario response	1	1
4	200	help	70	30	40	1.5	1	70:30	Scenario response	1	1
4	201	punish	72	28	30	3	0	70:30	Scenario response	0	0
4	202	punish	68	32	50	1.5	0	70:30	Scenario response	0	0
4	203	punish	71	29	10	3	0	70:30	Scenario response	0	0
4	204	punish	79	21	30	1.5	0	80:20	Scenario response	0	0
4	205	punish	59	41	10	1.5	0	60:40	Scenario response	0	0
4	206	punish	60	40	40	1.5	0	60:40	Scenario response	0	0
4	207	punish	61	39	20	3	0	60:40	Scenario response	0	0
4	208	punish	81	19	20	3	0	80:20	Scenario response	0	0
4	209	punish	69	31	20	1.5	0	70:30	Scenario response	0	0
4	210	punish	71	29	10	1.5	0	70:30	Scenario response	0	0
4	211	punish	92	8	20	1.5	0	90:10	Scenario response	0	0
4	212	punish	89	11	10	1.5	0	90:10	Scenario response	0	0
4	213	punish	51	49	40	3	0	50:50	Scenario response	0	0
4	214	punish	58	42	50	3	0	60:40	Scenario response	0	0
4	215	punish	52	48	30	3	0	50:50	Scenario response	0	0
4	216	punish	78	22	50	1.5	0	80:20	Scenario response	0	0
4	217	punish	88	12	40	1.5	0	90:10	Scenario response	0	0
4	218	punish	50	50	10	3	0	50:50	Scenario response	0	0
4	219	punish	59	41	10	3	0	60:40	Scenario response	0	0
4	220	punish	90	10	50	3	0	90:10	Scenario response	0	0
4	221	punish	69	31	20	3	0	70:30	Scenario response	0	0
4	222	punish	58	42	50	1.5	0	60:40	Scenario response	0	0
4	223	punish	62	38	30	1.5	0	60:40	Scenario response	0	0
4	224	punish	88	12	40	3	0	90:10	Scenario response	0	0
4	225	punish	90	10	50	1.5	0	90:10	Scenario response	0	0
4	226	punish	50	50	10	1.5	0	50:50	Scenario response	0	0
4	227	punish	80	20	40	1.5	0	80:20	Scenario response	0	0
4	228	punish	91	9	30	3	0	90:10	Scenario response	0	0
4	229	punish	72	28	30	1.5	0	70:30	Scenario response	0	0
4	230	punish	61	39	20	1.5	0	60:40	Scenario response	0	0
4	231	punish	80	20	40	3	0	80:20	Scenario response	0	0
4	232	punish	78	22	50	3	0	80:20	Scenario response	0	0
4	233	punish	91	9	30	1.5	0	90:10	Scenario response	0	0
4	234	punish	81	19	20	1.5	0	80:20	Scenario response	0	0
4	235	punish	82	18	10	3	0	80:20	Scenario response	0	0
4	236	punish	60	40	40	3	0	60:40	Scenario response	0	0
4	237	punish	68	32	50	3	0	70:30	Scenario response	0	0
4	238	punish	50	50	50	3	0	50:50	Scenario response	0	0
4	239	punish	50	50	50	1.5	0	50:50	Scenario response	0	0
4	240	punish	92	8	20	3	0	90:10	Scenario response	0	0
4	241	punish	89	11	10	3	0	90:10	Scenario response	0	0
4	242	punish	52	48	30	1.5	0	50:50	Scenario response	0	0
4	243	punish	51	49	40	1.5	0	50:50	Scenario response	0	0
4	244	punish	70	30	40	1.5	0	70:30	Scenario response	0	0
4	245	punish	79	21	30	3	0	80:20	Scenario response	0	0
4	246	punish	62	38	30	3	0	60:40	Scenario response	0	0
4	247	punish	50	50	20	1.5	0	50:50	Scenario response	0	0
4	248	punish	82	18	10	1.5	0	80:20	Scenario response	0	0
4	249	punish	70	30	40	3	0	70:30	Scenario response	0	0
4	250	punish	50	50	20	3	0	50:50	Scenario response	0	0
4	251	help	52	48	30	3	1	50:50	Scenario response	1	1
4	252	help	70	30	40	3	1	70:30	Scenario response	1	1
4	253	help	68	32	50	3	1	70:30	Scenario response	1	1
4	254	help	51	49	40	3	1	50:50	Scenario response	1	1
4	255	help	69	31	20	1.5	1	70:30	Scenario response	1	1
4	256	help	91	9	30	1.5	1	90:10	Scenario response	1	1
4	257	help	89	11	10	1.5	1	90:10	Scenario response	1	1
4	258	help	62	38	30	3	1	60:40	Scenario response	1	1
4	259	help	80	20	40	1.5	1	80:20	Scenario response	1	1
4	260	help	90	10	50	1.5	1	90:10	Scenario response	1	1
4	261	help	88	12	40	3	1	90:10	Scenario response	1	1
4	262	help	58	42	50	1.5	1	60:40	Scenario response	1	1
4	263	help	59	41	10	3	1	60:40	Scenario response	1	1
4	264	help	60	40	40	3	1	60:40	Scenario response	1	1
4	265	help	72	28	30	1.5	1	70:30	Scenario response	1	1
4	266	help	60	40	40	1.5	1	60:40	Scenario response	1	1
4	267	help	50	50	50	1.5	1	50:50	Scenario response	1	1
4	268	help	50	50	50	3	1	50:50	Scenario response	1	1
4	269	help	92	8	20	3	1	90:10	Scenario response	1	1
4	270	help	72	28	30	3	1	70:30	Scenario response	1	1
4	271	help	69	31	20	3	1	70:30	Scenario response	1	1
4	272	help	50	50	10	1.5	1	50:50	Scenario response	1	1
4	273	help	82	18	10	1.5	1	80:20	Scenario response	1	1
4	274	help	71	29	10	3	1	70:30	Scenario response	1	1
4	275	help	89	11	10	3	1	90:10	Scenario response	1	1
4	276	help	81	19	20	1.5	1	80:20	Scenario response	1	1
4	277	help	61	39	20	1.5	1	60:40	Scenario response	1	1
4	278	help	58	42	50	3	1	60:40	Scenario response	1	1
4	279	help	50	50	20	1.5	1	50:50	Scenario response	1	1
4	280	help	50	50	10	3	1	50:50	Scenario response	1	1
4	281	help	68	32	50	1.5	1	70:30	Scenario response	1	1
4	282	help	82	18	10	3	1	80:20	Scenario response	1	1
4	283	help	51	49	40	1.5	1	50:50	Scenario response	1	1
4	284	help	62	38	30	1.5	1	60:40	Scenario response	1	1
4	285	help	92	8	20	1.5	1	90:10	Scenario response	1	1
4	286	help	90	10	50	3	1	90:10	Scenario response	1	1
4	287	help	79	21	30	3	1	80:20	Scenario response	1	1
4	288	help	80	20	40	3	1	80:20	Scenario response	1	1
4	289	help	88	12	40	1.5	1	90:10	Scenario response	1	1
4	290	help	78	22	50	3	1	80:20	Scenario response	1	1
4	291	help	59	41	10	1.5	1	60:40	Scenario response	1	1
4	292	help	61	39	20	3	1	60:40	Scenario response	1	1
4	293	help	70	30	40	1.5	1	70:30	Scenario response	1	1
4	294	help	52	48	30	1.5	1	50:50	Scenario response	1	1
4	295	help	71	29	10	1.5	1	70:30	Scenario response	1	1
4	296	help	81	19	20	3	1	80:20	Scenario response	1	1
4	297	help	50	50	20	3	1	50:50	Scenario response	1	1
4	298	help	78	22	50	1.5	1	80:20	Scenario response	1	1
4	299	help	91	9	30	3	1	90:10	Scenario response	1	1
4	300	help	79	21	30	1.5	1	80:20	Scenario response	1	1
5	1	punish	51	49	40	1.5	0	50:50	Random response	0	0
5	2	punish	91	9	30	3	1	90:10	Random response	0	0
5	3	punish	52	48	30	1.5	1	50:50	Random response	1	1
5	4	punish	79	21	30	1.5	0	80:20	Random response	0	1
5	5	punish	52	48	30	3	0	50:50	Random response	0	0
5	6	punish	70	30	40	3	0	70:30	Random response	1	0
5	7	punish	89	11	10	3	1	90:10	Random response	1	1
5	8	punish	58	42	50	1.5	1	60:40	Random response	1	0
5	9	punish	50	50	50	3	0	50:50	Random response	0	0
5	10	punish	60	40	40	1.5	1	60:40	Random response	1	1
5	11	punish	90	10	50	3	1	90:10	Random response	0	1
5	12	punish	68	32	50	1.5	0	70:30	Random response	1	0
5	13	punish	78	22	50	1.5	0	80:20	Random response	1	0
5	14	punish	69	31	20	1.5	1	70:30	Random response	0	1
5	15	punish	50	50	10	1.5	0	50:50	Random response	0	0
5	16	punish	60	40	40	3	0	60:40	Random response	0	1
5	17	punish	69	31	20	3	1	70:30	Random response	1	0
5	18	punish	88	12	40	1.5	0	90:10	Random response	0	1
5	19	punish	59	41	10	3	1	60:40	Random response	1	1
5	20	punish	50	50	20	3	1	50:50	Random response	1	1
5	21	punish	50	50	10	3	1	50:50	Random response	0	1
5	22	punish	89	11	10	1.5	0	90:10	Random response	1	1
5	23	punish	82	18	10	3	1	80:20	Random response	1	1
5	24	punish	68	32	50	3	1	70:30	Random response	1	1
5	25	punish	50	50	50	1.5	1	50:50	Random response	0	1
5	26	punish	51	49	40	3	1	50:50	Random response	1	0
5	27	punish	81	19	20	1.5	1	80:20	Random response	1	1
5	28	punish	92	8	20	1.5	1	90:10	Random response	1	0
5	29	punish	78	22	50	3	0	80:20	Random response	1	1
5	30	punish	61	39	20	1.5	0	60:40	Random response	1	0
5	31	punish	90	10	50	1.5	1	90:10	Random response	0	1
5	32	punish	58	42	50	3	1	60:40	Random response	1	1
5	33	punish	81	19	20	3	0	80:20	Random response	1	0
5	34	punish	71	29	10	1.5	1	70:30	Random response	0	1
5	35	punish	80	20	40	3	1	80:20	Random response	0	0
5	36	punish	72	28	30	3	0	70:30	Random response	0	1
5	37	punish	92	8	20	3	1	90:10	Random response	1	0
5	38	punish	71	29	10	3	1	70:30	Random response	0	1
5	39	punish	80	20	40	1.5	1	80:20	Random response	1	1
5	40	punish	91	9	30	1.5	0	90:10	Random response	1	0
5	41	punish	62	38	30	3	0	60:40	Random response	0	0
5	42	punish	79	21	30	3	1	80:20	Random response	0	1
5	43	punish	50	50	20	1.5	1	50:50	Random response	1	1
5	44	punish	70	30	40	1.5	0	70:30	Random response	0	1
5	45	punish	88	12	40	3	0	90:10	Random response	0	0
5	46	punish	62	38	30	1.5	0	60:40	Random response	0	1
5	47	punish	82	18	10	1.5	1	80:20	Random response	1	1
5	48	punish	61	39	20	3	1	60:40	Random response	1	1
5	49	punish	59	41	10	1.5	1	60:40	Random response	1	1
5	50	punish	72	28	30	1.5	1	70:30	Random response	1	1
5	51	help	88	12	40	3	1	90:10	Random response	0	0
5	52	help	50	50	10	3	1	50:50	Random response	1	0
5	53	help	59	41	10	3	1	60:40	Random response	1	1
5	54	help	61	39	20	1.5	1	60:40	Random response	1	1
5	55	help	81	19	20	1.5	1	80:20	Random response	1	1
5	56	help	91	9	30	1.5	1	90:10	Random response	1	1
5	57	help	80	20	40	1.5	1	80:20	Random response	1	1
5	58	help	58	42	50	3	1	60:40	Random response	1	1
5	59	help	60	40	40	3	0	60:40	Random response	1	0
5	60	help	88	12	40	1.5	0	90:10	Random response	1	1
5	61	help	50	50	20	3	0	50:50	Random response	0	0
5	62	help	92	8	20	3	1	90:10	Random response	1	1
5	63	help	92	8	20	1.5	0	90:10	Random response	1	1
5	64	help	72	28	30	1.5	0	70:30	Random response	0	1
5	65	help	71	29	10	1.5	1	70:30	Random response	1	1
5	66	help	89	11	10	3	0	90:10	Random response	0	1
5	67	help	62	38	30	1.5	0	60:40	Random response	1	0
5	68	help	89	11	10	1.5	1	90:10	Random response	1	1
5	69	help	60	40	40	1.5	0	60:40	Random response	1	1
5	70	help	51	49	40	1.5	1	50:50	Random response	1	1
5	71	help	78	22	50	3	1	80:20	Random response	1	1
5	72	help	79	21	30	3	1	80:20	Random response	1	1
5	73	help	70	30	40	3	1	70:30	Random response	0	1
5	74	help	68	32	50	3	1	70:30	Random response	1	0
5	75	help	61	39	20	3	1	60:40	Random response	1	0
5	76	help	82	18	10	3	1	80:20	Random response	1	0
5	77	help	72	28	30	3	1	70:30	Random response	1	0
5	78	help	52	48	30	1.5	1	50:50	Random response	1	1
5	79	help	90	10	50	1.5	0	90:10	Random response	1	0
5	80	help	71	29	10	3	1	70:30	Random response	1	0
5	81	help	91	9	30	3	1	90:10	Random response	1	1
5	82	help	79	21	30	1.5	0	80:20	Random response	1	1
5	83	help	58	42	50	1.5	1	60:40	Random response	1	0
5	84	help	82	18	10	1.5	1	80:20	Random response	1	1
5	85	help	69	31	20	1.5	1	70:30	Random response	1	1
5	86	help	50	50	50	1.5	0	50:50	Random response	1	0
5	87	help	50	50	20	1.5	1	50:50	Random response	0	1
5	88	help	52	48	30	3	1	50:50	Random response	1	0
5	89	help	81	19	20	3	1	80:20	Random response	1	0
5	90	help	62	38	30	3	1	60:40	Random response	1	1
5	91	help	70	30	40	1.5	0	70:30	Random response	0	1
5	92	help	78	22	50	1.5	0	80:20	Random response	0	0
5	93	help	50	50	50	3	1	50:50	Random response	1	0
5	94	help	80	20	40	3	0	80:20	Random response	0	1
5	95	help	69	31	20	3	0	70:30	Random response	1	1
5	96	help	68	32	50	1.5	1	70:30	Random response	1	0
5	97	help	51	49	40	3	1	50:50	Random response	1	1
5	98	help	50	50	10	1.5	1	50:50	Random response	1	0
5	99	help	59	41	10	1.5	1	60:40	Random response	0	1
5	100	help	90	10	50	3	1	90:10	Random response	0	0
5	101	help	92	8	20	1.5	1	90:10	Random response	1	1
5	102	help	72	28	30	3	1	70:30	Random response	0	0
5	103	help	60	40	40	3	0	60:40	Random response	1	1
5	104	help	88	12	40	3	1	90:10	Random response	1	1
5	105	help	58	42	50	1.5	1	60:40	Random response	0	1
5	106	help	52	48	30	1.5	0	50:50	Random response	1	0
5	107	help	61	39	20	3	0	60:40	Random response	1	1
5	108	help	50	50	20	3	1	50:50	Random response	1	1
5	109	help	89	11	10	1.5	1	90:10	Random response	1	1
5	110	help	62	38	30	1.5	1	60:40	Random response	0	1
5	111	help	69	31	20	1.5	1	70:30	Random response	0	1
5	112	help	52	48	30	3	1	50:50	Random response	0	1
5	113	help	61	39	20	1.5	1	60:40	Random response	0	0
5	114	help	82	18	10	3	1	80:20	Random response	0	1
5	115	help	88	12	40	1.5	1	90:10	Random response	0	1
5	116	help	82	18	10	1.5	1	80:20	Random response	1	1
5	117	help	81	19	20	3	1	80:20	Random response	0	1
5	118	help	89	11	10	3	1	90:10	Random response	0	1
5	119	help	50	50	10	1.5	1	50:50	Random response	1	0
5	120	help	70	30	40	1.5	1	70:30	Random response	1	0
5	121	help	90	10	50	3	1	90:10	Random response	1	1
5	122	help	80	20	40	1.5	1	80:20	Random response	0	0
5	123	help	50	50	50	1.5	0	50:50	Random response	0	1
5	124	help	51	49	40	3	0	50:50	Random response	1	1
5	125	help	69	31	20	3	1	70:30	Random response	1	0
5	126	help	71	29	10	3	1	70:30	Random response	1	1
5	127	help	50	50	20	1.5	1	50:50	Random response	1	1
5	128	help	58	42	50	3	1	60:40	Random response	1	0
5	129	help	91	9	30	3	1	90:10	Random response	0	1
5	130	help	50	50	10	3	1	50:50	Random response	0	0
5	131	help	90	10	50	1.5	1	90:10	Random response	1	1
5	132	help	79	21	30	3	1	80:20	Random response	0	1
5	133	help	80	20	40	3	1	80:20	Random response	0	0
5	134	help	78	22	50	1.5	1	80:20	Random response	0	1
5	135	help	50	50	50	3	1	50:50	Random response	1	0
5	136	help	70	30	40	3	1	70:30	Random response	1	1
5	137	help	51	49	40	1.5	1	50:50	Random response	0	0
5	138	help	78	22	50	3	1	80:20	Random response	1	0
5	139	help	68	32	50	3	0	70:30	Random response	1	1
5	140	help	79	21	30	1.5	1	80:20	Random response	1	1
5	141	help	60	40	40	1.5	1	60:40	Random response	0	1
5	142	help	81	19	20	1.5	1	80:20	Random response	1	0
5	143	help	62	38	30	3	0	60:40	Random response	1	0
5	144	help	91	9	30	1.5	1	90:10	Random response	0	1
5	145	help	59	41	10	1.5	1	60:40	Random response	1	1
5	146	help	59	41	10	3	1	60:40	Random response	1	1
5	147	help	92	8	20	3	1	90:10	Random response	1	1
5	148	help	72	28	30	1.5	0	70:30	Random response	0	1
5	149	help	71	29	10	1.5	1	70:30	Random response	0	1
5	150	help	68	32	50	1.5	1	70:30	Random response	1	1
5	151	punish	61	39	20	1.5	1	60:40	Random response	0	0
5	152	punish	89	11	10	3	1	90:10	Random response	1	1
5	153	punish	71	29	10	1.5	1	70:30	Random response	0	1
5	154	punish	80	20	40	3	0	80:20	Random response	0	0
5	155	punish	78	22	50	1.5	0	80:20	Random response	1	1
5	156	punish	50	50	10	1.5	1	50:50	Random response	0	1
5	157	punish	88	12	40	3	0	90:10	Random response	0	1
5	158	punish	89	11	10	1.5	0	90:10	Random response	1	0
5	159	punish	78	22	50	3	1	80:20	Random response	1	0
5	160	punish	70	30	40	1.5	0	70:30	Random response	0	0
5	161	punish	70	30	40	3	1	70:30	Random response	0	0
5	162	punish	62	38	30	3	1	60:40	Random response	1	1
5	163	punish	90	10	50	1.5	0	90:10	Random response	0	1
5	164	punish	82	18	10	1.5	1	80:20	Random response	0	0
5	165	punish	59	41	10	3	1	60:40	Random response	1	1
5	166	punish	50	50	50	3	0	50:50	Random response	0	0
5	167	punish	50	50	20	1.5	1	50:50	Random response	0	0
5	168	punish	68	32	50	1.5	0	70:30	Random response	1	0
5	169	punish	88	12	40	1.5	0	90:10	Random response	0	1
5	170	punish	72	28	30	1.5	0	70:30	Random response	0	0
5	171	punish	90	10	50	3	1	90:10	Random response	0	1
5	172	punish	82	18	10	3	0	80:20	Random response	1	1
5	173	punish	79	21	30	3	0	80:20	Random response	0	0
5	174	punish	59	41	10	1.5	1	60:40	Random response	1	1
5	175	punish	68	32	50	3	0	70:30	Random response	1	0
5	176	punish	92	8	20	1.5	0	90:10	Random response	1	1
5	177	punish	69	31	20	1.5	1	70:30	Random response	0	1
5	178	punish	50	50	20	3	1	50:50	Random response	1	1
5	179	punish	71	29	10	3	0	70:30	Random response	1	1
5	180	punish	58	42	50	3	1	60:40	Random response	1	0
5	181	punish	69	31	20	3	1	70:30	Random response	1	0
5	182	punish	91	9	30	3	0	90:10	Random response	1	1
5	183	punish	51	49	40	1.5	1	50:50	Random response	0	1
5	184	punish	79	21	30	1.5	1	80:20	Random response	0	1
5	185	punish	58	42	50	1.5	0	60:40	Random response	0	1
5	186	punish	72	28	30	3	0	70:30	Random response	1	0
5	187	punish	51	49	40	3	0	50:50	Random response	0	0
5	188	punish	92	8	20	3	0	90:10	Random response	0	1
5	189	punish	52	48	30	3	1	50:50	Random response	1	0
5	190	punish	50	50	10	3	1	50:50	Random response	1	1
5	191	punish	62	38	30	1.5	0	60:40	Random response	0	0
5	192	punish	52	48	30	1.5	1	50:50	Random response	0	0
5	193	punish	60	40	40	1.5	0	60:40	Random response	0	0
5	194	punish	81	19	20	3	0	80:20	Random response	0	1
5	195	punish	61	39	20	3	0	60:40	Random response	1	0
5	196	punish	80	20	40	1.5	0	80:20	Random response	0	1
5	197	punish	60	40	40	3	0	60:40	Random response	0	0
5	198	punish	81	19	20	1.5	0	80:20	Random response	1	0
5	199	punish	91	9	30	1.5	0	90:10	Random response	1	1
5	200	punish	50	50	50	1.5	1	50:50	Random response	1	0
5	201	punish	58	42	50	1.5	0	60:40	Random response	0	1
5	202	punish	81	19	20	3	0	80:20	Random response	1	1
5	203	punish	50	50	10	1.5	1	50:50	Random response	0	0
5	204	punish	72	28	30	1.5	0	70:30	Random response	0	1
5	205	punish	58	42	50	3	0	60:40	Random response	1	1
5	206	punish	50	50	20	1.5	1	50:50	Random response	1	0
5	207	punish	79	21	30	1.5	0	80:20	Random response	0	1
5	208	punish	61	39	20	3	1	60:40	Random response	1	0
5	209	punish	50	50	50	3	1	50:50	Random response	0	1
5	210	punish	90	10	50	3	0	90:10	Random response	0	1
5	211	punish	71	29	10	3	1	70:30	Random response	0	1
5	212	punish	90	10	50	1.5	0	90:10	Random response	0	1
5	213	punish	60	40	40	1.5	1	60:40	Random response	0	0
5	214	punish	62	38	30	3	1	60:40	Random response	0	0
5	215	punish	70	30	40	3	1	70:30	Random response	0	1
5	216	punish	62	38	30	1.5	1	60:40	Random response	0	0
5	217	punish	79	21	30	3	0	80:20	Random response	1	0
5	218	punish	52	48	30	1.5	1	50:50	Random response	1	0
5	219	punish	78	22	50	3	1	80:20	Random response	0	1
5	220	punish	82	18	10	3	0	80:20	Random response	0	1
5	221	punish	51	49	40	3	0	50:50	Random response	0	0
5	222	punish	69	31	20	3	1	70:30	Random response	1	0
5	223	punish	52	48	30	3	0	50:50	Random response	0	0
5	224	punish	92	8	20	3	1	90:10	Random response	0	0
5	225	punish	50	50	50	1.5	1	50:50	Random response	1	1
5	226	punish	69	31	20	1.5	0	70:30	Random response	0	0
5	227	punish	88	12	40	3	0	90:10	Random response	1	1
5	228	punish	68	32	50	1.5	0	70:30	Random response	0	1
5	229	punish	59	41	10	1.5	1	60:40	Random response	0	1
5	230	punish	82	18	10	1.5	0	80:20	Random response	1	1
5	231	punish	61	39	20	1.5	0	60:40	Random response	0	0
5	232	punish	89	11	10	3	1	90:10	Random response	1	0
5	233	punish	71	29	10	1.5	1	70:30	Random response	0	1
5	234	punish	80	20	40	1.5	0	80:20	Random response	1	1
5	235	punish	81	19	20	1.5	0	80:20	Random response	0	1
5	236	punish	50	50	10	3	1	50:50	Random response	0	0
5	237	punish	72	28	30	3	0	70:30	Random response	0	1
5	238	punish	80	20	40	3	1	80:20	Random response	0	1
5	239	punish	89	11	10	1.5	0	90:10	Random response	0	1
5	240	punish	59	41	10	3	1	60:40	Random response	0	1
5	241	punish	60	40	40	3	1	60:40	Random response	1	0
5	242	punish	92	8	20	1.5	0	90:10	Random response	1	1
5	243	punish	78	22	50	1.5	0	80:20	Random response	1	1
5	244	punish	88	12	40	1.5	0	90:10	Random response	0	0
5	245	punish	91	9	30	3	0	90:10	Random response	0	0
5	246	punish	50	50	20	3	1	50:50	Random response	1	1
5	247	punish	91	9	30	1.5	0	90:10	Random response	0	1
5	248	punish	68	32	50	3	1	70:30	Random response	1	0
5	249	punish	51	49	40	1.5	1	50:50	Random response	1	0
5	250	punish	70	30	40	1.5	1	70:30	Random response	1	1
5	251	help	89	11	10	3	1	90:10	Random response	1	0
5	252	help	50	50	20	1.5	1	50:50	Random response	0	0
5	253	help	68	32	50	1.5	0	70:30	Random response	0	1
5	254	help	70	30	40	1.5	1	70:30	Random response	0	0
5	255	help	52	48	30	1.5	1	50:50	Random response	1	0
5	256	help	80	20	40	3	0	80:20	Random response	1	0
5	257	help	91	9	30	3	1	90:10	Random response	1	1
5	258	help	92	8	20	1.5	1	90:10	Random response	0	1
5	259	help	80	20	40	1.5	1	80:20	Random response	1	1
5	260	help	72	28	30	1.5	0	70:30	Random response	0	1
5	261	help	61	39	20	1.5	1	60:40	Random response	1	0
5	262	help	58	42	50	3	0	60:40	Random response	0	0
5	263	help	50	50	10	1.5	1	50:50	Random response	0	0
5	264	help	78	22	50	1.5	0	80:20	Random response	1	1
5	265	help	82	18	10	1.5	1	80:20	Random response	0	1
5	266	help	50	50	10	3	1	50:50	Random response	1	0
5	267	help	91	9	30	1.5	1	90:10	Random response	1	1
5	268	help	58	42	50	1.5	0	60:40	Random response	0	0
5	269	help	70	30	40	3	0	70:30	Random response	1	0
5	270	help	59	41	10	3	1	60:40	Random response	0	1
5	271	help	89	11	10	1.5	1	90:10	Random response	1	1
5	272	help	71	29	10	3	1	70:30	Random response	1	1
5	273	help	88	12	40	3	0	90:10	Random response	1	0
5	274	help	69	31	20	1.5	1	70:30	Random response	1	1
5	275	help	88	12	40	1.5	1	90:10	Random response	0	0
5	276	help	50	50	50	3	0	50:50	Random response	1	0
5	277	help	50	50	50	1.5	0	50:50	Random response	0	0
5	278	help	72	28	30	3	1	70:30	Random response	0	1
5	279	help	59	41	10	1.5	1	60:40	Random response	1	0
5	280	help	78	22	50	3	0	80:20	Random response	1	0
5	281	help	68	32	50	3	0	70:30	Random response	1	0
5	282	help	81	19	20	3	1	80:20	Random response	0	1
5	283	help	90	10	50	3	0	90:10	Random response	1	0
5	284	help	62	38	30	1.5	1	60:40	Random response	1	0
5	285	help	90	10	50	1.5	1	90:10	Random response	1	0
5	286	help	51	49	40	1.5	0	50:50	Random response	1	0
5	287	help	50	50	20	3	0	50:50	Random response	0	0
5	288	help	81	19	20	1.5	1	80:20	Random response	1	1
5	289	help	69	31	20	3	0	70:30	Random response	1	1
5	290	help	92	8	20	3	0	90:10	Random response	0	1
5	291	help	60	40	40	3	0	60:40	Random response	1	0
5	292	help	60	40	40	1.5	0	60:40	Random response	0	0
5	293	help	61	39	20	3	0	60:40	Random response	1	0
5	294	help	82	18	10	3	1	80:20	Random response	1	1
5	295	help	51	49	40	3	0	50:50	Random response	1	0
5	296	help	79	21	30	3	0	80:20	Random response	0	1
5	297	help	52	48	30	3	0	50:50	Random response	1	0
5	298	help	62	38	30	3	0	60:40	Random response	1	0
5	299	help	79	21	30	1.5	1	80:20	Random response	0	1
5	300	help	71	29	10	1.5	1	70:30	Random response	1	1
6	1	punish	88	12	40	3	0	90:10	Justice warriors	0	0
6	2	punish	69	31	20	3	0	70:30	Justice warriors	0	0
6	3	punish	61	39	20	3	0	60:40	Justice warriors	0	0
6	4	punish	71	29	10	3	0	70:30	Justice warriors	1	1
6	5	punish	50	50	20	3	0	50:50	Justice warriors	0	0
6	6	punish	72	28	30	1.5	0	70:30	Justice warriors	0	0
6	7	punish	58	42	50	1.5	0	60:40	Justice warriors	0	0
6	8	punish	50	50	50	1.5	0	50:50	Justice warriors	0	0
6	9	punish	89	11	10	1.5	0	90:10	Justice warriors	1	1
6	10	punish	82	18	10	3	0	80:20	Justice warriors	1	1
6	11	punish	79	21	30	1.5	0	80:20	Justice warriors	0	1
6	12	punish	51	49	40	3	0	50:50	Justice warriors	0	0
6	13	punish	71	29	10	1.5	0	70:30	Justice warriors	0	0
6	14	punish	80	20	40	3	0	80:20	Justice warriors	0	0
6	15	punish	52	48	30	3	0	50:50	Justice warriors	0	0
6	16	punish	68	32	50	3	0	70:30	Justice warriors	0	0
6	17	punish	59	41	10	3	0	60:40	Justice warriors	0	0
6	18	punish	89	11	10	3	0	90:10	Justice warriors	0	1
6	19	punish	61	39	20	1.5	0	60:40	Justice warriors	0	0
6	20	punish	92	8	20	1.5	0	90:10	Justice warriors	1	1
6	21	punish	59	41	10	1.5	0	60:40	Justice warriors	0	0
6	22	punish	62	38	30	1.5	0	60:40	Justice warriors	0	0
6	23	punish	80	20	40	1.5	0	80:20	Justice warriors	1	0
6	24	punish	50	50	10	1.5	0	50:50	Justice warriors	0	0
6	25	punish	60	40	40	1.5	0	60:40	Justice warriors	0	0
6	26	punish	51	49	40	1.5	0	50:50	Justice warriors	0	0
6	27	punish	82	18	10	1.5	0	80:20	Justice warriors	0	0
6	28	punish	50	50	20	1.5	0	50:50	Justice warriors	0	0
6	29	punish	70	30	40	3	0	70:30	Justice warriors	0	0
6	30	punish	68	32	50	1.5	0	70:30	Justice warriors	0	0
6	31	punish	50	50	50	3	0	50:50	Justice warriors	0	0
6	32	punish	91	9	30	3	0	90:10	Justice warriors	0	0
6	33	punish	62	38	30	3	0	60:40	Justice warriors	0	0
6	34	punish	78	22	50	1.5	0	80:20	Justice warriors	0	0
6	35	punish	81	19	20	3	1	80:20	Justice warriors	1	1
6	36	punish	79	21	30	3	0	80:20	Justice warriors	0	0
6	37	punish	58	42	50	3	0	60:40	Justice warriors	0	0
6	38	punish	90	10	50	3	0	90:10	Justice warriors	0	0
6	39	punish	50	50	10	3	0	50:50	Justice warriors	0	0
6	40	punish	72	28	30	3	0	70:30	Justice warriors	0	0
6	41	punish	88	12	40	1.5	0	90:10	Justice warriors	0	0
6	42	punish	90	10	50	1.5	1	90:10	Justice warriors	1	0
6	43	punish	52	48	30	1.5	0	50:50	Justice warriors	0	0
6	44	punish	69	31	20	1.5	0	70:30	Justice warriors	1	1
6	45	punish	81	19	20	1.5	1	80:20	Justice warriors	1	0
6	46	punish	60	40	40	3	0	60:40	Justice warriors	0	0
6	47	punish	91	9	30	1.5	1	90:10	Justice warriors	0	1
6	48	punish	70	30	40	1.5	0	70:30	Justice warriors	0	0
6	49	punish	78	22	50	3	0	80:20	Justice warriors	0	0
6	50	punish	92	8	20	3	1	90:10	Justice warriors	1	1
6	51	help	69	31	20	1.5	0	70:30	Justice warriors	1	0
6	52	help	61	39	20	1.5	0	60:40	Justice warriors	0	0
6	53	help	50	50	10	1.5	0	50:50	Justice warriors	0	0
6	54	help	90	10	50	3	0	90:10	Justice warriors	0	0
6	55	help	82	18	10	1.5	1	80:20	Justice warriors	1	1
6	56	help	68	32	50	1.5	0	70:30	Justice warriors	0	0
6	57	help	82	18	10	3	1	80:20	Justice warriors	0	1
6	58	help	72	28	30	1.5	1	70:30	Justice warriors	0	1
6	59	help	52	48	30	3	0	50:50	Justice warriors	0	0
6	60	help	58	42	50	1.5	0	60:40	Justice warriors	0	0
6	61	help	71	29	10	3	1	70:30	Justice warriors	1	1
6	62	help	78	22	50	3	0	80:20	Justice warriors	0	0
6	63	help	88	12	40	1.5	1	90:10	Justice warriors	0	1
6	64	help	68	32	50	3	0	70:30	Justice warriors	0	0
6	65	help	80	20	40	3	0	80:20	Justice warriors	0	0
6	66	help	79	21	30	3	0	80:20	Justice warriors	0	0
6	67	help	60	40	40	1.5	1	60:40	Justice warriors	0	0
6	68	help	89	11	10	1.5	1	90:10	Justice warriors	1	1
6	69	help	52	48	30	1.5	0	50:50	Justice warriors	0	0
6	70	help	92	8	20	1.5	0	90:10	Justice warriors	1	1
6	71	help	61	39	20	3	0	60:40	Justice warriors	0	0
6	72	help	91	9	30	3	1	90:10	Justice warriors	0	1
6	73	help	51	49	40	3	0	50:50	Justice warriors	0	0
6	74	help	58	42	50	3	0	60:40	Justice warriors	0	0
6	75	help	71	29	10	1.5	1	70:30	Justice warriors	1	1
6	76	help	80	20	40	1.5	1	80:20	Justice warriors	0	0
6	77	help	70	30	40	3	0	70:30	Justice warriors	0	0
6	78	help	88	12	40	3	0	90:10	Justice warriors	0	0
6	79	help	70	30	40	1.5	0	70:30	Justice warriors	0	0
6	80	help	91	9	30	1.5	1	90:10	Justice warriors	1	1
6	81	help	59	41	10	1.5	0	60:40	Justice warriors	1	1
6	82	help	50	50	10	3	0	50:50	Justice warriors	0	0
6	83	help	60	40	40	3	0	60:40	Justice warriors	0	0
6	84	help	90	10	50	1.5	1	90:10	Justice warriors	1	1
6	85	help	81	19	20	3	1	80:20	Justice warriors	1	1
6	86	help	50	50	20	1.5	0	50:50	Justice warriors	0	0
6	87	help	81	19	20	1.5	1	80:20	Justice warriors	1	1
6	88	help	92	8	20	3	1	90:10	Justice warriors	1	1
6	89	help	72	28	30	3	0	70:30	Justice warriors	0	0
6	90	help	62	38	30	1.5	0	60:40	Justice warriors	0	0
6	91	help	51	49	40	1.5	0	50:50	Justice warriors	0	0
6	92	help	78	22	50	1.5	0	80:20	Justice warriors	1	0
6	93	help	59	41	10	3	0	60:40	Justice warriors	1	0
6	94	help	69	31	20	3	0	70:30	Justice warriors	0	0
6	95	help	79	21	30	1.5	1	80:20	Justice warriors	1	1
6	96	help	50	50	20	3	0	50:50	Justice warriors	0	0
6	97	help	89	11	10	3	0	90:10	Justice warriors	1	1
6	98	help	50	50	50	1.5	0	50:50	Justice warriors	0	0
6	99	help	50	50	50	3	0	50:50	Justice warriors	0	0
6	100	help	62	38	30	3	0	60:40	Justice warriors	0	0
6	101	help	62	38	30	1.5	0	60:40	Justice warriors	0	0
6	102	help	58	42	50	1.5	0	60:40	Justice warriors	0	0
6	103	help	90	10	50	1.5	1	90:10	Justice warriors	0	1
6	104	help	61	39	20	1.5	0	60:40	Justice warriors	0	0
6	105	help	69	31	20	1.5	0	70:30	Justice warriors	1	1
6	106	help	51	49	40	1.5	0	50:50	Justice warriors	0	0
6	107	help	59	41	10	3	0	60:40	Justice warriors	0	0
6	108	help	50	50	50	3	0	50:50	Justice warriors	0	0
6	109	help	50	50	20	1.5	0	50:50	Justice warriors	0	0
6	110	help	58	42	50	3	0	60:40	Justice warriors	0	0
6	111	help	70	30	40	1.5	0	70:30	Justice warriors	0	0
6	112	help	88	12	40	1.5	0	90:10	Justice warriors	0	1
6	113	help	82	18	10	1.5	1	80:20	Justice warriors	1	1
6	114	help	69	31	20	3	0	70:30	Justice warriors	0	0
6	115	help	50	50	10	1.5	1	50:50	Justice warriors	0	0
6	116	help	81	19	20	1.5	1	80:20	Justice warriors	0	1
6	117	help	79	21	30	1.5	1	80:20	Justice warriors	0	0
6	118	help	82	18	10	3	1	80:20	Justice warriors	1	0
6	119	help	81	19	20	3	0	80:20	Justice warriors	0	1
6	120	help	79	21	30	3	1	80:20	Justice warriors	1	0
6	121	help	70	30	40	3	0	70:30	Justice warriors	0	0
6	122	help	89	11	10	3	1	90:10	Justice warriors	1	1
6	123	help	68	32	50	3	0	70:30	Justice warriors	0	0
6	124	help	62	38	30	3	0	60:40	Justice warriors	0	0
6	125	help	92	8	20	3	1	90:10	Justice warriors	1	1
6	126	help	90	10	50	3	0	90:10	Justice warriors	0	0
6	127	help	80	20	40	1.5	1	80:20	Justice warriors	0	1
6	128	help	61	39	20	3	0	60:40	Justice warriors	0	0
6	129	help	68	32	50	1.5	0	70:30	Justice warriors	0	0
6	130	help	59	41	10	1.5	1	60:40	Justice warriors	0	0
6	131	help	91	9	30	1.5	1	90:10	Justice warriors	0	1
6	132	help	88	12	40	3	0	90:10	Justice warriors	0	0
6	133	help	50	50	50	1.5	0	50:50	Justice warriors	0	0
6	134	help	89	11	10	1.5	1	90:10	Justice warriors	0	1
6	135	help	78	22	50	1.5	0	80:20	Justice warriors	0	0
6	136	help	52	48	30	3	0	50:50	Justice warriors	0	0
6	137	help	92	8	20	1.5	1	90:10	Justice warriors	1	0
6	138	help	71	29	10	1.5	1	70:30	Justice warriors	1	1
6	139	help	72	28	30	3	0	70:30	Justice warriors	0	0
6	140	help	80	20	40	3	0	80:20	Justice warriors	0	0
6	141	help	71	29	10	3	1	70:30	Justice warriors	1	1
6	142	help	51	49	40	3	0	50:50	Justice warriors	0	0
6	143	help	91	9	30	3	0	90:10	Justice warriors	1	0
6	144	help	72	28	30	1.5	0	70:30	Justice warriors	1	0
6	145	help	60	40	40	1.5	0	60:40	Justice warriors	0	0
6	146	help	78	22	50	3	0	80:20	Justice warriors	0	0
6	147	help	60	40	40	3	0	60:40	Justice warriors	0	0
6	148	help	52	48	30	1.5	0	50:50	Justice warriors	0	0
6	149	help	50	50	10	3	0	50:50	Justice warriors	0	0
6	150	help	50	50	20	3	0	50:50	Justice warriors	0	0
6	151	punish	69	31	20	1.5	0	70:30	Justice warriors	1	0
6	152	punish	88	12	40	1.5	1	90:10	Justice warriors	1	1
6	153	punish	81	19	20	1.5	1	80:20	Justice warriors	0	1
6	154	punish	60	40	40	1.5	0	60:40	Justice warriors	0	0
6	155	punish	80	20	40	1.5	1	80:20	Justice warriors	0	1
6	156	punish	89	11	10	3	1	90:10	Justice warriors	0	1
6	157	punish	51	49	40	3	0	50:50	Justice warriors	0	0
6	158	punish	82	18	10	3	1	80:20	Justice warriors	0	1
6	159	punish	70	30	40	3	0	70:30	Justice warriors	0	0
6	160	punish	82	18	10	1.5	1	80:20	Justice warriors	1	1
6	161	punish	50	50	20	3	0	50:50	Justice warriors	0	0
6	162	punish	50	50	50	3	0	50:50	Justice warriors	0	0
6	163	punish	50	50	10	3	0	50:50	Justice warriors	0	0
6	164	punish	52	48	30	1.5	0	50:50	Justice warriors	0	0
6	165	punish	59	41	10	3	0	60:40	Justice warriors	1	0
6	166	punish	92	8	20	3	1	90:10	Justice warriors	0	1
6	167	punish	62	38	30	1.5	0	60:40	Justice warriors	0	0
6	168	punish	58	42	50	1.5	0	60:40	Justice warriors	0	0
6	169	punish	61	39	20	1.5	1	60:40	Justice warriors	0	0
6	170	punish	79	21	30	3	0	80:20	Justice warriors	0	0
6	171	punish	50	50	50	1.5	0	50:50	Justice warriors	0	1
6	172	punish	91	9	30	3	0	90:10	Justice warriors	0	0
6	173	punish	68	32	50	1.5	0	70:30	Justice warriors	0	0
6	174	punish	52	48	30	3	0	50:50	Justice warriors	0	0
6	175	punish	81	19	20	3	1	80:20	Justice warriors	1	0
6	176	punish	58	42	50	3	0	60:40	Justice warriors	0	0
6	177	punish	61	39	20	3	0	60:40	Justice warriors	0	0
6	178	punish	60	40	40	3	0	60:40	Justice warriors	0	0
6	179	punish	72	28	30	3	0	70:30	Justice warriors	0	0
6	180	punish	71	29	10	3	1	70:30	Justice warriors	1	0
6	181	punish	50	50	20	1.5	0	50:50	Justice warriors	0	0
6	182	punish	90	10	50	1.5	1	90:10	Justice warriors	0	1
6	183	punish	69	31	20	3	0	70:30	Justice warriors	0	0
6	184	punish	80	20	40	3	0	80:20	Justice warriors	0	0
6	185	punish	91	9	30	1.5	1	90:10	Justice warriors	1	1
6	186	punish	68	32	50	3	0	70:30	Justice warriors	0	0
6	187	punish	59	41	10	1.5	1	60:40	Justice warriors	1	0
6	188	punish	89	11	10	1.5	1	90:10	Justice warriors	0	1
6	189	punish	50	50	10	1.5	0	50:50	Justice warriors	0	0
6	190	punish	88	12	40	3	0	90:10	Justice warriors	0	0
6	191	punish	79	21	30	1.5	1	80:20	Justice warriors	1	1
6	192	punish	71	29	10	1.5	1	70:30	Justice warriors	0	0
6	193	punish	78	22	50	1.5	0	80:20	Justice warriors	0	0
6	194	punish	51	49	40	1.5	0	50:50	Justice warriors	0	0
6	195	punish	70	30	40	1.5	0	70:30	Justice warriors	0	0
6	196	punish	78	22	50	3	0	80:20	Justice warriors	0	0
6	197	punish	62	38	30	3	0	60:40	Justice warriors	0	0
6	198	punish	90	10	50	3	0	90:10	Justice warriors	0	0
6	199	punish	72	28	30	1.5	1	70:30	Justice warriors	0	0
6	200	punish	92	8	20	1.5	1	90:10	Justice warriors	1	0
6	201	help	59	41	10	1.5	0	60:40	Justice warriors	0	1
6	202	help	59	41	10	3	0	60:40	Justice warriors	0	0
6	203	help	50	50	20	3	0	50:50	Justice warriors	0	0
6	204	help	70	30	40	3	0	70:30	Justice warriors	0	0
6	205	help	89	11	10	3	1	90:10	Justice warriors	1	1
6	206	help	68	32	50	1.5	0	70:30	Justice warriors	0	0
6	207	help	79	21	30	3	0	80:20	Justice warriors	0	0
6	208	help	92	8	20	1.5	1	90:10	Justice warriors	1	1
6	209	help	72	28	30	3	0	70:30	Justice warriors	0	1
6	210	help	80	20	40	3	0	80:20	Justice warriors	0	0
6	211	help	50	50	50	3	0	50:50	Justice warriors	0	0
6	212	help	58	42	50	1.5	0	60:40	Justice warriors	0	0
6	213	help	79	21	30	1.5	1	80:20	Justice warriors	1	1
6	214	help	88	12	40	1.5	0	90:10	Justice warriors	0	0
6	215	help	78	22	50	3	0	80:20	Justice warriors	0	0
6	216	help	90	10	50	1.5	0	90:10	Justice warriors	0	0
6	217	help	90	10	50	3	0	90:10	Justice warriors	0	0
6	218	help	91	9	30	3	0	90:10	Justice warriors	0	0
6	219	help	50	50	10	1.5	0	50:50	Justice warriors	0	0
6	220	help	51	49	40	1.5	0	50:50	Justice warriors	0	0
6	221	help	71	29	10	1.5	1	70:30	Justice warriors	1	1
6	222	help	62	38	30	1.5	0	60:40	Justice warriors	0	0
6	223	help	91	9	30	1.5	1	90:10	Justice warriors	0	1
6	224	help	60	40	40	1.5	0	60:40	Justice warriors	0	0
6	225	help	71	29	10	3	1	70:30	Justice warriors	1	1
6	226	help	70	30	40	1.5	0	70:30	Justice warriors	0	0
6	227	help	81	19	20	3	1	80:20	Justice warriors	1	1
6	228	help	78	22	50	1.5	0	80:20	Justice warriors	1	0
6	229	help	88	12	40	3	0	90:10	Justice warriors	0	0
6	230	help	51	49	40	3	0	50:50	Justice warriors	0	0
6	231	help	61	39	20	1.5	0	60:40	Justice warriors	1	0
6	232	help	60	40	40	3	0	60:40	Justice warriors	0	0
6	233	help	82	18	10	3	1	80:20	Justice warriors	1	1
6	234	help	81	19	20	1.5	1	80:20	Justice warriors	1	0
6	235	help	82	18	10	1.5	1	80:20	Justice warriors	1	1
6	236	help	80	20	40	1.5	1	80:20	Justice warriors	0	1
6	237	help	68	32	50	3	0	70:30	Justice warriors	0	0
6	238	help	62	38	30	3	0	60:40	Justice warriors	0	0
6	239	help	52	48	30	1.5	0	50:50	Justice warriors	0	0
6	240	help	58	42	50	3	0	60:40	Justice warriors	0	0
6	241	help	72	28	30	1.5	1	70:30	Justice warriors	1	0
6	242	help	50	50	50	1.5	0	50:50	Justice warriors	0	0
6	243	help	52	48	30	3	0	50:50	Justice warriors	0	0
6	244	help	50	50	20	1.5	0	50:50	Justice warriors	0	0
6	245	help	50	50	10	3	0	50:50	Justice warriors	0	0
6	246	help	92	8	20	3	1	90:10	Justice warriors	1	1
6	247	help	61	39	20	3	0	60:40	Justice warriors	0	0
6	248	help	89	11	10	1.5	1	90:10	Justice warriors	1	1
6	249	help	69	31	20	1.5	0	70:30	Justice warriors	0	1
6	250	help	69	31	20	3	0	70:30	Justice warriors	1	0
6	251	punish	70	30	40	1.5	0	70:30	Justice warriors	1	0
6	252	punish	61	39	20	3	0	60:40	Justice warriors	0	0
6	253	punish	78	22	50	1.5	0	80:20	Justice warriors	0	0
6	254	punish	62	38	30	1.5	0	60:40	Justice warriors	0	0
6	255	punish	50	50	20	3	0	50:50	Justice warriors	0	0
6	256	punish	80	20	40	1.5	1	80:20	Justice warriors	0	1
6	257	punish	71	29	10	3	1	70:30	Justice warriors	1	1
6	258	punish	72	28	30	1.5	0	70:30	Justice warriors	0	0
6	259	punish	81	19	20	1.5	1	80:20	Justice warriors	1	1
6	260	punish	50	50	20	1.5	0	50:50	Justice warriors	0	0
6	261	punish	90	10	50	1.5	1	90:10	Justice warriors	1	1
6	262	punish	58	42	50	1.5	0	60:40	Justice warriors	0	0
6	263	punish	51	49	40	1.5	1	50:50	Justice warriors	0	0
6	264	punish	80	20	40	3	0	80:20	Justice warriors	0	0
6	265	punish	70	30	40	3	0	70:30	Justice warriors	0	0
6	266	punish	88	12	40	3	0	90:10	Justice warriors	0	0
6	267	punish	89	11	10	1.5	1	90:10	Justice warriors	0	1
6	268	punish	90	10	50	3	0	90:10	Justice warriors	0	0
6	269	punish	59	41	10	3	0	60:40	Justice warriors	0	0
6	270	punish	91	9	30	1.5	1	90:10	Justice warriors	1	1
6	271	punish	79	21	30	1.5	1	80:20	Justice warriors	0	1
6	272	punish	50	50	50	3	0	50:50	Justice warriors	0	0
6	273	punish	52	48	30	3	0	50:50	Justice warriors	0	0
6	274	punish	82	18	10	3	1	80:20	Justice warriors	1	0
6	275	punish	79	21	30	3	1	80:20	Justice warriors	0	1
6	276	punish	50	50	10	3	0	50:50	Justice warriors	0	0
6	277	punish	68	32	50	3	0	70:30	Justice warriors	0	0
6	278	punish	82	18	10	1.5	1	80:20	Justice warriors	1	0
6	279	punish	78	22	50	3	0	80:20	Justice warriors	0	0
6	280	punish	50	50	50	1.5	0	50:50	Justice warriors	0	0
6	281	punish	88	12	40	1.5	0	90:10	Justice warriors	0	1
6	282	punish	81	19	20	3	1	80:20	Justice warriors	1	0
6	283	punish	69	31	20	1.5	1	70:30	Justice warriors	0	0
6	284	punish	91	9	30	3	0	90:10	Justice warriors	0	0
6	285	punish	59	41	10	1.5	0	60:40	Justice warriors	0	0
6	286	punish	92	8	20	3	0	90:10	Justice warriors	1	1
6	287	punish	61	39	20	1.5	0	60:40	Justice warriors	0	0
6	288	punish	51	49	40	3	0	50:50	Justice warriors	0	0
6	289	punish	69	31	20	3	0	70:30	Justice warriors	0	0
6	290	punish	60	40	40	1.5	0	60:40	Justice warriors	0	0
6	291	punish	89	11	10	3	1	90:10	Justice warriors	1	1
6	292	punish	58	42	50	3	0	60:40	Justice warriors	0	0
6	293	punish	60	40	40	3	0	60:40	Justice warriors	0	0
6	294	punish	71	29	10	1.5	1	70:30	Justice warriors	1	0
6	295	punish	52	48	30	1.5	0	50:50	Justice warriors	0	0
6	296	punish	68	32	50	1.5	0	70:30	Justice warriors	0	0
6	297	punish	72	28	30	3	0	70:30	Justice warriors	0	0
6	298	punish	92	8	20	1.5	0	90:10	Justice warriors	0	1
6	299	punish	62	38	30	3	0	60:40	Justice warriors	0	0
6	300	punish	50	50	10	1.5	0	50:50	Justice warriors	0	0
7	1	punish	81	19	20	1.5	0	80:20	Justice warriors	1	0
7	2	punish	62	38	30	1.5	0	60:40	Justice warriors	0	0
7	3	punish	91	9	30	3	1	90:10	Justice warriors	0	0
7	4	punish	59	41	10	1.5	0	60:40	Justice warriors	0	1
7	5	punish	79	21	30	3	0	80:20	Justice warriors	0	0
7	6	punish	92	8	20	3	1	90:10	Justice warriors	1	1
7	7	punish	81	19	20	3	1	80:20	Justice warriors	0	1
7	8	punish	70	30	40	3	0	70:30	Justice warriors	0	0
7	9	punish	92	8	20	1.5	1	90:10	Justice warriors	1	1
7	10	punish	69	31	20	1.5	0	70:30	Justice warriors	0	1
7	11	punish	62	38	30	3	0	60:40	Justice warriors	0	0
7	12	punish	90	10	50	3	1	90:10	Justice warriors	0	0
7	13	punish	90	10	50	1.5	1	90:10	Justice warriors	0	0
7	14	punish	58	42	50	1.5	0	60:40	Justice warriors	0	0
7	15	punish	71	29	10	3	1	70:30	Justice warriors	0	0
7	16	punish	79	21	30	1.5	0	80:20	Justice warriors	1	1
7	17	punish	80	20	40	3	0	80:20	Justice warriors	0	0
7	18	punish	82	18	10	1.5	1	80:20	Justice warriors	1	1
7	19	punish	88	12	40	1.5	1	90:10	Justice warriors	0	1
7	20	punish	50	50	10	3	0	50:50	Justice warriors	0	0
7	21	punish	69	31	20	3	0	70:30	Justice warriors	0	0
7	22	punish	58	42	50	3	0	60:40	Justice warriors	0	0
7	23	punish	80	20	40	1.5	0	80:20	Justice warriors	0	0
7	24	punish	89	11	10	3	1	90:10	Justice warriors	1	1
7	25	punish	72	28	30	1.5	0	70:30	Justice warriors	0	1
7	26	punish	51	49	40	3	0	50:50	Justice warriors	0	0
7	27	punish	70	30	40	1.5	0	70:30	Justice warriors	0	0
7	28	punish	88	12	40	3	0	90:10	Justice warriors	0	0
7	29	punish	52	48	30	1.5	0	50:50	Justice warriors	0	0
7	30	punish	68	32	50	3	0	70:30	Justice warriors	0	0
7	31	punish	82	18	10	3	1	80:20	Justice warriors	1	1
7	32	punish	50	50	10	1.5	0	50:50	Justice warriors	0	0
7	33	punish	72	28	30	3	1	70:30	Justice warriors	0	0
7	34	punish	71	29	10	1.5	0	70:30	Justice warriors	1	1
7	35	punish	51	49	40	1.5	0	50:50	Justice warriors	0	0
7	36	punish	78	22	50	1.5	0	80:20	Justice warriors	0	0
7	37	punish	91	9	30	1.5	0	90:10	Justice warriors	0	1
7	38	punish	50	50	20	3	0	50:50	Justice warriors	0	0
7	39	punish	68	32	50	1.5	0	70:30	Justice warriors	0	0
7	40	punish	59	41	10	3	0	60:40	Justice warriors	0	0
7	41	punish	50	50	20	1.5	0	50:50	Justice warriors	0	0
7	42	punish	50	50	50	3	0	50:50	Justice warriors	0	0
7	43	punish	61	39	20	3	0	60:40	Justice warriors	0	0
7	44	punish	78	22	50	3	0	80:20	Justice warriors	0	0
7	45	punish	61	39	20	1.5	0	60:40	Justice warriors	1	0
7	46	punish	50	50	50	1.5	0	50:50	Justice warriors	0	0
7	47	punish	52	48	30	3	0	50:50	Justice warriors	0	0
7	48	punish	60	40	40	1.5	0	60:40	Justice warriors	0	0
7	49	punish	89	11	10	1.5	1	90:10	Justice warriors	0	1
7	50	punish	60	40	40	3	0	60:40	Justice warriors	0	0
7	51	help	59	41	10	1.5	1	60:40	Justice warriors	1	1
7	52	help	62	38	30	3	1	60:40	Justice warriors	1	1
7	53	help	91	9	30	1.5	1	90:10	Justice warriors	1	1
7	54	help	80	20	40	1.5	1	80:20	Justice warriors	1	1
7	55	help	60	40	40	1.5	0	60:40	Justice warriors	0	0
7	56	help	70	30	40	1.5	0	70:30	Justice warriors	0	0
7	57	help	89	11	10	1.5	1	90:10	Justice warriors	1	1
7	58	help	92	8	20	3	1	90:10	Justice warriors	1	1
7	59	help	50	50	20	1.5	0	50:50	Justice warriors	0	0
7	60	help	81	19	20	1.5	1	80:20	Justice warriors	1	1
7	61	help	72	28	30	1.5	1	70:30	Justice warriors	1	1
7	62	help	52	48	30	1.5	0	50:50	Justice warriors	0	0
7	63	help	80	20	40	3	1	80:20	Justice warriors	1	1
7	64	help	61	39	20	3	0	60:40	Justice warriors	1	1
7	65	help	88	12	40	3	1	90:10	Justice warriors	1	1
7	66	help	50	50	10	3	0	50:50	Justice warriors	0	1
7	67	help	79	21	30	1.5	1	80:20	Justice warriors	1	1
7	68	help	91	9	30	3	1	90:10	Justice warriors	1	1
7	69	help	58	42	50	3	1	60:40	Justice warriors	1	0
7	70	help	90	10	50	3	1	90:10	Justice warriors	1	1
7	71	help	62	38	30	1.5	0	60:40	Justice warriors	1	1
7	72	help	50	50	50	1.5	0	50:50	Justice warriors	0	0
7	73	help	68	32	50	3	1	70:30	Justice warriors	0	1
7	74	help	51	49	40	1.5	0	50:50	Justice warriors	1	0
7	75	help	71	29	10	1.5	1	70:30	Justice warriors	0	1
7	76	help	72	28	30	3	1	70:30	Justice warriors	1	1
7	77	help	68	32	50	1.5	0	70:30	Justice warriors	0	0
7	78	help	79	21	30	3	1	80:20	Justice warriors	0	1
7	79	help	78	22	50	3	1	80:20	Justice warriors	1	1
7	80	help	92	8	20	1.5	1	90:10	Justice warriors	1	1
7	81	help	69	31	20	1.5	1	70:30	Justice warriors	1	1
7	82	help	69	31	20	3	1	70:30	Justice warriors	1	1
7	83	help	58	42	50	1.5	0	60:40	Justice warriors	0	0
7	84	help	82	18	10	3	1	80:20	Justice warriors	1	1
7	85	help	89	11	10	3	1	90:10	Justice warriors	1	1
7	86	help	78	22	50	1.5	1	80:20	Justice warriors	0	1
7	87	help	71	29	10	3	1	70:30	Justice warriors	1	1
7	88	help	50	50	50	3	0	50:50	Justice warriors	0	0
7	89	help	82	18	10	1.5	0	80:20	Justice warriors	1	1
7	90	help	50	50	10	1.5	0	50:50	Justice warriors	0	0
7	91	help	90	10	50	1.5	1	90:10	Justice warriors	1	1
7	92	help	70	30	40	3	1	70:30	Justice warriors	1	1
7	93	help	60	40	40	3	0	60:40	Justice warriors	0	0
7	94	help	51	49	40	3	0	50:50	Justice warriors	0	0
7	95	help	88	12	40	1.5	1	90:10	Justice warriors	1	1
7	96	help	52	48	30	3	0	50:50	Justice warriors	0	0
7	97	help	61	39	20	1.5	0	60:40	Justice warriors	1	1
7	98	help	59	41	10	3	0	60:40	Justice warriors	0	1
7	99	help	50	50	20	3	0	50:50	Justice warriors	1	0
7	100	help	81	19	20	3	1	80:20	Justice warriors	1	1
7	101	help	88	12	40	1.5	1	90:10	Justice warriors	1	1
7	102	help	61	39	20	3	0	60:40	Justice warriors	1	1
7	103	help	89	11	10	3	1	90:10	Justice warriors	1	1
7	104	help	58	42	50	1.5	0	60:40	Justice warriors	0	0
7	105	help	81	19	20	1.5	1	80:20	Justice warriors	1	1
7	106	help	91	9	30	1.5	1	90:10	Justice warriors	1	1
7	107	help	70	30	40	1.5	1	70:30	Justice warriors	1	0
7	108	help	50	50	50	3	0	50:50	Justice warriors	0	0
7	109	help	50	50	10	3	0	50:50	Justice warriors	0	1
7	110	help	90	10	50	1.5	1	90:10	Justice warriors	1	1
7	111	help	91	9	30	3	1	90:10	Justice warriors	1	1
7	112	help	71	29	10	1.5	1	70:30	Justice warriors	0	1
7	113	help	89	11	10	1.5	0	90:10	Justice warriors	1	1
7	114	help	79	21	30	1.5	1	80:20	Justice warriors	1	1
7	115	help	61	39	20	1.5	1	60:40	Justice warriors	0	1
7	116	help	90	10	50	3	1	90:10	Justice warriors	1	1
7	117	help	69	31	20	1.5	1	70:30	Justice warriors	1	1
7	118	help	68	32	50	3	1	70:30	Justice warriors	1	1
7	119	help	62	38	30	3	0	60:40	Justice warriors	1	1
7	120	help	60	40	40	1.5	0	60:40	Justice warriors	0	0
7	121	help	79	21	30	3	1	80:20	Justice warriors	1	1
7	122	help	88	12	40	3	1	90:10	Justice warriors	1	1
7	123	help	72	28	30	1.5	1	70:30	Justice warriors	1	1
7	124	help	72	28	30	3	1	70:30	Justice warriors	1	1
7	125	help	51	49	40	1.5	0	50:50	Justice warriors	0	0
7	126	help	60	40	40	3	0	60:40	Justice warriors	0	1
7	127	help	68	32	50	1.5	1	70:30	Justice warriors	0	1
7	128	help	50	50	50	1.5	0	50:50	Justice warriors	0	0
7	129	help	82	18	10	1.5	1	80:20	Justice warriors	1	1
7	130	help	51	49	40	3	0	50:50	Justice warriors	0	1
7	131	help	81	19	20	3	1	80:20	Justice warriors	1	1
7	132	help	58	42	50	3	0	60:40	Justice warriors	0	0
7	133	help	80	20	40	3	1	80:20	Justice warriors	1	1
7	134	help	50	50	20	1.5	0	50:50	Justice warriors	0	0
7	135	help	78	22	50	3	1	80:20	Justice warriors	1	1
7	136	help	52	48	30	3	0	50:50	Justice warriors	0	0
7	137	help	50	50	10	1.5	0	50:50	Justice warriors	0	0
7	138	help	92	8	20	1.5	1	90:10	Justice warriors	0	1
7	139	help	69	31	20	3	1	70:30	Justice warriors	1	1
7	140	help	80	20	40	1.5	1	80:20	Justice warriors	1	0
7	141	help	59	41	10	1.5	0	60:40	Justice warriors	1	1
7	142	help	52	48	30	1.5	0	50:50	Justice warriors	0	0
7	143	help	62	38	30	1.5	0	60:40	Justice warriors	1	0
7	144	help	70	30	40	3	1	70:30	Justice warriors	1	1
7	145	help	82	18	10	3	1	80:20	Justice warriors	1	1
7	146	help	71	29	10	3	1	70:30	Justice warriors	1	1
7	147	help	59	41	10	3	0	60:40	Justice warriors	1	1
7	148	help	50	50	20	3	0	50:50	Justice warriors	1	1
7	149	help	92	8	20	3	1	90:10	Justice warriors	1	1
7	150	help	78	22	50	1.5	1	80:20	Justice warriors	1	1
7	151	punish	51	49	40	1.5	0	50:50	Justice warriors	0	0
7	152	punish	91	9	30	1.5	1	90:10	Justice warriors	0	1
7	153	punish	60	40	40	1.5	0	60:40	Justice warriors	0	0
7	154	punish	90	10	50	1.5	0	90:10	Justice warriors	0	0
7	155	punish	68	32	50	1.5	0	70:30	Justice warriors	0	0
7	156	punish	69	31	20	3	0	70:30	Justice warriors	0	0
7	157	punish	50	50	50	3	0	50:50	Justice warriors	0	1
7	158	punish	62	38	30	3	0	60:40	Justice warriors	0	0
7	159	punish	81	19	20	3	0	80:20	Justice warriors	1	0
7	160	punish	52	48	30	1.5	0	50:50	Justice warriors	0	0
7	161	punish	58	42	50	1.5	0	60:40	Justice warriors	0	0
7	162	punish	50	50	10	1.5	0	50:50	Justice warriors	1	0
7	163	punish	50	50	20	1.5	0	50:50	Justice warriors	0	0
7	164	punish	72	28	30	3	0	70:30	Justice warriors	0	0
7	165	punish	81	19	20	1.5	1	80:20	Justice warriors	0	1
7	166	punish	50	50	10	3	0	50:50	Justice warriors	0	1
7	167	punish	61	39	20	1.5	0	60:40	Justice warriors	0	0
7	168	punish	89	11	10	3	1	90:10	Justice warriors	1	1
7	169	punish	52	48	30	3	0	50:50	Justice warriors	0	0
7	170	punish	88	12	40	3	0	90:10	Justice warriors	0	0
7	171	punish	78	22	50	3	1	80:20	Justice warriors	0	0
7	172	punish	70	30	40	1.5	0	70:30	Justice warriors	0	0
7	173	punish	51	49	40	3	0	50:50	Justice warriors	0	0
7	174	punish	80	20	40	3	0	80:20	Justice warriors	0	0
7	175	punish	60	40	40	3	0	60:40	Justice warriors	0	0
7	176	punish	62	38	30	1.5	0	60:40	Justice warriors	0	0
7	177	punish	80	20	40	1.5	0	80:20	Justice warriors	0	0
7	178	punish	59	41	10	3	0	60:40	Justice warriors	0	0
7	179	punish	50	50	20	3	0	50:50	Justice warriors	0	0
7	180	punish	59	41	10	1.5	0	60:40	Justice warriors	0	0
7	181	punish	58	42	50	3	0	60:40	Justice warriors	0	0
7	182	punish	61	39	20	3	0	60:40	Justice warriors	0	0
7	183	punish	69	31	20	1.5	0	70:30	Justice warriors	0	0
7	184	punish	70	30	40	3	0	70:30	Justice warriors	0	0
7	185	punish	88	12	40	1.5	0	90:10	Justice warriors	0	0
7	186	punish	71	29	10	3	1	70:30	Justice warriors	0	0
7	187	punish	90	10	50	3	0	90:10	Justice warriors	0	0
7	188	punish	82	18	10	3	1	80:20	Justice warriors	1	0
7	189	punish	71	29	10	1.5	1	70:30	Justice warriors	0	1
7	190	punish	89	11	10	1.5	1	90:10	Justice warriors	1	1
7	191	punish	79	21	30	3	0	80:20	Justice warriors	0	0
7	192	punish	82	18	10	1.5	1	80:20	Justice warriors	1	1
7	193	punish	78	22	50	1.5	0	80:20	Justice warriors	0	0
7	194	punish	68	32	50	3	0	70:30	Justice warriors	0	0
7	195	punish	50	50	50	1.5	0	50:50	Justice warriors	0	0
7	196	punish	92	8	20	1.5	1	90:10	Justice warriors	1	1
7	197	punish	91	9	30	3	0	90:10	Justice warriors	1	1
7	198	punish	72	28	30	1.5	0	70:30	Justice warriors	0	0
7	199	punish	92	8	20	3	1	90:10	Justice warriors	0	1
[truncated: 375,401+ more rows]
