# Supplementary material for: The motive cocktail in altruistic behaviors
Source: Nat Comput Sci. 2024 Sep 12;4(9):659–76. doi: 10.1038/s43588-024-00685-6 (PMC11422170; doi:10.1038/s43588-024-00685-6)
Supplement: Supplementary file 9 — Excel file containing all of the data used for the out-of-sample predictions in Fig. 6. [file 43588_2024_685_MOESM9_ESM.xlsx]

## Sheet: Figure6a
inequality	Label	2pp	3pp
100:0	Fehr & Fischbacher (2004)	22.15	17.34
90:10	Fehr & Fischbacher (2004)	18.51	12.96
80:20	Fehr & Fischbacher (2004)	15.24	10.8
70:30	Fehr & Fischbacher (2004)	12.04	8.48
60:40	Fehr & Fischbacher (2004)	7.42	5.79
50:50	Fehr & Fischbacher (2004)	1.54	2.25
40:60	Fehr & Fischbacher (2004)	1.2	1.83
30:70	Fehr & Fischbacher (2004)	0.78	1.49
20:80	Fehr & Fischbacher (2004)	0.47	1.21
10:90	Fehr & Fischbacher (2004)	1.9	1.24
0:100	Fehr & Fischbacher (2004)	2.35	0.58
100:0	mean across 3 clusters	22.2293	11.7834
90:10	mean across 4 clusters	19.4268	10.3185
80:20	mean across 5 clusters	16.6879	9.10828
70:30	mean across 6 clusters	13.1847	6.81529
60:40	mean across 7 clusters	9.87261	4.58599
50:50	mean across 8 clusters	4.4586	1.27389
40:60	mean across 9 clusters	4.4586	1.27389
30:70	mean across 10 clusters	4.4586	1.27389
20:80	mean across 11 clusters	4.4586	1.27389
10:90	mean across 12 clusters	4.4586	1.27389
0:100	mean across 13 clusters	4.4586	1.27389
100:0	justice warriors	21.6364	15.2727
90:10	justice warriors	19.8182	14
80:20	justice warriors	17.2727	12.3636
70:30	justice warriors	14	10
60:40	justice warriors	10.5455	6.90909
50:50	justice warriors	1.81818	0
40:60	justice warriors	1.81818	0
30:70	justice warriors	1.81818	0
20:80	justice warriors	1.81818	0
10:90	justice warriors	1.81818	0
0:100	justice warriors	1.81818	0
100:0	pragmatic helpers	22.8571	21.4286
90:10	pragmatic helpers	20.7143	17.8571
80:20	pragmatic helpers	19.2857	16.4286
70:30	pragmatic helpers	17.1429	12.8571
60:40	pragmatic helpers	14.2857	10
50:50	pragmatic helpers	10.7143	7.14286
40:60	pragmatic helpers	10.7143	7.14286
30:70	pragmatic helpers	10.7143	7.14286
20:80	pragmatic helpers	10.7143	7.14286
10:90	pragmatic helpers	10.7143	7.14286
0:100	pragmatic helpers	10.7143	7.14286
100:0	rational moralists	22.4324	5.54054
90:10	rational moralists	18.6486	4.72973
80:20	rational moralists	15.2703	3.91892
70:30	rational moralists	11.0811	2.16216
60:40	rational moralists	7.7027	0.810811
50:50	rational moralists	4.05405	0
40:60	rational moralists	4.05405	0
30:70	rational moralists	4.05405	0
20:80	rational moralists	4.05405	0
10:90	rational moralists	4.05405	0
0:100	rational moralists	4.05405	0

## Sheet: Figure6b
condition	Label	2pp	3pp	3ph
225:175	Stallen et al. 2018	20.88	11.03	7.06
250:150	Stallen et al. 2018	32.35	20.15	11.32
275:125	Stallen et al. 2018	42.5	25.59	16.32
300:100	Stallen et al. 2018	56.47	36.76	20.88
225:175	mean across 3 clusters	20.0637	21.2102	10.3822
250:150	mean across 4 clusters	29.2357	28.7261	15.2866
275:125	mean across 5 clusters	37.1338	35.7962	18.9809
300:100	mean across 6 clusters	44.0127	40.2548	21.5287
225:175	justice warriors	18.1818	16.1818	11.6364
250:150	justice warriors	28.7273	24.1818	18.1818
275:125	justice warriors	36.3636	30.9091	21.8182
300:100	justice warriors	42	34.3636	24.7273
225:175	pragmatic helpers	28.2143	38.2143	24.2857
250:150	pragmatic helpers	36.0714	46.7857	32.5
275:125	pragmatic helpers	40	51.7857	39.2857
300:100	pragmatic helpers	46.0714	55.7143	43.5714
225:175	rational moralists	18.3784	18.5135	4.18919
250:150	rational moralists	27.027	25.2703	6.62162
275:125	rational moralists	36.6216	33.3784	9.18919
300:100	rational moralists	44.7297	38.7838	10.8108
